# Supplementary material for: Transcriptional profiling of long noncoding RNAs associated with leaf-color mutation in Ginkgo biloba L
Source: BMC Plant Biol. 2019 Nov 29;19:527. doi: 10.1186/s12870-019-2141-z (PMC6884798; doi:10.1186/s12870-019-2141-z)
Supplement: Supplementary file 3 — Additional file 3: Data S1. Full-length sequences of lncRNAs. [file 12870_2019_2141_MOESM3_ESM.txt]

>TCONS_00000252
GTTGGTTCACAGGCATGATAACAACTTCACTACTGGAGATTCTCCCCTTCTATCGATTCA
GGTAACGGGTTTTCTGGGAGGCGGCATTTGCATTGGATCTACACTGCATCACGTTGTTGC
AGACGGGAAATCGTTTTGGCATTTCATGAAATCATGGGCGGAAATCAGCAGAGGACTTCC
CATTTCAATGTTTCCTGAGCATAATAGAGAAATATTTAAAC
>TCONS_00000264
ACATGGAAGTGAGTGTGATGTCAGCAGTTTGGATGCCTGTAAAGCCCTTGTGCACAATGT
TTCTCTCACTTTTGGGGGCAGGCTGGACATATTGGTGAATAATGCAGGAGCATATATTAA
CAAAAGAACAGTTGATCTGAGTGAAGAAGAAACTTCATTTCTGATGTCCACAGATTTTCA
TTCGGCGTTCAATCTGACCAAACTGTGCCATCC
>TCONS_00000290
AGATGGGATCTGTCTTTCGTGGAAACGCTTCCCGATTATATGAAACTTTGCTACAAAGTT
TTCTATGACATTGTACATGAAGTGGCATGGGAGTCGGAGAAAGCACAAGGGCGTGAATTG
CTTGGCTTTTTCCGGGAGGCTTGGGAGGATTATCTGGGAGGTTATATGGAAGAAGCAGAA
TGGCTGGCCGCAGAACATGTGCCGACGTTGG
>TCONS_00000299
GATGGAGAATACAAATTGCCGCCCGGGTCGATGGGATGGCCATTTATGATCGGGGAGACA
ATCAGCTGGTATCTGTGTATGTCCAACGATCGCCCACACAAGTTTGCAGAGGAACGACAA
CGTTTATATGGAGACATATTCAGATCTCATTTGTTTGGGAAACCAATAATCGTGTCTGTC
GATCCAAACTTCAACAAGCTCATCTTGCAGAACGAAGGAAAGCTTTTCC
>TCONS_00000312
AGGTGCAACTTGTCTCAAGATGGTGGAGAGAATCGGGGCTAGCGGATTTGACCTTTGCTC
GGCATCGTCACGTGGAATATTACTTATGGGGAGCTGCAGTGGCTCCAGAGCCTGGATTTT
CTACATTCAGAATCGCCCTCGCTAAAGTAACTACGCTGGGGACCATTTTAGACGACATTT
ATGACACCTATGGAACACTCGACGAACTCAAACGTTTCACAGAGGCAGTGGGAAGGTGCA
CGGGCT
>TCONS_00000324
CAGAGATTCTCTATGATAGTAAATGGTAGACCTCCATTATCAGCAGAGGAAACACTGAAA
ATTGGAAGCTACAATGCAGTGCTTCAAACTTCATTGCCAGAGGAGTTCCAATACTACAAA
ACATCCGAGGAAACGTTTGAGTCCGCACATGACATATTCCGAATTGCATTCCCCAGAGGG
TTTGCATGGGAAGTTGTCCAAGTGTACACAGGACCACCACTTGTGAC
>TCONS_00000328
ATTAAAACACCAAGTAGGTATTAAATCAATATGGAATATGCATATGTAGATACTGGAACG
AAAGAGGAATTGGGTGCGGCAAAGACAATTCCCTCGTAGATCTGGAAGTCACTGCTTTGG
GGTTTAGGCTACTTCGACTGCATCGCTACAATGTATCTCCGGTTGTTTTCGAGAATTTCA
AAGACGAAAGTGGACAGTTTGTTTGTCCGCCCGGTCAGGCAAACAGAGAGATAACAA
>TCONS_00000329
ATTAAAACACCAAGTAGGTATTAAATCAATATGGAATATGCATATGTAGATACTGGAACG
AAAGAGGAATTGGGTGCGGCAAAGACAATTCCCTCGTAGATCTGGAAGTCACTGCTTTGG
GGTTTAGGCTACTTCGACTGCATCGCTACAATGTATCTCCGGCAATCTTTGCAGTTGTTT
TCGAGAATTTCAAAGACGAAAGTGGACAGTTTGTTTGTCCGCCCGGTCAGGCAAACAGAG
AGATAACAA
>TCONS_00000340
CGATGTTCCCGTAGATGCTTTCAGGTTAGGGAGATTAGTGGAGGGTAAGCTTCTTTATCG
ACAGACTTATGTAATCAGATCCTACGAGGTCGGCGTAGACAAGACTGCATCCATTGAAAC
TTTGATGAACCTTCTTCAGGAAACTTCTTTGAACCATGTGTCCGCAATTGGCCTTGCCGG
GGATGGATTCGGCACCACCCCTGAGATGAGACGGCGCAATCTGATTTGGGTTGTTTCCCG
CATGCAAG
>TCONS_00000348
CTTTGAGTTAGTAATGCTAATATGTAGTTAGATGTTCTATATTGGCTCGGCTTTTCCAAG
TTAGCCCATTTTGTGGTTCTTCTCAGGTTATCAATGAAACGCTCCGTCTCTCTAACATTA
GCAAAGGATTTTTCAGAGAAGCAGTGGAGGATGTCAAAGTCAAAGGTTATCTTATTCCAA
AAGGCTGGAGAATCTTTGGGCTTCCGATGGGTGTTCATCTGGAGGAAAAGTACTATGCTG
CAGCTCTC
>TCONS_00000362
GCAATCTTTGCAGTTGTTTTCGAGAATTTCAAAGACGAAAGTGGACAGTTTGTTTGTCCG
CCCGGTCAGGCAAACAGAGAGATAACAAGCATGCTGAGCCTATACAGAGCTTCTGAGCTT
GCGTTTCCGGGAGAGAATGTTATGGATGAAGCCAGAATCTTCACCACTAAATATTTAAGA
GGAGCGCTAACCAGCATCAGCGACTGGAACAACAACCGAAACCTTGGCCAAGAGATAAAG
TATGCATTGGAGAATCCTTGGCAAAAGACAGTGCCTCGATACGAAGCAAAGAGAT
>TCONS_00000376
AATTTAACTGTCTGCGGTTGCTTTAAACAGTGGACGCTTCTGATGCAACCGAACTCCGTG
GGCCAGTGACTTTCGACTACAAGATCCTGAGAGATGCCACCAGAAATTTTGATGCATCAA
ATAAGCTTGGAGAAGGAGGATTTGGTCAGGTCTATAAGGGTACAATAAAAAATGGTAAAA
CCGTGGCGGTGAAAAAAATGTCATTAGGGCAGTCCCCGCAAGCCACAGCTGAATTCGAGA
GCGAAGTGAAGCTAATATCAAATGTTCATCACCGAAATCTGGTGCGTTTGTTGGGATGCT
GCA
>TCONS_00000392
GTCTGGTGCAGAGGTGGCTAATGGCGGTGTTGACAAGCTGACCTTGGGAGAAAGAAGATT
GGAAGGCAAAGTTGCGATTGTTACAGGCGGGGCAGCAGGGATTGGAGAAGCCATCACTCG
GCTCTTCACAAAACATGGAGCCAAAGTCATTATCGCGGACATCGCAGACAAAGCCGGTAA
GAAGCTTGAAGAAGAGCTAGGTGGATG
>TCONS_00000401
CCCGCAAGCCACAGCTGAATTCGAGAGCGAAGTGAAGCTAATATCAAATGTTCATCACCG
AAATCTGGTGCGTTTGTTGGGATGCTGCAATAAAGGGGCCGAAAGGTTGCTCGTGTACGA
ATATATGCCGAATGGCAGTCTCGACAGAGTTTTATTCGGAGAAAATCGGGAGTGTCTGAG
TTGGGAACAACGTTTTGAGATTATAGTGGGCACAGCTCGTGGTATTGCATACTTGCACGA
ATATTTCCACGTGCGGATCATACACCGTGATATAAAGTCTAGCAATATCTTGCTGGATGA
AA
>TCONS_00000412
ATTACTATGTATTCAACGCAGAAATTCAGTTATTCCAACAGAACGCAATGGATATAGCCA
AGAGTATTACACCTGAAAGCTTGTTTGTAGAATTGGGTTGCGGAAGCGCTCGCAAGATAA
CTTTGTTGCTGAACGCAATCCGAGCTTACCGTGGAAGATGCAAGTATGTTGGAATTGATA
TATCTGAAGCTGCTCTGAAAGAAGCGGAAAAGAATATAAGAAGCCATGTGCATGGACTGG
AACCCAATGCAA
>TCONS_00000424
CTGCAACAACATGTCGCATTTTTCGATCGCAATAAGGATGGGATTGTTTACCCTTGGGAG
ACATATAAAGGTTTCCGTGCCATAGGATTTAGCATCCTAACTTCCTTCTTTGCTGCCGTG
TTCATAAACTTGACCTTGAGCTACGCTACTCTTCCTGGATGGATACCGTCACCGCTCCTG
CCAATTTACATTGAGAACATTCACCGAGCAAAGCATGGGAGTGATTCAGAGG
>TCONS_00000426
GGCACTCATACAAGTCCCTTTAGTTCTTCAGAGGTTAATCCTTCGTGCAAACTCACTATC
AACCCCTAGCTTCTTAAATCTCTTTTATGGCGTTAAATAATCTAAGCTTTTTGTATTGAC
ATCTGATTCTTGAAGGATATATCTGATGATTAATATCCATGTCCTTATCATACCGCTTTC
TTATGTCATTAGGCACTCAACATCATCTCCTCGTTACAAGTTTTTGTTATCCGCTTTTGA
GGAGTTTCCATCATTCACTTAGTTAGTATCCATTAGCCTACATAGGTATTTACTCTAGAG
ACTATAGTAATAATAATTTTGTCATGCTTTTTTTCTAATTTAGCT
>TCONS_00000427
GATGGGTGTTCATCTGGAGGAAAAGTACTATGCTGCAGCTCTCACATTTGATCCATGGCG
TTGGCAAATTACAAATGAACAAGTATCAAACAATATTGCATTTTTAATGCCGTTTGGAGG
AGGCCCTCGGCTATGTCCAGGAGCTCAATTGGCTAGACTTGAGTTGGCACTCTTTCTTCA
CCACTTTGTCACCAGATTCAGGTTATTTTGCTC
>TCONS_00000446
TGGCTAATTGTATGTGGTGATGGCTCAGATTGCAGCAATCCAACCATCGTCCACCAAGTT
GGGTGACTTGAGAAGGTTATCGTTCATTTCTACAAAACCTTCATTAAGGTCCATGCAGGG
AATGGCAGGTCGGATTGCTGTTAGTTCTTCTGCTGTAAGTATGATTCTCTGTAAGTCTCG
TGTGAACACTAACTCTGATGAATCTTCGAGTCTGCATGTTTCTCGACGCACAGGGAATCA
TCATCCCAATCTTTGGGATGATCATCTAATACAATCTCTCCCAACGCCGGCATATGAACA
TGGGGCTAATTCTGAGCTTGCTCGTGAGACCCTGATTAGAGAGATTAAAGGTATGTTTGG
TACATTAATGGGAGAGGGAGATAATGAT
>TCONS_00000449
CATATATTATGATAAATCACATTTATTACTTGTGCTGAATGAAGCTCGAACTGGCTACGA
TCTTCCACATAACAAGAAAAATCACACTGGGGCTATTGCGGGAGCTTCTGGATCTGCTAG
TTTACTGCTGCTGATTATTTTTGTTGGGGTGTATGCATGGAAGATGAAAAAGAAGCAAAA
GGAAAGCACCAAAGCACTTTTGGGGACTCATTCAAGTGCAGAAAGTGAAACTGGCGAACC
ATGGGAACCTCCCAATGGAGTAAGAAGATTTGGTCTGAAAGAGTTTTTAAATGCT
>TCONS_00000472
ATCCATCAGTCTCCCAACTTAGAGGTTCTATTGCTTCTGGTCTAGTTGTGACAGTCATGA
TATATTCAGTTGGCCACATTTTTGGAGCTCACATGAATCCTGCAGCACCCATTGCATTCG
CAACGATTAGGCATTTTCCATGGACGCAGGTGCTGGATTATATTGGAGCTCAATCGGTCG
GTGCATTATCTGCTTCTTTCACACTTCGCCTCATGTTTGAAAGTGTATCCAACACTGGTA
TCCTGCTCCCTCCGGTATAGTAGTACAAGCACTGGTCATAGAGATCATTGTATCCTTCGT
GCTCATGTTCATCACATCTGTAGTTGCAATGGATACAAGAGATGTAATTATATCACTCCT
TCCTTACTTGGAGTTAGTTTCATTGCTTCCTGATCACATATGTAGGAGAG
>TCONS_00000475
ACAGGTTGAAGCCCTCTCTTCAGAGAAAGCACCATTGCTTTTCAGGCTGGAGGCAATCTC
AAATGCACTCTTCGAAGAAAGGTCCATGGCACAATCACACACACTGAAGGGTAACAAAAC
TGCAGTTCTGTTGGTTTCAGTTTCATTGGATGATGATTTGGAGTTTGGGTTGGCCAGACC
TTATGATTCCAGGAACAAAGGAATTAATGAAGAACATGACGACTTTGGAGGACACCCTAT
TGTCTTCATTCTTTGTCAATTGGATACAATATTTTCAGCAGGTGCTTATTATCTACGAAG
GCATGGGCTGGCACAGCTTTGTGCTTTAATCTATCTGGTGGCTCTACACATTTGGGTTAT
GTTTGTCCTGTTTTCACATTCTCAAGAAACAGAAGATGTCAAATCAGG
>TCONS_00000479
CTGTGGCCCCGGCAATTGCATCGCTCAGTGTCCCTCCTCCGTCTCTCCTCTTCGTGTTTT
GGATGTCTCTGCTCTGAATACCACCTCCCTCTCGCCATGACCTTCTCTTAACCAATTACC
TACCGCGTGAGAGCTCTGCGTCGATGTCACTACAAACTATATGTCCATCTACTACTGCAA
ATAATGTGCACTCACGCTTCTCCTCACCCTAAATATCCACGCCCTTCTGTATATTAATCT
ATCTGTTGTAATATAACCTATAATTATTATTAAATCTCTTATGCTCTACGGATTGATTGA
TGCATGCAGCGTTATTAATTTCATTTTACTTGAAGTCAAAAAGTCTAAAATAAAGTAAAT
ATTATTGGAAATTATAGATATGAATGAATCAGATGATTAAAGGGGACCTTGAAAATGAAG
TAAGGGGGATAAATGATGAGTTCTATTATATTCTATTTTATTATTCATTTTTTAATCTAA
TAAGTTTGATCTTAGAAGTATAACCTTGGTTATGTTTGAAAGAT
>TCONS_00000486
GCATAGTGATGTCGCTGCTGCTGATTGGGGCAGACTCAGCTTTCCAATGTAGCACATTGA
CAACTGATTTAGCTCCTTGCCTTCCTTTCCTTGTAGGCAATGATGCTCAGCCCACTCCCG
GTTGTTGCAATGGTCTTAAGAGTCTCAATGCAGCTACCACGACCACTCCGGACAGGCAGG
CTGCTTGCAACTGCATTAAAAGTGCCGGGCGTTCATATGGTATCAACTTCTCCAAGGCGG
CTAAATTGCCAGGTCTATGTGGTGTGAACGTGGGTGTGCCCATCAGCGCTTCAACCGACT
GTTCCAAGGTGCACTGATAACGGAATTAACTGGTTGAGCTGCGATGCGGAACCCAAATAA
AGCATGTTATCTTATTTTTAAATACAGTTGTGGGGTATGGTATGCAAGTATGTAAGGAGG
TGTAATGATGTTGTAATGAG
>TCONS_00000499
GAAGAGGAAATATCAGATTGCAGAAATCCACTGATGTCTAAGTGCATGTTTGGACTCAAA
TCTATAACTCTAGAAAGCACAAAAACATCCAAGATATGTATCAGTAAATATGCGTGCCCC
AATCTTGAAGCACTTGTGGCTACAGATTGTCAAAGTTTAAACCATGTTGAGGGCTTGCCG
ATAACACTCGTCAAACTGAACTTGAGTGGATGTGATGGGCTGAAAAAGATTTCAGGGCTT
TCTAATTTGGCAAAGCTTCGATATCTGAACATAAGTGGCTGTTTGGAACTGGAAGAGCTA
GAAGACCTGGCACAGTTGACTTTGCTGGAGTATTTTATAGCAGATGGCTGTTCAATGTTG
AAGAAGGTTGGGGGCCTCAAGCAACTCAAACAATTAAAGGAAATGCAAATTACAGCAGAA
CGAAAAGCTATTTGGAAAGACATTCAATTCTTAAAGGATCTGCCTTCTACAGTATCTAAT
ATCACTATGAATGCGAGGACAATTGGCGGTAATGAAAGAGAAGTTTCCTCGATTCTAACT
TCTTT
>TCONS_00000505
GACTGCAATTCAATTGAGTTTTTCTTCGTCGACACAACCCCATTTGTAGATTATTATTGG
GAGCCGAGTGAGCATAATTATGATTGGAGAGGGGTAATTCCACGAGAAAATTATCTGAAG
CAGCAGTTAAAGGATCTGACTGTTGCTTTGGAGGCTTCAACTGCAACATGGAAAATAGCA
GTCGGTCATCATGCTATTCGAAGTGTCGGTTCACACGGAGATACGGTTGAATTGGTTCGC
CACCTATTGCCAATTCTCGAAGGATATGGAGTGGACCTCTATATGAATGGACATGATCAC
TGCCTGGAACATATCAGTAGCATCAACAGGTAATTGGAAAAATCACAATATG
>TCONS_00000507
CTGGAAGATAGTGGTTGGCCATCATCCTATTCGAAGCGTTGGACATCATGGTGACACGTC
TGAGCTTATTCAGCAGCTACTGCCAATCCTTGAAGAAAACAATGCAGACCTATACATCAA
TGGCCATGACCACTGTCTGGAGCACATCAGCGGTATTACCAGTAGAATACAATTTCTGAC
CAGTGGAGGAGGTTCAAAGTCATGGAAGGGAATCGACCAAGAAGCGAACACTGATGGCTT
GCAGATGTACTACGATGGACAAGGCTTCATGTCTATAGAAATTAATCCAACAACTCTTCG
CGCTGCATTCTATGATACTGAAGGAAACGCTATCCACGAATTGTACCTGTCTAACGAACC
ATACACAAACCCTTACCTAAAC
>TCONS_00000522
CAGATGGTTTTGAATGTCATCGCCAAACAATTATTGGATTTGTCTCCTTCGAAAGAGACC
GATGACATTGCCAAATAATTTGATCACTTTTCCTCCGCACTACTTTCCTTTCCTGTCAAA
ATCCCTGGTTACACTTATGCCAGAGGCCTTAAGGCTAGGGATTTTCTCGAGAGAAAGATT
TTTGAGATTATAGAGCAGAGAAGAAAAAATCCCCAAGTCGTTCATAATGATTTGCTTGCA
AAGCTTCTCAAGGAAGACTCTCTCTCAGATGAAATTGTTATCGATTTTCTTATTTTTCTG
CTCTTTGCTGGCCACGAGACATCATCCAGATCCATGGTTTTCTGCATAAAGTTTCTGACG
GAGTGTCCCAAAGCATTGGAACAACTGATAG
>TCONS_00000554
TGCCCCAAACATGGAGGAGACGGCCAATGCCATCCCCCGCCGTTTGAACTCGATTCTATA
TGCGGATGCGAGGTGTTGAAAGAAATCAGTGGGTATACCGATGGATGTCGTGTGAAGGCG
TTGAAATTTAAAACCAACAAAAAGGAATCTCCGTGGTACGGAATTCAAGAGGGCATTCCT
CTCCTCTCTCCCCCGGTGCAAGAGATCGATGGATTTTTTGGCCGTTCAAACGACTGTCGT
GTCAATGGATTTATCGAAGCAATCGGAATTTATGCAATTCCCCAATTCAATCAAAATGAC
GAAGCCGCCAATGAAGAGCCCAAGCTTTTGCAGAGCCAAGAGGGATGATCTTAAAACTCC
TACTCCTATGCTTAACAATACATAAATAAATAAGTTGCTCAATACTACACCCTTTCGCTC
TTTTCGGGCAACCTTTTCTATGTTATATTATACTTCTATATTAATATGAAAAAAAATGGT
TAAGTGATAAGTTAGAATGCTTATTACATTAGGCTTTGACGATGTGAATAGATCATATTC
TCTCATAATAATTTTCCTTAAAAAATTATCTCTCGAGATATTTTATCCTACTCTACCAAA
ATGT
>TCONS_00000563
CCGGATGCATTCTCATCGCTCACAAGCCAATTACTGCCGCAAGATCCGTGGTCTAAGTTC
CCTTTTGCAGGATTCATTGCCATGCTTGCTGCCCTGCTCACATTGCTCGCAGATGTCTGT
GCAACCGCCTATTACCGGTCATCAGCTGCAGTTGCTGCAAGCGTAATTCCTGTAACAGAG
CCCAATCATGAAGAAAATGACATCAAATCTCCGTTTATCCATTCTCACCTTGGCCATGCC
CATCTGCAGACTGATTCCTCGGCTTTGCTCAGACATAAAGTTGTGGCGCAGGTATTGGAA
TTGGGAATCGTGGCGCACTCTGTAATAATAGGATTATCGTTGGGAGCGTCTGACAGCACC
TGCACAATTAGACCGCTTGTAGTAGCCCTCGCTTTCCATCAATTCTTCGAAGGAATGGGA
CTCGGAGGTTGCATCGCCCAAGCGGCCTTCAAGAATAAGGCAACGGCTGCCATGGCCATC
ATCTTCTCTCTGACAACGCCTGCGGGTGTTGTGCTGGGAATAGGTGTC
>TCONS_00000568
CTAGTATTCGATTTTAGACCATTGGTAATTGGATGCCGTCCATTCGCCAAACTCCTGGGA
AAAAATTGGATGCCACAGCAGCAGATATTTGATTTATAGTTGATAGAATCTATGCAGTAA
TGGCTTAGACTGCCATTTGTATTTGATTGTAAACAAACATCAGAAGTTTACAGAAAAAAT
TAAATGGAAGACTTTCAAGCGCCTCTATGTTCCAACGAGGCTACCATTGGATATGGCACT
TTTAAAGATATTTCGCAGTCCTATGGCTGGGACGACGATGGCCATTTCGAAAGAACTGGC
ACGTTGTGGACTGCAGCCGCTCATATTATCACTGCAGTAATAGGATCGGGCGTATTATCT
TTGGCATGGAGTATTGCACAGCTGGGATGGATTGCAGGGCCTGCAGTCATGCTTGCCTTT
GCTGCTGTAACTTTTTATACTTCTTGCTTGCTTGCCGATTGTTACAGGTTTTCGGATCCC
GTCACCGGAGATCGGAATTACACGTACAAAGATGCAGTTAGAGTGATTTTAGGTGAAAGG
CAAGTATGGCTATGTGGATTATTTCAATATGTGAACCTGTATGGAACTGGAATTGCCTAC
ACAATCGCTGCTTCAATCAGTATGAA
>TCONS_00000572
ACTACAACTACTACGACTACTACGACAAGTACAGGATCCTAGATGATCTCACAGAATCTT
CATACGTTAACCATACCATAACCCTTAGAGTCACTTATGACGATCTGTCGGAGTGTAGCT
CATCTGTAAGAGAGGACCTTGGAACATTTCTCGGATCGATTCCCACTGGTTTTCGTCTTT
CGCATGAAGACACCATTCACGGAACATTACTCCACTGTCGTGAAGAACCATCCAGCGTGT
CTGACAGACTGAACTCTTTTCAGAGTGTCGCGTGTCCATATTCAAACTGCACTAACAAGA
AAGGCTTTTGCTTCTTCTCTCAAAACAATTACAGCACCATAGTGGATTTGAGTTTCCCTT
TATATTGCAGTCTATATGGTCTAATCGTACCCAAAAATTATAACATCACTGCCATGAAAG
AGAACCTACGACAATACCTTCTCACCGTCGGCTTTCGAATTGCATGGACAAAGAGCGCCG
AATGTCAATCTTGTGAGACAAGTCATGGGATGTGCGCCACTACTTACCCATATGGACAAA
ATTGGGATGGTTTCATTTGTGTATGTCCCAATGGAATGCACCAGCATAATTGCTCTGGAC
CAATGATCCATACTTCCAAAAGAGGTTTCAATAAGAGATTTCAGATCATACTAGGCATTT
CCTTGGGCGTTGCATTTCTCTCAATCGCAGTACTCACAATTCATC
>TCONS_00000580
CTCAATAGGCAATGAAAATCTTCGAGCTTATTTTTCTCGGGCATGCGATTTTCGTTAGGT
TGCAATGGTAGTGTTGGCTATGGAGTGGTTCAGGCTTTGTTCAACTTCCAGGTTTATTGG
TGCGCTTGCAAATAGGTTCAAACGTTAATGGAACGATCGTCATAATCTTTGTGGGAGCAC
CAGTCAGGGCTTTTTGTCTGGTGATCTCTGTTTTTTTCTTTCCCCCTCCGTACGGTCCTC
TCCATATTGTTGTTGTGATTCTTTAGACTTTATTTCCCGTGTTTCCTGTTATCAGTTACA
GGAAACAAATCGAAAGAAATATGGCTTTAGTTAGTTATCGGGACGCAAGGCGGTACGAGC
AGTTATGTACAGGATCGAGATTAAAGCTTTATGTTCTTATTTCTACCAATATCTTTGGAA
ACTCTTGGATATCGTGCTGCAGCGGAAGACATCTATGATCATAAGCTAAAGCAGGCCCGT
AAGTTATTTGGCAAATGCGATAGATTGATCCACCAAAGGTTGTGTTAACTCTCATATTTC
GCTTCGAAGGTTGTTCGGAGTCGTATCTTGGAGTTTTATCTGTAT
>TCONS_00000581
TATAAGTATTATTATATAAAGGCGTTGGCAGGAGAAAGAAAGAGCATAAGAAGAGTTGTG
CTAACTCTTGTGAGTGAAGGGAAGTGAAGGCAGGCAATATGGCTAATGTAGAGGCTGGCA
AGGGATGCGTGATTATTAAAAAGTATGGACCGTGGGGGGGACCTTGCGGAGGCGCTTGGG
ATGATGGTAGGCATAAACACGTCAAGGCTATTACTGTGACAACCGATCGCTGCTCTGGAT
TGCGTTCAATCCAAGTGGATTACGTTGATGATTGCGGCAAGGTTGTTTCGTGCCCCAAAC
ATGGAGGAGACGGCCAATGCCATCCCCCGGTAACCAAATCATGAACTCTAACGGGCATTC
CATCGTATTTATGAATTG
>TCONS_00000582
CGTGTGTGGCTATGCTTTAATAAATGTGGGGACGAATTTAGACGGACGTTAATTTAAGTG
AATGAAAAAATTCGTTTTTATTTCTGAATATTAGATCAGCATTGATTTGTCATATGCAGT
CGTTAATGGCTATAAATAGTGGACTACAGATAGTCTATTATTCATAGAAGCAAAATTGGG
AGTAGTGTTGTGTTATCTAGAGAGCGTCGATGAAAATGGCGGCAGTACTGAAGGGGGCAC
TGGTGTGGGTAATGGTAATGATGGTGGTGACGATGAGTCTGAACGGAGGAGTAGTGAATG
GAGATCCCACGTGCAGCGTGTTGGGAGACTTCAAATGCAATCCAGGGAGATGCTGCAGCA
AGTTCAACTATTGTGGAAGCACAGCGGCATACTGTGGCCCCGGCAATTGCATCGCTCAGT
GTCCCTCCTCCGTCTCTCCTCTTCGTGTTTTGGATGTCTCTGCTCTGAATACCACCTCCC
>TCONS_00000583
GGGAGGTGGTATTCAGAGCAGAGACATCCAAAACACGAAGAGGAGAGACGGAGGAGGGAC
ACTGAGCGATGCAATTGCCGGGGCCACAGTATGCCGCTGTGCTTCCACAATAGTTGAACT
TGCTGCAGCATCTCCCTGGATTGCATTTGAAGTCTCCCAACACGCTGCACGTGGGATCTC
CATTCACTACTCCTCCGTTCAGACTCATCGTCACCACCATCATTACCATTACCCACACCA
GTGCCCCCTTCAGTACTGCCGCCATTTTCATCGACGCTCTCTAGATAACACAACACTACT
CCCAATTTTGCTTCTATGAATAATAGACTATCTGTAGTCCACTATTTATAGCCATTAACG
AC
>TCONS_00000587
ATACGAGTGTAGCTCCAGCGGAGGTGCTGCAGGGAGAGGTGTTTTGGGTCCCTTTGGTTT
GCTTGTCCTCGCAGACAAGAACCGAACGGAGCAAACGGCTGTGTATTTCTACATAACCAA
AACCGTTAGCGGTCAGTTGGAAACTTTTTTCTGCCATGATGAAACCAGATCCTCCTTGGC
ATCTGACCTCATACCAAGTGTATATGGAAGTTCTGTACCAGTCCTGTTGGATGAGAAAAC
AATCTCAGTGAGAGCAGTGGTGGACCATTCAATCGTGGAAAGCTACGCACAAGGTGGGAG
AAGATGCATAACATCTCGCGTCTACCCCACGCAGGCGCTCTACTCGGCTGCTCGCCTCTT
CTTGTTCAACAATGCTACGTCTACGCCATTCACTGTCCGCAGCCTCAACGTGTGGCAGAT
GTCATCTGTTTTTCTCCGCCCATTTCAAGAGTAGTTTTAATGCCATTATTATTATTATTA
TTATTATTATTTTTTTTAATGTCTCTCACCAAAAACGAGTTTTGGTGGGAGTGCCTGGCC
ATGTTTTTTATCTGCGCTCTAGGAACGACCCTCTTAAACAATCTTTGCAAATTTTTCGCA
AAAAGAGGGGGCTCGGTGGAGTGGGGGGGTTGTATTTTAATCCTGTAGCTGGAAAGGAAT
ATAATTGATATATTAAAGTTGTGTGTTGAATTGGGACTCGATGTTTTCACTGTGCCTAAT
GCATGCAAGTTGGAAGGAGATTACCTTCTATTCCACGGTATTGACCAAGGAACACCATGT
GATTTGAACTTTGCCAAGTTGTGGTCAAGATTCACGTTATGTAGTAGGTCAATGCCCCCA
TTTGTTGGTAAGGTATGGTATAATATGAGCATTAAGATTGATT
>TCONS_00000594
CACTCAACAACTCCTTTAGGTCCTCTCATTCTATCATGGATTACAAGTGCATATTATAGC
ACATCAGAAGTGATTTCTGGAAGATTATTTATGCTTTATAATTATTGCAAAACTAAAAAA
AATTGTAAATATTTTGTGCAGTAGCAGATTCGGATCATTCAGCGGAGTCAGATATGATGA
AGTCGGCCGAAATAAGTGCAACGAGAGACCAGCCTACCAGCTTGAATAAGGAGATAGACA
CATTTGACATCGGAACAAGGCCGGTTGACATGCGTGGGAGGCCAATTACAAACATGTCCA
AAACTGGTGGCTGGACCGCGGCATGTTTCATTTTTGGAAACGAAATGGCAGAGAGAATGG
CATACATGGGTATCTCCGTCATTTTAGTTGATTTTCTGAGTAGAACCATGCATAGTTCGT
TCGCAAGTGCAATAAATATCG
>TCONS_00000596
GATCCGTTTGCCTACAATTCAATGCATGGGCTGAGATTCTGGGCATTCCATCGACATCTT
TCTCGTTTTTTGATACGTGTCGAAAAGGCATTCATCTCCTGAAACACACAAAGACGATTT
GTCTTATGCTGCTGCTCCGCGATATTCAACAAAAGGCACAGGGATCGTCTAATTGGCACC
TCGTCGAACGTTCGAATCTCCGAGCGACTCTTCGGAAAATTACATTGAATCTCGTCTATT
GGATTAATAATCGATTGATTGATTGAAGTTCCAAGGCACCATGTGTTTTGTAAATCACCC
GCTAAAGTTATCCCACACTACAATAGAGGATGGGAGGTCCGCCGAAAACGGACGGCAGCG
ATTGCCACACCGAGACGAGGCAACTGACGGTAATTCTACGCCGTCGAAAACTGCTGTTAA
TTTCTGTCTATGTTCGCCCACAAGCCATGCCGGATCCTTCCGGTGCAGATGGCATCGTTC
CTCTTACGAGTGGGGTCAGAAGAGTCGCCCCACCTGTACATAGTAATATTCATGTTTTGT
TGTCTGGATTGACAACCCCACGGTAGAAGTTTTCTCTATCTTTCACTATTTACTACTTCT
CTACCATCCATCAAAGTTACAACATATTCCCATTCATGTATCAATAATTGTATTTTCCAT
TTTGTAAATTAATGCATAGACGGATAGAGTCCCCTAAATCTTTAGGCTTTGAGTTCCGCT
CAAGTGAGTGCTTTGCACACAATATTACACATGGATATCATGGGCATGTTTGGATGTTTT
GGCAAAGTTTGAAGTGTTCTCGGTGTACACATGGATATCATGGGCACTTTTGGATGTATT
GGGAAGGTTTGAAGTGTTCTCAGCGTAGTTGTCAATTTTTTCCTACGAATTAGGGCATTT
CGAATTATGTAATTTGTATAGCATAAATGGCAATAGTGAGGAAGTGGCCAAGAACTCACT
TGTAATAGGTAGTTTGTGTTCTGTAGAGAGAGAGAGAGAGAGAGAGAGAGAGAGAGAGAG
AGAGAGAGAGAGAGAGAGA
>TCONS_00000602
GCCAACTTATGAGAGCACACTAGCACTTCCAGATTTCGTTTGATAGTTGAGTTTTGCTCT
ATTGTTTTTAGTTTCTCCAATAGTTGAGTACATTAAGGCAAGGCAAGATAAATAGAAATG
GCATACTATCGTGAGTATGGCAGCAGGTATGGCCAGGAGTACCCAGGGGAGTCATGTCAG
GAGGAGCTTGGGCGCCCACCATGTGAGGGACGTTATGAGATGCCACCGGAGACTTACGGA
TCGACGTATGAATATCCTCCCCCTCCTTCCCCTTACATCGAGAAGGAACGCAGGACACTT
CACCGCCTTCCGCAGGGGCAGGTGGTGAAGCTGTGCTGCAAGAGCAACCCCGACTATGCT
CTGGGTGTGAGAAATGGCCAAGTTATGCTCGTCTATTACAATCCCAGCGATCCCACCCAG
CAATGGATAAAGGACGATAGCTGGAGCAACCGGGTGAGGGACCCTGTTGGGCACCCTGCA
TTTTGCCTGGTGAATAAAGCCACAGGCCAAGCCCTCCGTCATGCGCAAGCCGCATGCCAG
GAGGTACTGCTTGCGAGGTATGAGGCAGGTTCC
>TCONS_00000613
CTTGGAGACCTTTGGGATTGCTATGATGAATGGAGCGCCTACGGAGCAGGTGTGCCGATT
CTCTTGAACAGTGGAGAAACCGTGTTCCAATATTATGTTCCTTACCTTTCTGCTCTTCAG
ATATACACTTCGAATGGCACCAGATCATTCTCAAACTTCAGGAATATAAGAGATGAGAGT
GATGCAAGCGACTTTGAACTGAGGGATTCGAGCAGCGATTCCTGTAGCGACAGCGAAAGC
GGAAATTTCAGTGAGAGATCTTTAAGCTTTCGAAGCGAGTCCTGCAATTCTAGTGAGAAA
TCTGGAGCATGGGATGCTGCTTCTGAAGATTGTGGGGTTGATCATGATCATTTATGGCAT
TTACGAGACCGACTAGGCTATCTGTGTCTTCAATATTTTGAGCAATCGGCACCTTATGCA
AGGGTCCCCTTAATGGAGAAGGTTAATCAGCTGGCCCGGGGATTTCCGGAGTTATTGTCT
TTAAGAAGTATAGATCTTTCTCCGGCAAGTTGGATGTCAGTTGCCTGGTATCCTATTTAT
CACATTCCTACAGGGCGGACTGTTCGGGATCTATCAGCGTGCTTCTTAACTTATCATACT
TTGTCCTCATCCTTCCAAGGTATATGAAGAATTCTG
>TCONS_00000620
AGGCACATGTCCGAGGACATCAAACTCGGAAAAAATACAAACCCATTCTATGGAGTGTAG
GGATTCTGGATAAAGCCATATTACGATGGCGCCGGAAAGGTGCTGGATTACGTGGGTTTC
GGGCAGAGATTCCAGAAGGTATTGAAGAGGATGAAGAGAACAATGATGATGATTTTTTGA
AGGTTTTCAGGAAACAGAAGGTAGACATAGCTCTTGATGAAGCTGTTACTCGTGTACTTC
ACATGGTTGACTCTCCAGAAGCACGCCATCAGTATCGCCGCATGCTTGATAGTTATCAAC
AAGTTAAGTCTTAATACCA
>TCONS_00000634
CTACAAATACTCCTCGCCCCCACCACCACCGTATCACTACCAGTCTCCTCCACCTCCTGC
ATACAAATACACTTCTCCTCCACCGCCGAAGTACTGAGGAATTGGAGAATAAAAAGAATA
TTTAATGCACTCTGGAATCGTGACGCGCCCACATAGTCCATCTCCGACTAGGCTCGATCG
TTAGTATTCAAAATGGCGTTGCACGAGACATCGATTGGTATGGAGAGATATTATTCGTAA
ATAAAAGTGGCTACTAGAAACTGCTAGGAGCGGATCAAACGCTCCCCACTGTCCTGATTG
TGGCCGCCTTGCATTAGTTATTTGCTTCTGGAATTTGCGTTCGCAATCGCGTGGTTTAAT
TCTTTTGTATTCGCTAATAAAACGCCGTCCTGAGGGCCTTTCATACGAATAACGATTTGT
TTTGACCTTTACAATACTAC
>TCONS_00000636
CCTAAAGCGACTTGGTATAGTGGAGAGAGTGACAGTAATCTTCAGTGACAAAGAGCAAAT
ACCCATTGAGAAATTTGTTTTCAGGTTGAATGTGAATCAATCATACAATTCAGATTTTCC
AGCAGATAACATCGAATATGCTCTAAGAGCCTTTCTTATAAAGCTGTCAGTTTCTGAGTC
AATACTACAGCCACTTCCTGATGAGTGTACATGGGAAATAATTGGCTACTTTAAGCAGCT
TCCAGGGGATGGCAGTGAAAAAGGGCAGTTCTGGTTACCCACAGATACTAAACATTGGCA
ACAGCCTCCATTGATAATTCCTATCAAGTCCATGGGGAGTGAACCACTAAGTGTGCAATT
ATATGTGGAACATCCTTCAAAACCACATGGTGAACTATAGTTTTGCCACTTGGAGATTTT
GGGGTGGGATTGGCGGTAGTAAGCATGA
>TCONS_00000640
GTTGGTTTGATGTATAATACTGTGATATAATTAAAATGATTTATGGACAGATCCATCAGC
AGAAAGCAGACCAGAGGCATTTGAGCCCATGTATGTTCCTCGGGATGAAACATTTGAGGA
GATCAAGCAAACAAGCTTCTCTGCAGGAAGGTTAAAAGCATTATTTCATAACTTAATACC
ATCTTTGATAGCTAGTTTCTCAAATCCCAATTACGAATTTGGGTGCTTCTCTGAAATTGA
TCATCTGTATAATGAGGGGCGCATCCTGAAGTCTGAGCATCGGCGTGATATTTTTAAGAA
TCTCATCTTGCCTAAAATAGTGAAGAAGATACGGGAAACTGGCGATCGGCTATTAAAATA
TGAGACACCAGGAATAATTTCAAGGGACAGATTTGCATGGTTACGTGACAATGAGTTTGG
TCGCCAAGTATTGGCAGGGGTAAACCCTGTTAACATACAGCAGCTAAAGGAATTTCCTAT
TGTAAGCAAA
>TCONS_00000657
CGGCTCTTCCAATTGGTGCAGAACCTTCAGCAGATCCCACTCGTCTTGTTCCTGTCACAA
TTAACAGTGATCTCATCCATGCAGTTCTTGCTGTTTCCTATGCAAAGGAGCCTGAACAGC
TACTCTCCAGCAACGTTGCTGGATTTATATATATAACAGATGTTGACATCCAAAGGAAGA
AAATCACATATGTTGCTCCTTGCCCTGGGGAACTGCCTAGTAGGCTGCTTTTAGCAGGGT
CATTGACATGGGTAGAGTAAGACCAGTTACTGTATTATATTGGTTCATTGCAAACAAAAG
AATCCAGATCTATTGTTATCTATAGGGCCAACTTTTGGGTGCATGTGGGATTATGTATTG
AAATCACTATGTGGATGAAGATGAGCATAGTCAGGAAAAATGTTACCCCTCCATCGGCTA
TGTTATATGGTCCTTTTTTATTCATAAAATATGCTGGTTTGGCTATGTTCCCCACTGTAT
TTTGTTATGAAATTGTTGATTCTATTTGAATTCATTGTTTGTGTATGGGAT
>TCONS_00000660
AAGCGAGTGGCAATAGACATGAATATAGGCATGCGAGACGCAAGATCTATGAGGACAAAC
TGGAGCTTATTTTCCATTCTTTAAACAACGGCCGTGGAATTTCATTTTCAGTTTGTCTAC
AGAGCCTCATTATTCGAATACAAACCATGGATCTTGCTCGGTTGTCACGTAGTCTGAAAT
TTTCAATTCTGGTGGTCCTCTGTATGCTGATGATTTGTGGAGGAAGAGGTAACTTGGCAA
TTCTTATTATTTCTTATCAGTGTTGCTTATTAGTTTTATAGTTTGTCAAAGGCCATGGGC
CTCTAGAATTTTATCCTTCTGCCACACCCCATTCTGTCACCAACCTTGCAATCATGCAAA
AGGAGAGGGAAAACAACGTTGCCAACAATTCAAACTAAAAGGGACTTTGTCTGATCGCAT
GTGCCCCC
>TCONS_00000668
CAGGTGTATATGAATGACCTAAATTCTCTAATATCTTGGACCTGTTCCAGGTGCAATGGT
TTGACGAAGAGATTCCAGATGGTAGAACTCATTGTGGATGTGCAACATTGCCTTCAGGCA
TTTGTGGGTGTGGCAGAAGATCTAGAGGCCATTGTCATTGCGTTTAGAGGCACTCAGGAG
AACAGGTGAGTATTTGTAGATTATAACCAATGCATATCAGACACAGCTGTTTTTATAAGA
TGTATTGGCAGGTTATGGCTGGATTACAGCCATGCTATGAACAGACTATATCTCTGCATA
TTGCATCGTATCCTGAGGAGATTTGTATTCCAAAAAAACTTGTAT
>TCONS_00000679
GGAAAAGGTGCTATTTTCACCAGAGATGAAGCATATTTTTAAAATTACAGGACTACTTGC
AGCTATTGTCGCAGTGTGGATTGGCTTGCTACAGTCCACCCTTATTTCACCGAGCAATGC
TTGGTTGTTGCCAGTTTATCTTGTGGTGGCATTAGGTTGCTACGGGTTGTCAATGGTGGG
CATTGGACTAATGGTGTTTCCTACATGTCCACAAGAAGCTGAATTATTGCAAAAGGTGAT
TCATCAATCTCTGTCTCTTTTCCGGCTCTGGGATTTCTCAGTTATAGAATAGTCTACTAT
ATTTCTTATGAAAGCCAAGTG
>TCONS_00000687
GAGGATGCAATACCAACTTATGAGAGTGCACTGCACTTACAGATTTGGTCTGATAGTTGA
GTTTTGCTCTACTGTTTTTAGTTTCTTCAATATTTGAGTACATTAAGGCAAGGCAAGATA
AATAGAAATGGCATACTACCATGAGTATGGCAGCAGCTATGGCCAGGAGTACCCAGGGGA
GTCATGTCAGGAGGAGCTTGGACGCCCACCATGTGAGGGACGTTATGAGATGCCGCCGGA
GACTTATAGAAAGCAGGAAAGCAGGATGCTTCACCGCCTTCCGCAGGGGCAGGTGGTGAA
GCTGTGCTGCAAAAGCAATCCCGACTATTCTCTGGGTGTGAGAGACGGCCAAGTTATGCT
CGTCTATTACAACCCCAGCGATCCCACCCAGCAATGGATAAAGGACGACAGCTGGAGCAA
CAGGGTGAGGGATGCAGTTGGGCACCCTTCCTTTTGCCTGGTGAATAAAGCC
>TCONS_00000696
CTCATTGTAACAGCATACAGAATTGGGTGGAAAATTTATTTTTCAAGCAGCTTGATCTTA
ACTACCCTGGGATGGATGATGCAATGGTACATTATGGATTTTATTCTGCTTACCATAACA
CAACATTGCGTCCAAGAGTTGTGGAAGCAGTTCAGAGAATACAGCAACAGAATGGTGGTT
TAGAAATTATGGTTACTGGGCACTCAATGGGTGGAGCTATTGCTTCATTCTGTGCCCTTG
ATCTTACGGTAAACCATGGAGCAAAAGATGTTCAAGTTGTGACCTATGGGCAACCTCGTG
TTGGAAATTTGGTATTTTCAGCTTACTATAATGCACTGGTGCCAAAAACAATACGTGTTA
CTCATGGGCATGATATTGTTCCACATTTGCCTCCGTATTACACCTTTTTCCCCCAACGAA
CATACCACCATTTTCCTCGAGAGGT
>TCONS_00000702
ATTGGTTGTATTGGCTTTGTAGGATTGATTTTAGATTTCATTTTGAAGATGATTATACTT
GGATTGACAGGTGAAGACCAGCCAAGAGGTGAAGAGGCAGAAGGGGAGCACTAAGTTTAC
AAGGGAAGCTGAATGCATAATCCCTTCGCATAAGCACTGCTTTGGCACCTTTATTGCTTG
GAGGCAGTTTGTTGTGGATCTGGTTGTTTTTCCATTAGGCACTTCTTGCTTGTAGATTGA
TGTGTTGTATCACCTATGAATTAGGGAGCTCAAACTGTGTAGTCTCTCCTTCTATTGGGA
GTTATATAGTGTAGTAGAATATCCTTTACTTTTGCTTTAGGAGATTCAATGGGCCACAGG
AGTGGGTTGTCTCTTTGTGCTTGCATTTGCAGTTGGAAGGTCTTTCTGTTTTGAGCTCTA
TATGGTGCATGTCTTGAATTTATTTGTCATTTCTTACTGATGTGAGTCCTGGCTAGCTGT
TGCCCTTGACATTTTGGCTGTAGCTGAGAATTTTATCTATGCCACTTTATTTTACGGAAT
TATAATTTTTGAGAGTATTCAACTGAAACCTTTCAAGTTATTGTATGTGGGTCGAATGCT
CTAAAAGCTGTTTATTGTTGGG
>TCONS_00000706
ATTTTTGCTATATATTGCCGTGAGGGCAGAAGATTGAGAAGTGTGGAGGCAGTGTTTGGT
TTTGGTGTGATTTGTCGAAAAGAATTTGGTTTTGCCGAAGCTGTGTTCAAGATGTCTTCT
GATTGTGGAAATTGCGACTGCGCTGATAAGAGCCAGTGCACTAAGAAGAAAGGGTTTCAG
GTGGATGATATTGTGGAAACTGGCTGTAACATGAGGTTCTCTGAAGAGGTATTTGGGGCC
GTTGCTATGGAGAACGACTGCAAGTGTGGACCTAACTGCAAGTGCACTAATTGTACTTGT
CATTGAGAAATGTAGAACCCATTAGACTCCATTATTGGGGTTTTGAGGATGTTAGTTTGT
TATGTACTCTTTGGCTCAGCAGACCCCATATATGGGAGTGGATAGTTGAGCTAATGTTTT
AATTAATATTAACATAGGGATTGCTAAATAAATCAACTTATGGATGTATATGGATCTAAG
ACACTGATAATTTGAGCGTTACATATTAAAAGAAATTTATTCTCGTGTGTGGGTATTGTG
TGTATCTTGGATTAGAAAGGAATATAGGCCCGAGGGATTAAATTTCTAAAGGAATTGATC
AGAGTCTGTGTATTAGT
>TCONS_00000705
ATTTTTGCTATATATTGCCGTGAGGGCAGAAGATTGAGAAGTGTGGAGGCAGTGTTTGGT
TTTGGTGTGATTTGTCGAAAAGAATTTGGTTTTGCCGAAGCTGTGTTCAAGATGTCTTCT
GATTGTGGAAATTGCGACTGCGCTGATAAGAGCCAGTGCACTAAGAAGAAAGGGTTTCAG
GTGGATGATATTGTGGAAACTGGCTGTAACATGAGGTTCTCTGAAGAGGTATTTGGGGCC
GTTGCTATGGAGAACGACTGCAAGTGTGGACCTAACTGCAAGTGCACTAATTGTACTTGT
CATTGAGAAATGTAGAACCCATTAGACTCCATTATTGGGGTTTTGAGGATGTTAGTTTGT
TATGTACTCTTTGGCTCAGCAGACCCCATATATGGGAGTGGATAGTTGAGCTAATGTTTT
AATTAATATTAACATAGGGATTGCTAAATAAATCAACTTATGGATGTATATGGATCTAAG
ACACTGATAATTTGAGCGTTACATATTAAAAGAAATTTATTCTCGTGTGTGGGTATTGTG
TGTATCTTGGATTAGAAAGGAATATAGGCCCGAGGGATTAAATTTCTAAAGGAATTGATC
AGAGTCTGTGTATTAGTGTATGG
>TCONS_00000713
CTTTTATCGGATGGACTCTCTTTGAGTGGTTAAAAGTGGGTGTCCGAACGTTTAACTACG
CTAATGTCTACAATGGTTCAAATGCAAAAATTCCACTAAACGTTCACAATAAAGCAAAGT
TTCGTTTAATTTCTCCATGTCGGTATGCTGTTTTTATGTTTCTTCTTCACTTTTTATTTT
TACCTTTGGCCTCGCAAAGCCTCCATTAATTTAACTGTCTGAGAGCTCTCCCAAACTCTG
TTCATTCATGCTCCAAATCCATTCATCACCACAACCCATTTCATTATTAGCGTTTCCAAT
CCAGCCCAGTTAATTCTTTTTCTATATTCAATCCATTCCTCAAGCTCGAGTCCTTCTAGC
GAAGCTCAAATTCTAAAATATATTGATGGAGAATGAGAGCAACGGTGTGTGATGAAATTA
TTCTCTGAACTTTGTCCAAAGATATCACTGGTTCGCTACCGTCCATTGTGAAGTTGCTTG
TCTCTTACGGCTCACAAAAATACAGCAGAACACCTTCAGAAGGAGTATGCTCCGTTCTGT
TGTTTTTTGCTCTATGCCTCAGCTGTGACACAGTCTTCGGTGGTGGTTATCGACTGTATG
TAAAATAGGAAGGGTAATAAGCGGCTTGGCAGTGTGGACAAATCCACGGTTTAGTCTCCA
TCTGAAGAGGAGCGTATAAAGAAGGAAATCATACATGGCTTTGAAGGTTGGATCGTTCCA
CAGTGGTACAACATCATTGCCAGGGTTAAGGGAAGACACAAGCTTCTGCAATGGAAATTG
GTTAATTAGTTTTGCTGGGAATTGTGGCAGACCTGCCACTAGACCGGACTTTCAGAGAAA
GAATATGGTACGAGTTAGGGCAGCTTCTCATCCTTCCACATTGAGCACTCAGAACAAGGC
TGCCCCCAAGCTTGCATTCTCTTCAGTTAAGGTGTTGTAAACTTTTTCC
>TCONS_00000722
GTTTGACTCAGAATCGTCAGCAGTACCCTTTAGATTCTGCTGTGAAGGAGACAAATGCTA
ATGCCTTAAACATGATAGAAATACAAGATGACAAAATGCGTATGGGGGATAGCCTTAAAC
TGGCTGTAGAAATCAACAAGCATCAAAATACTGGAGAAACTGTAAATATGATGCAAATGG
CAGAAACAAGGAAAAGTTTTCGTGTCCGTTTTGTACGATTGCATGGCATTCTGTACACAA
AAACAAG
>TCONS_00000744
GTTGATTTTGTGATGAAAATCGTTGTGGACATGGAGTGACAGGCAGACTTGTGTGCTTAA
GGGTATTGTCACTCTGACCTGTGCAGGTCGTATGGTGCTCCCGTTTGGGGGGAGGGGAAC
CGGGTTCCCCTCGACTCGTCCACCTTCCCTTTTTGGGCATGTGAGAAGATCCCCTTTTAG
AGGTTCAAGCTTGCAAGAAGTGACTCAGACAGTTTTCGTTAAGAAGATAGAGGTTTTCGA
ACTGGTTTTGGACCCAACTACAGTTCAGGAGGAAGTTGAAGCCCTACAGAACCTTTCCCT
TGTCTTGTCAGACGTTCAATGGTTCATGGCCATCACCATATGCCCTAAAATGTTGGGCAA
AGAATAATTGGTAGAAGCATATTGAAGATTCAGTGGAACTCTTACCCTGTGGATGGGATT
TTTTCATTACCTTCTTCGACAATAAAGATGACAGAGATTATTTTCAAAGAAGGCCCTTGG
TTTATGGGAAAGAGAAATATTTATCTTGACTAATAGCATATTAACTTCGATCCTTCAAAG
GAAGTTTCGACGGAGGTGCCTCTTTGGATTTAGATGGAGACATTGTGCAGAAGGGAGAAA
AGCATGTTCCAAGCAAAGTGAGATCTTATTTTATTGCAGAGCATAGAGAAGATAAGGACT
TTGAAGAGGTTAACTTTGGAGAACAAGAGGAAGAATTAGAAGAAAGAGTAAAATAGTTG
>TCONS_00000749
AGTTTTAAAAACAGCCCATGCAAACCTGTAGAAGACCTGCCCCTTCCCCTTATTCCTCCA
TATCTATCCAGGGCTAGGAAGGTACTGTCTCTCATTTTCTCCCGATCTCGAGAGTATGCC
TGTTAAGGTCTTTCTAAAAGGAACGTCGACGGGAAAGAGGAATCAACGAAAAATCCGAAT
AGATCCGAAGGAAAAGCGGGAACCGACGAGACAGAAACTTCTCGATATGCCAGAAGGTGC
T
>TCONS_00000753
CACATGTGAATTGACACGTGTACCTTCACTTGCACTAGTCACACATGTGAACTGACACGT
GTACCACTTGCACATGCACAACTCTCCATGCATGCAAGAGAGTCCTATGCATGACTTGGG
GAGGAAGAAGTCATTTGTATCAAAGAGTTTTTCATTTTGCAAGATTGGAGCATTATCAAA
GGTTGGAACATTATTCTAGAGAGACTACATTCATCAATTTGACTATTCCAAAGCTAGCTC
TCTTTTCACACCTCAAGGAGAATTTTGAGAAGTGGAGAATCAAGGCAACACTCACTTTCA
CCATTCGAGAATGATTATCAAAGGCTGTTATTCTCTATTGCACAGAGAAACCGAGCACAC
CCACATCCCA
>TCONS_00000754
CACATGTGAATTGACACGTGTACCTTCACTTGCACTAGTCACACATGTGAACTGACACGT
GTACCATTTGCACATGCACAACTCTCCATGCATGCAAGAGAGTCCTATGCATGACTTGGG
GAGGAAGAAGTCATTTGTATCAAAGAGTTTTTTATTTTGCAAGATTGGAGCATTATCAAA
GGTTGGAACATTATTCTAGAGAGACTACATTCATCAATTTGACTATTCCAAAGCTAGCTC
TCTTTTCACACCTCAAGGAGAATTTTGAGAAGTGGAGAATCAAGGCAACACTCACTTTCA
CCATTCGAGAATGATTATCAAAGGCTGTTATTCTCTATTGCACAGAGAAACCGAGCACAC
CCACATCCCA
>TCONS_00000755
ATTGACACGTGTACCTTCACTTGCACTAGTCACACATGTGAACTGACACGTGTACCATTT
GCACATGCACAACTCTCCATGCATGCAAGAGAGTCCTATGCATGACTTGGGGAGGAAGAA
GTCATTTGTATCAAAGAGTTTTTTATTTTGCAAGATTGGAGCATTATCAAAGGTTGGAAC
ATTATTCTAGAAAGACTACATTCATCAATTTGACTATTCCAAAGCTAGCTCTCTTTTCAC
ACCTCAAGGAGAATTTTGAGAAGTGGAGAATCAAGGCAACACTCACTTTCACCATTTGCA
CTTGCACAAGTCACACATGTGAATTGACACGTGTACCTTCACTTGCACTAGTCACACATG
TGAACTGACACGTGTACCACTTGCACATGCACAACTCTCCATGCATGCAAGAGAGTCCTA
TGCATGACTTGGGGAGGAAGAAGTCATTTGTATCAAAGAGTTTTTCATTTTGCAAGATTG
GAGCATTATCAAAGGTTGGAACATTATTCTAGAGAGACTACATTCATCAATTTGACTATT
CCAAAGCTAGCTCTCTTTTCACACCTCAAGGAGAATTTTGAGAAGTGGAGAATCAAGGCA
ACACTCACTTTCACCATTCGAGAATGATTATCAAAGGCTGTTATTCTCTATTGCACAGAG
AAACCGAGCACACCCAC
>TCONS_00000772
CCGCGGACATAAGGGTCTTTATAACACAATCAATAATTCTCTTCACTTCCAACTAGGTCT
TGCTCTAGCTTCTTTGGGGGTTATCACTTCCTTGGTAGCTCAACACATGTATTCTTTACC
TGCTTATGCATTCATAGCACAAGACTTCACTACCCAAGCTGCACTATATACTCATCATCA
ATACATTGCCGGGTTCATTATGACAGGGGCCTTTGCTCATGGCGCTCCATTCTTCAT
>TCONS_00000773
ATCTTTTAGGCCGCGGACATAAGGGTCTTTATAACACAATCAATAATTCTCTTCACTTCC
AACTAGGTCTTGCTCTAGCTTCTTTGGGGGTTATCACTTCCTTGGTAGCTCAACACATGT
ATTCTTTACCTGCTTATGCATTCATAGCACAAGACTTCACTACCCAAGCTGCACTATATA
CTCATCATCAATACATTGCCGGGTTCATTATGACAGGGGCCTTTGCTCCTGGAGATA
>TCONS_00000774
TCCTCATTGAGGTCTTTATAACACAATCAATAATTCTCTTCACTTCCAACTAGGTCTTGC
TCTAGCTTCTTTGGGGGTTATCACTTCCTTGGTAGCTCAACACATGTATTCTTTACCTGC
TTATGCATTCATAGCACAAGACTTCACTACCCAAGCTGCACTATATACTCATCATCAATA
CATTGCCGGGTTCATTATGACAGGGGCCTTTGCTCCTGGAGATA
>TCONS_00000792
TCCTCGACCGAATCTATGGAAGCATTGGTTTATACATTCCTGTTGGTATCGACCTTAGGG
ATAATATTTTTCGCTATTTTCTTCCGAGACCCACCTAAAGTTCCGAATGAAGGGAGGAAA
TAATTCTCCCTTTCCGGACTCCCACTTCATTCTTTCAACTAGTCTTCGTGTTCCTCGAAA
GGATCCCTAAGTTGTTCGGAGGGTTGTCCAAAGGCGGTATACAGAGCGTAACCAGTAAAG
CTCACAAGTGAACGAGATATGGAGATGGCGACTAAGGTTGCAGTTTCCATTGCTAGGTAA
TCCCAAGATCATCGTATATCTACA
>TCONS_00000793
TCCTCGACCGAATCTATGGAAGCATTGGTTTATACATTCCTGTTGGTATCGACCTTAGGG
ATAATATTTTTCGCTATTTTCTTCCGAGACCCACCTAAAGTTCCGAATGAAGGGAGGAAA
TAATTCTCCCTTTCCGGACTCCCACTTCTTTCATTCTTTCAACTAGTCTTCGTGTTCCTC
GAAAGGATCCCTAAGTTGTTCGGAGGGTTGTCCAAAGGCGGTATACAGAGCGTAACCAGT
AAAGCTCACAAGTGAACGAGATATGGAGATGGCGACTAAGGTTGCAGTTTCCATTGCTAG
GTAATCCCAAGATCATCGTATATCTACA
>TCONS_00000807
CCTAAGAGTAAACATTATATCGTAGGATGTTGGGTATGTTGCTGTGAAGTGATTGACCCG
CGAGAGCAAATTCATAAAGAAGATTCAAGCTAAAGCTCAAACACCAAGAGTAGCCAATTT
CTCAACAGTCCAAGAGAAGAACAATACTGAGTTGATCCACGGGGATTGGAACGATGGGCT
CAAGAGGATCAGGTGCTGTATTGGGTGCAATGTTGTCAAGAGGTAACAGAATAAAACAGA
AGCTAGAGTCTGCATTGGAACCCACCACGTTGGAAATAGAAGACGTGTCATACCAACACG
CAGGGCATGAGGGCGTGAAGGCTAATGGCGCAACAGAAACACATTTCAACCTAAAGATTG
TGTCTGCAAAGTTTGAAGGGCAGAATCTTGTAAAACGTCATCGACTTGTGTATCATCTGC
TGAGTGAAGAGCTCAAGACTGGATTGCACGCCCTCTCCATTGTAGCAAAAACACCTGGGG
AATTGGGGAGCAAGTAGCATTCACTCCTTAGCTGCTGCACATAGTTCGGAGCAGGCTGGC
AGCAAACCAAACTGCATAACATTGCAACAAGCAAGGATTCCTTTCTGTTTGAATGATGTA
TGGATATGGTGACGCTTGAAGTTTGAAACCAAATCATTGATGATATTTGACCATTTAAAT
TTGAATTAATCTGTCATGCATCATGAATGATTAATGAGTCGGGCTTTGAATCAAATGAAA
TGATTTTGTTCTTGTTTTAAAATTTTATAATGGTTAGTAGGTTACTAGTTGAAATGTCAT
ACAGACCAGCATTGTATCCCTGCATATTGTCAACAGTCAACATGACATGGTTATATTAAA
AGCAATAAACAATTACATGATGATTTTGGGACCT
>TCONS_00000840
ATTATTTGAGGCAAAGGGACGTTGCCTATTCATGCTTGCTTACGGCTGAAATATTCGCTC
AAATTGCGTATTCTTTAAGCACAAAATAAAGAGTAAAGATAAAGGCCAATGGAATCAAAT
CAAGAACGAACCATTGTTGTGGTTTGTAGAGTAAGAGCCACACAGAACAATTCAATAAAT
CAAAAAATCTGCAATGGCGTGCGATTAATAACGCGTGGCGGTGGGAGGAAGGCCAAGCGT
ACAGAAACCTTTTCAGTTCGGCCCGGCAGCTGGAGCAGACAAGGCTTGGCAGCAGACTCA
AAAGACAAGGCCTCGGAAGCTATTAGTTGGATCTTTATTTCACAGATCAGGAAACTGCGT
GGACAACAACGCTGGAAAATTTCGTGTTTTTCTGATCATGAGGGTGTGAAAAGCGGATCC
GCGGATTGGTCTGTATTTAGAACTTGCTAGTTAGTTTGTCTTATCCTATTCTTTTTGCAA
AATAGTAAGCAGAGCTTCACGACTCACAGGGTTGATTTGTCACACGAATGAGTATATTGT
CAGTCGTGGGTGAGGGCTTGAGTCTGTATACTTCTAGTTTATGGGCATTACAAGAGCGCA
GGTTTTCTATGGTGTACAACACCGTAACCTCTTTGGTCAAGTCAATGTTGCGATTAGTCC
TAATGGGCACTCAGGTTGCAAGGCATCGCACTTAGTTCATTTAAAACCAAGCATTGCTCC
AATATCTGGCTAGTTAGCAGGACACTATTTAGTTTTTTATGGGATACCAGCTTGTTTGCG
GTGAAGCTAACGCCCTTTAAGGTTTTGTCCATGGTAAGGTGAGATCTTCAACATTCTGCA
TGACGTTTCATGGTATCAAACACCTCCTGTAAGGTCACCGATTTTTCTGGTATTAGGTGT
CCGTTGTTCCCCATCTAATGCAGGGGTACTTAATGTTTCCTATTCGAAATGTAAATTGAT
TGGATTTCTTCTATAACATAAATTGAGAAAATTGACTCATCGGGTAACTCATTTCAGAAG
TACTGAGATGTGTAATAGTCTAGTTTTTCTGACTATGAAGCAGTCAATGAAATGGATAAT
TGAAAACATGATTCCAAATGAAATGAAAGCCAGTAATGGCTTTATCAGGACTATGTGCAA
CATTTTTTGCTTTACAATGCAAGTGAAGTATGGTGTTAAGCTAGCTTTTGCAATTATCAT
TCAATATATTCGTTACAGAGACTTGTACACTGGACAGAAAATCTTGTCATCCAAGTTATT
TCTCTGTTCTGCACAGTACTCTTAGTGTTTATCAATTTGAATCTCAAAGAATTCATCATC
GATAGATTGTTTGGAAGCGTTTAAATGCTCATATAGATCCTTGTTATTTTTGTATCAAGT
GTAACTGTTTTTAGGCTGTTTGTGTTAGTATTAGTGGAAAATATAAAATCAAGAATTTAT
TTTGAATTTTATCTGGACTTTTGCACGGG
>TCONS_00000841
CTGAAATATTCGCTCAAATTGCGTATTCTTTAAGCACAAAATAAAGAGTAAAGATAAAGG
CCAATGGAATCAAATCAAGAACGAACCATTGTTGTGGTTTGTAGAGTAAGAGCCACACAG
AACAATTCAATAAATCAAAAAATCTGCAATGGCGTGCGATTAATAACGCGTGGCGGTGGG
AGGAAGGCCAAGCGTACAGAAACCTTTTCAGTTCGGCCCGGCAGCTGGAGCAGACAAGGT
AGGTCTTCGATCCTCGTGAAGCTTCTAATGAATGCTTAGTCATAAATGTTCTTAAAGACT
CGCTTTCTTTGCCGCGAAATTATTGTGAAATGTCGGTGAAACATTCTTGTAATAGCCTTC
ATGCGCGATTTGTCATTGTAAACTTCGGAAAATACAGGCCAGAGGACACGTCTTTCAATC
GTCCTGCTTGGCAGCAGACTCAAAAGACAAGGCCTCGGAAGCTATTAGTTGGATCTTTAT
TTCACAGATCAGGAAACTGCGTGGACAACAACGCTGGAAAATTTCGTGTTTTTCTGATCA
TGAGGGTGTGAAAAGCGGATCCGCGGATTGGTCTGTATTTAGAACTTGCTAGTTAGTTTG
TCTTATCCTATTCTTTTTGCAAAATAGTAAGCAGAGCTTCACGACTCACAGGGTTGATTT
GTCACACGAATGAGTATATTGTCAGTCGTGGGTGAGGGCTTGAGTCTGTATACTTCTAGT
TTATGGGCATTACAAGAGCGCAGGTTTTCTATGGTGTACAACACCGTAACCTCTTTGGTC
AAGTCAATGTTGCGATTAGTCCTAATGGGCACTCAGGTTGCAAGGCATCGCACTTAGTTC
ATTTAAAACCAAGCATTGCTCCAATATCTGGCTAGTTAGCAGGACACTATTTAGTTTTTT
ATGGGATACCAGCTTGTTTGCGGTGAAGCTAACGCCCTTTAAGGTTTTGTCCATGGTAAG
GTGAGATCTTCAACATTCTGCATGACGTTTCATGGTATCAAACACCTCCTGTAAGGTCAC
CGATTTTTCTGGTATTAGGTGTCCGTTGTTCCCCATCTAATGCAGGGGTACTTAATGTTT
CCTATTCGAAATGTAAATTGATTGGATTTCTTCTATAACATAAATTGAGAAAATTGACTC
ATCGGGTAACTCATTTCAGAAGTACTGAGATGTGTAATAGTCTAGTTTTTCTGACTATGA
AGCAGTCAATGAAATGGATAATTGAAAACATGATTCCAAATGAAATGAAAGCCAGTAATG
GCTTT
>TCONS_00000851
GGAAAGATTAGTCCAAGTGAATGGGGTTATGGGATTCGGCTCTTTTTCGGCCTTCCTGAT
CGGTTACCAGACGTCAGGCTTTGTGATGAATGCGATAAGCCTAATGGCAACTGTGGAATT
GGACTCAGATGCATCTGTCATCCCCATGAATGCGAGAATCAAGTAATCTCTAGAGCAACA
GTGGAGTTTGTGTCATGGAAGACAATAAGCA
>TCONS_00000902
GTCTCATGGCATACCACATTTTTATTCTTCTTGATTCTCACATCTACCTTAACCCTCCTA
TGTGAACAAGCCGCGAAAGAAAATTGAAAGCCCACTCATCTAAAAAAATCCCCTCTTCAT
TGTAAAAACCCTAATCTCCCAACAAATAATCCCAAGCCCTAATTATGATTCATTCACGAT
TGCGCCCTTCAAAACTCTAATCGATGCAAACGCAACGCTTTCACAAATAATCGCCGCTTC
AAAATGGAGTATAAAACATAAAACGAGATCTACTGTTTTGCTGTTTTTCTTTCACTTTGC
TTTTCCTCATAGGATCAGTCTGAGCCTGTCCTTGGGTGCTGTTGTTGATAGAAACTAAAG
GGAAAAGATTTGGTGTTTTGACGGGTTGCAGACTGAATTTGTTTGGAGATAGCAACAATG
GTGCAGTATAATTTCAAGAAGATAACTGTGGTGCCGTCTGGGAAATATTTTGTGGACATA
ATTTTATCGCGTACCCAACGTCAAAATCCCACCGTCGTCCACAAAGGCTATGCTATCGCA
CGACTTCGTCAATTCTACATGCGAAAGGTAGAGATGCATGAAGTGAATGCAGAAAGCTTA
CTAAGTGGAGATCTATGATGCAAATTGCAATTTTGCAGATAACTTCTCAGATGGACACAT
TTTTCAGCTATTCAAGGTCCATCTGCTTGGGGTGAAGGATATAGTGTGTTCCGAGTATGC
ATATGGAACTCTGATCACCAAATGTCTACTACATGGGGGTGTATATATTCATGATTGTTA
AATGGGAGGTTTGGTTGGGGGATATGCATAAATATGTTATCCCCACTAAGTTTCTGTGTA
TATAAATCCACACTTCCTTTTTTTCTTCCCCTAAAATTTGAGTTTGGGTAAGGCGATAAA
GTTCATATAGTCTGAGAACCATGGTAACACGACCTTCCTTATGGGAAGCCATTTTTGGGC
AGTTTCTTCCTGCATTTTTTTATTATGTATATAAATGATGGTTACATGCGAT
>TCONS_00000910
TTATTATTATTATTATTTTTTTTAATGTCTCTCACCAAAAACGAGTTTTGGTGGGAGTGC
CTGGCCATGTTTTTTATCTGCGCTCTAGGAACGACCCTCTTAAACAATCTTTGCAAATTT
TTCGCAAAAAGAGGGGGCTCGGTGGAGTGGGGGGGTTGTATTTTAATCCTGTAGCTGGAA
AGGAATATAATTGATATATTAAAGTTGTGTGTTGAATTGGGACTCGATGTTTTCACTGTG
CCTAATGCATGCAAGTTGGAAGGAGATTACCTTCTATTCCACGGTATTGACCAAGGAACA
CCATGTGATTTGAACTTTGCCAAGTTGTGGTCAAGATTCACGTTATGTAGTAGGTCAATG
CCCCCATTTGTTGGTAAGGTATGGTATAATATGAGCATTAAGATTGATTTATAAAAAAAA
AAAAAAAA
>TCONS_00000912
TATTATTATTATTATTATTATGATGATGATGATGTCGCTCACCGTTTTTGGTGGGAATGC
CTAGCCATGTTTTTATATTCGCTATTCGAACCACCCTCTTATACAATAAAAAAGTATTCT
CCTTCGCTAATTTTTAGTAGAAGGAAGGCGGGGGTTGGGGGTAGACGGGTTGTATTTTTA
TCCTTCGCTTAAAAAGAATTAATATAATTCATAATTAAAATGTGTTGAATTGGGATTCTA
TGTTATTATTGTCCTAATCCCATGCAAGTTGTAAGGAGATTACTTTATGCGATATTAGCC
AAGGAGGACCATGTGTTCATCACAAGACTCGAACTTTGCCAAGTGGTGGTCAAGATTCGA
GTTATGTTGTACGATAATGCCCCCATTTGTTTCGTGTGGTATAATACAAGCATTAAGATT
GATTTATGG
>TCONS_00000937
GTAAAATGCCTTCTAATTGACATTTCATTTCATCTTAGTCATTTCATGTCATTTCAGTCA
TTTCATTTCAATCAATTACATTTCATGACATTTCATCTAATTTCATGTCATGTCATGTGA
CACCTACCCCCATGCAAGCACACATGTGACTTGACACGTGTATCTTCACTTGCACTAGTC
ACACATGTGAACTGACACATGTGTACCTTCACTTACACTAGTCACACATGTGAACTAACA
CGTGTACCTTCACTTACACTAGTCACACATGTGAACTAACAC
>TCONS_00000938
ATCAAATGATTTGATACATTATAAAGTAAAATGCCTTCTAATTGACATTTCATTTCATCT
TAGTCATTTCATGTCATTTCAGTCATTTCATTTCAATCAATTACATTTCATGACATTTCA
TCTAATTTCATGTCATGTCATGTGACACCTACCCCCATGCAAGCACACATGTGACTTGAC
ACGTGTATCTTCACTTGCACTAGTCACACATGTGAACTGACACATGTGTACCTTCACTTA
CACTAGTCACACATGTGAAC
>TCONS_00000959
CTAAAGCCTAAATCCTAGCATAGGTCTCTAAATACTTAAAAGTCGATCTAAATTAAAGCC
TAAAGTATTCTCAAAACAAAGAAAAATCAGAATAATAAAAAACTAAATAAAACAAATAAA
ATCAAGCAAAATGAAAGAAAATCATGGGAAGACAAAGGGATGGAGGAGGAGGCAATTCAC
CTCTCACAGAAAACTGCCCCGAAACCCATTCGAAGGGGGATCATCAATTAAGCCATTCAC
TCAGGAGAATCCATCTTCATCCAGGGATCTTTGTTTGCTGCTGAATCTGGCATTAATCCA
CGATGCACCCGACATTCCCAACCTGAGCAAATCCATCTAAGCTCAATCTGAAGTACGTTT
TTTTGTTCTTGAGTTCTCTG
>TCONS_00000960
CAGGAAATTGTTTGGGAAGTATATGTACATTGACTGATTCAGGCATAGATAGGAGAGAGT
CTGCTTGAACAAATTCATTTGGTGTTGTTTGATCATAAGAATGGGGGACACCACTGCAAC
ATGTCTTGACATATTGATAGCTATAATATTGCCACCATTGGGAGTTTTTCTCAAGTATGG
TTGCGGTGTTCAATTCTGGATCTGTTTGCTGCTGACTATCCTTGGGCACATACCGGGTGT
TATATATGCTGTTTATATTCTCACTAAGCGCTAGTGTTAATGTACAGATCAGAGTTTGTA
CACTCGAGAATTCAAACGGATTCTTTGTGTTGGATGGCTGTCCTAAACCTCGGATCTGTA
GATAATTGGTCAAGGCATAGTTCCATGAACCAGGTTAACATTTGTATTCAGAGTAGTTCA
AATAATGTCCAAAAGGGTCTATTTATCCTGACCAATATTGGTAACATTTCTTCATTTTAT
CCTGACCAACAAATCAAACATGAGTATGCAAATCCAAAATAAATCTAGACAAGTTATAAA
GGGGGTGGCATTGAGATCACCTTATTATTTTGAAAGGTATTTTCTTGAAAAATGGTGTTT
TGGCCTTTTAATAGAGTGTATTTAATGCATAGTTCTTTTGAGAACTCTAGTTTGGCATCA
AAGAGAATCTTGTTAACAGTTTAT
>TCONS_00000964
GTTTCGCAAGTCCAATCAAAGCGGCAGACATCACCTCATCTCAGGTACCATTGACAGCCG
AGAGATCAGTGCTTCTGAATTGGTCCGCCCTCTAGTTAAAAAAAAAAAAAGAAAGAAAAC
CAGAGGCGGAGGGGATGAGGATAAGAGAGAACAATCTTAGCTCAATTTGACGCAACTCTG
CTTGTACTAAGCTTGGAAAAGTGGCCGTCTTCTGCCAGGCGTTAGCGTGGCGTTGTAAGC
ATATTGGGTTTTCCTATTACAAAAGAGTTTGCGTATCACAGCTCCTTTGCTTGTAGGGTT
GGTGAAGAAACCATTAAATCCTGCAAATACCCTTGTTTCCAAATAAGTACCCAATCTGCA
GCCCTTCTTTTCCACTCCAATCCTTTTTCTTCCCGTTGCGTTATTGCTCCTGTGCCTAAT
TTTGGGGGGGGTGATCAGCCCTTGATAAGGGCGACTCGGCGTCATTCATTCTCTTCATAC
ATAGGCTCTCTGTTTTTAGGGTACTGCAAACTGGCTCGCTTATCATCACCATCATTGGGT
TCCGAAAACATGGCGAGCTTTGGATCGGAGAGTTGCTCAGAAGGCCGTAAGTTGAACAAC
AACATGGGTCAGAGCTTTTTGGAGGAAAAATATTGGAAATCATCAAAGAAGTCATCCGAA
GCTTATTTCAGGAATTCATCCTCTGGTAGATCCTCTTTCACCAGGCGATGTTCGAGTCTC
GTCAAAGAGCAGCGTGCAAAGTTTTACATCATGAGACGCTGTGTGACCATGCTTTTGTGT
TGGCATAAGTATGGGGATGCTTAGTTTCCTTTGCTCTCACTTCAGGGTTCCTCAACTGCT
AAGCAGAAACCAGAGCAAAACTTAAAAAGATATTGGCATGGGTGTGTGATCCAAAGGCCT
GTAAATATGAATTTTGGCCTCTTGATTAACATGGAAGCGCTCTATGGAAATATTGTTAGC
TGCGGCATCCATGGTTATGGAGCTTATCAGAAGAATTTTCATCTTGTATCATATTCCAGG
GAAATTCCCTTTATGCCAGACCTGATTTTGTCTAGTATCCGTTTGTGAGTGTGTCTGTAA
ATTTGTGTTCCTTTTAGAAACTCTGAGCTTATTTTCTTCGAATTAATTAGAATCATCAAA
TTGATTTCCTTATTTGCATGAT
>TCONS_00000968
CCTAAAGTTAGTTCAACCTAGGGTTAATTTAAGTCAATTTCTAAGCTAACCTAAGTCAAA
TAAAGGTTAGTTTAATTAAACATTAGCCTAAGGTCCTTAAGTCAAATTAAGATTAGTTAA
TTGGCCTAAAGTCCCTAAACTCAAAATAATCAAATCAAAGTCAATAATTAAAACAAAGAA
AATCAAACAAACAAAAGAAAAAATACAAAATAAAATAAAAAAACGGCAAAGTGAAGCGTT
TGGGCTTCAAACCATTCAAATTCTGCCCATTCAAGTCCATCGATCGATCTTTACTAATAA
GGACCAGAGATCAGACGAAGGGGACGATCCCACAGAATCCACTCGCTTCCTGCTGCATCT
TGCACGAATCTAAAGCAACCCACAC
>TCONS_00000975
TGGTGTAGACTACCACCCCCAAAAAACCAAACTCTGCCTTACGTAAAGTTGCCAGAGTAC
GATTAACCTCCGGATTTGAAATCACTGCTTATATACCTGGTATTGGCCATAATTTACAAG
AACATTCTGTAGTATTAGTAAGGGGAGGAAGGGTTAAAGATTTACCCGGTGTGAGATATC
ACATTGTTCGAGGAACCCTAGATGCTGTTGGAGTAAAAGATCGTCAACAAGGGCGTTCTA
AATATGGAGTCAAAAAGCCGAAATAAGTGATTCCTTCTTAGCCTTTATAAAATCGATTCT
TGAACCTTTTTCACACTCATGTCACGCCGAAGTACTGCAGAAAAAGAAACTGCAAAATCC
GATCCAATTTATCGTAATCGATTCATTAACATGTTGGATGT
>TCONS_00000976
AAAATACAACTTGCGTTGTATATTATTATCTAAGACTTGTATCATTTTATGATGATGCCA
TGTTAATTGCTAGAAACATGTGAAGTATATGGCTAACCTAATAACGAAAGTTTTGTAAGG
GGACTAGAGCAGGCTACCATAAGACAAAAGATCTTCTTTATAAAGAGATTTGGAACTATT
ATATGTCCAAGGTTCAATATTGAAATCATTTCAGAAGTTTTCCCCGACTTTGTTTGTGTC
AACAAACAATTCAAAATACCTTGACTTTTTCAGAACAGGTTCGAGTCAAATAGCAATGAT
TTGAAACACTTTTTGGTTTCTACACTATTTCGGAAACCTAAGGACTTGATAGTATAGATA
TGTAAAATACAAGATTTACAATAAAAGCAAAAAAAAAAGGAAGGAAACGGATGCGCAATT
CGGAGTGAGTAAACACAATTATATACATCAATAATAGATCATATATCTATATATATATAT
AGATAGATAGATAGATATAGAATCATGTGGAAAGCCGTAGTCGATGAAAGTCGTCTGTAC
GGTTTGGAGGGAGATCTTTCATACCTCTAGAGATCCATCCTACAATATGGAGTCAAAAAG
CCGAAATAAGTGATTCCTTCTTAGCCTTTATAAAATCGATTCTTGAACCTTTTTCACACT
CATGTCACGCCGAAGTACTGCAGAAAAAGAAACTGCAAAATCCGATCCAATTTATCGTAA
TCGATTCATTAACATGTTGG
>TCONS_00000986
CCAACATGTTAATGAATCGATTACGATAAATTGGATCGGATTTTGCAGTTTCTTTTTCTG
CAGTACTTCGGCGTGACATGAGTGTGAAAAAGGTTCAAGAATCGATTTTATAAAGGCTAA
GAAGGAATCACTTATTTCGGCTTTTTGACTCCATATTTAGAACGCCCTTGTTGACGATCT
TTTACTCCAACAGCATCTAGGGTTCCTCGAACAATGTGATATCTCACACCGGGTAAATCT
TTAACCCTTCCTCCCCTTACTAATACTACAGAATGTTCTTGTAAATTATGGCCAATACCA
GGTATATAAGCAGTGATTTCAAATCCGGAGGTTAATCGTACTCTGGCAACTTTACGTAAG
GCAGAGTTTGGTTTTTTGGGGGTGGTAGTGGAGAAGTT
>TCONS_00000978
AGCCTAAAATTAGTTCAATCTAGGGTTAGTTAAATTAACGTTTAGAATGACTAGCCTAAG
GTTAGTTTAATTCAAAATCCCTAGTCCTAAGTTATCTTATGCCCCCAAAAGTACTTTAAT
CTAAAATTAGCCTAAAGTCCAAATCCTAAGTCAAATAAAGATTAGTTAATTAGCCTAAAG
ATAAGTCAATCTAAGGTTAATTTAAATTAAATCTTAAATAACTAAAATTTAGCCTAAGGT
TAATCAAATCTAAAGCTAAATCAAATCAAAATAAAAATTAAATAAAATCAAAATAAAACA
TAAGAAAATCAAACAAGGCGACGGCTTGGGAGGCAAAGCGATTCAGCTACCAGTCGATTC
GACTTTTCACCGGAAGCCATTTTTGAATTGGGGGGGAATTAGCCAGGGGATCCAACGATT
ATCCATCGAACTAGCATTGAACACACAGCCATCGAATCCACTCACCATTCATCAAATCCA
TCGCCGCTAAGTTTTACAGCTGCATCTTGCACGAATCCGAAGCAACCTACATCGCTACCT
CAATCTGAG
>TCONS_00000979
TAGGGTTAGTTAAATTAACGTTTAGAATGACTAGCCTAAGGTTAGTTTAATTCAAAATCC
CTAGTCCTAAGTTATCTTATGCCCCCAAAAGTACTTTAATCTAAAATTAGCCTAAAGTCC
AAATCCTAAGTCAAATAAAGATTAGTTAATTAGCCTAAAGATAAGTCAATCTAAGGTTAA
TTTAAATTAAATCTTAAATAACTAAAATTTAGCCTAAGGTTAATCAAATCTAAAGCTAAA
TCAAATCAAAATAAAAATTAAATAAAATCAAAATAAAACATAAGAAAATCAAACAAGGCG
ACGGCTTGGGAGGCAAAGCGATTCAGCTACCAGTCGATTCGACTTTTCACCGGAAGCCAT
TTTTGAATTGGGGGGGAATTAGCCAGGGGATCCAACGATTATCCATCGAACTAGCATTGA
ACACACAGCCATCGAATCCACTCACCATTCATCAAATCCATCGCCGCTAAGTTTTACAGC
TGCATCTTGCACGAATCCGAAGCAACCTACATCGCTACCTCAATCTGAG
>TCONS_00000993
TTAAGACGTACTCGAGTCCTGTAAGGTATCTGTTTTGCTTTAATGTTGTGGACTTTTTGC
TTTGGAAAAGAGGGACCGAACAAGTGAAGGTTGATTGCTAATAGCCAGGGTTTCGATCCC
TCTGAAACGTCTTCAGCTCGAGGTCTCTGTAGCAGTCGAAAGAAGTTAGCTTGAAAGAAG
ATGGGCCTTTGGACATTCTTGGAAGGCATTTTACTTCTAGCCAATTCCCTTGCAATACTG
AATGAAGATCGGTTTCTTGGTCCTCGGGGGTGGAACTTTCAAGAAGTTTCTGGAACCAGA
GGAAAATCACTAAAAGGACAGGCTATTGGGCTAATTTATGCTATTCAGTACTTAAGGGTG
CCTTTGGTGGTTCTTAATGCAATTACTATTGTGATCATGCTTGTCTCTAGCTAGATGAAT
TTGTAAATCCCAAATCCTAAATCCAAGCTGCCTTCTTTGGAGCTTGTATGTAAGAATGTA
TGGCTTGCTTAAGCATATATGAAACTTTTATTTGTTATACGCTTGGGTGACATTAAAAGT
TTAGCCTCAAAGATTGGCTTCTCAGGTGTACCACTCCTACAGATTTCATATGATATTTGC
CAATTCATTTGGTTGCTATGCTTGATTCATATGAAGATAAGTTATGGAAACATTGATATT
ACAGATTTTTCCG
>TCONS_00001008
AGAAGACATGTGCTGCAACAGTGGAACAGCAATGAATAGTACAATTGGAAATGCAGAATG
TACTTATTATTGTTAAAGCTCAGGATCCTTGGCTGAGCATAAAGTTGAAGTCGAAAGTGG
AGATTATTTTTATCATTCTTCCTCTCTTTTGAGAACCGGTTAGGTGTCAATTATGCCTCT
TTGCATAAATGGAAGGCTCTCTTGGACAGGCGAGTTATTGAATCTATATGCTTTGATGAT
TCTTTGATGATCCGTCAATTACGGAATGGTCTGTTGAAATCACATTTGTATCTGTAACAG
TTATTAAATCTTTGATTTTTCTATCATGTATGATTCTTTTTTTCACACATTGAAAGCCTG
GTCTGATTTCCCGCATGTAGAACGACCCAGTAGAAGCCTCATGAATATGAGGAAGGAACT
TGAAGCTCCAAATTGGATTTTTACTCGTGATAGCTCTTTTGGAAAGGATGTATGGATTAG
AACAATGTACATTTCAATATCATTTTCCTGTCTGAGAAGGACAAGATTGTGTTTTCTAGG
GTGGGCTGCTAAATGCATACCTTGTACAAGAAATTTCGTCTATGTAACCAATAGATATTG
TTTAATTTTTTCATTATATATTCCAGCTTGGATTAGCATTAGCTACATATTGCAGCAATC
TAGCCACTAGGTCGAAATGATATTTGAAATACATCATATTCAGTCTTCTGATAATTCAAT
AAATTGTATGTGATAAATATGAATGGGAAGATACGTTTTCAAAAATATAATGATGCAAGT
GTTATGTAATATGTTTTAACTGTGTGGCGCTTTGAACTTCCTTCTATTACATTGTCTTCA
ACAGTGCTATAATCCCATTTATTGAGGTTGGACTAGAAATAAGCTGATTATTGTTCTTTT
TATTCGTTCAAAAAGATGTAAACAGACATTTTATGCATGAAAATTGCTATCCATTTCTTA
TAAATGAAGATATTGACTTATTTTGGATTAAGCACAAGTGTTAATGCTGAAGTCAAGTTG
ATGTCAATGAAGGAATGGACTAAATGTGATGCAAGGATAATGAAATGAGATTAGTTGTGA
ATTTTTTG
>TCONS_00001031
TTAGAAAATGGGCAAAAATTCCAACTATGACGACATTCTCTTCACATTCTTGCACATCTT
GCCATCAATAGAAAGAAGCATTTTCTGTAGCGTTCATCGTAATTTATATGTATTTAGAAT
TGAATAGAATGAGATTTGTGAGAGTTAAATCTGACTTTTTGGTTCGAGGGGAACAACTCA
CTTTGCTTGGTAATTGAAGACTTCGAACTTTCGGCAAAGGAAATGTTTCATTTACAGCCA
AGCTCAAACATATCGAATACATTCATCACTGGGCTTCATCTTCTCATGGCAGTTTGTTGA
ATGTTGATGTTGATTGCTAGATTGTGAGAACATTTGGGGTGATGGGCTTGACTTCAGAAT
TATAGCAGCGATGGAATAGATGAGACAAATGGGCAAACTTCACAACAGCCCTTGCCTCCA
AAAAATAGGATCAAGCAGTAGAATCTTTGTTTAGGGATTTTTCACCCTCTGTATTTTGTG
TTGCTGCTTGTCTCTCAACTACAGTACAAATATCAGCTCAATCTCAGCTTCCACATGAGA
GTTGTTATTTGGACAAGTTGGCCCTTATTTGCTATCATTTAAAACAGTTTTTGAATTTTC
TACTTGACAATTTTCGGCACTAAATCCTAGTCTCTTAACACTTGGAGAATCCCAATCAAG
GAATGGGACCCCTATCAATTTGGTATGGGTGGATAGGAGTCCTATGATGGGTTGTGTATT
GTTTACACCAGAAAATAGAAGTATTATAAGGAAATTGGCAAAGAAAAGGCACAGTTGTAC
TTATGCATATTTAGTAATTCTCTTCAATGAGTAGAATGCAAGGTAGTAACAAGTTCAGCT
TCATGTGATGAGCTTTATGGTGGCTCTTTGTTCCCTGCTTGTACCTTTGCCCAATGTGTA
GAAAGTTCCACTAGAATGAGTTAGCCATGACTATGAGCATGCAACTCAATCCAGTGACAA
AATTCTCACCAAAATTTAACAAGCAATATAGATTTACTTATTTTCTAC
>TCONS_00001060
CTCGTTTACAGCATGTCTCTTTTGGATTTATTAACATACTGCAGGTTGAAGACGTATTGC
ATTTCTTGACATTGAATATATTCACGAAATCACCGAACATTTTATTGGAAGTCGCTAAGC
GTTTTCAAGGGCCGTAAAATTTATATTTAAAAGTGGTTTTTAGACCGGGTTGGTCACAAC
TTGATCGATGTTTAAGCTCGGTCGTTTTCGTCGCATTTTCTTAGAAGTATGCCGATTATT
CCTTTTGCCAGTAGTTGCTAGTACAGAAACGGAAAGCTCATAGGGTTATGGTATGCCCGA
ATCGTTGCATTTTGGCGTCGATATCTATTTTATCAGGAGGTTGATGATCGGTCAGTTGGA
TTTTCCGAGTCAACGGTATAATATATGTATAGTCGAAGCTTAATTTCCCTTTTGGCGATC
ACTTGGCTAATATTTTGGGATATCGGTGTTAGGAAGGTCTTAGGTTGAAGTTATGGGCGT
TCAGGAGTCATCCGTGGATTATTTCCCCACAAAATCAATTTCTGTAGTCAAACGGCGCAC
GAGTTGAAGGACCATCGGATGGATTACGCGAGGGAAATCGAATTGTTTGTAAAACTACTC
GCATGTCGATCCTAGGCGTTGCAGGAAAGGATAAAAATATTTCTTTTTATATTGTTTTGT
TTCCGGAAGGGCGAAGGAGATGACTCAGAGATCTACTCTTCCACAGACGCTCTATAAGCG
AGAGAGATTGAAAGAAGCATTTCGTTCAAGTCTTGGTAAGGTTTTGAAAGCGTAATGGAA
AGTCAAATTTTAAGGGCCGATGAGCACAGCAATGGAATGGTCAATTTAGGCAGCAATGGG
CAAAGAAAGGAAAAGTATCCAGAGTTCATTTTGCCCAAGTTTCCTGAAACGTGGAGAGGC
GATCTGGCCCTTGCAGATGGCAACAGTGTAAACAGGTCATGGACTCAGTATGCAGACATA
TGTTCAAAGTCTGCAGCAGATGATATGGAATTTCCCGAGTGCAGAAATGGTTCAGAGGAT
CTGGCAGGCAATAGAAGCCCGGCAGGGAGCTCGAGAAGTGATGCATTAGCAAATCTGCCA
AAAGATACTGTGAAATCACGCATAGTTTCTTCTGAGCCTCAGGGATCAGGTTCTGCGCCT
GTTTTGAAAGATGAACTCTTATCACATTCGTATGCTGCTTCAAAATCAGAATTGTTTGCC
TTGGAAAAGCAATGTTTGTTAACTCCAAGTTCTTCTTGTCCTCAAGGCTTAGGACGTTCT
CAGACTGCACCAAGCGGATCTCATCACTGTGATGATCAGCTAGATAGGGATCGGGAACTT
AATCTGTCTAGGTCTAAGACAGAGAGAAAGGAAAACCAAAAGCATGATGTGAAAGCTCCA
AGCATTCACTTGGACAAGCTATCTGAGCGTGAAAAGGTATATCAACTAACTTGCACA
>TCONS_00001061
CTCGTTTACAGCATGTCTCTTTTGGATTTATTAACATACTGCAGGTTGAAGACGTATTGC
ATTTCTTGACATTGAATATATTCACGAAATCACCGAACATTTTATTGGAAGTCGCTAAGC
GTTTTCAAGGGCCGTAAAATTTATATTTAAAAGTGGTTTTTAGACCGGGTTGGTCACAAC
TTGATCGATGTTTAAGCTCGGTCGTTTTCGTCGCATTTTCTTAGAAGTATGCCGATTATT
CCTTTTGCCAGTAGTTGCTAGTACAGAAACGGAAAGCTCATAGGGTTATGGTATGCCCGA
ATCGTTGCATTTTGGCGTCGATATCTATTTTATCAGGAGGTTGATGATCGGTCAGTTGGA
TTTTCCGAGTCAACGGTATAATATATGTATAGTCGAAGCTTAATTTCCCTTTTGGCGATC
ACTTGGCTAATATTTTGGGATATCGGTGTTAGGAAGGTTAGTTTTCCTTTCTTGCGATCT
TGAAGAGGGGAATTTAAGTTTTAAAGAGGCATCAGTCGAATAATTCTCCACAAATCAAGG
TCACTGGTTTAATTTCTGGAAACATAAGAAGTATTGTCCTCTGTAGGACGAAGTTTATAC
TAAGTCAAGCTCAATGGTTCAGTTTCTGTGATTTCAAAAGCTTTTTTTTTCGTCTTTACT
ACATTTCAGCCTTTAAAGTCTTGGTTGTATTTTTTTCAAGAAATCAAGATCGCTGTTTCA
ATTTAGTAAATTGAAAGCTTGCTTTAGTTTATGCAGGTCTTAGGTTGAAGTTATGGGCGT
TCAGGAGTCATCCGTGGATTATTTCCCCACAAAATCAATTTCTGTAAATTCTTGTAACCT
TTATGTTGAAATTGGGAGATTGGACGATATCAGTTGAACTATTTCCCCAAAATAAAACTC
AGTGGTCAAATTATGTAATCGTTGAAGCTTATAATTCATTTCTTGCAACTATTAAGTTGA
TGTTTCGAGCTTCGCCTGGATTTTGGTTGTATTTTTTCCGTAAAAAAATCAAGCTTGGCC
ATTTGGTTTGTGTTTATTAGAAGCTTAATTTCATTTCTCCGGTCTATCAGTTCAAATTTT
GAGGCCTCACGTTTAGCCGTCGGAATTATTTCCAGAAAAATCGAGCCCAGCGGTCCGATT
TCCCTAGCTTGCAAGCTTATTTTCTTTTCATTAAAGCCTGTCGACGGGAACTCAGAGGTT
TCACGGGGTTGTCTGTATTTCCCCGAGAAAATGAAGTTCAGGGGATCGTTTTTTGTACTC
TCGACGCTTATTTTCCTCTATTACAACCTCCAAAGTTGAAATGTTGAGCTTCATAGGTTC
AGCGTTCGAACCTTAAATGCTTATTCCCCTTCTCGTGTGTACGAGGTTTGGTTTAGGAGA
TTCCGGGCTTGAGTTCAAGGCGCTTTTTAGTTCAAATAAATTGTTCAGCTCGTGTGACGT
TTGTCTGAAGCCATTTTATCACAAGCCAATTCAGTTATCAGGGGATGCCACTTGTATGTA
TGGGGGGATGCGACAGGTTAATGAAAAGGGAAATATAAAACAGCGTAGCTATAACCGTGA
GTCATAGCCGAGTTGACCAGTAGATGAGCTATCCTCTAATATTAAAATTCTACTTATGAG
TTTTGGTGAAGGTAGTCAAACGGCGCACGAGTTGAAGGACCATCGGATGGATTACGCGAG
GGAAATCGAATTGTTTGTAAAACTACTCGCATGTCGATCCTAGGCGTTGCAGGAAAGGAT
AAAAATATTTCTTTTTATATTGTTTTGTTTCCGGAAGGGCGAAGGAGATGACTCAGAGAT
CTACTCTTCCACAGACGCTCTATAAGCGAGAGAGATTGAAAGAAGCATTTCGTTCAAGTC
TTGGTAAGGTTTTGAAAGCGTAATGGAAAGTCAAATTTTAAGGGCCGATGAGCACAGCAA
TGGAATGGTCAATTTAGGCAGCAATGGGCAAAGAAAGGAAAAGTATCCAGAGTTCATTTT
GCCCAAGTTTCCTGAAACGTGGAGAGGCGATCTGGCCCTTGCAGATGGCAACAGTGTAAA
CAGGTCATGGACTCAGTATGCAGACATATGTTCAAAGTCTGCAGCAGATGATATGGAATT
TCCCGAGTGCAGAAATGGTTCAGAGGATCTGGCAGGCAATAGAAGCCCGGCAGGGAGCTC
GAGAAGTGATGCATTAGCAAATCTGCCAAAAGATACTGTGAAATCACGCATAGTTTCTTC
TGAGCCTCAGGGATCAGGTTCTGCGCCTGTTTTGAAAGATGAACTCTTATCACATTCGTA
TGCTGCTTCAAAATCAGAATTGTTTGCCTTGGAAAAGCAATGTTTGTTAACTCCAAGTTC
TTCTTGTCCTCAAGGCTTAGGACGTTCTCAGACTGCACCAAGCGGATCTCATCACTGTGA
TGATCAGCTAGATAGGGATCGGGAACTTAATCTGTCTAGGTCTAAGACAGAGAGAAAGGA
AAACCAAAAGCATGATGTGAAAGCTCCAAGCATTCACTTGGACAAGCTATCTGAGCGTGA
AAAGGTATATCAACTAACTTGCACAGTTCTTGGGACTATTGAAGAAAGGGC
>TCONS_00001062
ACAGAAACGGAAAGCTCATAGGGTTATGGTATGCCCGAATCGTTGCATTTTGGCGTCGAT
ATCTATTTTATCAGGAGGTTGATGATCGGTCAGTTGGATTTTCCGAGTCAACGGTATAAT
ATATGTATAGTCGAAGCTTAATTTCCCTTTTGGCGATCACTTGGCTAATATTTTGGGATA
TCGGTGTTAGGAAGGTCTTAGGTTGAAGTTATGGGCGTTCAGGAGTCATCCGTGGATTAT
TTCCCCACAAAATCAATTTCTGTAAATTCTTGTAACCTTTATGTTGAAATTGGGAGATTG
GACGATATCAGTTGAACTATTTCCCCAAAATAAAACTCAGTGGTCAAATTATGTAATCGT
TGAAGCTTATAATTCATTTCTTGCAACTATTAAGTTGATGTTTCGAGCTTCGCCTGGATT
TTGGTTGTATTTTTTCCGTAAAAAAATCAAGCTTGGCCATTTGGTTTGTGTTTATTAGAA
GCTTAATTTCATTTCTCCGGTCTATCAGTTCAAATTTTGAGGCCTCACGTTTAGCCGTCG
GAATTATTTCCAGAAAAATCGAGCCCAGCGGTCCGATTTCCCTAGCTTGCAAGCTTATTT
TCTTTTCATTAAAGCCTGTCGACGGGAACTCAGAGGTTTCACGGGGTTGTCTGTATTTCC
CCGAGAAAATGAAGTTCAGGGGATCGTTTTTTGTACTCTCGACGCTTATTTTCCTCTATT
ACAACCTCCAAAGTTGAAATGTTGAGCTTCATAGGTTCAGCGTTCGAACCTTAAATGCTT
ATTCCCCTTCTCGTGTGTACGAGGTTTGGTTTAGGAGATTCCGGGCTTGAGTTCAAGGCG
CTTTTTAGTTCAAATAAATTGTTCAGCTCGTGTGACGTTTGTCTGAAGCCATTTTATCAC
AAGCCAATTCAGTTATCAGGGGATGCCACTTGTATGTATGGGGGGATGCGACAGGTTAAT
GAAAAGGGAAATATAAAACAGCGTAGCTATAACCGTGAGTCATAGCCGAGTTGACCAGTA
GATGAGCTATCCTCTAATATTAAAATTCTACTTATGAGTTTTGGTGAAGGTAGTCAAACG
GCGCACGAGTTGAAGGACCATCGGATGGATTACGCGAGGGAAATCGAATTGTTTGTAAAA
CTACTCGCATGTCGATCCTAGGCGTTGCAGGAAAGGATAAAAATATTTCTTTTTATATTG
TTTTGTTTCCGGAAGGGCGAAGGAGATGACTCAGAGATCTACTCTTCCACAGACGCTCTA
TAAGCGAGAGAGATTGAAAGAAGCATTTCGTTCAAGTCTTGGTAAGGTTTTGAAAGCGTA
ATGGAAAGTCAAATTTTAAGGGCCGATGAGCACAGCAATGGAATGGTCAATTTAGGCAGC
AATGGGCAAAGAAAGGAAAAGTATCCAGAGTTCATTTTGCCCAAGTTTCCTGAAACGTGG
AGAGGCGATCTGGCCCTTGCAGATGGCAACAGTGTAAACAGGTCATGGACTCAGTATGCA
GACATATGTTCAAAGTCTGCAGCAGATGATATGGAATTTCCCGAGTGCAGAAATGGTTCA
GAGGATCTGGCAGGCAATAGAAGCCCGGCAGGGAGCTCGAGAAGTGATGCATTAGCAAAT
CTGCCAAAAGATACTGTGAAATCACGCATAGTTTCTTCTGAGCCTCAGGGATCAGGTTCT
GCGCCTGTTTTGAAAGATGAACTCTTATCACATTCGTATGCTGCTTCAAAATCAGAATTG
TTTGCCTTGGAAAAGCAATGTTTGTTAACTCCAAGTTCTTCTTGTCCTCAAGGCTTAGGA
CGTTCTCAGACTGCACCAAGCGGATCTCATCACTGTGATGATCAGCTAGATAGGGATCGG
GAACTTAATCTGTCTAGGTCTAAGACAGAGAGAAAGGAAAACCAAAAGCATGATGTGAAA
GCTCCAAGCATTCACTTGGACAAGCTATCTGAGCGTGAAAAG
>TCONS_00001063
ACAGAAACGGAAAGCTCATAGGGTTATGGTATGCCCGAATCGTTGCATTTTGGCGTCGAT
ATCTATTTTATCAGGAGGTTGATGATCGGTCAGTTGGATTTTCCGAGTCAACGGTATAAT
ATATGTATAGTCGAAGCTTAATTTCCCTTTTGGCGATCACTTGGCTAATATTTTGGGATA
TCGGTGTTAGGAAGGTCTTAGGTTGAAGTTATGGGCGTTCAGGAGTCATCCGTGGATTAT
TTCCCCACAAAATCAATTTCTAAAAATCGAGCCCAGCGGTCCGATTTCCCTAGCTTGCAA
GCTTATTTTCTTTTCATTAAAGCCTGTCGACGGGAACTCAGAGGTTTCACGGGGTTGTCT
GTATTTCCCCGAGAAAATGAAGTTCAGGGGATCGTTTTTTGTACTCTCGACGCTTATTTT
CCTCTATTACAACCTCCAAAGTTGAAATGTTGAGCTTCATAGGTTCAGCGTTCGAACCTT
AAATGCTTATTCCCCTTCTCGTGTGTACGAGGTTTGGTTTAGGAGATTCCGGGCTTGAGT
TCAAGGCGCTTTTTAGTTCAAATAAATTGTTCAGCTCGTGTGACGTTTGTCTGAAGCCAT
TTTATCACAAGCCAATTCAGTTATCAGGGGATGCCACTTGTATGTATGGGGGGATGCGAC
AGGTTAATGAAAAGGGAAATATAAAACAGCGTAGCTATAACCGTGAGTCATAGCCGAGTT
GACCAGTAGATGAGCTATCCTCTAATATTAAAATTCTACTTATGAGTTTTGGTGAAGGTA
GTCAAACGGCGCACGAGTTGAAGGACCATCGGATGGATTACGCGAGGGAAATCGAATTGT
TTGTAAAACTGTAAGTAGAGCGGTTAAATAAGCTACTTGACCTTCTTTTGGAAGGTTCTC
AGAACATTTAGCTCTATCCTTAACAGGCGGTTAGCGTTTAGTCTGCTGTTTAACAGGAGG
TTCTCTTTTCTTAGATTTGTATGGGATAATTTGTAATAACGGGTTGATTTGTTTGACCTT
GATATACTTTGATGCAGACTCGCATGTCGATCCTAGGCGTTGCAGGAAAGGATAAAAATA
TTTCTTTTTATATTGTTTTGTTTCCGGAAGGGCGAAGGAGATGACTCAGAGATCTACTCT
TCCACAGACGCTCTATAAGCGAGAGAGATTGAAAGAAGCATTTCGTTCAAGTCTTGGTAA
GGTTTTGAAAGCGTAATGGAAAGTCAAATTTTAAGGGCCGATGAGCACAGCAATGGAATG
GTCAATTTAGGCAGCAATGGGCAAAGAAAGGAAAAGTATCCAGAGTTCATTTTGCCCAAG
TTTCCTGAAACGTGGAGAGGCGATCTGGCCCTTGCAGATGGCAACAGTGTAAACAGGTCA
TGGACTCAGTATGCAGACATATGTTCAAAGTCTGCAGCAGATGATATGGAATTTCCCGAG
TGCAGAAATGGTTCAGAGGATCTGGCAGGCAATAGAAGCCCGGCAGGGAGCTCGAGAAGT
GATGCATTAGCAAATCTGCCAAAAGATACTGTGAAATCACGCATAGTTTCTTCTGAGCCT
CAGGGATCAGGTTCTGCGCCTGTTTTGAAAGATGAACTCTTATCACATTCGTATGCTGCT
TCAAAATCAGAATTGTTTGCCTTGGAAAAGCAATGTTTGTTAACTCCAAGTTCTTCTTGT
CCTCAAGGCTTAGGACGTTCTCAGACTGCACCAAGCGGATCTCATCACTGTGATGATCAG
CTAGATAGGGATCGGGAACTTAATCTGTCTAGGTCTAAGACAGAGAGAAAGGAAAACCAA
AAGCATGATGTGAAAGCTCCAAGCATTCACTTGGACAAGCTATCTGAGCGTGAAAAGGTA
TATCAACTAACTTGCACAGTTCTTGGGACTATTGAAGAAAGGGC
>TCONS_00001064
CGGAAAGCTCATAGGGTTATGGTATGCCCGAATCGTTGCATTTTGGCGTCGATATCTATT
TTATCAGGAGGTTGATGATCGGTCAGTTGGATTTTCCGAGTCAACGGTATAATATATGTA
TAGTCGAAGCTTAATTTCCCTTTTGGCGATCACTTGGCTAATATTTTGGGATATCGGTGT
TAGGAAGGTCTTAGGTTGAAGTTATGGGCGTTCAGGAGTCATCCGTGGATTATTTCCCCA
CAAAATCAATTTCTGTAGTCAAACGGCGCACGAGTTGAAGGACCATCGGATGGATTACGC
GAGGGAAATCGAATTGTTTGTAAAACTGTAAGTAGAGCGGTTAAATAAGCTACTTGACCT
TCTTTTGGAAGGTTCTCAGAACATTTAGCTCTATCCTTAACAGGCGGTTAGCGTTTAGTC
TGCTGTTTAACAGGAGGTTCTCTTTTCTTAGATTTGTATGGGATAATTTGTAATAACGGG
TTGATTTGTTTGACCTTGATATACTTTGATGCAGACTCGCATGTCGATCCTAGGCGTTGC
AGGAAAGGATAAAAATATTTCTTTTTATATTGTTTTGTTTCCGGAAGGGCGAAGGAGATG
ACTCAGAGATCTACTCTTCCACAGACGCTCTATAAGCGAGAGAGATTGAAAGAAGCATTT
CGTTCAAGTCTTGGTAAGGTTTTGAAAGCGTAATGGAAAGTCAAATTTTAAGGGCCGATG
AGCACAGCAATGGAATGGTCAATTTAGGCAGCAATGGGCAAAGAAAGGAAAAGTATCCAG
AGTTCATTTTGCCCAAGTTTCCTGAAACGTGGAGAGGCGATCTGGCCCTTGCAGATGGCA
ACAGTGTAAACAGGTCATGGACTCAGTATGCAGACATATGTTCAAAGTCTGCAGCAGATG
ATATGGAATTTCCCGAGTGCAGAAATGGTTCAGAGGATCTGGCAGGCAATAGAAGCCCGG
CAGGGAGCTCGAGAAGTGATGCATTAGCAAATCTGCCAAAAGATACTGTGAAATCACGCA
TAGTTTCTTCTGAGCCTCAGGGATCAGGTTCTGCGCCTGTTTTGAAAGATGAACTCTTAT
CACATTCGTATGCTGCTTCAAAATCAGAATTGTTTGCCTTGGAAAAGCAATGTTTGTTAA
CTCCAAGTTCTTCTTGTCCTCAAGGCTTAGGACGTTCTCAGACTGCACCAAGCGGATCTC
ATCACTGTGATGATCAGCTAGATAGGGATCGGGAACTTAATCTGTCTAGGTCTAAGACAG
AGAGAAAGGAAAACCAAAAGCATGATGTGAAAGCTCCAAGCATTCACTTGGACAAGCTAT
CTGAGCGTGAAAAG
>TCONS_00001101
GTCTTTTTTCTTGCAAAACTTTGTTTGCAGGTATGTTTGAGTGATGGCTTAGAGAATAGC
CACATGTCAAAGATGAAGGTAATCAAAGTTACCACAATGATGAACAGGTTGAATAAGTGA
TGATCTTATTTGAAGGTTTTCAGAATTATAGGGATGAATATAGGGACAAAGATTATACTA
GCTTCGAGAAGCATGAAGATTGAAGACTATGAAGACATGATCCATGTTACATGATGTATA
TGTAAATGGATATCTAATAAATTATAAGACCTAAAGAGACACGCATAATCTATATTGAGT
CAAATGTTATGTGACATATAGAAGTTGCCATTAAGGGGGGATGTTAGAATATTAATGACA
ATTCTAGAGTATCTAAGTTATCCATAGTTAAGGGTATCTAGATTAGCATGTTGTTTTGAG
TTAAGTGTCAAGGTATATTGGTAGATGTGTGGTATGTAAGCCAAGCTGATATAATGTCAA
TATAAATATATGATGATTATTTCATGTACAAAAAAAAAAAAAA
>TCONS_00001103
CTCGTTAACATTTAACAATGGAATGGATTCTCATAAATCTTTTCGAAAATTTTAAAGAAA
CGAAAATTAGGCATTAATTAATGGAGATGTCACGTGAGAGAAAGGCTCGATGATCTCGAA
TCTCGATAAAAATGCACCGCACAAAAAACATCAGAATAGGACATGGTGTCATCTGATACA
AGGCACCTATATAAATAAAATCTTAGTTCGTTGAATTTTTTTTTTCCGAAAAAAAAGTTC
GGTGACCGATGATTGATCGCAGTACTTGGACGATCTGAAAAACACACGGAGCTCTGTGTA
TCTTCTGTAAACAAATTGTTGTAATCCTTCTCTCAAAGTATTTGGTGGAAGGCTGATCTA
TATCCACACCACCCTCTATATGATTAAATATCTCCGCCTATATTGGTACGTATATGTAGA
TAGAGATAGAGATGTCGTAGGGAGGCTCTTGCATATTTTGCTGTTTGGAGATACTCAGCA
TTCCAACAGACAATGAAGGAAAATACCCAAAGTGGAGACTAAAATGCTTTGGTGCAGATC
TGTTTCTTGGGCAGTAATGATGGGAGGATACGAAATTCTTATGTAGAGATGCTTCTCTGA
AGTCAGAAAGATATATAAGACATGCAATGTAATCAATTTAAATGAACACTAGGTTCAAGG
GGCAAATGGGGCTCATTTTAAACCTCAGTCATTGCCTCTCGGCAGGAGTGTCACTCGTGA
ATATTATTTTAGCTTCGATTGATGGCCTGATTGCAGCAACTGCTTATACACAGTTATTGA
GGATTCACCTACGCAATTGTCATGTTGGATGGACTCGTCAAAAGGACTTTTGATGCAGGA
AGAGTTGAG
>TCONS_00001150
ATCCGTTTCTCATCTTATCCGCATCCATCACCAAATCATGCAAACAACCACACACCACAA
ACTACACTATTTTCTTCAAGCTCTCTCTCTTTCTCTCTCTAGATACTTTGGTCCATTTGC
ATTACAGTTGGGTTTGCAAGGCAAGAAGAGGAACAGGAAGCAAGTCTACATCGAACTTAT
CGCGAGGTCATCAAGATGGCAGCAGCAACAGCTACTTCTGGTTGTGCAACATCAGCATTC
ACTTTTGCATCAAGCATTAGCCCTTGCAACTCTAATTCTTGGAAGCAGAAGAATAAGGTC
TCTGTAAGAAGCCTCAAATTATATGGAGGCCTTAAACCAGAGACCAAGGTTATGAATCTT
GGAGTACCCCTTAACACTGAGCAGCAATTTGCTAAACTGGTAACAGTATGCAATGCATTG
AAAGGCAAGCCTCGTGGTGGGGCAGCTACATCAACCTGCAATCATGTAACTGATGAAATT
TTTACTGTAGTGCCCATTATGAGTGTTTTGGTTCTCATAGGAGTTGCTATTGGATTTGTG
CTTCTCCGAGTAGAGGCAGCCCTTGAGGAGGCAGAGTAGATTAAAATTGTATGAAGAGGC
AGAGTAGATTAAAATTATATGTAATTCTATTTTTCGATTGATATAAATTTAATTTGACCC
AGAAAAAGGAGGAGGTAAACATATTTGTGTGGGATGTGAATGATTTTGCATGTTGGATTG
TATGAAAATGCTGAGATTGGGCTCTATCCCTTCTTTTTGGGGAGAAAGGAAATGTAGGAC
CCAATTTGTTTAAATTTGTATAACAAGATATTATGTTTTGTGGACACAACTTGTTCAGCT
TTTCCCTTGTGATTATGCCTTAAAATTGGAAAGGGCTAATAGTAGTGGCTGGCTATTTTA
TTTGTGTGTGTTTCTTCTGGGTATTTCGTTTTCCTTCTGATTTTCATTGTTACAATAATG
TCTATACGGTAAACTAAAAATTGGACAAGATGAGCTTGATTTAATGGATAGTAGGTATCA
TTTTTCCAACCTTTTCTCACCTCATTTATACCTAATGGTGTCATTACAGTGAAAAACAGA
GCTATTTCTGCTGATTTATATTCATGTGGGAGCTTCAATTTGCTAGCAACAATTAATAAG
GGCAATGGTAAACAACTGGTGCTATGTTCTCTTTTCTAGTGGTGGAGATCAATGACTTCT
TGTTCATATATATTGTAGCATTGAATTTTGTATATCTTGAGTAGCCTATGTTAATAATCT
TTTATCTCATTGTGGACCAAGCCTTTACTTTTTGTGTTAAAAAAGGGAAGAGACTTACCA
TCACATGACCCACTATGTTTGTCAATAAACAAATGTAATTGAGAAAATGTACTTTTGGCA
CATTTTTCAAAATTTTCAAATTTAAAATTATGAAAAGGCAATTACATGGATGCATTAAAA
GAGGACATTTGTTCTTGTAAGATGAAACTACAAAAAAATAATACTAGAAATGATGGTAAA
TTAACTGAAAGAGTAATTTTATAAACCCATTTATGTACACAAATTCATTTTGGTTGAGAT
TGGAATTTAGATGATATTAATTTTACATTTTGCTTAGCTCAAACAAAATCTCAAAACAAC
ACTATGGCATATTAGGTTGCACTTAGGTTGAATGGGTCTGCTCAAGATGCAAGTGAGAAG
ACTTTGGTATTACTCCAAAATAGAGGTATGTGAATAAGTGGATAATAATAGAGGTG
>TCONS_00001156
CAAATGGCCTATAGTGATCTATTTGACATAAAGATGAGCCGACTTGAAATTTTGGCACTG
TAAGGTCTTTTTATTGTGAGAGATGTCGGATCATTCCGAATTTTCTTCATTTAGATCCCC
AGGGAACGAGCTATCAAGTATCTCGATAGTTTCTAATTGATATATTAGTTCCGATAAATA
TTTGGGTGTTCTTGCTTAAGCCGTACGAAGGGAAATTATCATGTACAGTTTTCGGAGGGG
GAATTTCAAATTACCTATCTCGATAAAGTATATGATTGGTTCGAAGAGTGTCA
>TCONS_00001164
ATCATAAATACGCTTCCCCCTAGGAATTCCTTTACAATTGGTAATATCTCCATCATCCAG
TATATAAAATAGTTCAGATTCACGGATAACATTATTCGATATAATCTCTTCCTGCTCATT
TTGTCGTACTGGCAGTTTGTGAATATCTGAATTTTTCATAGAATCGGTGTAACTATATGA
CAAAAGATTATATCTGCAACGTTTGTCAAGTTTTCGGGTTTGTCCTAGAGAAGGTTTTAC
CGCGGATATACAATATTTTGTTCGTTGTTCATAGGGAATGAATCGAGATTTTCTTCATAC
TGGCATGAACTCTATGTCCACACCTGAAGTTCAAGGATTGTTTAGCAATTCTAGCTTTAT
TTGATTGCCTACTTGTCTTAGTAGCAGCATCATGTCCCCAGGGGAAATGTTTTTCATTTT
AAGACATTGAAACATAACACCATTTTTTAGCCCAAAACTTTACATCTTTGCTTTTGCATT
TCATATGTTGGTGCTACTAAGCTACTGTCATCTGCATCTTGAAATAAGTGGAG
>TCONS_00001239
ACAAAACCTAAGACTAAAGCTGGAAGCCCTCATTCCCTCCGTTTTGACGGGTGTAACAAT
TCCCCTCGAAGTTTTGACTTCAACCATTAGCAATGAGTTCTATAAACATCATTCTTATGA
TATTACAAGTCCAAGGGGAGGATACAGTTTCTGCAAATAAAACGGCAAACTGAAAACAAA
CAGCGCCCTTCACGTGACCGCCTCTTAAAATTTAAGCTCTTATTCTTCATAATGCTGTTT
TTAATATTATTGTATTTTCCAACGTTGAAGTGCTGAATGCATCATTATTCGGTTGAGAAA
GGGTTTTACTGAGATCTGCGAGAAAATGAGGCTTTCGCAGATGCACAGTTCGAGTCTTGC
CCGTTTCGAAAATATGCATCGCCAACTGCTGTTTCTCTCGTTATTTGTCGCCTGCCTTGG
CCTGGGCTCAGCGGCTGGTTCTTCAGCAAATGTGATTCCTGGGGCACGTAAAAGAGCAGG
ATCATCTGTGCTTTCTTTGTTCAACCTAAAGGGGAAGAGCAAATTCTGGAGTGAGACCAT
CATGCGGGGTGTGTTTAAGGATGGTGTATAAAACTTATGACTAAACTAGAAGATACAAAG
GGGGAAGAAATAGAACTTGTTTGACAACTAATTGAAATTAAGGAATATTCAACGAATGGA
AACAAGAATAACACACATTCAAGGAAGAACACGAGAAGAAGAAACCTAGAGGAAGGTACC
AAGTGACTATAAGACAATAAGAAGAGTATAAAGTGTCGTGTCT
>TCONS_00001292
TCTCTTGGAAGCCGATTGGATGAATGAATTAACGTTCACAGACCAAACTGGTCTGTTGGA
CCCAAAAAGTGTTTTTTGTGCTTAGGTTTGTTCCTCTTCTTGGAATAAACAAATTCTATA
ATTTAGGGTTTCTGGCATAAGATTTCCTGATGGACATTGGTGTTCTGTGCCTGAGGACAT
TTGAATATCATTCGGCTCTGGAATAATGATATTCAAGTATGACTACAGGCATTTAGAATT
GTGTTGTTCGTCTTCAACTTTCTGTGTATCAGATATTTGCAATATTCCATTCTCTTAGGT
TGTGTTGGGCTTTGTCTCTCTTGCTCTGCACCTCGTGCATGTTTGTTGTAATTCTTTGGA
TGCTCTCTCTTTTTCCATCTATGAAGGTTGGAGTGGTGGTTTGGCTGTTCCAATATTTTG
TTGATAGTCTTTTTGTATGTCATTTTCCTCTTGTTTTGACAGCCTTTACTTTTTGTGTGC
ATCTTTCTGACAATGTACTTCTTTAATGTTATCCTATTATTATAAATGTTCAACCAGAAA
TACAATCATTCAACTGCGGTAGAAAGATGCTTATTTATGCTGGTGTAGCTGCTTCTGGTT
GTTTGTGAAAATGAATAGGTTTCACCTTCAAGGGATTCATAGTGATTTTATCATTTCAAC
TAGATCACCAATGTTTGTGATAGTGCTTTTTGATAAAGAAGATTTCTATACAGCTTCTTG
TTCAATATTTTTGCAGTTGAAGCATTTGTATTCTTGTCGTTATTTGAGAAGTGATCGATA
TTTGGCAACTCTTACTTCTTCAGCAGTG
>TCONS_00001337
CATTAGCATATATTACATATTAGAAGGATATTGAATGAGAAATGAGACTATCCTTCAAGC
GACCTAGAGATAGGTTGACATTAGCATATAGTATGTGTTATAATGATATTGAACTAGAAA
TGAAACTATTCTTCAAGCGACCTAGAGATAGGTTGACCTAGAGATAGGTTGACATTAGCA
TATAGTATGTGTTATAATAATATTGAATGAGAAAAGAATGATTCAATCTTTCTATGACGT
TCCATATTGACTCGGCGACATAGCCAAGCGGTAAGGCAGGGGATTAGAAATCTGTGATCG
GACTCGAAATGCTTGATCAGACTCGAAATCTTTGATCGGACTGAAAATCAACATTTAAGT
CATTAATACACCCAAAAATAACGATATTTATGAAATAATGAAATTACAG
>TCONS_00001338
CATTAGCATATATTACATATTAGAAGGATATTGAATGAGAAATGAGACTATCCTTCAAGC
GACCTAGAGATAGGTTGACATTAGCATATAGTATGTGTTATAATGATATTGAACTAGAAA
TGAAACTATTCTTCAAGCGACCTAGAGATAGGTTGACATTAGCATATAGTATGTGTTATA
ATGATATTGAACTAGAAATGAAACTATTCTTCAAGCGACCTAGAGATAGGTTGACCTAGA
GATAGGTTGACATTAGCATATAGTATGTGTTATAATAATATTGAATGAGAAAAGAATGAT
TCAATCTTTCTATGACGTTCCATATTGACTCGGCGACATAGCCAAGCGGTAAGGCAGGGG
ATTAGAAATCTGTGATCGGACTCGAAATGCTTGATCAGACTCGAAATCTTTGATCGGACT
GAAAATCAACATTTAAGTCATTAATACACCCAAAAATAACGATATTTATGAAATAATGAA
ATTACAG
>TCONS_00001339
CATTAGCATATATTACATATTAGAAGGATATTGAATGAGAAATGAGACTATCCTTCAAGC
GACCTAGAGATAGGTTGACATTAGCATATAGTATGTGTTATAATGATATTGAACTAGAAA
TGAAACTATTCTTCAAGCGACCTAGAGATAGGTTGACCTAGAGATAGGTTGACATTAGCA
TATAGTATGTGTTATAATAATATTGAATGAGAAAAGAATGATTCAATCTTTCTATGACGT
TCCATATTGACTCGGCGACATAGCCAAGCGGTAAGGCAGGGGATTAGAAATCTGTGATCG
GACTCGAAATGCTTGATCAGACTCGAAATCTTTGATCGGACTGAAAATCAACATTTAAGT
CATTAATACACCCAAAAATAACGATATTTATGAAATAATGAAATTACAG
>TCONS_00001340
CATTAGCATATATTACATATTAGAAGGATATTGAATGAGAAATGAGACTATCCTTCAAGC
GACCTAGAGATAGGTTGACATTAGCATATAGTATGTGTTATAATGATATTGAACTAGAAA
TGAAACTATTCTTCAAGCGACCTAGAGATAGGTTGACCTAGAGATAGGTTGACATTAGCA
TATAGTATGTGTTATAATAATATTGAATGAGAAAAGAATGATTCAATCTTTCTATGACGT
TCCATATTGACTCGGCGACATAGCCAAGCGGTAAGGCAGGGGATTAGAAATCTGTGATCG
GACTCGAAATGCTTGATCAGACTCGAAATCTTTGATCGGATCATAAATCTT
>TCONS_00001341
CATATTAGAAGGATATTGAATGAGAAATGAGACTATCCTTCAAGCGACCTAGAGATAGGT
TGACATTAGCATATAGTATGTGTTATAATGATATTGAACTAGAAATGAAACTATTCTTCA
AGCGACCTAGAGATAGGTTGACCTAGAGATAGGTTGACATTAGCATATAGTATGTGTTAT
AATAATATTGAATGAGAAAAGAATGATTCAATCTTTCTATGACGTTCCATATTGACTCGG
CGACATAGCCAAGCGGTAAGGCAGGGGATTAGAAATCTGTGATCGGACTCGAAATGCTTG
ATCAGACTCGAAATCTTTGATCGGACTGAAAATCAAC
>TCONS_00001342
GAGAAATGAGACTATCCTTCAAGCGACCTAGAGATAGGTTGACATTAGCATATAGTATGT
GTTATAATGATATTGAACTAGAAATGAAACTATTCTTCAAGCGACCTAGAGATAGGTTGA
CCTAGAGATAGGTTGACATTAGCATATAGTATGTGTTATAATAATATTGAATGAGAAAAG
AATGATTCAATCTTTCTATGACGTTCCATATTGACTCGGCGACATAGCCAAGCGGTAAGG
CAGGGGATTAGAAATCTGTGATCGGACTCGAAATGCTTGATCAGACTCGAAATCTTTGAT
CGGACTGAAAATCAACATTTAAGTCATTAATACACCCAAAAATAACGATATTTATGAAAT
AATGAAATTACAG
>TCONS_00001343
ATGAGACTATCCTTCAAGCGACCTAGAGATAGGTTGACCTAGAGATAGGTTGACATTAGC
ATATAGTATGTGTTATAATAATATTGAATGAGAAAAGAATGATTCAATCTTTCTATGACG
TTCCATATTGACTCGGCGACATAGCCAAGCGGTAAGGCAGGGGATTAGAAATCTGTGATC
GGACTCGAAATGCTTGATCAGACTCGAAATCTTTGATCGGACTGAAAATCAAC
>TCONS_00001356
ATCTGACTGCAAAAATAGCAAACATTTGGGGGATTTTTTTGTATGATTGCGTCCTTCTCT
GCAGGAATACAAACAGTGGTCAAGTTTACAGAATGGCGTCCCCAACGGCAATGTTGGCAG
AGGCTTACGTTAATATGAAGCGCTACGCAGCAGCGGAGGACAAGGAGAAAAACGACAGTG
AATGCAGTTGGGTGAAGACTTTGAAGAAGAAGGTGTTCAGGCAGTCCAAGGTCAGCCCAT
CAGACAGGCACAGTGTTCAACCAGGAAGTCACAGGGGCCAACCAGGCAGTCACAGTCCAA
GTTAAAAATGTTTTCTCAGGACTATGGCTCAACCATTTCTTCTGCTTTTTATTGATGCTT
ACATGGAGTCGATCTGTGCACCCACCATTGTCCCTTTTCCATTGTAAAAAAATTCTGTTT
TATTTTTTGGGCCTAATATTTTTATGAATTTATAGCAAAAATCTATTGTTGAGTGGTGAA
AATTTGAG
>TCONS_00001410
GTAAAGCTTGTAATGAGCATACTAGAAAGCGAAAAGGATATGCAGCCATATTCTCCACCA
AGTCCCACTCCTTCAATTAACAACCTTGTCGAAAATGTGGGTCTCCGTATTATCCGTAAC
ACAATACCAAGTGCGACTCCTTCAATAAACAGTTTTGTTGAAAAAGTGGGGCTACATATT
CTTAGCAAAGCTGTAGAGTATCTAGGATTCAAACCTCGCAATTCTTGAAATAATATTGTA
TGGAGTTCAAATATGGAGGGGAGTATGCAACTAAGGGCCACAAACCCTTATGTAACCTTA
TGCACAAAAGCCAAAACAAAAAGAAAATATTAAGATCTCAATTATGATTTATGGTCACGA
CCCAAGTTATGTTTTGTCTCCACATAACAATACCTGACAAATGACTAGTGAAGTTTTTCA
ACACCAAAGGATTAAGAATATTGGTTAATAGTAGGTGCTTTTTAGAGAGAATATATTTTT
AGCCCTATTAAGGTTCTGTGTACCTCTTGTGAGGTAAGTGGCTTGTAATGTAAGTAGATA
GGATCTAACCATGTAAAATTTACTGGTGCCATTAGTGGGGAATGTACCATATTTAAGGGA
AGTTTGAATGATTGAATTTTTTTACGATGC
>TCONS_00001444
TGGACAAACATGCGGCATATATACAGATATAATGAATCTACATTCGTCGACCCACCAACA
GATAGAAAAGCGTGGCATTGGCCATGGCAATGCATAGCTTGAGATTAACAAATTCATTTT
GCATTTGGGTGCAGAAGCCATTTCCTCTGCGCCAATTGGGCAAATTCAGAAGTTTGGTAC
CCTTGGTGATTCGGTCTCAAAGAAATAGAGGGTTGTGCCATGCGGTAGCTGCTTTGAAAG
CTGAGAAAGAGGAGGTACTTAAAGGACTAGAGAAGAACAATGCCGAGACTGTGAAGCGGG
TTCTTGAACAGGTAATCATATCAATTTTTGGAGTCTGGTGGGTCCTGTTATTTTAAATCT
TGGACACATTTCTGAAAATTAAACAATCAGACATTTTGCTG
>TCONS_00001456
CGACAATCGTAGGGCACGAAAGTGAATTCTTAAATCGCCTCGACGTCGGATCTCTGCAAG
GGGATTTTTTAAGGTTTCATCGTCGGGCTTGTATAGGGTTCTCCCTTATTAATTTGAATA
TTTGCATCTAAAACACAAATCAGAAGAAATCGTGGTTCTTGAAAATTTATTTTGCTTTAA
AGCCGAGAGTAATACAATCAAGGAGTATTGCATTTTACCCTATAGGTGAAAAAATTTGGT
TCCCAACTTTCTAAGGGTTTCACATTTTTTTCTCTGTTTTGTATGCACCCTATCGCATTA
TTTTCTCTATTTTGTGGGCATCCTATGGCGTTTTAGATTTTTGGGTCACTACAGGTTTTA
ATTTTGAAGGCGTGGAATACCAAATGAGGGTTTTGCACAGGTCAGAAAATTAGTTCCCCA
ATTTCTAAGAGTAGCATTTCTTATTTTGTTTTGTATATACTATATGCCTATTTAGATTGT
TTGGTCACTACAGGTTTTATCTTTGAGGGTGTGGACTACCAAATGAGGGATTTGAATCTT
GTTTTGAAGATCTATAATATTTGCATTATTTTCTCTATTTTGTATGCATCCTATGGCGTT
TTAGATTTTTAGGTCACTGTAGGTTTTAATTTTGAAGGCGTGGAATACCAAATGAGGGTT
TTGAACAGGTCAAAAAATTTCCCCAGTTTCTAAGAGTATAACATTTCTTGTTTTGTTTTG
TATATACTAAATGCCTATTTAGATTATTTGGTCACTGCAGGTTTTATCTTTGAGGGTGTG
GACTACCAAATGCGGGATTTGAATCTTGTTTTGAAGATCTATAATATTTTGTAGATTATA
TTGGTGGAGAAACTAAATAATCTGTGACTATGGTCTAAGAGGAATAGAAGGGGAGGATCT
GTGGAGATTAATTGCACAAGAGTACTGATGATGATATATGGAGTTGTACGCAGGAGGTGC
TCACGCTACAGAGCAACCATAGGAATTATCATCATGATGACAGCATGTAGAAGCAAAGGA
TGTTAACCTTTAATGGCACAAAGAAGGAGGATCCCACAAGACACTATAACATTTGGCAGA
TAATCCGGTATTTGATTAATAGGGTTTATATGTTTTGGGAGATATACCATATGGAAGCAG
TGAATGACGAATGGATGTGGCTAGGTCTGTAAGCGGTGAATGGCATCTACCTTTAGAATG
GGATCAAGAGGGATAGGCAATACTGCTATCCAAGGACTCTGATGCAACAAAAAATAACTT
ATAATACTCTGTGTTCCATCATAGTTTGTTAGGAAGGGATGCTACAGATTCCTGATGGTT
TTCCACAGATTTTGGTCAAAATTTGCCATGGAAAGTTGAGAACTTGAGATTTTCACGTGT
TCTCTGAGTTTTGTTTGAGGATATGAATAGTATATAGGAGAAAATATTTCCTATTGATGT
TATTGCTGCACATTATATTTACTATATGACATTTTTCTTTAACTTGGCATTTTCTGTATG
CAATCTTGCAGATTCTTTGAG
>TCONS_00001461
CGATCCAACAATTCATTCTTATCCCTCTCCCGAACATCTCATCTCGGATATTGACAACGG
CATATTGTGCTAATATAATTTGTTTATGTTTATGGAGAAATCTATCTTTTTCCTAGGTCC
ACCATTTTGAAACGATTCTTTCCAATCATTATGATGATTCGGTCGATGAATCAGAAATAA
CCTCATTTGGATAAATCGCTTGATTCGGGAATGGTAGATAAAAATTGATATCCACGTATT
AACCGTCTATCTATAGATAAACGGACGAGTTGGTCATTCATATCGTTTTTTTATCCCTCT
CATTCAACGATCGTTTAATCCCCCTTCTCAGTTAGTATTTCAAAGTTTTTTATTATACTT
CGCTCGTATCTATATTCAAATATGGGTTGCTAACTCAATGGCAGAGTACTCGGATTCTAA
GTGCGACTAGTGTATTTTACACATTTAGATGAAGTAACAAATTCGTCCATACCAT
>TCONS_00001492
GACAACATCATAGCGTCAAGTCTTGGGCAAGTCGTGTGTGTCGGATCAAGGTTCCCCAAA
CCCCCCAAAAAACATACAGAGATGACATCTTATATTTCGTTAGTTAGAACTTAGAAGATG
GACCAACGCTTAATACCAAGACCAGAGATTTGAACGTCACTATGCGATGCTCGATGATAG
TCCACGTTGTTATGCATATTCATGTAATCAGGCCGTTGAACATGTGAACAATGGCTATCC
GTCAGGCCAACACCATGGATACCTCGTTTACAGTGCTAACCGAGCCGGGCATTGAACAGT
TATGCAATTTTTCTGGAAATTGAAAGGAACAAAAGCCGGGAAACCTAAGGTTAACACCTT
CCGTATCGTGAGTTGTGACCTGCAAAATGCGTAGTCAGTGCCTCAGTAACCTTTGGGGTC
TGAAGCCACAATGCAGGGCCCTGTGCAGAGGAGTGAGGACTAATTTTCATCCGAGTAGAC
TTTCAGAGGAGAAAATTGCATTTCGTCGGGTTTCGATAGGAATGGGCTCCCATTGTTCTG
GACCGGAGAAGTCACCTCCGGTGGAGGAGGAATCATATGTATTTGGACCATTCAAGATAA
ACAAACGAGAGGTCTTCCTTACGACAAAGCTATCATATGCTTTTGTCAATCTCAGGCCTG
TGGTCCCTGGACATGTGCTTGTAAGCCCGAAAAGGTTGGTGAAGCGGTTTACAGAATTGA
CTGCTGAAGAAACTACTGACCTCTGGCTAACAGCACAACAGATTGGTGCCAGGCTTGAGA
ACCATTTCAAAGCCACGTCGCTTACTTTTGCAATTCAG
>TCONS_00001493
CGGATCAAGGTTCCCCAAACCCCCCAAAAAACATACAGAGATGACATCTTATATTTCGTT
AGTTAGAACTTAGAAGATGGACCAACGCTTAATACCAAGACCAGAGATTTGAACGTCACT
ATGCGATGCTCGATGATAGTCCACGTTGTTATGCATATTCATGTAATCAGGCCGTTGAAC
ATGTGAACAATGGCTATCCGTCAGGCCAACACCATGGATACCTCGTTTACAGTGCTAACC
GAGCCGGGCATTGAACAGTTATGCAATTTTTCTGGAAATTGAAAGGAACAAAAGCCGGGA
AACCTAAGGTTAACACCTTCCGTATCGTGAGTTGTGACCTGCAAAATGCGTAGTCAGTGC
CTCAGTAACCTTTGGGGTCTGAAGCCACAATGCAGGGCCCTGTGCAGAGGAGTGAGGACT
AATTTTCATCCGAGTAGACTTTCAGAGGAGAAAATTGCATTTCGTCGGGTTTCGATAGGA
ATGGGCTCCCATTGTTCTGGACCGGAGAAGTCACCTCCGGTGGAGGAGGAATCATATGTA
TTTGGACCATTCAAGATAAACAAACGAGAGGTCTTCCTTACGACAAAGCTATCATATGCT
TTTGTCAATCTCAGGCCTGTGGTCCCTGGACATGTGCTTGTAAGCCCGAAAAGGTTGGTG
AAGCGGTTTACAGAATTGACTGCTGAAGAAACTACTGACCTCTGGCTAACAGCACAACAG
ATTGGTGCCAGGCTTGAGAACCATTTCAAAGCCACGTCGCTTACTTTTGCAATTCAGGTA
ATGGTTTTTCTATTTGTTT
>TCONS_00001506
GGGAAAACCTAACCCTAAAGCAAGGGTTTAGGGCTAAACACTTTACTGCCTTGTCCATGG
AGACTGGTAGCAGTAATGCGGCGGCTTCTGAAGCAAATCTATGGAAGGTCAAAATTAAAC
TGACGACTTTCTTACAGTTGTTGTCGTATCATGTCCCCCAAACTACTTCAATATATAAGC
GGTGCAGTAGAATTTTATCTCGTTTTTTTTAAAGCGGTGGCAAAGATCTTCGGTATGTTC
TCTGGAATAGGTGGAACTGGAAAGATAAACATTTTCTGGAATACATCCCTTCGCGTCCTC
GTTTTAGGTAGAAGTCTTGCAAATCAAGATTGATGTAGAAAAGCATGGGCAACTGCAATT
GCTGTGAACGTCAATCTGATCAAGCTGGAGTTTCTAGTCAATCTGAGCACGCCGACGTTT
ATACTCCTATTGTTGATCCTAAACAATCATTTTAGACGAATGCCACTGACTTCACCAAGA
TTGATATAATTATTTTTTTCATTGAATTCATTGGCGATCAATTGTCCACAATAAAGGTCA
TGTTCAAGGCACCAAAGACATCTAGCAACACACTTTGAAGCTATGTGAAAAAAACACATC
AATATCGAGTATATCTATGGTTCACTTACATCATTAAGTGTTGAAATATTTATTATATTT
GTAATTTTTCCATGTGCCATGAGGATGTATTTGCATTTTCACCATTGAATTGAATAGTGA
ACCATCAAACCATTATTTTGAAGGCAAACAAGTTAACAAAGCCAAAACCATTATTTTGGG
TCAAGGTAATGCTATTCAACATCAATTACTCTATTTTGCTTGATGCAATTATCGTACAAA
ATACTTTGACTAGCTCTATGCCCAAAGCATTACAATTGCTCTCTGTAGTAATTGACCTTT
CAATAGCATTTTGTATATCAACAATGAGGTGCTCCACTTTG
>TCONS_00001582
TTTTTTTTTTTTATGTTTTGGTTTTTTTTTCCATATGTGACGGGGACGGGAAGCTCCTGG
CAGGAGCTCGTCCTCACGGTTCGGAGCGACTGTAAAAGCAGTGTCGTAGATTCCATCGCG
AACGTCACAGATCAAACTCTGCTCGTTGACGGCAATTTCCATTTGTATTGTGTTTCTGTG
TACAGTTGTATGCAGGAATACAATATTATGGGAATTAGCCTCCGAGCAAGAGGGGTGTTA
TATTCCATTGCCCTACGTAGCGGCATCGCTGCCATGACCGTTTGGGAGATGCCATAACAC
CAACATTTCAAATCATGGGCCTTATGGGAGGCTTGGCATGGAATGTTGAGGTGACGAGGA
GAGCGTAATTGGCCTCTCCAAGTGGACATGCTAAGATGGGGGTTTTGGAATAAGAGTGGA
TTATCTAAAGTTTTGCTTGTCAAAGGGTAAGAGAATCATCTTTTTTAATAATGAAACTAA
TATGTGCCTTTTCTTTGAAGAAGAGGAGACCATGAATTTGAATGATATTATTAAATATAG
AATTGGTTTTGAATTGTCACATTGTGCATTTTCAAGGTTTTTATATGTATCATGTGGTTT
GCAAGTTGAATGGGGCTTTCAATTGCAAGTGTCAACCACACGCATTTGCTAAGTTAAATT
TCTAGATAAGAAAGTAGCAATAATTATCATATCCTATTGGGGCCTTATGAAGAGATTTCT
AAGATTAATTCTAGTGGCAAATTCTCATCACTTTGGGC
>TCONS_00001583
AAAAAACAAAGAAATACGTTCCTTTGTTGACACTAAATTAGGCTCGTCCTAATTTGTCCA
TACCAAGAGAACCCAAACCCTAGCTATGAAACCCTAAACTTGCTCTACTCCTTTTTTCTC
CGCTATAAAATACACGAAAATGGCAGACCAAACAGCATAGCTACCTGCAAACGTTTCTAG
GGTTACTGCAGTATTAACGTTGTTGGTGTTGATTATTTTTATACGTGACGGGGACGGGAA
GCTTCTGGCAGGAGCTCGTCCTCACGGTTCGGAGCGACTGTAAAAGCAGTGTCGTAGATT
CCATCGTGAACGTCACAGATCAAACTCTGCTCGTTGACGGCAATTTCCATTTTTACTGAT
GTTTCTGTGTACAGTTGTATGCAGGAATACAGTATCATGGGAATTAGCCTCCGAGTAAGA
GGGGTGTTATATTCTATTGCCCTACGTAGCGGCATCGCTGCCATGACCGTTTGGGAGATG
CCATAACACCAACATTTCAT
>TCONS_00001644
CCCGGACGTCCCGATATGGGATGTATACATAGAGAATTGATCCTACTAATACAGGAAACG
AACAAGGACCGGACAGTTTTCCCGATTCGGGTGGGAGAGATGTCAGAGATTGCACCCGAT
CCCCCATGACAAAGAAGGGTCCCGGGTAATTCGAGTTGGAAAGGGGTGACAAAGTACTAG
CGATGTTCATGATGTGGATCGTCCGAGTGATTCACTCAATATGTGATAGGCATATTTCCT
TATCGGGGAAGATGAGGTTCTTTTCACTCGGTCTTTAGAAGGCGCGATCTTCATTACTTC
TCCAATAAAGAGGTACCTTCACCAGAAAGTATTCCAATCGACATATGTCTGTATGATGCA
ATTTTGGATGAATGGTATTCGTGCGAATAAGAATCTTCTGCTGTTTCAGAAGACATTGGC
TGTTAGAGGTACTTCGTTTCGATCTCCAAAGTTCCATACCTT
>TCONS_00001672
GAAAAAGAGCAGGTCCACACTATTTTATGGGTGGGTGAAGCGTGGCGTATGGCATTATCT
CTTGTCTATACATTACAATTATCTATTTCTAATAAAAGTCTACTTCCTTTGCAGATCGCT
TGCACTTCGATACAATCCATAACTTGTAATCTCTATTATTTCACCATGTGTACATTGTGA
TCACAATGTTTTTGCCCGGTCGGTCCAATTCGTGAGATGGAAGGCATATTAGGTTGGACT
CTCGTGGAAATTTCATTCTTTTAACGTTTTTTTTTAATGATAGATGTGTGTGTTGGATGC
CTTGTCCGCTTTGGTCTCTTTGGTAACAGCTCCCTCTGCTTAATTATATGTATGCTCCGT
GAGAGAGAGACAGAGAGAGAGAGAGTGACTGTGTATGATCGATCTGCCTCTGGGATTGCA
TTGATTAGCAGAGAACTTTGAAGGGCACCGAGGTTTTGGTGTAGTCAGATCAAAGCTTTG
TGATCTCCTTTGTAATTTGTGTTGGGCAAGATGTGTGATTGCGATTGCGAGTGCAGGCCT
TTGGGTTTCCTGCTGGGTCTTCCCTTTGCCCTTCTGGCATTTGTGGTTTCGGTTGTTGGT
GTCCTGGTTTGGATTGTTGGAATACTGTTGAGTTGCATATGCCCATGTTGCATCTGTGTT
ACAATTCTGGTGGAATTTGCCTTGGAGTTGATCAAAGCGCCTCTGCATGGAGTTAAGAAA
AACTCAGTGGAAACAAAGGGCCATTCATCGCGAAACTTCTCGACCAACAAATTTAGAAGT
AGTAGGTGTTCAGCTCATTTATTATACCACTTGCGAATCTCTTTTTTTAGTGCTCAGGTT
GCCTGAAAGAGTAACGCTGCATTTATGTTTGAAATTATTTAGGTGGTATAATTATCATGG
CCCTTTGCTCTAGTTCTTCACAGAAAGACCAAACAGTAATTGAATTTAACAGTGTGTTAT
ACATTAACTTGTTTATAAAAGCTACCTTCCTTAACAAATTTACTCAACTAAGATAATTAA
TCTTATCAAGTATCTGTGTTACAAGCACTATTTCACAACCTTTTCAGGCCCCAGTGTTAC
AAGAATACAATTTCACCCCCTTGAGTATGAGGGGGCTTACGTTTTTGGGGAAAGTCTTAA
GGGTTTTGCATGGATTCATCCACTTTTCATGTTACCACTATTGAGAGATTTGAACCATGT
TGGCTGTTGACCATTGTCTAGCCAAACAAGTGGGGGCCAAGGATTGGGCTGCAACCTTGG
TCAACACCCATGAATATCCATTTTAGGATGGTTTAAACTATGGAGTTGCAAGTTGAGACT
TGGAGAAGTATGAATTTCTAGGCTTTGATTCTTGAGTATGTAAATTAGCATTGGGAACAT
GAATGCCGGTGAAATTTAATTAATAATCTCGGGATGGGTGTTTTGCTGAGACAATTTAAT
CAGAGTTTATGCGTTGTTATTGAATTCAATAAATGAATGTTTGTAGGACTATTGCATAGT
TTATTTATTCTGTATTTCCTTTTCTGAAAGATCCTTCTTCCTTCTACAGGTTATAGGTAG
ACTTTGGATTGTTTCAAGTTGGTAGTTCTTCTTAACTACAACAGCCTTAGCATAAACTTG
ATATTTATAAAGAAATACATTATCCGTGTATTTGATCACACTCAACGAAGGATTACAATC
AGTGCACCATAAAAGTTAGGCAAGATTGACTAAAATATGGTCTTCTTGAGGCTCCTTGAG
GTACCATGCCAAACATCATGTATGCAGTTTCATTCAGAAGACGATTCTTCTAGGCAAGCA
TACTGCTTTGTGTGTTCTTACATGCATAAGGTGATGCACGAATGAGCTTGACTAGAGTCC
TCCATGTCCATTATTTGTAGACAACTTCTTTTTAGATCTTAACCTCAAGTTGGCGAAGTA
TTACTCTTCTTTAACAATGACATTGGTATATAATGCCAGTCTGCTTCTACCAAAATAGTG
AAGACCCTTCCAAACACTTATCTAGGCCTTACATGCGACTTTATTCTGGCCTAACAAATT
TTATCTGCAGATGGAAG
>TCONS_00001681
CTTGATTCCTTTTGACAACTCTTTCATTCTTTAGCAAGGGTATTTGTATTTGACATTCTG
CAAGGCAGAGGGGCTCTGTGTCTCTATACTGTTTTTTCCGCTCCATTTCATTTTCTTTGT
TACTTAAAATTTTTCATGTCCATCTCGCCATCACACGCTCTACGATCCGCTCCGTCGTCT
CAAAGCCCCTCGATATCGTCTTCACTCGAACATGGGCCTTGTACAGGCACTCTTCTACCC
TTACATGCTGAAACCAGGCCCGGCAATCATCTGGAAGGCTCTGGAACATTCCATAATGGT
CCCGAACTCCATCACACTGCGCAGGAAACTGCTCCCGAATCCACGGCGGGCGTTTCAGAA
TCTGTGAATGCAGCTTCAGAGGAGTCTTGGTGGGGATTTATGATTAATTGTTAGCATCTT
TTTATTGCTTGTGGTTGTTCTATTGTAAATGGTTAATTTTGAATAGGCTACATGTACTTT
CATTTCATGAACTTTAATCGGATTGCAACTGATTTATCTCTTGGGTTATAATCTCCATCT
CTTTGGAGCCATAATTTGGCACTGCATCATACATTTAGTCTATGAGGAATGTTGGTGTTG
AAATGTTTAAAACGATAATTTCTGAGCTTTAGTAGGG
>TCONS_00001684
CGGTATTACTGTTCCACCGGGAGAATTAATATATGTATATATATCTTTATTCTCATCTTC
TCCATTCGGATACATCATGATACCAATGAGTTGATTCGCGATCTCGTCATCGACCTGCTG
ACCCAGAAAAAGTAATCTCTCCCGATGAAGTCGGTTGATTAGGATAGTGAAATAGTCATT
CTTCCTTGAGAACCGTACACGCACTTTGAAATGCATACGGCTCAAGCGATTGCGAAAAGT
TAGAAATGTATTGATTTCAGACCCATTTCCTTTTTTGCGGTGGAATTGGATCTTAAAAAG
TTTCCATATTCGAAGAGCTCTTTTTTTTTTTCATAACCATTAGTTCAAGTTCGTCTTCTC
CCTAAGAATATCCTTTAAGAATATCCTTAGCGAAACTTTTTGAACTATCTTTGAATTGAT
GTACCGTTTTATTGAAATCCAATCGTTCTGGTCACAGCGGAATTTTCTTGTTCTCAAATA
GGCTGTTTGAAACATCTTTAGGTTTATGCTCTACTCCGGGAAAGCATCTGCCCGAGTTTT
ATTTGTACATATAGGACAAGTAATATTACTGTC
>TCONS_00001696
GGTACTGGCCCTTTCCCAAGTCAACGAGGGGTCCAACTTTCATATGGTGGAGGTAGCGAT
CAATCATCGAACATGATCTCTTGACCCGCCGAGGAGGTTGCTGCGGGCGGATACACCTGG
TTTGCAACCAAAGAAGTGCTTGGACCCGAAGACCGGGCCCCCCTTTCGAAACGGTTTTGC
GGAAGCAAAGCGAACCGGCCGCGCGTGCCGCGTTCTTTTATTAAAGCACGAAGCACCCAC
CCCTATATTCAGATAATAAAGGGAGGAGAGGGGGAAAGGGGGTGGGGG
>TCONS_00001688
CCCTCTCTATGTTCGGGACGGCCGAAAACGAGATCTAGCACAGGGAAGGGCTATTAGACA
AAGGATTGAACAGAGGTAGTCTTCCAAAGTATGTTTCGAATCGGCTAGCTCCGAATGACT
AGTAATTCACAAATGAATAGGAACGAACAAGACCTTAACTGAATAGGAAGGACCATAATT
CGAATAACCAAGATTCCGACCTTCCTAAACCAACCGGACCCCTCATCTTGAATATGAGGA
GAGGGGACTGGGTGCCCCGTCAATCTTGAAGTAATATTGGATAAAGGGCGGGAAGGTATT
GTCGTGTTCTGGAAAGCCCAATAAATCTGGACAACTCGATCCTGGCCTACGATCTATTCT
AGGTAATATGA
>TCONS_00001692
CTTCCGATCGCTTGAGTAAACCGCCTCAAATGGGCTGCGTCTTGACCCCCTATCCAATTT
TTGGGCCAATCCCCCTTCCGTACTACCCAAAAATGAGATTCTTGCCGGATCTGAGTTTGC
TGCTCCAACCATTGTCGAACTAATACCTATTATGTCGAGTACTTTAGGTGCTTTTGTGGC
GTATAATGTCAATCTCGTAGCGGATCAATTCCAACGAGCCTTCAAAACTAGTACTTCTGG
TAATCGACTCTATTGCTTCTTAAATAAACGCTGGTTCTCCGATCAAGTTTTGAATGACCC
ACCTCAAA
>TCONS_00001703
GGACAGATGAGCCGTCGGATGAAAGCACGGCAATACTGACTGTGAAATATTCCTTTCTCC
ACACGGAAAGAATAAATGCACACAGAATAAATGCACACAGATTGCATATCTATCTATTCG
GAAGACTCGAAGTAGCTTCTGTTAAACCCTCGCGTGGGAATGCTCCTTTCGACTTTGTTG
TAACATAGTGTAACTTTTATTCTTTTCTCGCCTATAAATCTTTCATTACATAATCGAAAG
TCATCAGTTCGACGCTCGTTGGCTCCGAAATTCGTTCGATTATCGTTGCAGGTTTTGGCA
CATAATTTTTGAGGAAGGGAAGGGGACTTTTCTGGCTATATTGTGTGCAGTGTAGATCCA
AGTTGTGAAATCAGATTGAGATTAATCATGTCTGATCCCAAATACGGCTATCCATACCCA
GCCCAAGGTTACCCGCAAGGATATTACCAGCAGGCGCCACCTGTTGTCGCACCGCCTCAG
TATTCCCAGCAACCGCCTAGAAGACAGGGGGATTTTTTAGAAGGATGTCTGGCTGCTCTG
TGTTGCTGCTGTCTTCTGGACGAGTGTTGTTGTGATCCAACTATCATTTTCGACACCTAA
TCTGCGTATCATATGTACCGAAGTTTGTACATTTCTTGGGGTTTATAAGCGTCTCCCCAG
AATTTTTATTTTATATTAAATTAAAAAATATTTGATTAGCTTTTAAGAATGATTATTCTA
TTTCTACATGGTCCTCATTATCATTTTCAAATATATCATGTCACTGCTAAAGAATGTGGA
TGGTCTTCGTTTTAGAAGTCTTGCGTTGAGATGCCCGCTGAACTTGACATGCTTTCATCA
TGTTCGGTTTATTTTGATAGAATCTTAACTAGTCATTTGCTCTTAGGCAAACAATTGCCA
CTGCCACTGTGAGGAAATTAAATAAATTATTTTGTTCAAATCAAATAAACGGAAAAGTTC
ATACGATAATGATACATATGGTACTTAGCCTTTCTATTATCAACTCATAATTAGTTATTC
ACATATATATATTTTTTGTAAGTCAAGACCATGTAAAAAATCAAAGATCCATTCCATCAA
ATTTTATACAAATTTATAAACAATACATGAAAGTCTATTTTCAATACATACCATTTTACA
TCATCTCTTTGTTGACAACATTTTCGGTGTGGAACTCTTTTTTTTTTTTTTGAGGTTCTC
CCTGCTCTATGCATAGTTTGATTCTAAAGAGAGATGATATACGTGAAAGCGCAACATAAA
GTTGCCCACGAGGAAAAACATATTGTGGCAAATACAATTCAATTTGATTTTAATGTTTAT
CCTTGGGCTTTGTTTATCATCATGGTAAAAGTTGTGGCAAGATTAATTTTTGGAATGAAA
ATTTGTTTTGTTGCATGATCTCCAATGACAATTTTAGCGTCAATATTGTGAATGTGTAAT
GCAAGAATAATCAATCTAGTTTCATTACAGAGTCCATTAAGATTAATTCTTGGAATGAAA
ATTTGTTTTGTCGAATGATCTCCAACAACAATTTTAGCATCAATACTGTGAATGTGTAAT
GCAAGAATAATCAATCTAGTCCATTGCAGAGCCCATTATCAAGGTCTAGACTACACATTA
ATATGATTGGTTGGTGCTCTTTTAATATTAAACGATGTTGAGAAAATTTAGACAAATTAA
GACTATTCAATTATTTCACTGGATACAATGTTGAATGTGTTGGATTGTTGATTCAATTAG
AGGACAAATAATGTGTATTTATAGGAAGCAGTGAAGTTATTCGATCATTGACTTGGTTAA
CATCTTTATTTTGAGGAGCTAATATATCACGCCCTACCATATATCTATGGTCATTGTAAT
GTTAACTAAGCTTAGTGTAGGTTGATTAAATTAATCCCTTGATATTACAAAAATTACTAA
TCCATTTTGACATTGGATTCTACATCGGTCAAAGAATTACAAAAGGTTGGCTTAGGAATC
TCTCTAATTTGTAATAAGTAATCTATAAATTCTTGATATGTGAGCCCATCAAGTCTTTTT
GCATTTGTATGGTGTACTCTCATGTTTATTGGCAACCATATAATTTGATGTTGTTCCAAA
GCATAGATTTCTTCAAGCATGAATCTATGATATTTGCATGTGCTTCACAAGGCACAATAG
GTAATACCTATTGAAAATCTTTTTCAAAGAGATAATTTTCCTCCAAATAGTACATGTTGT
AAATTATCATTTACAATTCACATAATATCTCGAAGTGATCGGTCCACAATTTCAAATATA
TACTTGTGGGTAATTGGAGTCTCATCCCATTTGATTAACGACACAGCTTTTATTAGTTGA
ACCTCATGTGATTGTACTCGCATGTAATTGGAATCGTTTGTCACTTTCAGAGGAATTTTA
AGCATGAAGTGTGCAATATGTCTTCCTGTTAATAATAAATATGTAATACGTGAAGAAGTT
AGTGTCAATGTAATGTGTACCCCTATGATCTTACGTAATCCAAGATAGTATTATCTCATA
ACATTTTTCTAGTGCCTTCAGGGCCATCAATAAATAAGAAATGACCATGACTTGGAATCT
CTTCTTGATTCATATATTCGACAATAATCTAGAATATGTGTGCATGTTCAAAATTCAACG
AATTATAATTTTTGCTTAAATTCAACTTTTAACTTTTTTATATCGTAATTAAGTTCATCT
CTTATTAAAGTATTATGTGAACCATCTTGTTCTTGGACTCCTTGAAGCGGTGACATTTAG
AAACTTTTGAGTGTTCATCCATGTGATATTAAATTCGGTTCCAAGTCCCATAATGGCATG
TTTTCAATCTTATCAACAGTATAAAATTTTGAAAATCATCATTTTAAATCACATATAACA
CTGACCAATATAGTACTTCTTCCATATAGCTCACATGGTTTCATTGACGTGCAATAAGAA
ATTATAGAAATAAAAAGGTGGCACATGTTTTGCTCAAGTTATCTTTGAGTGTGCAACCTC
TACAAAGCATAGATCCCATTATGAGTCATTTGCCAACAACCCACGACCATTTGCAAACTG
CTTGTATGTTGGATACAAATCAATGTTAATTGTTCTCAATTTTTCAAAGCTTTTTGCAGC
GACCACATGTAATAAAAATAATCTAAGATGGAAACGTTCTTCATTGGATGGTTGTACAAA
ATACATTCACTCAATTGTCAATGATTAGTCCCTTACATGTGTCTTCCAAATCTTGGATCT
TTGATCCCATGTGTAAAACTTAGGGATCTCATGATACATATATTGCCTTAACTCTCATCA
ATTGCATTAAGTTCAAACCATGATGTTAAAGTTGTGTTGTGAGTTTGACTTTGTAGGACA
TAAAAAATTAAATGATTGTTGTGGAAGTATACCATTCATCTTTGAAGAAGGTGCATTGCG
AATCTTAGTATATAAGAAAATTGATTATGCATTCGCATACGCATACGAAATAACCTCCAA
CAATTTTTATAAGTAGATATGTACCTTCCATCTACCCATTGTTTTGAATATCAACTTGTT
GCTCTATTCGACTCGAGCCTTTTGTCAGTTACAGAATTACTGTTGCACGATCATGACCTA
TATACACATATTTGCATAAATGCATTACTGCTTTCACAACACTGCAAATCTTCACATTGA
TGTGTGAATTATACTTTGTGCACAAATATAGATTATGTGGAACTACCCAACAATTATTGA
TCTCTATTTGCTTTCTAGATCTTATGATAGTTGCCTATTGATTGTCTCCACGTCGATATC
TTGGATAGCCATTTTCATCCTCCATAGTTTTCAACACAGTCATGTGAATAATTCTTTGTG
CACTTTCCATCTTTCATGCATATATATTTTACTCCCATTGCCCCATACGGTCTATGTATC
ATAGTTTTCAACATAGTTGCACATGCATTTAGATGGTTGCGAGGATCGTGGATCTCTTTA
GAAACTATATGATCATAATCATCAAC
>TCONS_00001706
TTTCCCCGTCAAATTCTGACAATCGAAAGATCTTGAAAACCAAGCAGCTTGGGAAACAAA
TCGAGTTTGTCCATCGATGTAGGGTTCGTAATCAACCTCTTTGCTCGATGAGATATGAGC
CAGGGTATTAACATATCTCTGTATTTGTCGGATACACTCAGCCATATCTACAGCTCCCAT
GGGAATTGTGGATATGTAAGGCATTCCAAATTCCTTCTCAAAATACATCGCTGTCATCAA
GCCCACTTCACGATAAGGAATTAAATTCAACCAAGCTTTTGGTAAATTTTTAAGATCCTC
TACAGATCCTCCTTCAGGAATCACTTGATTCATTTCGATGTCCAGATCTCGTAATAAACG
TCTCAATTCACGACAATCGTGTTGATTATGAAAGCCCAATGTAAAAATACCAATTAGATT
TGCAGAAGGTGCATCTGTTACGGATTGATCTAATGTTTCTTGTCTATGGGATCTATCCAA
ATAATATCGAACCACTTGTTCCAAAGTTCTATCTGCAGCCTAGAGCTCATTCACTCGATA
ATGATCCACATCTGCAAAAATTACGTTGGAATCGGAAATTATGGATGCTCTATCTGCAAA
GTTTTGTAAATCCTCTTGCAAGATACTAGAAGTACATGTAGGTGTCAATATAATAAGATC
GGGACGTTCTTCCTTATCTTTCCGAAGGACATTATCAACAACTTTTTCTTGAGATCCACG
TGCTAGTACGTGACGATCTACTGTACTAGCAGTTGCGGGAGTAAAATCTCTCTCGCGTTC
TAACATTGAACGCATTACATTGAAATAATCATCTCCCAGAGGAGCATGCATGATGGCATG
GACATTTTTGGAGGAACTAGCTACTCGTAAGGTTCCAATATGAGCAGGACCGGCATACAT
CCAATGGGCTAATTTCATAAATTAGACTTTCTTCCAAATTAATACGTGTTCCCACCCCAC
ATCACAGAGATATCCCTTGTCATATCTATATCATTGGAATCGCATTACCTTTCGATAGGT
ATGTATAATATATGAAATGATGAAAAAAAGAAAGGAGAGATAAAAGCCCATCGAATTTAC
CATTTCTATTTCGGCAATTGGACAAGTAGATAGTAGTATTTGTTAAAATTTAATGATTCT
GGGGCGGAAGGATTTGAACCTCCGAGTAACAGGACCAAAACCTGCTGCCTTACCACTTGG
CCACGCCCCATTTACATCTGGTGCTCCTCATTTCTATCTGATGCTAGTGAATACTAATAT
TCAGTAGTTTGTCAACTTATTAAGAT
>TCONS_00001707
TCTTAACCCTCCGTCTTGCGTAGTGGACACAGAAAGGATGAATGAAGATGCATAAATTAC
GCGCTCTATCCTGTCCATTCCCCGTTCTTTAATTATTAAGCATGAGCGTCTACTAGGCTT
TGTGAGTGATCAGTTGGAGACTCGTGGATATTCTGGTAAATTCTTTTGTTTTTGGTGCAG
AGCTGAGTTTGCCGTATCAGATTAAGAGATCAGCCAGTCATGTCAGACCCCAAATACGCC
TATCCGTACCCAGCCCAGGGGTATCCGCAAGGCTACTACCAGCCACCTCCCGTGGTTGCA
CCGCCGCAGTATTCACAGGCACCTCCCAGGAGGCAGGCAGGGTTTTTGGAAGGATGTCTG
GCAGCTCTGTGTTGCTGCTGCCTTCTGGACGAGTGTTGCTGTGATCCGTCCATCATATTC
GTCAATTGAATCGGCTATCATGTAGCAGTGGGGCCATAGAACCTTGTGTATGTGTATTGA
AGGCTTTATCATTTCCTACGGTGATAAATCAGTGGAGAATTGAAGCAGACAGAGACTTAA
TAATACAGACGACTATATACTCATTTGCTTCGTGTATCGGGGTTCAGTCTTTGTATTTGG
CATTCAATATATACGTCAAGCTCTGTACTCCTACTATTGAGATCAATTTAAATTTGGATT
ATTTGACCGATGTTTGGAGAACTTTTTGTTTCTTTGATGGTTATTATAATCACCCAACGA
GGTTGTAAACATCATTGCTATTAATAGAAGTGGTTCTT
>TCONS_00001762
TGCAACAATGACATCATGATCTTCTATATCATGGTGCATCTTGCTATATGCTATAATAAA
ACAGGTTGCTCAAACATATGGATTCAGTGCAAGATCAGCAGCAAGCCGCATTCATCCATT
CACTCCAACTCGTCGCCATTTCGAGAGCCTATCCGGGTCCTTTTATCCCTGCCTATCCTC
TCGAGGGGGCATCATCCCTAACCAAAATCATCCTGCCACTAGGGGCATCCTGGTGCACTC
ACACCCTCTCCAACATTCTATGAAAAACTGTTACTCCTCCAAAGTCGCAACACTCTTTGA
AAGAGGGGCAAAATGTACACACTTAAAATTTACTGTCCTAATACCATTACCCGTTAACAT
TTCACACAAATTACATGTCAACCTTACGAACACGGTTTTATGGTTAATTAACGAATTAAT
TGTCATTTCCAGCTAAAATCCCCTAGATTGAAAGCCTAGCTTAGCTCCTAGATTAAATTT
AGTTTAATCTAGGGTTAATTTGAATTAATTCCTAAGTGACTAATGGCCTAAGGTTAGTTC
AATTAAAAAGTCAAGAATTAATCTAAGGATTAAATCCTAGCTTAGGTCTCTAAATACTTA
AATGTTAATCTAAAATAAGGCCTAAAGTATGAAATACACTCAAATCAAAATGAAATTAAA
ATAAAATCAAACTAAATAAAGCTAATAAAATTAGATAAAAATAAAATCAAAGCAAAGGAG
GCAAGGCGACGGCTTTGGAGGCGAACCGGTCCACCTGCCATGCCGAGTCGATTCGCCTCT
CACCCGAAGCCCGTGGGAATTGACAAAAGAATCCATGAGGGGGGGCGACCGGGATCCATC
TACCACCAGAACCAAACCCATCGGCATCCACAAAAACCATCGATCATTGATCATCAAGAA
TCCATCTATCCCCGTTGGCTGAGCTGCCATTCTTGCACTGGTCTGTGAGCAACCAACA
>TCONS_00001800
CTAAATTAAAGTTAAAATCACCTAGCCTAAAAACCTAGCATAAATCCTAGATTAAATTAA
CTTAAAGTTAATTAATCTAAGGCTAGTGTAAAATTAATTCCTAAGTTCCTAAAGCTAGCT
TAAAGTCCAATTTAGGATTAATGTCCTAAACACTTAAATCTTAATCTAGATTAAATCCTA
AATCTTAAATTAATTCCTAATCTAAGGCCTAATCCTCAAAATTAGTCTTAAAAGCATCTA
GCCTAAAGATTAGCATAAATTAAATAAAATCAAAGGCAAATCAAACAAAATTAAGAATTA
AAGTAAAAAATAAAACAAATCGAATAAAATAAAATCAAACAAAAATGAAAGAAAATCGCG
AGAAGGGGAAGCCGAAGGGACGGAGAAGAAACGATTCGTTCACCCGGAAATTCACCTGAA
CGCCATTTTTTGAATGGGGAACTGGACCAGTGGGCCATCGACCATCTGTAGGAGACCATT
CATCGAATCTATGAGCCGAGCTGCTGATCTTGCACAAATCCAAGCAACCAACATCACTC
>TCONS_00001854
TTCTGCTGATACAGAGATGGGCTATCAAGAACGTAGAGAAGGTAGGATGGGTAGTTGGTT
AGATCTAGTATGGATCGTACATGGGCGATAGTTGGAGTCGGCGGCTCTCCTAGGGTTACC
TCATCTGGGATCCCTGGGGAAGAGGATCAAGTTGGCCCTTGCGAACAGCTTGATGCACTA
TCTCCCTTCAACCCTTCGAGCAAAATGTGTCAAAAGGAAGGAAAAGCCATGCCAA
>TCONS_00001855
CTCTAGGGATACAGAGATGGGCTATCAAGAACGTAGAGAAGGTAGGATGGGTAGTTGGTT
AGATCTAGTATGGATCGTACATGGGCGATAGTTGGAGTCGGCGGCTCTCCTAGGGTTACC
TCATCTGGGATCCCTGGGGAAGAGGATCAAGTTGGCCCTTGCGAACAGCTTGATGCACTA
TCTCCCTTCAACCCTTCGAGCAAAATGTGTCAAAAGGAAGGAAAAGCCATGCCAAG
>TCONS_00001856
AAAGAGTTGTATGCTGCGTTCGGGAAGGATGAATCGCTCCTGAAAAAGAATCTATTGATT
CTCTTCCAATTGGATAGTATCGTGGGTGCGATGATTTACTTCACGGGCGAGGTCTCTGGT
TCAAGTCCAGGATAGCCCAGCTGCGCCGGGGAAAATCATGGAAAAAGCATCTGATTTGTT
CATGCATGCTCCACTTGGCCCGGGTACGGGGGATATAGCTCAGTTGGTAGAGCTCCGCTC
TTGCAATTGGGTCGTTGCGATTACGGGTTGGATGTCTGATTGTCTAGGCGGTGATGATAG
TATCTTTAACCTAAACCGGTGGCTTACTTTTTCTCAGTAATGGGGAAGAGGACCGGAACA
TGCCAGTAGAGAAGGTAGGATGGGTAGTTGGTTAGATCTAGTATGGATCGTACATGGGCG
ATAGTTGGAGTCGGCGGCTCTCCTAGGGTTACCTCATCTGGGATCCCTGGGGAAGAGGAT
CAAGTTGGCCCTTGCGAACAGCTTGATGCACTATCTCCCTTCAACCCTTCGAGCAAAATG
TGTCAAAAGGAAGGAAAAGCCATGCCAAGAC
>TCONS_00001905
ATCTGAGCTAAGCTCGGAGATGGAAGTATTCTTTCGTTTCTCGACGGTGAAGTAACACCA
AGTTCACGAGCTTATTATCCCAGGTAGGAACAAGTTGATGGGAAGGCGAAAAAGGAAAGA
GAGGGATAGGGTTTCTCTCGCTTTTGGTATAGCAGGCCTCCCCAGTGGGGAGGCCTGCAC
GATGGGCTATTAGCTCAGTGGTAGAGCGCGCCCCTGATAATTGCGTCGTTGTGCCTGGGC
TGTGAAGGCTCTCAGCCACATGGATAGTTCAATGTGCTCATCAGCGCCTGACCCGGAGAT
GCGGATCATCCAAGGCACATTAGCATGGCGTACTCCTCCTGTTCGAACCGGGGTTTGAAA
CCGAATTTCTCCTCAGGAGGACAGATGGGGCGGGCGATTCAGGTGAGATCTAATGTAGAT
CCAACTTCCTATTCACTCGTGGGATCTGGGCGGTCCGGGGGGGACCCGTTATCCGTGGCT
CCTCTTTTCTCGAGAATCCATACATCCCTTATCAGTGTATGGATGGCTATCTCTCGAGCA
CAGGTTGAAGTTCAGCCTAGATGTGGAAAATGGAGCACCTAACAACGCATCTTCACAGAC
CAAGAACTACGAGATCACCCTTTTCATTCTAGGGTGACGGAGGGATCGTACCATTCGAGC
CTTTTCATGCTTTTCCCGGAGGTCCGGAGGAAACAGCAAGCAATAGGATTTCCCTAATCT
TCCCTTCCCGAAAGGAAGAACGTGAAATTCGATCAATTTTCCGCAGGGCCCAGGAGATTG
GATCTAGCCATAAGAAGAGAAGAATGCTTGGTATAAATAACTCCTCGGTCTTCGACCCCC
TCAGTCACTACGAACGGCACCCGGATCAGTGCAATGGGATGTCTCTATCTATCTCCTAAC
GATGGGAGCAGGTTCGAAAAAGGATCTTGGAGTGTCTAGGGTTGGGCCAGGAGGGTCTCT
TAACGACTTCTTTTCTCTTCTCATCGAAGTTCTTTTCCAAATCCTTGCCGTTGGCAAGGA
AGAAGGAAGATAATCAAGGAG
>TCONS_00001906
ATCTGAGCTAAGCTCGGAGATGGAAGTATTCTTTCGTTTCTCGACGGTGAAGTAACACCA
AGTTCACGAGCTTATTATCCCAGGTAGGAACAAAGGGATAGGGTTTCTCTCGCTTTTGGT
ATAGCAGGCCTCCCCAGTGGGGAGGCCTGCACGATGGGCTATTAGCTCAGTGGTAGAGCG
CGCCCCTGATAATTGCGTCGTTGTGCCTGGGCTGTGAAGGCTCTCAGCCACATGGATAGT
TCAATGTGCTCATCAGCGCCTGACCCGGAGATGCGGATCATCCAAGGCACATTAGCATGG
CGTACTCCTCCTGTTCGAACCGGGGTTTGAAACCGAATTTCTCCTCAGGAGGACAGATGG
GGCGGGCGATTCAGGTGAGATCTAATGTAGATCCAACTTCCTATTCACTCGTGGGATCTG
GGCGGTCCGGGGGGGACCCGTTATCCGTGGCTCCTCTTTTCTCGAGAATCCATACATCCC
TTATCAGTGTATGGATGGCTATCTCTCGAGCACAGGTTGAAGTTCAGCCTAGATGTGGAA
AATGGAGCACCTAACAACGCATCTTCACAGACCAAGAACTACGAGATCACCCTTTTCATT
CTAGGGTGACGGAGGGATCGTACCATTCGAGCCTTTTCATGCTTTTCCCGGAGGTCCGGA
GGAAACAGCAAGCAATAGGATTTCCCTAATCTTCCCTTCCCGAAAGGAAGAACGTGAAAT
TCGATCAATTTTCCGCAGGGCCCAGGAGATTGGATCTAGCCATAAGAAGAGAAGAATGCT
TGGTATAAATAACTCCTCGGTCTTCGACCCCCTCAGTCACTACGAACGGCACCCGGATCA
GTGCAATGGGATGTCTCTATCTATCTCCTAACGATGGGAGCAGGTTCGAAAAAGGATCTT
GGAGTGTCTAGGGTTGGGCCAGGAGGGTCTCTTAACGACTTCTTTTCTCTTCTCATCGAA
GTTCTTTTCCAAATCCTTGCCGTTGGCAAGGAAGAAGGAAGATAATCAAGGAGTGTTGAA
GATGGTAAAGAACCCAGTATTCCATGC
>TCONS_00001907
CTAAGCTCGGAGATGGAAGTATTCTTTCGTTTCTCGACGGTGAAGTAACACCAAGTTCAC
GAGCTTATTATCCCAGGTAGGAACATGGGAAGGCGAAAAAGGAAAGAGAGGGATAGGGTT
TCTCTCGCTTTTGGTATAGCAGGCCTCCCCAGTGGGGAGGCCTGCACGATGGGCTATTAG
CTCAGTGGTAGAGCGCGCCCCTGATAATTGCGTCGTTGTGCCTGGGCTGTGAAGGCTCTC
AGCCACATGGATAGTTCAATGTGCTCATCAGCGCCTGACCCGGAGATGCGGATCATCCAA
GGCACATTAGCATGGCGTACTCCTCCTGTTCGAACCGGGGTTTGAAACCGAATTTCTCCT
CAGGAGGACAGATGGGGCGGGCGATTCAGGTGAGATCTAATGTAGATCCAACTTCCTATT
CACTCGTGGGATCTGGGCGGTCCGGGGGGGACCCGTTATCCGTGGCTCCTCTTTTCTCGA
GAATCCATACATCCCTTATCAGTGTATGGATGGCTATCTCTCGAGCACAGGTTGAAGTTC
AGCCTAGATGTGGAAAATGGAGCACCTAACAACGCATCTTCACAGACCAAGAACTACGAG
ATCACCCTTTTCATTCTAGGGTGACGGAGGGATCGTACCATTCGAGCCTTTTCATGCTTT
TCCCGGAGGTCCGGAGGAAACAGCAAGCAATAGGATTTCCCTAATCTTCCCTTCCCGAAA
GGAAGAACGTGAAATTCGATCAATTTTCCGCAGGGCCCAGGAGATTGGATCTAGCCATAA
GAAGAGAAGAATGCTTGGTATAAATAACTCCTCGGTCTTCGACCCCCTCAGTCACTACGA
ACGGCACCCGGATCAGTGCAATGGGATGTCTCTATCTATCTCCTAACGATGGGAGCAGGT
TCGAAAAAGGATCTTGGAGTGTCTAGGGTTGGGCCAGGAGGGTCTCTTAACGACTTCTTT
TCTCTTCTCATCGAAGTTCTTTTCCAAATCCTTGCCGTTGGCAAGGAAGAAGGAAGATAA
TCAAG
>TCONS_00001943
CGTTGTACCACTCCAACCATACCATGAACGGGCACGAAAGGGCTGGAGGTTAAACTTAAA
CACAGACGCAGTCCAGGGGCAAAATATAAGGCAGCGGATAGGGCTACAATTCAATGCATG
GGCTGAGATTCTGGGCATTCCATCGACATCTTTCTCGTTTTTTACTCTCCAACCATAGCA
TGAACGGGCACGGAAGGGCTGGAGGTTAAACTTAAACACAGACGCAGTCCAGGGGCAAAA
TATAAGGCAGCGGATAGGGCTACAATTCAATGCATGGGCTGAGATTCTGGGCATTCCATC
GACATCTTTCTCGTTTTTTGATACGTGTCGAAAAGGCATTCATCTCCTGAAACACACAAA
GACGATTTGTCTTATGCTGCTGCTCCGCGATATTCAACAAAAGGCACAGGGATCGTCTAA
TTGGCACCTCGTCGAACGTTCGAATCTCCGAGCGACTCTTCGGAAAATTACATTGAATCT
CGTCTATTGGATTAATAATCGGTGAGCTTATGATTCAGCCCCTTGTAATTTAAAAAAAAA
AAATTATTATGCCCGTTTTGCAGGCCATTTCTAAGCTTTTCGTTTCGTTTGTCTGTAGCA
GATTGATTGATTGAAGTTCCAAGGCACCATGTGTTTTGTAAATCACCCGCTAAAGTTATC
CCACACTACAATAGAGGATGGGAGGTCCGCCGAAAACGGACGGCAGCGATTGCCACACCG
AGACGAGGCAACTGACGGTAATTCTACGCCGTCGAAAACTGCTGTTAATTTCTGTCTATG
TTCGCCCACAAGCCATGCCGGATCCTTCCGGTGCAGATGGCATCGTTCCTCTTACGAGTG
GGGTCAGAAGAGTCGCCCCACCTGTACATAGTAATATTCATGTTTTGTTGTCTGGATTGA
CAACCCCACGGTAGAAGTTTTCTCTATCTTTCACTATTTACTACTTCTCTACCATCCATC
AAAGTTACAACATATTCCCATTCATGTATCAATAATTGTATTTTCCATTTTGTAAATTAA
TGCATAGACGGATAGAGTCCCCTAAATCTTTAGGCTTTGAGTTCCGCTCAAGTGAGTGCT
TTGCACACAATATTACACATGGATATCATGGGCATGTTTGGATGTTTTGGCAAAGTTTGA
AGTGTTCTCGGTGTACACATGGATATCATGGGCACTTTTGGATGTATTGGGAAGGTTTGA
AGTGTTCTCAGCGTAGTTGTCAATTTTTTCCTACGAATTAGGGCATTTCGAATTATGTAA
TTTGTATAGCATAAATGGCAATAGTGAGGAAGTGGCCAAGAACTCACTTGTAATAGGTAG
TTTGTGTTCTGTAGAGAGAGAGAGAGAGAGAGAGAGAGAGAGAGAGAGAGAGAGAGAGAG
AGAGAGGTCTTCCTTTTAGAAAGTTGAAGGTTGATATTGTATTTGACAATGTTATAGCTG
AAAGCACTCTTATGTAAATAATTTATTCAGGCTCAAAAGTGTTATAAATTGTGATTATTG
TATTGATGAG
>TCONS_00001944
CGTTGTACCACTCCAACCATACCATGAACGGGCACGAAAGGGCTGGAGGTTAAACTTAAA
CACAGACGCAGTCCAGGGGCAAAATATAAGGCAGCGGATAGGGCTACAATTCAATGCATG
GGCTGAGATTCTGGGCATTCCATCGACATCTTTCTCGTTTTTTACTCTCCAACCATAGCA
TGAACGGGCACGGAAGGGCTGGAGGTTAAACTTAAACACAGACGCAGTCCAGGGGCAAAA
TATAAGGCAGCGGATAGGGCTCCAGTTATCACTTCTACCAGGTAAGACTCTCATAGTTCG
GATCCGTTTGCCTACAATTCAATGCATGGGCTGAGATTCTGGGCATTCCATCGACATCTT
TCTCGTTTTTTGATACGTGTCGAAAAGGCATTCATCTCCTGAAACACACAAAGACGATTT
GTCTTATGCTGCTGCTCCGCGATATTCAACAAAAGGCACAGGGATCGTCTAATTGGCACC
TCGTCGAACGTTCGAATCTCCGAGCGACTCTTCGGAAAATTACATTGAATCTCGTCTATT
GGATTAATAATCGATTGATTGATTGAAGTTCCAAGGCACCATGTGTTTTGTAAATCACCC
GCTAAAGTTATCCCACACTACAATAGAGGATGGGAGGTCCGCCGAAAACGGACGGCAGCG
ATTGCCACACCGAGACGAGGCAACTGACGGTAATTCTACGCCGTCGAAAACTGCTGTTAA
TTTCTGTCTATGTTCGCCCACAAGCCATGCCGGATCCTTCCGGTGCAGATGGCATCGTTC
CTCTTACGAGTGGGGTCAGAAGAGTCGCCCCACCTGTACATAGTAATATTCATGTTTTGT
TGTCTGGATTGACAACCCCACGGTAGAAGTTTTCTCTATCTTTCACTATTTACTACTTCT
CTACCATCCATCAAAGTTACAACATATTCCCATTCATGTATCAATAATTGTATTTTCCAT
TTTGTAAATTAATGCATAGACGGATAGAGTCCCCTAAATCTTTAGGCTTTGAGTTCCGCT
CAAGTGAGTGCTTTGCACACAATATTACACATGGATATCATGGGCATGTTTGGATGTTTT
GGCAAAGTTTGAAGTGTTCTCGGTGTACACATGGATATCATGGGCACTTTTGGATGTATT
GGGAAGGTTTGAAGTGTTCTCAGCGTAGTTGTCAATTTTTTCCTACGAATTAGGGCATTT
CGAATTATGTAATTTGTATAGCATAAATGGCAATAGTGAGGAAGTGGCCAAGAACTCACT
TGTAATAGGTAGTTTGTGTTCTGTAGAGAGAGAGAGAGAGAGAGAGAGAGAGAGAGAGAG
AGAGAGAGAGAGAGAGAGAGAGAGAGAGAGAGAGAGAGAGAGAGAGAGAGAGAGAGAGAG
AGG
>TCONS_00001945
CGTTGTACCACTCCAACCATACCATGAACGGGCACGAAAGGGCTGGAGGTTAAACTTAAA
CACAGACGCAGTCCAGGGGCAAAATATAAGGCAGCGGATAGGGCTACAATTCAATGCATG
GGCTGAGATTCTGGGCATTCCATCGACATCTTTCTCGTTTTTTTGATACGTGTCGAAAAG
GCATTCATCTCCTGAAACACACAAAGACGATTTGTCTTATGCTGCTGCTCCGCGATATTC
AACAAAAGGCACAGGGATCGTCTAATTGGCACCTCGTCGAACGTTCGAATCTCCGAGCGA
CTCTTCGGAAAATTACATTGAATCTCGTCTATTGGATTAATAATCGATTGATTGATTGAA
GTTCCAAGGCACCATGTGTTTTGTAAATCACCCGCTAAAGTTATCCCACACTACAATAGA
GGATGGGAGGTCCGCCGAAAACGGACGGCAGCGATTGCCACACCGAGACGAGGCAACTGA
CGGTAATTCTACGCCGTCGAAAACTGCTGTTAATTTCTGTCTATGTTCGCCCACAAGCCA
TGCCGGATCCTTCCGGTGCAGATGGCATCGTTCCTCTTACGAGTGGGGTCAGAAGAGTCG
CCCCACCTGTACATAGTAATATTCATGTTTTGTTGTCTGGATTGACAACCCCACGGTAGA
AGTTTTCTCTATCTTTCACTATTTACTACTTCTCTACCATCCATCAAAGTTACAACATAT
TCCCATTCATGTATCAATAATTGTATTTTCCATTTTGTAAATTAATGCATAGACGGATAG
AGTCCCCTAAATCTTTAGGCTTTGAGTTCCGCTCAAGTGAGTGCTTTGCACACAATATTA
CACATGGATATCATGGGCATGTTTGGATGTTTTGGCAAAGTTTGAAGTGTTCTCGGTGTA
CACATGGATATCATGGGCACTTTTGGATGTATTGGGAAGGTTTGAAGTGTTCTCAGCGTA
GTTGTCAATTTTTTCCTACGAATTAGGGCATTTCGAATTATGTAATTTGTATAGCATAAA
TGGCAATAGTGAGGAAGTGGCCAAGAACTCACTTGTAATAGGTAGTTTGTGTTCTGTAGA
GAGAGAGAGAGAGAGAGAGAGAGAGAGAGAGAGAGAGAGAGAGAGAGAGAGAGAGAGAGA
GAGAGAT
>TCONS_00001946
TGTACCACTCCAACCATACCATGAACGGGCACGAAAGGGCTGGAGGTTAAACTTAAACAC
AGACGCAGTCCAGGGGCAAAATATAAGGCAGCGGATAGGGCTACAATTCAATGCATGGGC
TGAGATTCTGGGCATTCCATCGACATCTTTCTCGTTTTTTGATACGTGTCGAAAAGGCAT
TCATCTCCTGAAACACACAAAAAACGATTTGTTTTATGCTGCTGCTCCGCGATATTCAAC
AGAAGGCACAGGGATCGTCTAATTGGCACCTCGTCGAACGTTCGAATCTTCCAGCGACTC
TTTGGAAAATTACATTGAATCTCGTCTATTGGATTAATAGCAGATTGATCGATTGAAGTT
CCAAGGCACCATGTGTTTTGTAAATCACTTAAACACAGACGCAGTCCAGGGGCAAAATAT
AAGGCAGCGGATAGGGCTACAATTCAATGCATGGGCTGAGATTCTGGGCATTCCATCGAC
ATCTTTCTCGTTTTTTGATACGTGTCGAAAAGGCATTCATCTCCTGAAACACACAAAGAC
GATTTGTCTTATGCTGCTGCTCCGCGATATTCAACAAAAGGCACAGGGATCGTCTAATTG
GCACCTCGTCGAACGTTCGAATCTCCGAGCGACTCTTCGGAAAATTACATTGAATCTCGT
CTATTGGATTAATAATCGATTGATTGATTGAAGTTCCAAGGCACCATGTGTTTTGTAAAT
CACCCGCTAAAGTTATCCCACACTACAATAGAGGATGGGAGGTCCGCCGAAAACGGACGG
CAGCGATTGCCACACCGAGACGAGGCAACTGACGGTAATTCTACGCCGTCGAAAACTGCT
GTTAATTTCTGTCTATGTTCGCCCACAAGCCATGCCGGATCCTTCCGGTGCAGATGGCAT
CGTTCCTCTTACGAGTGGGGTCAGAAGAGTCGCCCCACCTGTACATAGTAATATTCATGT
TTTGTTGTCTGGATTGACAACCCCACGGTAGAAGTTTTCTCTATCTTTCACTATTTACTA
CTTCTCTACCATCCATCAAAGTTACAACATATTCCCATTCATGTATCAATAATTGTATTT
TCCATTTTGTAAATTAATGCATAGACGGATAGAGTCCCCTAAATCTTTAGGCTTTGAGTT
CCGCTCAAGTGAGTGCTTTGCACACAATATTACACATGGATATCATGGGCATGTTTGGAT
GTTTTGGCAAAGTTTGAAGTGTTCTCGGTGTACACATGGATATCATGGGCACTTTTGGAT
GTATTGGGAAGGTTTGAAGTGTTCTCAGCGTAGTTGTCAATTTTTTCCTACGAATTAGGG
CATTTCGAATTATGTAATTTGTATAGCATAAATGGCAATAGTGAGGAAGTGGCCAAGAAC
TCACTTGTAATAGGTAGTTTGTGTTCTGTAGAGAGAGAGAGAGAGAGAGAGAGAGAGAGA
GAGAGAGAGAGAGAGAGAGAGAGGTCTTCCTTTTAGAAAGTTGAAGGTTGATATTGTATT
TGACAATGTTATAGCTGAAAGCACTCTTATGTAAATAATTTATTCAGGCTCAAAAGTGTT
ATAAATTGTGATTATTGTATTGATGAGAAGTTATTGGTTTTAACTTTTAAAGGGTTGGCT
CCAATGTAACTTATATTGAGA
>TCONS_00001964
GCTGGTCAAGTTTATGCATGGCGAAAAGGAGCATTGGAATGGTCTCAGCTTCCGGGTATT
TGGGTGGTAGAGAGGAAGTGGAAAATTTCATAAAGCCAATGAGGAATCCTATAGAGTCAC
CTTTACCTAATCGAACAACTCCAAATTCAGTTATTTCAACCACCCCGAATGATATGTCAA
ATTGGGCCAGACTCACCAGTTTATGGCCACTCCTTTATGGTACTAGTTGTTGTTCCATCG
AATTTGCTTCATTAATAGGTTCGCGATTCGACTTTGATCGTTACGGTCTGGTACCAAGAT
CTAGTCCTAGACAAGCCGACCTCATCATAACAGCTGGCACTGTGACCATGAAAATGGCTC
CTTCTTTAGTGAGATTATATGAACAAATGCCCGAACCGAGATATGTAATTGCTATGGGAG
CACAT
>TCONS_00001999
TCTAATTGAGGTTGAATCTCGAAGAGAAGGAAGAGCCCTTCGGGAAGTGGGTTTTTACGA
TCCAATCAAAGATCAAACTTCTTTAGATGTTCCTGCTATTCTACATTTCCTTGAAAGAGG
AGCTCAGCCTACAGAAACTGTTCATGATATTTCGGAGAAGGCAAAGGTATTTTAACGACT
TCGAGCTAATCTTCATAGGAAAGGAATGGGTCCAATATTTAGCTCTGTGCAATTGTTCTT
TCACCATCCATTTCTATTTTTGATACTATATATTAATCTAGTCATTCTTGTTCCCATGCG
ATCTCATATGAGGATGACGAATATTCGAATTTTTCTATCGAGATGGATGAAAGATTGAGC
GGATGTAGGTAATAACTAGATCAATGGAATGAGGAGCTTCCCATGGAATATTTAGGAGCT
TCTTATTCTGTACAAATTATCGTGATGAACGGGACGATTTCATCCGTTGTTCCTGCCGTA
AAAAAAACCAGGATCCTTTCTTAATGCACCTAATATTTCGTCCTAATCTAATGTAGTGCA
>TCONS_00002000
TTTGGTACCCAAATGGAACGTCATATTGGTAAACGTCTTGATATTCCTCGTGGAGTTATT
TCCTCATCGGTTCATATCTAAAATTTTTCCCTGGGATATCGACCCTTTCTAGGTTACGAA
GGTACTAATCAAATAGCTGATCCAGTTTATAACACATTCGCTCTGGGTATGGAAGATCAT
CTCCTAGATCTTTTTGGTGGTCATGATACTAAGGAAATAATGACTAAATCATCATCCACG
GATATAGGTCCGATTTGGAATTCTGAAAGTCGACTAGAATTAAGTAAAATCCCCCGCTTT
GCCAGGAGCAAGGTCGAGAGAAATACCGAACAATTCGCGCGACAAAAGGGCATTGTGAAC
ATTACTGTCGAAGTAATGTACGCAGCTAAAGAAGTGTTGAATGGTGTAG
>TCONS_00002001
GTCATATTGGTAAACGTCTTGATATTCCTCGTGGAGTTATTTCCTCATCGGTTCATATCT
AAAATTTTTCCCTGGGATATCGACCCTTTCTAGGTTACGAAGGTACTAATCAAATAGCTG
ATCCAGTTTATAACACATTCGCTCTGGGTATGGAAGATCATCTCCTAGATCTTTTTGGTG
GTCATGATACTAAGGAAATAATGACTAAATCATCATCCACGGATATAGGTCCGATTTGGA
ATTCTGAAAGTCGACTAGAATTAAGTAAAATCCCCCGCTTTGCCAGGAGCAAGGTCGAGA
GAAATACCGAACAATTCGCGCGACAAAAGGGCATTGTGAACATTACTGTCGAAGTAATGT
ACGCGGCTAAAGAAGTGTTGAATGCCTAGCTAGGGCGCTTTATTTATGTCATTCCGAAAA
TAGATTCCATTTATAGAATGCTATTCTCTTTCTAGAATAGGTTTCTTTATAGAATAGGAG
TGTATCAAATTAGATTCTCGTTCCTATCGTATCAGTTTCGTTAATGACTATTCATAATTC
CATAGAAATTCTGGGATCAGGGATCTTATGGTGAAACTTCGTCTAAAACGATGTGGTAGA
AAGCAACGCGCGACTTATCGAATTGTTGCAATTGACGTTGAATCTCGAAGAGAAGGAAGA
GCCCTTCGGGAAGTGGGTTTTTACGATCCAATCAAAGATCAAACTTCTTTAGATGTTCCT
GCTATTCTACATTTCCTTGAAAGAGGAGCTCAGCCTACAGAAACTGTTCATGATATTTCG
GAGAAGGCAAAGGTATTTTAACGACTTCGAGCTAATCTTCATAGGAAAGGAATGGGTCCA
ATATTTAGCTCTGTGCAATTGTTCTTTCACCATCCATTTCTATTTTTGATACTATATATT
AATCTAGTCATTCTTGTTCCCATGCGATCTCATATGAGGATGACGAATATTCGAATTTTT
CTATCGAGATGGATGAAAGATTGAGCGGATGTAGGTAATAACTAGATCAATGGAATGAGG
AGCTTCCCATGGAATATTTAGGAGCTTCTTATTCTGTACAAATTATCGTGATGAACGGGA
CGATTTCATCCGTTGTTCCTGCCGTAAAAAAAACCAGGATCCTTTCTTAATGCACCTAAT
ATTTCGTCCTAATCTAATGTAGTGCAA
>TCONS_00002020
GGAAATATTAAGTACTTGATCTCCTTCTTCCAAAGCTTTCCTTGTGTCTTGACACCATTT
ATCTTGCTCTTGAGCCTTCTGTATTTCTTGTCTAAAAGATCCTTGTATTACTGAAATGTT
AAAGGCCTGCGGTAACCTTGATAAAGCATCTGCTACCACATTTTCTTTTCCTGCTTGATA
AGTCAATTTAGGTTTGAATTCTTCAAATATCATAGCCCATTTGCATTGCCTTGATTCCAA
TTTTGCTTTTGGTGGAAAAGATAGTAGTGGTTTATGATCTGTAATCACTTCAAATTCATT
GTTTTTGAGGTAATGCTTCCAAATCTTGATTGCATGTATAATTGCCAATTGTATACACCT
AAAATTGGCCTAGCCTTTACATATTAGGTCTAATTAATGTCATTAAAACGTACCAGCTTA
CCCTAACTAATGCTATTAATTAACTAAGTAGGTTGGCTTAAATTAAAGTTGAAATCCCTA
AAGTCAGTTTATAGCCTAAAAACCTAACTTAGATCCTAGATTAAATTAACTTAAAGTCAA
TTTAATCTAAAGCTAGCCTAAGTTAAATAAAGGTTAGTTTAATTAAACACTAGCCTAAGG
TCCCTAAGCCTAATCAAATAAATTCAAAATTAAATCAAAGTCATAATCAAACAAAATCAA
AGTAAATAAAATCAAACAAATACAAAATAAAATAAAAAAAATGGCAAAGTGAAGCGTTTG
GGCTTCAAGCCATTGGAATTCTGCCCGTTCAAGGGATCGATTGATCTTTACTAAGGAGGG
GCTGGCCATGATCTAGGGGAGAGACACTCATCTGGACCCATATGCACCCATCTGTATCCA
CCAAGATCCGTTATCTATCCATCGACTATCCAACATCCTTTCCATCCACAATGGCACAGC
TTGCTGCTGTTTCTTAGCACTGATCCGTCATGCAACCAACATCCCCAACCTGAGCAAATC
TCTTCTGAGCTCAATCCGAGGTGCCCCTATTTGGATTTTCTGTTTTCTACATTTATTCCG
AATTCGAGGTGCACACCAATAATTCTTGATCAAAAATTGGATATCTCTTTTTTGCATCAT
TCATTTTCCTACTCTCAAAGGCTATTACTTTTCCTTCTTGAGTTAAAACAGCTCCAATTG
CTATTCCACTTGCATCAGTGTAAAGAGTAAAAGGTTTTGCCATATCAGGTAGTG
>TCONS_00002021
AATGCTATTAATTAACTAAGTAGGTTGGCTTAAATTAAAGTTGAAATCCCTAAAGTCAGT
TTATAGCCTAAAAACCTAACTTAGATCCTAGATTAAATTAACTTAAAGTCAATTTAATCT
AAAGCTAGCCTAAGTTAAATAAAGGTTAGTTTAATTAAACACTAGCCTAAGGTCCCTAAG
CCTAATCAAATAAATTCAAAATTAAATCAAAGTCATAATCAAACAAAATCAAAGTAAATA
AAATCAAACAAATACAAAATAAAATAAAAAAAATGGCAAAGTGAAGCGTTTGGGCTTCAA
GCCATTGGAATTCTGCCCGTTCAAGGGATCGATTGATCTTTACTAAGGAGGGGCTGGCCA
TGATCTAGGGGAGAGACACTCATCTGGACCCATATGCACCCATCTGTATCCACCAAGATC
CGTTATCTATCCATCGACTATCCAACATCCTTTCCATCCACAATGGCACAGCTTGCTGCT
GTTTCTTAGCACTGATCCGTCATGCAACCAACATCCCCAACCTGAG
>TCONS_00002022
TATTAATTAACTAAGTAGGTTGGCTTAAATTAAAGTTGAAATCCCTAAAGTCAGTTTATA
GCCTAAAAACCTAACTTAGATCCTAGATTAAATTAACTTAAAGTCAATTTAATCTAAAGC
TAGCCTAAGTTAAATAAAGGTTAGTTTAATTAAACACTAGCCTAAGGTCCCTAAGCCTAA
TCAAATAAATTCAAAATTAAATCAAAGTCATAATCAAACAAAATCAAAGTAAATAAAATC
AAACAAATACAAAATAAAATTAAAAAAAAAAAAATGGCAAAGTGAAGCGTTTGGGCTTCA
AGCCATTGGAATTCTGCCCGTTCAAGGGATCGATTGATCTTTACTAAGGAGGGGCTGGCC
ATGATCTAGGGGAGAGACACTCATCTGGACCCATATGCACCCATCTGTATCCACCAAGAT
CCGTTATCTATCCATCGACTATCCAACATCCTTTCCATCCACAATGGCACAGCTTGCTGC
TGTTTCTTAGCACTGATCCGTCATGCAACCAACATCCCCAACCTGAG
>TCONS_00002093
CAGGAGATAGTGAGACGGAAAACGCTTTGCTCCTGCCAGGCATGCGCGGCCTTCCTTTTT
TTCGAATAGAAAAATCCCCCCGCTACGCTCGTTTCGGGGATAACCTTATTCCTCCATCGA
TCTCATCTGAGGTACGAGCGAACAGCGAGTCACCTGAGCGTAGCGAAGCGTGGCGAAGGG
AGGGATTTTGAAAGAAAAAGCCGGCCCCTCGCCGTGCTTATCAGCACCTGGCGGGCCCTT
TCCCTTGTTATGGCCGGGTTCACCTTAATTATCGAGAAAAAAAGCCGGCATTGTGAAGAC
TTTCTCTTAGGTTGTGGCTTAGAAGAACGAAGTTGTCTAGCCCTGGATTGGAACGGTTGC
CGTTTCCAGCGGAGCTGCATATGTGAGTAACTTGCTATGGGCGGGAGCGGAATGGTGGAG
TGGAATAAGGTCATGTGAATGACCGATCCTGTGTTTGATAAACCTTATTGGGATCGATCA
GATGTGGTTGTATCATCCAGTTACTCGCTCTTCGGGGCTAGGCCTTCGTTTTTGGCCGTA
TTCGGTAAAAGCGCACCGCAACTCCCTATTGGGTCGGACGATGGTGCGATAGGACCTATG
GATCAAACTATTGGATCAAATCAAAGAGCATCC
>TCONS_00002113
GTAATTGATAGGCGAGGAGCGCTATGGCCTGGAAAAAGCCAGAAAATCACTTTCTCTCCT
GCCTAGAAGAGTCGGTCGAGAAGGCCCCCCCGGAAAAAGAGCGATAGATAATTACGTTCC
GGGTCGGTGGAGAAAGGATATTATCGAGAAGCTCGCTCGCCTCTCCCTGCTGCCTATTTT
ATATAAGGTCGCAAAGGGAATAAGAATCTTCTCCGGTCGTTTCCGTTCGGTTGCACTAAA
CACAAGCGCTGGGATTTGAACCGGTTCTCCCTGGCCAACAAACACGGCAGTGTCATCGAA
TTGCCGGTCGAGGCTGGGTTAGCCCCCCCCCTAATGAATAAACTGTTATTCGCCGGTCGA
AGGCTCGGAAAAGACCAATGATCATCCCACCCACTATTTGGAAATTTTTGTTATAGGAGC
GAGATACAGGAGATCTTTTCATGGAAACGCGCGTGTCCTAGGTTATACCTTTCCCGAACG
TAGAGAGGGGAAGGATGGCTGCTGCCCCCGCCGGCGGGTGGAGAAAGAACCTGAAAAATC
CTTTTCGTAGGAATCGAATAGGAGGAATGGAAAGAAATGAATGTATGGGAAATGGAAAGG
AATGAATGAACAATCCCTGGAAAGATAAGGAAATAGATGGAGGAACACGAAGGCAATCCT
CAGATTTCCGCTCTTCCCGAAGTGAGCGAATTGCATGTAGAGAGAATCGTAGGGGCTTAT
AGTTTAATTGGTTGAAACGTACCGCTCATAACGGTGATATTGTAGGTTCGAGCCCTACTA
AGCCTATTCCTTTCCTTTCCCCTGCAGTAAAAGTCCCCGCTTATCCCCGAACAAAGAGAA
GATAAGGGATAACCGGGCTTACTTGCTGTATCCCTGCGTCCTTGCACGGCTCGTTCTTCG
AGCCCTGCTTTTCTTTTCCCCCTTCGGGCCCCCAGGTTACCACCGTATGGAGTATAGCCA
AGTGGTAAGGCATCGGTTTTTGGTACCGACATGCAAAGGTTCGAATCCTTCTACTCCAGA
TCTGTGCAATTAGGTTATACCTTTCCCGAACGTAGGGAGGGGAAGGAACTGGTGCTCTTA
AATTCCAATCGGATCTGTCAAGAGCGAGCTGACGAGCAAAGCAAGCTTCCCAATTTTTCG
CCATTCGAAAACCTATCCAAATACATGAAGGTCAAGAAGGGTGGTGGAGGAAAGTCAAAT
GCAGTCAGTGTCACGCCTAACTCCATCATCCAGTCCCGAATCTCCGCCGGCAAATGATTT
TGAGTCAATAGGCCACCGCTGTACTACCACTACCACTACTTCCAGGTAGGTAGGCGACCT
GGATAATGCTGGAACAGATCGTCAAAAAGGGGGAAGGTTTGATCCCTTTCCTGCTAAGGG
AAGGGGACTGACTCCTTGATGGAGGATCTGATCCTTCAAAGAGATTCTTGCAAGCCGCCC
CTGTTGTTGCCTCCGAAAGATCTAACGACGACATGTCAGATCTTGCTATCTAACACTTCT
TGGAGAC
>TCONS_00002115
CAGGGATATAAGGTGACAAAGCAGGGAACTTCAATGATCAAAACTAGTTGGAAACCTGCC
ACACCGCAGAACCACTCACCTGCTTATTTGTCGGTGAAGGAGCAAGGAATTGGAATTCAA
CTTGCTCAGCTTGGCTTGGAAGCTTCAACAGCGGGGGCTGCACGGCGCTTGAATTCAGGA
ATTAAGAACGTTGAAGTTGAGTCAATCGCAGGGGCTGAAAATGGTGCAGTAGTACACCCG
GTCGTCCAAAATTTACTTTTCAGAAGACAGGAATCTGACCAGGCCTTCCAAGAACTCAAA
AGAGCCATGACCGTGACACCAGTGTTGGCCACCCC
>TCONS_00002128
TATAAATGCTGCGGCTCCAGAAGCAGAAAAAGACTTATCTCGTTTTTTTGGTTTGGTGTT
TGGTGCGGCGGAATTGCTCTGTGGAATGATCATCTGAGGGCGTTGTAGGCCGTTTATCCA
TCGACAATGAGGGCCAAGTGGAAGAAGAAGCGCATGAGGAGGCTTAAAAGAAAGCGCCGA
AAGATGAGACAGAGATCCAAGTAGGATCGGCATTTAGGTGAAAGATTAGGAAGACATCCA
TTGGATACAAACATGGGCATTTCACATTTGGCGGCAGCTCTGTGCTTTCTTCCATTTGAT
GGAAGTTATTGTTCCCCGATGAATCTGTTATCTTGTTGGGTTGTTGGGGTCGGGACTGCC
TGTCCACTGCTAGGATAAGCAGCCAGCTTGAACTTTTGGCCAATTGTTTGTTTCTTATCT
ATTGGAACTTCATCGTAGTTGCTACTTCAAAAATTTTCATTAGTTTCATTGGGAAAATTT
TAATAGTCGGCTTGTCATATACTGCAAATCACACCCTTCCATCGGATCATCCTTAATATA
GATTTTGGAATTATGATTTGTGATAGATGCTTAGGAGCAGAGTGAATGAGCGTGCACCTT
TTATGTCTAATGCGATAGTATCTATTTATAAATCCAGTCATTTAATTTATAATTTTATGT
TATTTCATGGGAAAGTAATTATTAGCAGATTAGTCTCTTGGATGCC
>TCONS_00002248
GTGAGACTCATACCTTTCTCGGCCTTTTGGCTAAGATCAAGTGTAGTATCTGTTCTTATC
AGTTTAATATCTGATACGTGGTTCATCGAACCACATGATATTAAATTAATTTCTTGTGGG
GGAGGGCCCAACCGGTAGCTTGCTATCAGGGCCTTCGACCGTCGCTCATGTATTGCACTA
CAACACGAGCCTGGCGCACCCCAACAAAACCCCTAAAACCAAACCAAACCAAATCGTTAA
TTTAAAGTATCACAGCTAATAACA
>TCONS_00002314
TGGAACATTTTTGGTCCTCAGTTGCTCTAACTGAATCGTTCTATAATTGAACTGTTGGTG
ATCAATCACAATCAATAGATAAAATTGTCGCATTATAAACCATTTCTCAACCTTAGTAGG
AGGAGATTACCATGAATCCCTTGATTTCTGCTGCTTCCGTTATTGCTGCTGGATTACCCG
TAGGCCTCGCTTCTATCGGACCTGGTGTTGGTCAAGGCACTGCTGTGGGCCAAGCTATAG
AAGGTATTGCAAGACAACCAGAAGCAGAGGGTAAAATACGAGGTACCTTACTGCTAAGTC
TAGCTTTTATGGAAGCTTTAACTATTTATGGACTAGTTGTAGCGCTAGCACTTTTATTTG
CAAATCCCTTCGTTTGATCCCGGAAACGTTGAGAGATCCATAATTGTTGTTATT
>TCONS_00002304
GTTTGCCCCCGTTTGGCTTTCGAAATGTTGACCTTACCCTTTCCTTAGGGGCATTAGTAG
TGTAATGGGCATCGCATTTGTGGTCAGAAAAGAAACAACAATCATCCAATTGAGAGTCGT
TTAATTATTATAATTATTAATTAGCAATTATTTCGACTTGCAATAGCTTCCGTGACACAG
CTTCCTCTGTTTTCTTGTTCAACCTGAGATTGCAGTGGGAAGGGAACGGAAGTATTGCCC
TCTCTTCTCATCTGCATCTGCATAAATTGTGGGCAACAGAAGGCATTAGCGTTTTCGCCA
TGGTTCAAATCACAGAATTGTATCCTCTCTGCACATCATTACAAGCATAAATTGTGGGCG
CCAGAAGGCATTACCGTTTTCGCCATGGTTCAAATCACAGAATTGTATCCTCTCTGCACA
TCATTAGAAGCTTCCCGTGGTTGGTTTTTGCCAAGACCAGCCTAGGGCAATGTGTTTCAC
TACATGGGACATACCTTCGGCTTTCTTCGTTAAAGTTCCTTCTTGGTTGACAACTTTTGC
TCCAGCAAATTCTCTCCTCCTTGAAGAGGAAGCATGGAATGCCTTCCCAAAATGCAAAAC
AGTTCTCAAGTGTCCTTATTTTACCAAGTTTACCCTCACTGTTGAGACTATCCATGTGGC
AGACAATGGGCATCTGGCAAATGTGCATAATTTGTCTGCTGAAAAAATAGCTGTACGGAA
GGTAGAAAATCTTGATATAGCATCATCAACAAGAGATTATTGGAGCTACATGATTGGAGA
TGCTAATTTTGATATTTCTACATTTCAGTCACAGAGAACAAGTCGGGGGCCACTTTTGGC
TGGGTGGCAGGAAACATGTGATCCAGTTATGACTGCATACAAGTTGGTAACAGTGGATGC
CCCTTATTGGGGATTTGGATCTCGATTAGAACAAGCATTTCTAGCGGCAGAGAGGGCTCT
ATTTTTGGAGAGTCATAGACGTTGTTTTTCTTGGATAGATGATTGGTATGGATTGACATT
AGAGGATATACGACAACTTGAGCATAAAAGTGATTTTGCTTTGAACACGGTATGTACTTT
GATGAACCATAATGTAAAGCAT
>TCONS_00002306
TGGGCATCGCATTTGTGGTCAGAAAAGAAACAACAATCATCCAATTGAGAGTCGTTTAAT
TATTATAATTATTAATTAGCAATTATTTCGACTTGCAATAGCTTCCGTGACACAGCTTCC
TCTGTTTTCTTGTTCAAATCTTTATTTTTACCCTTGTGGAGACCTGAGATTGCAGTGGGA
AGGGAACGGAAGTATTGCCCTCTCTTCTCATCTGCATCTGCATAAATTGTGGGCAACAGA
AGGCATTAGCGTTTTCGCCATGGTTCAAATCACAGAATTGTATCCTCTCTGCACATCATT
ACAAGCATAAATTGTGGGCGCCAGAAGGCATTACCGTTTTCGCCATGGTTCAAATCACAG
AATTGTATCCTCTCTGCACATCATTAGAAGCTTCCCGTGGTTGGTTTTTGCCAAGACCAG
CCTAGGGCAATGTGTTTCACTACATGGGACATACCTTCGGCTTTCTTCGTTAAAGTTCCT
TCTTGGTTGACAACTTTTGCTCCAGCAAATTCTCTCCTCCTTGAAGAGGAAGCATGGAAT
GCCTTCCCAAAATGCAAAACAGTTCTCAAGTGTCCTTATTTTACCAAGTTTACCCTCACT
GTTGAGACTATCCATGTGGCAGACAATGGGCATCTGGCAAATGTGCATAATTTGTCTGCT
GAAAAAATAGCTGTACGGAAGGTAGAAAATCTTGATATAGCATCATCAACAAGAGATTAT
TGGAGCTACATGATTGGAGATGCTAATTTTGATATTTCTACATTTCAGTCACAGAGAACA
AGTCGGGGGCCACTTTTGGCTGGGTGGCAGGAAACATGTGATCCAGTTATGACTGCATAC
AAGTTGGTAACAGTGGATGCCCCTTATTGGGGATTTGGATCTCGATTAGAACAAGCATTT
CTAGCGGCAGAGAGGGCTCTATTTTTGGAGAGTCATAGACGTTGTTTTTCTTGGATAGAT
GATTGGTATGGATTGACATTAGAGGATATACGACAACTTGAGCATAAAAGTGATTTTGCT
TTGAACACGGTATGTACTTTGATGAACCATAATGTAAAGCATG
>TCONS_00002308
TGGGCATCGCATTTGTGGTCAGAAAAGAAACAACAATCATCCAATTGAGAGTCGTTTAAT
TATTATAATTATTAATTAGCAATTATTTCGACTTGCAATAGCTTCCGTGACACAGCTTCC
TCTGTTTTCTTGTTCAAATCTTTATTTTTACCCTTGTGGAGACCTGAGATTGCAGTGGGA
AGGGAACGGAAGTATTGCCCTCTCTTCTCATCTGCATCTGCATAAATTGTGGGCAACAGA
AGGCATTAGCGTTTTCGCCATGGTTCAAATCACAGAATTGTATCCTCTCTGCACATCATT
ACAAGCATAAATTGTGGGCGCCAGAAGGCATTACCGTTTTCGCCATGGTTCAAATCACAG
AATTGTATCCTCTCTGCACATCATTAGAAGCTTCCCGTGGTTGGTTTTTGCCAAGACCAG
CCTAGGGCAATGTGTTTCACTACATGGGACATACCTTCGGCTTTCTTCGTTAAAGTTCCT
TCTTGGTTGACAACTTTTGCTCCAGCAAATTCTCTCCTCCTTGAAGAGGAAGCATGGAAT
GCCTTCCCAAAATGCAAAACAGTGTCCTTATTTTACCAAGTTTACCCTCACTGTTGAGAC
TATCCATGTGGCAGACAATGGGCATCTGGCAAATGTGCATAATTTGTCTGCTGAAAAAAT
AGCTGTACGGAAGGTAGAAAATCTTGATATAGCATCATCAACAAGAGATTATTGGAGCTA
CATGATTGGAGATGCTAATTTTGATATTTCTACATTTCAGTCACAGAGAACAAGTCGGGG
GCCACTTTTGGCTGGGTGGCAGGAAACATGTGATCCAGTTATGACTGCATACAAGTTGGT
AACAGTGGATGCCCCTTATTGGGGATTTGGATCTCGATTAGAACAAGCATTTCTAGCGGC
AGAGAGGGCTCTATTTTTGGAGAGTCATAGACGTTGTTTTTCTTGGATAGATGATTGGTA
TGGATTGACATTAGAGGATATACGACAACTTGAGCATAAAAGTGATTTTGCTTTGAACAC
GGTATGTACTTTGATGAACCATAATGTAAAGCATG
>TCONS_00002311
AGCTTCCGTGACACAGCTTCCTCTGTTTTCTTGTTCAAATCTTTATTTTTACCCTTGTGG
AGACCTGAGATTGCAGTGGGAAGGGAACGGAAGTATTGCCCTCTCTTCTCATCTGCATCT
GCATAAATTGTGGGCAACAGAAGGCATTAGCGTTTTCGCCATGGTTCAAATCACAGAATT
GTATCCTCTCTGCACATCATTACAAGCATAAATTGTGGGCGCCAGAAGGCATTACCGTTT
TCGCCATGGTTCAAATCACAGAATTGTATCCTCTCTGCACATCATTAGAAGCTTCCCGTG
GTTGGTTTTTGCCAAGACCAGCCTAGGGCAATGTGTTTCACTACATGGGACATACCTTCG
GCTTTCTTCGTTAAAGTTCCTTCTTGGTTGACAACTTTTGCTCCAGCAAATTCTCTCCTC
CTTGAAGAGGAAGCATGGAATGCCTTCCCAAAATGCAAAACAGTTCTCAAGTGTCCTTAT
TTTACCAAGTTTACCCTCACTGTTGAGACTATCCATGTGGCAGACAATGGGCATCTGGCA
AATGTGCATAATTTGTCTGCTGAAAAAATAGCTGTACGGAAGTCACAGAGAACAAGTCGG
GGGCCACTTTTGGCTGGGTGGCAGGAAACATGTGATCCAGTTATGACTGCATACAAGTTG
GTAACAGTGGATGCCCCTTATTGGGGATTTGGATCTCGATTAGAACAAGCATTTCTAGCG
GCAGAGAGGGCTCTATTTTTGGAGAGTCATAGACGTTGTTTTTCTTGGATAGATGATTGG
TATGGATTGACATTAGAGGATATACGACAACTTGAGCATAAAAGTGATTTTGCTTTGAAC
ACGGTATGTACTTTGATGAACCATAATGTAAAGCAT
>TCONS_00002327
CTTAGATCCAATACAAGAACGAGGAAGGATCAACGGAGAGCTAGTAACTCAATTTCCTTC
AACGCCGGTATTGAGAACGCCGGCGCCCAGCAACACGTCATCCCTGGGCCCGGCTCCAGA
TACTCCTGGAACAAAATGAATCCGAAGGGGCTGAACCCAAAACCGTGCCGTAGCGTCAAC
GGGGGATGCTACAGTAGCTTTCACTAACACGTCGCATCTACGAGCGAATCGGTCGGATCT
CATCAGCCGCACCCCCCCCCCCCCGCCACCCACCCCCCTCCC
>TCONS_00002331
TTTGCCACATCATGGGGAGGTTTGCAGGAGATCCCGGAGGCTCGCTCGGAAAGGCTGCTA
AAGGCTGCTATAGCAGTCCGTCCGGCTGCTCCTGCTGGAATCATTGCTATTCATTCCTTC
TCCCGTGCTCTGGCAATTACGCTCCCTAGACTATTGACCGTACATGTAGTTGCGGCGGCT
AGGGACAATGACGATCCGAGATATGTAATAGCAATAATATAGAGATTCATAATGATGACG
ATACATACAAATACGAATAGGGATGGATAGATATATAGATACAGGTACACATATAGATGT
ATATAGATAGAGAGATAGATCTACAGATCTATCTCTCTATCTATATACATCTATATGTGT
ACCTGTATCTATATATCTATCCATCCCTATTCGTATTTGTATGTATCGTCATCATTATGA
ATCTCTATATTATTGCTATTACATATCTCGGATCGTCATTGTCCCTAGCCGCCGCAACTA
CATGTACGGTCAATAGTCTAGGGAGCGTAATTGCCAGAGCACGGGAGAAGGAATGAATAG
CAATGATTCCAGCAGGAGCAGCCGGACGGACTGCTATAGCAGCCTTTAGCAGCCTTTCCG
AGCGAGCCTCCGGGATCTCCTGCAAACCTCCCCATGATGTGGCAAAGGGGGGATATTAGG
GGGAGCAGTGAGTGGAGATTCCCCTGCAGAGAGCCGGATGAGGGGGGACCTTCACGTCCG
GTCCGGAGGGCGGGGATATCCCGACCCTACTATCACTATGCCCTTGCAATGTTACTTGGT
TCAGCTACATCTGTGACCTTTTCTCGTATGTGGGATTTTCTATCTTCTTGGGTAGATAAT
CGATCGTCTTTCATTTCGGTAGTGAGTAGTTTCTCCCCATAGGATGAACCTATTCTTGAT
TAAGTGGGGGTAGAACTGAAGGAGCTTGCCAGGATGGGGCCGGGCCACCCTGCCCGGGAG
GGCGCCAAGGCTTCAGTGGTTCGTTCCTTTCTCTTCTTGATCTTCTCCGGTTCTTTCGTT
CGAGGAAGAAGACTAAGGGGGAGGAGGCATCCCCCCGGACCCGACAAAACCTGACAAAAG
CAACTGAAAAGTGAGAAATGCACTTCAAAGGGGGGGAAGCCAATGTTATTGATTCCGAGA
GGACTATAATGAGGAGGAC
>TCONS_00002332
CCACCAATCGAAGTTTCGCGCATCTCAGATGGTGGTAAACTCCTCCGAGTGTGATAAGCT
GGGCCCTGCAACAGGGTGGAAACGCTGTAGATAAAGCTCATCCACGGAGCTATTGCTTCT
ATCTCTCATTCGTTTTCGTATATGTAATTCCATATACAACGAGCAGCGTGGGCGAGCGGG
GCAAGGAGCCTTCACCCCCTTGGGGTGGGGAGGCGAAGCTCCCCCCCTTTAGGAAGAGGG
GCTCTATATATCCCTTTGGATGAACGAATCTCATGTATAAAGCCGTTTTTCGTCGCAATA
GACTCTAATAGAATCTAATCGAATGGCCGTTAACCCTCGTTCTCCGCAAAGCCCCCCTTC
ATGAATCGATGAAGCGGAGCAAAGACCTATTGGAGAGGGAACCGGAGCTTTACCGAACTT
TCTATTCGCGAAAGTTAAGGGGTCCGGACCTCCCTACTCACTTACTTACTCAGGGGTCCC
CCCGCTTATTAATTGTAGAGAACCCCCCCCTCTTTTACCTTCTCCTCCTCTCTTTATAGT
ACTTCTGATTGCCCCAGTAGGGCCCCTGAGTGATCAATAGGTCACCTATTGGAATGGGTC
CGTCCGCGTCCCCCCCCCCTGAATGAAGGGGGCACACTTCAGGAGATGTCATCGATCCGT
ACGCCTTTTCACTGGCTCTTCAATCCGTACGCTGGCTTCCGTATGGCCATTCAATGCAAG
GGCTGGCCCGGCAACAACCATCACCTCACCGTTCCATGGTTGACGAAACCTAATAAG
>TCONS_00002333
TATTTCGACCAAACCTGGGCTAGTCCGGGTAAGATTTGGATACTTCCTGCAGGCGCCGGT
ACGGACAGATACGCCGCCAGGGGGAGGGGAGCGCTCCGGAAATTAGCGCTTTACTGTGGA
ATATGGAACTGGGCCCTTCCCTTTTCTCGGGGGGCATGATCATAATGCTCTCCCAAAGGC
GTAAGCAGGACCGTTAGGTACTGGCCCTTTCCCGAGTCAAGGAGGGGAAGGTTCTTTCTC
CA
>TCONS_00002334
GGAACCGGAGCTTTACCGAACTTTCTATTCGCGAAATTTAAGGGGTCAGATAAAGCTCAT
CCACGGAGCTATCGCTTCTATCTCTCATTCGTTTTCGTATATGTAATTCCATATACAACG
AGCAGCGTGGGCGAGCGGGGCAAGGAGCCTTCACCCCCTTGGGGTGGGGAGGCGAAGCTC
CCCCCCTTTAGGAAGAGGGGCTCTATATATCCCTTTGGATGAACGAATCTCATGTATAAA
GCCGTTTTTCGTCGCAATAGACTCTAATAGAATCTAATCGAATGGCCGTTAACCCTCGTT
CTCCGCAAAGCCCCCCTTCATGAATCGATGAAGCGGAGCAAAGACCTATTGGAGAGGGAA
CCGGAGCTTTACCGAACTTTCTATTCGCGAAAGTTAAGGGGTCCGGACCTCCCTACTCAC
TTACTTACTCAGGGGTCCCCCCGCTTATTAATTGTAGAGAACCCCCCCCTCTTTTACCTT
TTCTTCTTTTCTTT
>TCONS_00002335
CCCCCCTTTGCCACATCATGGGGAGGTTTGCAGGAGATCCCGGAGGCTCGCTCGGAAAGG
CTGCTAAAGGCTGCTATAGCAGTCCGTCCGGCTGCTCCTGCTGGAATCATTGCTATTCAT
TCCTTCTCCCGTGCTCTGGCAATTACGCTCCCTAGACTATTGACCGTACATGTAGTTGCG
GCGGCTAGGGACAATGACGATCCGAGATATGTAATAGCAATAATATAGAGATTCATAATG
ATGACGATACATACAAATACGAATAGGGATGGATAGATATATAGATACAGATATAGATAG
ATCTACAGATCTATCTCTCTATCTATATACATCTATATGTGTACCTGTATCTATATATCT
ATCCATCCCTATTCGTATTTGTATGTATCGTCATCATTATGAATCTCTATATTATTGCTA
TTACATATCTCGGATCGTCATTGTCCCTAGCCGCCGCAACTACATGTACGGTCAATAGTC
TAGGGAGCGTAATTGCCAGAGCACGGGAGAAGGAATGAATAGCAATGATTCCAGCAGGAG
CAGCCGGACGGACTGCTATAGCAGCCTTTAGCAGCCTTTCCGAGCGAGCCTCCGGGATCT
CCTGCAAACCTCCCCATGATGTGGCAAAGGGGGGATATTAGGGGGAGCAGTGAGTGGAGA
TTCCCCTGCAGAGAGCCGGATGAGGGGGGACCTTCACGTCCGGTCCGGAGGGCGGGGATA
TCCCGACCCTACTATCACTATGCCCTTGCAATGTTACTTGGTTCAGCTACATCTGTGACC
TTTTCTCGTATGTGGGATTTTCTATCTTCTTGGGTAGATAATCGATCGTCTTTCATTTCG
GTAGTGAGTAGTTTCTCCCCATAGGATGAACCTATTCTTGATTAAGTGGGGGTAGAACTG
AAGGAGCTTGCCAGGATGGGGCCGGGCCACCCTGCCCGGGAGGGCGCCAAGGCTTCAGTG
GTTCGTTCCTTTCTCTTCTTGATCTTCTCCGGTTCTTTCGTTCGAGGAAGAAGACTAAGG
GGGAGGAGGCATCCCCCCGGACCCGACCGCTGGTTCTTCGATCAAGTTTTGAATGACTTT
ATAGTCAGATCGTTCCTACGTTTCAGATATGAAGTCTCATTCGAAGCTTCAGACAAAGGT
GCTATTGATATATTGGGCCCTTATGGTATCTCGTACACATTCCGACAATTGGCCAAGCGA
ATGAGTCAACTTCAAAGTGGAT
>TCONS_00002337
CCGCCCTTATCAACCCTTTTGCGTTACCGACTGAGACGAACAGAGAATGAGGTGGGGGGG
ACAGAACGTTTCGCTTCTATGCGCACGCATGTTGCATGATGTAGATTGATTGGCCGAGAA
GGATGGGCAGAAGCAGTTGCATGATAGGGAGTTGGCCGAAAAAGATGGACAGAAACAATC
GCATAATATCAATTCATCGGCCGGGGAAGGGGGAGGGCCTTTATCATCAAAACCTAGGGG
CCGTAGGGCGGGCACATACAATTGCTCGGAAATTTTAAGCTATACCGGGGGATTGGATGG
TGGACAGAAACAATTGATTAATAAGCTATATCGGGAGATTGGATGGTGGACAGAAACAAT
TGATTAATAAGCTAGTCAACTTTCGCACGATCGATGGTGAAAGAACGAGAGCCCGTGCTA
TTGCTCATCAAACTTTTCACCGCCCGGCTCGAACTGAACGCGATGTAACCAAACTTCCGG
TTAACGCTGTAGAGAATATAAAGCCCATATGCGAAGTGGGAAAAGTAAGAGTCGCAGGTA
CTACTCATAATGTACCTGAGATTGCAGCCAGGGATCGTCAACAAACCTTAGCTATTCGTT
GGATCCTTGGAGCAGCTTTCAAACGACGTATAAGCAACAGGATAGGCTCAGATAAATGTT
CATCTGCT
>TCONS_00002338
GATAGATATCGATATCGATATCTATCGATATAGAGAGATCTCTCTCTCTCTCTAGATATA
TAGATATCTCGAGATATATCTAATCTATCTATATATCGAGATAGATATCTCTATAGATAG
ATAGATAGATAGATATCTAGATCTATCTAGATATGGATAGAGATATAGATACAGATATAG
ATAGATCTACAGATCTATCTCTCTATCTATATACATCTATATGTGTACCTGTATCTATAT
ATCTATCCATCCCTATTCGTATTTGTATGTATCGTCATCATTATGAATCTCTATATTATT
GCTATTACATATCTCGGATCGTCATTGTCCCTAGCCGCCGCAACTACATGTACGGTCAAT
AGTCTAGGGAGCGTAATTGCCAGAGCACGGGAGAAGGAATGAATAGCAATGATTCCAGCA
GGAGCAGCCGGACGGACTGCTATAGCAGCCTTTAGCAGCCTTTCCGAGCGAGCCTCCGGG
ATCTCCTGCAAACCTCCCCATGATGTGGCAAAGGGGGGATATTAGGGGGAGCAGTGAGTG
GAGATTCCCCTGCAGAGAGCCGGATGAGGGGGGACCTTCACGTCCGGTCCGGAGGGCGGG
GATATCCCGACCCTACTATCACTATGCCCTTGCAATGTTACTTGGTTCAGCTACATCTGT
GACCTTTTCTCGTATGTGGGATTTTCTATCTTCTTGGGTAGATAATCGATCGTCTTTCAT
TTCGGTAGTGAGTAGTTTCTCCCCATAGGATGAACCTATTCTTGATTAAGTGGGGGTAGA
ACTGAAGGAGCTTGCCAGGATGGGGCCGGGCCACCCTGCCCGGGAGGGCGCCAAGGCTTC
AGTGGTTCGTTCCTTTCTCTTCTTGATCTTCTCCGGTTCTTTCGTTCGAGGAAGAAGACT
AAGGGGGAGGAGGCATCCCCCCGGACCCGACAAAACCTGACAAAAGCAACTATTCGTATC
TATTTAGTAATCAGTTCGCTAGTTCCTTTGATCCCACCTGGTGTTCCCTTTCC
>TCONS_00002381
ATCTATTTCTCTCATATCTATTTCGCTTGGTAAAGTTGGACTTTGTGAACAATCATAATG
CACTCTTGGAACAAGATGTTCGGTAATACACCCATAGTCTTAGAGTAAAAATGTGAAGTT
AATGTTAATTCTAGTTTATCCCTTAATGTAAATCCTTAATAGGAAGAATCTCCTCCCAAT
GATGTCTTTTTCAAGGTGGTTAACAGAGAATTCAGTATTCTTCATGTAGCTCTGCGAGGA
AGAAGTCACATGTGTTTACCTCAACGCGGCCATTGAATACAATTATATTTTCAGTACCTG
GTAAGCTACCTGTGTCCTTCTGAGGTGGTTGAATCAATGTTGCTTCCATGCATGTAGGCC
AATAATCAACAACTGCTACTTAAAAAGTTAAAGCTAAATCCTTCCTGTTGTACAGGAACT
CCCTACATGATTTTGGGCATTCTGCGTACAGCTTGCCTATAGCCTTTCTCTTTTGCCTTA
AAAAAGGTCTGATCTGAGGTGTACTTTTCAAGGAGGAATATTCATCTCTGCAGAAGTGTG
TTTATGATCAATATATCCCATAAAGACCTTTTTAAGGCCCGTTTTTTTAGAATCATTTGT
ATGCATTGTCTCTTGCAAGAGGAACCCGTTACAGTAGATATCTCAGCCCTCTGCATTGTA
GATAGAGTAGAGCCATTTGGGTTTTGCTTCTACACCAATTTTGCCATCCTTCCATGTGTG
CCCATTTGTCCAGAAGATTTTAGAGAAGAATATTTGCGCGCTGTTGGTTTTATGAACGCC
TGCTTTCTTGCAACGCGTATAAGAAACCCCAGATTGCTTCTAGATTGAAGGTGAACCTAT
GTTGAGGTGATTTTGAGGCTTATGGAGCTATAGAAGACTGTGGAGAAGGCTATATTGAGC
CAGAATGTTGTCGGAGAAGCTACTACATCAATCTTTGCCAG
>TCONS_00002382
AGAGAATTCAGTATTCTTCATGTAGCTCTGCGAGGAAGAAGTCACATGTGTTTACCTCAA
CGCGGCCATTGAATACAATTATATTTTCAGTACCTGGTAAGCTACCTGTGTCCTTCTGAG
GTGGTTGAATCAATGTTGCTTCCATGCATGTAGGCCAATAATCAACAACTGCTACTTAAA
AAGTTAAAGCTAAATCCTTCCTGTTGTACAGGAACTCCCTACATGATTTTGGGCATTCTG
CGTACAGCTTGCCTATAGCCTTTCTCTTTTGCCTTAAAAAAGGTCTGATCTGAGGTGTAC
TTTTCAAGGAGGAATATTCATCTCTGCAGAAGTGTGTTTATGATCAATATATCCCATAAA
GACCTTTTTAAGGCCCGTTTTTTTAGAATCATTTGTATGCATTGTCTCTTGCAAGAGGAA
CCCGTTACAGTAGATATCTCAGCCCTCTGCATTGTAGATAGAGTAGAGCCATTTGGGTTT
TGCTTCTACACCAATTTTGCCATCCTTCCATGTGTGCCCATTTGTCCAGAAGATTTTAGA
GAAGAATATTTGCGCGCTGTTGGTTTTATGAACGCCTGCTTTCTTGCAACGCGTATAAGA
TTGAAGGTGAACCTATGTTGAGGTGATTTTGAGGCTTATGGAGCTATAGAAGACTGTGGA
GAAGGCTATATTGAGCCAGAATGTTGTCGGAGAAGCTACTACATCAATCTTTGCC
>TCONS_00002400
TATGAAGAAGACAGGTATGATAGAGCCCTGAGGCAACGCTTAGAGGAAATCAAGGATAAG
GATGATAGAGAGACAGCCCTGGGAATCTACGATGGTCTTGAAATATTAAGAAAATTAGGT
ATAGCTTTCCAAAAACAGTGAAAGGACCCTAAAACCAGTTAAAACTAGCCCTCTGGTGAA
ACAAAAGGGAACAACTAGGCCAGTAGTAAAGACCACTGGTATCTGAAAATGGACCAAATA
AATAGTAGCAACAATAAATAAGTGGCTAAGAAGCTGTAAGAGGAAAGGTCTGTAGCCACA
CATCTAAGCCTGTAATTAGCATACTTTCTCTCTTGTTAAGAAGAGAAGTTGAGTCATATG
ACTGTAAAATCTCTCTGTAATTAGCATACTTTCTCTCTTGTATAGAGTTATTGATGAATG
GAAATGACTTTTGCGAGACTAATATTTTGTGTCTGTATATTGATTATGTGTTGTTGTTGA
TTAGTTATGGTATATGAATGGTGGATGAACTATGTTGTGAAG
>TCONS_00002415
AAGAAACTTTCCTTTTCTAGTTATGATGATGCGCTCAGAGCTTATCGGCAAAAACGAATT
CACTTATACAGCCCTTTATGGCTCCGGGGGCGGGTAGATCTACGTATTACTACCTCAGTA
AACCGAGAAGCCCCTATAGAGGTTCAATATGAATCTTTGGGTACCTTCCGTGAAATCCAT
GAACATTATAGAATAATCAGAAGTATGATGGGAGAAATACTTAGTATATATATCCGGACA
ACTGTTGGTCGTATTCGTTTCAATCGGGAAATAGAAGAAGCCATACAAGGCTTTTCTCGG
GCTTCTGAACACCCGAATAAATCACTAAAAGCTATCAGAATATGATGTTATCAGTCCCAT
AATCATTTCATTCACGCGAAAATAGAGATCGAG
>TCONS_00002416
TCCTTTTCTAGTTATGATGATGCGCTCAGAGCTTATCGGCAAAAACGAATTCACTTATAC
AGCCCTTTATGGCTCCGGGGGCGGGTAGATCTACGTATTACTACCTCAGTAAACCGAGAA
GCCCCTATAGAGGTTCAATATGAATCTTTGGGTACCTTCCGTGAAATCCATGAACATTAT
AGAATAATCAGAAGTATGATGGGAGAAATACTTAGTATATATATCCGGACAACTGTTGGT
CGTATTCGTTTCAATCGGGAAATAGAAGAAGCCATACAAGGCTTTTCTCGGGCTTCTGAA
CACCCGAATAAATCACTAAAAGCTATCAGAATATGATGTTATCAGTCCCATAATCATTTC
ATTCACGCG
>TCONS_00002465
AATAAAGTGACCAATATGATTTATTTCGAGCATCGTTCTACCCTTGGTTTTGGTTTTGTG
TTGGACCAAAACGGCACTCGAACGGGCACATTGTAGATTAGTTTTGGTTTTGTTTTTGTG
TTGACCAAAACGGCACTTGAACGGGCACATTGTAGATCTTATTCGCCATAACCAGAAACG
ACATAAGCAATGTCGGCACTCTTCAATTTTCAATCATTTTTAACGGTTGTGCTGCTGGTG
ATATGTACCTGTACTTACATCAAAATGCAGTTTCCTACTATTCTCGAACAAAAAACTGGG
TTTCGTGGTTTCTTTTGGAAGGCTGCAAGGATAGGTGAGCGGTTGAGCCCTTGGGTAGCT
GCAGGATGTCTCTTCATGGGTCTCTCTATAATGTTCTTTTAAATAAGAAAATTCACATGT
CAAGAGAATTTGTTCCTTTGCCATTTATCCTTTTGACTATTGACAGAAGGTCAGCCAGCC
TCCTACATGATAAAGCTTGTAGATTATATTCATTGTTGCACATATAATTTTCCGTAGTCC
TCCAGCCAAGGATGGGCATATTTCTGTATTCTATGATTTTGTGCATGGACCCTCGTACAT
GTTGGTTTTGTGTGTTCAAATTCAAGTTTTGGTGTGCTAGGAATGCTAATTAAAAGACAA
TTAAGATGTATTTTATCAACATTTCAAATTTGTGAATTCTGTGATATAATCTAACCCCAT
TTTGAGATAGATACGATTTGCG
>TCONS_00002476
AAGCATAAGACGGAGAGATTATGAGCGTCAATAACACGGCTATGGCCCCCTGAAACGGAT
TGGTGTCAAATTTGATTTCTTTCAACTTTAAAACGAACTCATGGCCGTATCAAATTTGGT
AGAGGCAAAAGTGAAGTGGGCGATCTTGTGAGGTAATCTTGTGCAGAAGAATTATTTGGG
TGCAGGAAATGTTGAAGGTGGAAGCTGTGAGGTGGAGGGTGGATGTCACACTCTCCACCT
CTTCTGCCAAGAGCGTTCTGAGACCATCAGTCCTACTCAGGCTGGAATTGAGTGATGGTT
CTTCCCAGCTCCTTGATTTAGATATAAACAGTTTTAGTCAGCTGAGATGTAGTGTTGCAG
AGCTTCTTGCAGAACTACAACATGTGCAGGAGCAGACACAAGCAAGAACATTACCACAGA
TAAGGAAGATGGATTCATGAAGCTATGCTGGTGCTTTTGTCCTTTTATGGTCTTTGGTTG
ATGTGCTGCATAAATACTGGTCCAGGTTCTTGATCTTTGGAGATTTTAATACAAAACTGA
GTTGCTAATGTATGATTTTGTTATGTATTGGCCTTTACAACTTGTGTGCTTCTTAGTCTT
TCACAGGCAATCTGAGTGTATAAGCTTCGTTGCTTGTTGCTAGTACATGATTGAAAGTCC
AATGGACAGTTACCATGGACTCCCAAACATTAGGTGCTATTAACTTGGATAGTAGGGAGC
TTGTAAATACTTGAATTTGATATTGTGCAACATTGCAGCATGCTTCTCATATCTGCATGG
CGACCATCTTGTACATGTTTTCAGTTAACACTGACAAAGCAACTACAGCAACTTCCTATT
TAAGTACATCACAGTGTCCAATGTATGCTTTTCAAAGTGCGAAGTGCAGC
>TCONS_00002532
GTTTGAGTGATGGTTGACTGTTGGATGTGGAAGCAGTCTCTTCAAGCTTAATATTTCCAT
TGTCAATTAAGTTTTGGATGTATTTCTTAAATTTTAAGCATCGGTTAATAGAGTATCCTT
GGATTTTATGGTATTTACAGTATTCATGTTCTTTATACCATGTCGGTTTTAGTTTGCTTT
CGTCCAGGGGTGTTGTATGTGGGTGTACACGCCTAAAATTAGCCAAGCCTTTAGACATCT
AAAAATTTACCATTAATTAATTAGCTAAGCCTTTACACATCTAACAATTGCCAGTTTATG
CCTAATACCTTAATACCTAAAGGTCAATCTAAATTAAATGTCCAACACTTAAAGGTTAAT
CTAGATTAAATCCTAAATCCTAGATTAAAGGTTAGTCTAAAATTAAACAGCCTAAGTGGC
TAACGACGTTTCCAATTAAATTAGCCTAAGGTTGGTTTAATATAAGATTAATCTAAATCA
AAGTTCCTAAGGTTAGTTCAATTTAAAGTCAAGAATTAGTTAAATCCAAAATCTTAAATT
AAAACCTAATCTAAAGCTTAGTCCTAAAATTAATCTAAAAAGCATCTAGCCTAAAGATTA
GCATAAATTAGATAAAATCAAAGGCAAATCAAATAAAATAAAACTAAAGTTAAAACAAAA
ACAAAAGACGAAAACAAAGTGACAGAGGAGAAGCGATTCACCTGGCCAATGATTCATTCT
CCCCAAAACGGACCCGAAGCGATTGGAATGGGGGAACCGAATTGGGCATCCACCAGAGAC
CAGCCACAAAGATCATCCATCGATCCATCAAGCAACAGAATCCACCTAGAACCAATTTTC
CACCTATCAATCTAGCCATGGCCTAACTAGCTGTTGTTGCATCTTGGCACGGATCCGAAG
CAACCTACATCCTTCCTCAT
>TCONS_00002569
TTTCCATCTATAAGAATACGAGTCTCAGGGATCACGCTAGAGAACGTTGCATTCTCTGGA
AATCTTCTCTGCAATTTATTTTGCCTTCGGTTTTTGTGTGGGTGTTATCAATCAAGATGT
TGGAGTTATTTCTACTGGGTTGTACAGGAGTCGTTGTTTTCCTTCACGGAGCCAATTTCT
TCTTTCATTATATGTCTCAACATATTGCAGTTCGCGCTATAAGTTTTCTTGGTCTAATTG
GCTACTAAGAAATTAATCAATGGATTATCTGCTTCATAGCTGGCAAAAAGAGGGGGTGGT
AATCCATAGATTTTGTATAGAGCAGCTGATGATAAGCCTTTCAAAGCAGCAGTCTGCAGT
TGCACAAGATATATGACTTCTTTAATCAGAATGCACAAGTAGCCATGCATTTTAGTAAAT
ATGAAGAATCACTGCCTCTTTAGCAGGCTATTAAAGATTTCCTGAGATTACCAACACATG
GGTGGAAGACTTGATCAATATCTGTATATCAATGGGCATGGAATATTGATCGTGAGTATT
CATCCAATTAGTATGCTTATTACCATTTGAAGGATGCCATATGTACTTGAATACGGAATT
CTGCAGTAAGATCAGTATGCAGCAAATGGCAAAGGAGAATTGGCCAGATCAACAAGTGTT
TCTTGACTTGGAGGAATGGCAATTCATGGTGAGAAAAGGGAGCTGTGGATGTGCCAATTT
TATCCTCCAATGTCAATCTTCATGTCACCTGCTTTATTGAAATAACGGAAGTGTTTATTG
GCTGGTACTTTTCAAAACCAGGTCAGACAACATTCAGAATTATGAGTACAAGGATTTGTC
TTTGCCTGCATCTTTCATAAATTTCAAGAAGAGTAGCAGTTTTGAATATGTAAGGGTTGT
TGCTGTTTCCAAGGAAAGTAATGGTATAAAATTTCAATTATCAAATCATCTTGCTTGAGC
T
>TCONS_00002579
AAAAAAGAATCCCTTCGGTACCTTAAAATAATACTTGGAAGAATGGTTGGAAGAGGTACA
CCGCCATAAATTGACTCCACCATACACTATAGCATTTATTCCTGATCGATCTGGGAGATG
GAGGATTATTCAACCATTCTTCCATCCATCTTCCTTTTTCCGCTGGAGTTTCATCATTCT
TTGTAAGAATCCCGAATTTACTTCAGCATTACCATTATGTTGTATCTCCGGCAGTTCTAC
TTCATCGACATTTTTTTTTTTTTTTTTTTCTTTTAT
>TCONS_00002580
TAAAAAAGAATCCCTTCGGTACCTTAAAATAATACTTGGAAGAATGGTTGGAAGAGGTAC
ACCGCCATAAATTGACTCCACCATACACTATAGCATTTATTCCTGATCGATCTGGGAGAT
GGAGGATTATTCAACCATTCTTCCATCCATCTTCCTTTTTCCGCTGGAGTTTCATCATTC
TTTGTAAGAATCCCGAATTTACTTCAGCATTACCATTATGTTGTATCTCCGGCAGTTCTA
CTTCATCGACATTTTTTTTTTTTTTTTTTTTTCTTTTAT
>TCONS_00002581
AAAAAAGAATCCCTTCGGTACCTTAAAATAATACTTGGAAGAATGGTTGGAAGAGGTACA
CCGCCATAAATTGACTCCACCATACACTATAGCATTTATTCCTGATCGATCTGGGAGATG
GAGGATTATTCAACCATTCTTCCATCCATCTTCCTTTTTCCGCTGGAGTTTCATCATTCT
TTGTAAGAATCCCGAATTTACTTCAGCATTACCATTATGTTGTATCTCCGGCAGTTCTAC
TTCATCGACATTTTTTTTTTTTTTTTTTTTTTTTAT
>TCONS_00002582
TAAAAAAGAATCCCTTCGGTACCTTAAAATAATACTTGGAAGAATGGTTGGAAGAGGTAC
ACCGCCATAAATTGACTCCACCATACACTATAGCATTTATTCCTGATCGATCTGGGAGAT
GGAGGATTATTCAACCATTCTTCCATCCATCTTCCTTTTTCCGCTGGAGTTTCATCATTC
TTTGTAAGAATCCCGAATTTACTTCAGCATTACCATTATGTTGTATCTCCGGCAGTTCTA
CTTCATCGACATTTTTTTTTTTTTTTTTTTTTTTTTC
>TCONS_00002583
TAAAAAAGAATCCCTTCGGTACCTTAAAATAATACTTGGAAGAATGGTTGGAAGAGGTAC
ACCGCCATAAATTGACTCCACCATACACTATAGCATTTATTCCTGATCGATCTGGGAGAT
GGAGGATTATTCAACCATTCTTCCATCCATCTTCCTTTTTCCGCTGGAGTTTCATCATTC
TTTGTAAGAATCCCGAATTTACTTCAGCATTACCATTATGTTGTATCTCCGGCAGTTCTA
CTTCATCGACATTTTTTTTTTTTTTTTCTTTTA
>TCONS_00002602
GGCATTGCGTCAAGTGTTGGAAGGAGCGATCTATTTTTGTGTTTGCAAGGAGGGAGAGGG
AAAGGGAGAACGATGAGCTTGGCAGCAATAGCGTTGGGATTTGCCGCTCGGCGGGCTGCG
CAAAAAGAGCGTGTCCGATTGTTATATCGCAGATCTCTGAAGAATGCCCTCAGCTGGGCT
GTCCACAGGCATTTCTTCTACGAGGATGCATCGGATCTGAGGGAGCAGTTTGAGGCTAAC
AGGAATGTGGTCTTCGCAACCGTTTCTGAAGCCGCTAACGGAC
>TCONS_00002637
CTTCGAGGATCATATATTGAGAAAGTCATTAAACATATATTGTTGATGCTCATTGTGTGC
AGGGTTTTGTTGCAGCCATCTATGTATTGGTTGAGTGGGAGAAGGCACTCCAACTTATAG
GCTTTATTGGTCTTGGACAGGTGATCTATACACGAGTTAATTCATATGAAAGTTCAGAGG
ATTTGAAGGCTGATGTGAGGGCATTGCTCAGTCCATTTCAGTCGGCAACCCAGGGTGTTC
TATGGATCGCAAGACAGGTGGAGCCAAATAAACTGCAATTGGCAACTACCCCATCAACAA
TAGCCGTGCAAAACAGGGTTCTTCAAGCAGCTGCAAAACATGGCTCCCTCTCTTCTGAGT
TGGAACAAACACAAGATACAGAGCCTGCAGGTGACTCTACTATCATATCTGAGAACTTCG
AGACAACATCTTAGCAAGAATTCTGATTACTAGAAACATGTATATAAGATATCTAAAGTG
ATCTATGAATGAGAAACATAAATTGTTGAAGTACATGCCCATACATCATACATTCCTATT
TTGACTAAATTCATATGAAACAACAAATAATGTTACATTCATTGCTTAGTGTGCTCAACT
CTTCGACGTCTCTCAAGGAACATTAAACTGTTATGGTCATTTTTTTGTAAAACCTAGTCA
ATTGTAATAGGTTCTTGGCAGTTAATTTCGTCATAGTCATGCTTTAGAGCAATAACACAC
ATTCATGGCACCCAAGGTTTCATGTTGAAAATGATCACTTTCGGAAAGTCAATGTGTATA
ATGGGAGTGTTTCATATGTGAGGCTTATTAGGCTTGGAATTTGGCGTTCTACCTCACCCA
TCAAGCTAATTTTTAATGACATTTTCAGCATTGGTATTGCACTTCATTTGACGTCCTTAA
AAATTGATTAAATGTCAAATATGACGTGTAATTTTTTTGCATCTCTCAAAAT
>TCONS_00002643
TTTACATTTTAGGTCTAATTAATGTCATTAATTAATATCTAAAACGTACCATTTTATCCC
TAATAAATGCTATTAATTAGCTAAGCCGGTTGGCCTAAATTAAAGTTGAAATCCCTAAAG
TCAGTTTATAGCCTAAAAACCTAACTTAGATCCTAGATTAAATTAACTTAAAGTTAATTT
ATCTAAGGCTAGTTAAAATCAAATCCTAAGTACCTTAAGTCAATTTAATCTAAAGTCTAA
ATACCTAAGGTTAGTTTAATTAAACACTAGCCTAAAGTCCCTAAACGCAAAATAAATAAA
CTCAAACCAAAGTCAAATCAAAATTAAATCAAATTAAATAAATCGCATAAAATCAAATAC
AAAACAAAATTAAATCAAAATAAAAATAAAAGAAAATCGAGGGAGATAAGGGGACGGCTT
GGGAGGCGAAGCACTTCACC
>TCONS_00002671
TATTCCTCCACGCCGGCGCCCAGCAACACGTCATCCCTGGGCCCGGCTCCAGATACTCCT
GGAACAAAATGAATCCGAAGGGGCTGAACCCAAAACCGTGCCGTAGCGTCAACGGGGGAT
GCTACAGTAGCTTTCACTAACACGTCGCATCTACGAGCGAATCGGTCGGATCTCATCAGC
CGCCCCCCCCCCCCCCTCATCACCACC
>TCONS_00002672
ATCCTTCCCATATTCTTAGGCTGCGAACGGGCGGGCTTCGTATGAGGTATTGAGAACGCC
GGCGCCCAGCAACACGTCATCCCTGGGCCCGGCTCCAGATACTCCTGGAACAAAATGAAT
CCGAAGGGGCTGAACCCAAAACCGTGCCGTAGCGTCAACGGGGGATGCTACAGTAGCTTT
CACTAACACGTCGCATCTACGAGCGAATCGGTCGGATCTCATCAGCCGCCCCCCCCCCCC
CCTTTCACCACT
>TCONS_00002687
GATTTTCTGCGCACTTCTCGTCCTTGTTTTTATGTAACGTTAAATGTGTCGGACAAGCTC
CGAAGAAGAAGAGGAGATTGCGGAAGAACAGAGGGGGAGGCCGATTGGACGTGTGAAAGG
AATTGCTTGGAAATCGAAGAATTTGGAAATTTGATCAGCCTGGATTTGGCCATGGAATTG
CTACGAGGAGTTCTGCATCGTCGCCGGATGTCTATAATGACATTGATTCTTGCACAGGCG
ATAATTCTTGCGTGCACTGTGAAGGGAAATTTACCAGAGTCACATGTACTTCAGGCATCA
AACTCTTCGTCATCGGAAAAGCACACTAAAGAGTATTGTGCCATGTATGGCATTTGTGGA
GAGCGTGAAGATGGAAAAGTTTTGAATTGTCCCTATTCTGTACCAAGTGTTAAGCCAAGT
AAATTACTTTCTTCGAAGATTCAGAGTCTTTGCCCAACCATTACAGGCAATGTCTGTTGC
ACAGCTGATCAATTTGACGTTTTGCGTGGTCAAGTGCAACAGGCCATTCCTTTCCTTGTT
GGCTGTCCTGCATGCCTACGGAATTTCTTAAATCTATTTTGTGAGCTTGCATGTTCACCA
AATCAAAGTCTTTTTATAAATGTGACATCCATTTCTCAGG
>TCONS_00002732
CGCAAAGCCCACCTTCATGAATCGATGAAGCGAAGCAAAGACCTATTGGAGAGGGAACCG
GAGCTTTACCGAACTTTCTATTCGCGAAAGTTAAGGGGTCCGGACCTCCCTACTCACTTA
CTTACTCAGGGGTCCCCCCGCTTATTAATTGTAGAGAACCCCCCCCTCTTTTACCTTCTC
CTCCTCGCCGCCTCTCTGTATTAATTGCCCCAGTAGGGCCCCTGCGTGATCAATAGGTCA
CCTATTGGAATGGGTCCGTCCGCGTCCCCCCCCCCCTGAATGAAGGAGTAGTGGGGGGCC
TTTTCCCTCATAGTGACTCTGAATTAATGGGGCGGATCAACTGAGAAATGCACTTCAAAG
GGGGGGAAGCCA
>TCONS_00002733
CGCAAAGCCCACCTTCATGAATCGATGAAGCGAAGCAAAGACCTATTGGAGAGGGAACCG
GAGCTTTACCGAACTTTCTATTCGCGAAAGTTAAGGGGTCCGGACCTCCCTACTCACTTA
CTTACTCAGGGGTCCCCCCGCTTATTAATTGTAGAGAACCCCCCCCTCTTTTACCTTTCT
CTCCTCTCTTTATAGTACTTCTGATTGCCCCAGTAGGGCCCCTGAGTGATCAATAGGTCA
CCTATTGGAATGGGTCCGTCCGCGTCCCCCCCCCCCTGAATGAAGGAGTAGTGGGGGGCC
TTTTCCCTCATAGTGACTCTGAATTAATGGGGCGGATCAACTGAGAAATGCACTTCAAAG
GGGGGGAAGCCAGGTTCCCCCATTATGGTCCCCCCGGACCGGGTCTCGGGGGTCCCCGGG
CCAGAAGAGAATATTGATCCCCGAATTGGCACTCGTGTTCCTTGTTCCTTTTCATTCCCC
GTTCTCTATGGTTGGTTGGAACCTCGGGGGAGTGGAATCCTCGCCCTCCATAGATACATC
TCTTTCCTGTTCGTGTCCCGTTTGGGGCGCCGGATCGACTGGAATATAGTGGGAAATCAA
TAAGGGTCGGGTCGGGCAGCGACAGATCCAAAATATTTGGTCCTCAGCACCCAAGATCTC
GTGC
>TCONS_00002743
CGTGGTAGATCTCGCCCCCCCCACATTGTTCAAGTTAAGGTGCTGTCGAATTTGTCATTG
GGTGACTGATCGGTCGAAGAAAGGTCCCGGGGGTGGGTGGATGCGTGCGGGGGGCCCCCC
AAGGTGGTGCTATAGACTCTCCCTTCTGCAGCAAATTGCCGATCAAATCGTTCTGTACGA
CGCTGTCGCTGAATTCAGTCACTTCGAGGTCCTTCCCCTCTCTACGTTCGGGAAAGGTAT
AACCTTTAGGCGTAAGCAGGACCTAACGGTACTGACACTCGACCGGACACTCGACCGATA
GGGAGAGGGGTGGGCTTGTCGTGGCCTTTGGCCGGGAGTGAAAAAGCCGAGCTTGAGCGA
GCTCAGGGCAGGGGCGAAGCCACGAACCAGAGCGTTCAGGTTTGCGATTCGAGGGAGGAG
ATAGCTACGCTATTTCCCTTTTTTT
>TCONS_00002744
CGTGGTAGATCTCGCCCCCCCCACATTGTTCAAGTTAAGGTGCTGTCGAATTTGTCATTG
GGTGACTGATCGGTCGAAGAAAGGTCCCGGGGGTGGGTGGATGCGTGCGGGGGGCCCCCC
AAGGTGGTGCTATAGACTCTCCCTTCTGCAGCAAATTGCCGATCAAATCGTTCTGTACGA
CGCTGTCGCTGAATTCAGTCACTTCGAGGTCCTTCCCCTCTCTACGTTCGGGAAAGGTAT
AACCTTTAGGCGTAAGCAGGACCTAACGGTACTGACACTCGACCGGACACTCGACCGATA
GGGAGAGGGGTGGGCTTGTCGTGGCCTTTGGCCGGGAGTGAAAAAGCCGAGCTTGAGCGA
GCTCAGGGCAGGGGCGAAGCCACGAACCAGAGCGTTCAGGTTTGCGATTCGAGGGAGGAG
ATAGCTACGCTA
>TCONS_00002759
CGAGAATATGCCAGGTCGTGTGCTCCCTTCCAAGCCTGTAGCCGTCCGATCTTTGGTTGT
TTGTTAGTTTCGCCACCGGTTGTTGTTTTGAGTCTGTCCACCTTGTTGCCCTTCCAGCAC
ATCCGCACTTTCCTCCGTCGTTCTCCCTCCGTTGTCGGGCTGTGGCGGTGGCTCGTTTGG
ACGTGAGTGCATGCCGGGCCGTGGGCTATTCGAGAATATGCCCGGCCGTGCGCTCCCTTC
CAAGTTTGCAACCGTTGGATCCTCCTCTGTCGATAGTTTTCGCACCGGTCCTCCTTGTGT
TCGTAGC
>TCONS_00002761
GAAGAGAAAATAATCCGTCGACAGAAAGATCACCCTAAGATGATCATCTCGTGGCTATCG
AGAACGAAGAAAATCAGATGGTTCTATCTTTCAATCTTTTTGACTTGTTCTTACGGAACC
GAAGTCAAAAAGATTGAAAAAGTCGGTGATTCACTATAATAGGAACCACTGAGGAAGGAT
TCCTCGGAAAGTTAGGGATTAGTAATCCTTTCTATAAGTTGAATAGATTCGGTCTTATAC
ATACGCGAGGAAGGTAATAAAGAAGGAATCAGATGATTATGTCCTTCTTCTTTTATCACT
TAGGAGCCGTGCGAGATGAAAGTCTCATGCACGGTTTTGAATGAGAGAAAGGAGTGAGGG
AT
>TCONS_00002826
AATTAATTAGATATGCTTAAATATGTGCCTTGAAATTGTTTCTACCACAATAAATCCCTC
TCAAGTGTGTGCAGCTTATTGGCCTCCGTAGGACCATCGTGTTAGTCCTAATCTTTAACG
TCCCTGATTTGCGAGAGCATTTCTCTTTGCTCAAACCCTAGCTGACTCTAAGAAGCAGAT
TTAACTCCCGACTTACTGGGAAACAGTAACAATAACGTTAAAGATCATCCCAATATCCAC
ATAAACGAAGCAAGCAATCAAGCAACTCTGCGCATTTAACCATGGCTGGTCCAGGCCCTT
ACTCCGGCACTAGCACTCTTGCGCTGGTAGCACGTGTCTCTGCTTTTACAGTGGGAATGG
TGTATGGAAGCATGAAACTTGCATATCTCAAGGGGAAGGCAAAATCTCATAGAAAAGCTG
AAGTAAAAGGGCATCATTGAGCTGTCCAAGAGAGTGGATTTTGCACATGGATTACATTTT
AAGAACCTTTCTCAAACATATTTATTTCAATGCTGTATTTCAGCAATATTTGCCAATCTA
GTTTTCCATGCACATAATGTCTTTCCTCTCCATTTTCTGGGTTAGTCATTGCAAGTACAT
TGCCTTATATGGCATTATCATATCATGATTTGTAAATGATGCAAGTGATCAATTTTTTCA
AACATGCCAGTTGCCAGTTATGCCTTTCATTCCCATTGGACCGGATTGGTGAAGAAAATT
TGTTGATCTTGCCTTGGGATTGCAATAAGTGGGAACATTTGTTCTCCAGAAGGTTCTTGG
TGCTTCATCAATATGGCTTCCCTCCCTCACATCCTTGCTTCTCATTCCTGTAATTGTAAT
CTGGGCACATGCAGGAGCACAGCAGTCTGACTAGCAACATATACCATCAGTTCATGCTTT
CATTTCTATTGGTGTTGACATAGCCCCTTGAATGGACAGGATTGGTTAGGAAAGTCTGCA
GTTTCAGTTTAAAATGCTTGTGCTTTGGAGTTTTAATTTTCTGTGAACTTTATACTGTGC
AGTCCCTTTTCCTTTTTGAAGTGCATATAATTTTATTTATTCTAAAGGATAATTACCAAT
TTTGTGCACACTTGACTGGATTTATGAACACCATTTAAATGGTGTGACTCGTTAGCCTCT
CCTTGCAAGACGAATTAGGGCTTTTGACCCTCCTTTTCAGAGGGCATGGGATGGA
>TCONS_00002841
ATACCTTTCCCGAACGTAGGGAGGGGAAGGAACTGGTGCTCTTAAATTCCAATCGGATCT
GTCAAGAGCGAGCTGACGAGCAAAGCAAGCTTCCCAATTTTTCGCCATTCGAAAACCTAT
CCAAATACATGAAGGTCAAGAAGGGTGGTGGAGGAAAGTCAAATGCAGTCAGTGTCACGC
CTAACTCCATCATCCAGTCCCGAATCTCCGCCGGCAAATGATTTTGAGTCAATAGGCCAC
CGCTGTACTACCACTACCACTACTTCCATCTGTGCAAT
>TCONS_00002898
AGTGCTTGACAGTGTGGACACAAATCTAGAGCAACATTTTGAGGAATGCTTCTCTTTCAT
TGATGAAGCTAAGAGGGAGGGAGGTGGTGTATTGGTGCATTGCTTTGCTGGGCGATCAAG
AAGTGTTACAATTGTTGTTGCGTACTTGATGAGAACTTATCGACTAACTCTATCTCAAGC
TTTGGAGCTTGTGAGGAGTAAAAGGCCCCAAGTAGCACCAAACCAAGGGTTTCTTTTACA
ACTACAGAGTTTTGAAAATCGTCTTGGAGTGAGTCAGGGCACTGTAAAATGAGTTTTGAA
GGTGTTCAAAGCACATGCAAGATGGGATACAGGATCTTGCCTTTGGCCCGATATGGTTGG
CATATGTTCTTTTATAGATGTCTGAAATTGAGCTTTCAACATTTCTAATTGGGGTTGAGG
CATCTCTCAAATGTTGTATAATCATGTAAAGGCTGAGGCCAGCTAACAAAAAGTATACAG
TTCTATGCAAAGTTTGAGGCCTATTAATGAAAGTATATTTTGCCCACAAAGTTTGAGGCA
TGCTGACAGACGGTAAAAGTGATTTTGTGCTAATAGGACTCTGTATTGCCTTTGGCTCAA
CCCTTTTGGCAATGGGCACATAAATTGTGCATGTTGTATAATATCAAACTTATATTTTTT
TTCAACTGGGAACAAGACATTACAAATTTGTTGAACTTCTATGTAAGGCTGGAGGCCTGC
TAATAAAACATATGCATGTTGTGATTGTGTTTTAGGAAAATGCTTTACTCGG
>TCONS_00002899
CATAGGTTAGCCTGGTTCCTATAGACCGTGGTCAACGAGAACTGATAATCGGGGACCGAC
AAACTGGGAAAACCGCTATAGCTATCGATATCATATTGAACCAGAAGCGAATGAACTCAA
AGGGCACCTCTGATAGTGAAAAATTGTATTGCGTCTATGTAGCGATTGGACAGAAACGCT
CGACCGTGGCACAATTGGTTCAAATTATTTCAAAAGCGGATGCTTTGGAATATTCCATTA
TCATAGCAGCCACCGCTTCGGATCCTGCT
>TCONS_00002910
CATGATTTATGCCGGATCTTATAAAAAAGAATATGAATAAGAAGAATATTTCGGATTCGA
CGTAAGAGGATTTTTCGGACACTCGTGGAAATATTTGACGGAAGAAGGAACAAGATTCTC
GCGCATGTATCTGATGAATAAGGATAAATAGGTCCACCTATTTGGCCCTATCACCCATTT
GATTCTATAATCATTCCTTGTAGTAGAGATCAATATTTCATTGAGGTACTCGTTTTATGA
CAGATCCCAACTTACCTTCTATTTTTGTGCCTTTAGCGGGCTTATTATTTCCGGCAATTG
CAATGGCTTTTTTGTATTTCTATGTTCAAAAGAAAAAGATTGTATAAATCCGATTGGATC
AGGTCTCATAAATGG
>TCONS_00002911
GAAAGGAAAATGAAAAAAAAAAGATTTTGAACTGATCCATATCATCGACTGATATTGATA
TAGCTAGTTCATAGAAGTTATAGCTAGTTGATAAAAGTTACTTCGGAAGCCGAAGAAACA
AATTTTTGGCCATTCCCTCAACTTTAATAGGACGAAATTGAAGAAAATTTGTTATGAATT
GGCGATCCGAATGGCTCTGGATAGAACCTATAACAGGGTCTCGAAAAACAAGTAATTTTT
GCTGGGCCCGTATTCTTTTTTTGGTTCACTAGGATTTCTCTTGGTCGGAATTTCGAGTTA
TCTTGGTAGGAATCTTATACCCCTATTGTGGTCTCAACAAATCCTTTTTGTTCCACAAGG
AATTGTAATGTGTTTTTATGGTATTGCAGGTCCGTTCATCAGCTCTTATTTGTGGTGTAC
AATTTCGTGGGATGTGGGTAGTGGTTACAATAAGTTTGATGAGAAAGAAGGAATCGTATG
TCTCTTTCGGTGGGGATTTCCCGGAGGAAATCGTCGTATTTTTCTCCGATTTTTGATAAA
GGATATCCAGGCGATCAAAATGGAAGTTCAAGAGTTTGATGAGAAAGAAGGAAC
>TCONS_00002932
GTCAAATATTTTATTCTCGTAGAAACAATTAGAGGTTTTAAAATGATCCGATCTGGAGAA
TTAGATGGTCTCCCCGAACAGGCTTTTTATTTGGTAGGTAACATTGATGAAGCTACCGCG
AAGGCTATGAACTTCAAAGTGGAGAGTTAATACTAAAAATGACCCTAAATCTTCGTGTAC
TGACTCCTAATCGAGTTGTTTGGGATTCGGAAGTGGAAGAAATCATCTCATCTACCAATA
GTGGTCAAATTGGCGTATTACCAAACCACACTACACTTGTTACAGCTGTAGATATAGGAA
TTATGAAAATACGTCTCAATGGGCAGTGGTCAACTATGGCTTTGATGGGCGGTTTTGCCA
GG
>TCONS_00002951
CTAAATAAAGTTAAAATCCCCTAGCCTAAATCCTAGGTTAAACTAGCCTAAAGTTAATTC
AATCTAGGGTTATCCTAAATTAAGGTTCCTAAAAAATTAAAGTAACTAGCCTGAAGTTAG
TCTAAAAATCAAAATAACCTAAAGTTAGTCTAATTTTTAATTAGACTAAGGTTCCTGAAT
AAAAAAAAAAAAACAAATAAAACAAAAATAAAACAAAATAAAACCAAGAAGAAAATCAAG
AGTCGTAACAGCTCTTGGGGAAGTTGAAGCGATGGAGGAGGCCGATTCGAAGGCCATTTT
TAGGAGAATACATCAATCCATCCTCCATCAAACTAGGGATCGAATGGAGCATCCGTAAGA
GACCAACGAACTCTGAATCGAATTTGCACCCACCATCGACTAGCTACAACTGTTCATCAA
ACGAATTTGATCTTCCAGCATCGGAATCCATAGCTTGCTTGCTGCTGCGTTCTTACACGA
ATCCGGAGCAACCTACAT
>TCONS_00002968
GTCTGAGCTCAATATCCTTATGCATCCATTCCACATGTTAGGTGTAGCTGGCGTATTTGG
CGGCTCTCTATTCAGTGCTATGCATGGTTCCTTAGTAACCTCTAGTTTGATCAGAGAAAC
TACCGAGAATGAGTCTGCTAATGCAGGTTACAAATTCGGTCAGGAGGAAGAAACCTATAA
TATCGTAGCTGCTCACGGTTATTTTGGACGATTGATCTTCCAATATGCTAGTTTCAATAA
CTCCCGTTCCCAACT
>TCONS_00002999
AAATCTTATAGTGGGAGGAACTATTACTTGAGAATTTGGGGTAGAGCTAGAGATGGCAAA
CCATACAAGTTACCAATAACATCCTCATCTCGTATTTTTCAGGTGCATCAATCAATAAAA
AGGCTCCGGCGTATAGGGAGGACCTCACCGTTAGAGGAAGAACCATAGAAACGATGAAAC
CCGTGATTTTGATTAGTGCGAGGTCCCATCCCTCGCTTACCGAGAAGGTGTCCGACCAAA
AAGAATTATGGTTGGGAAGGTTACAGTAGCAGAAGCCATCGGAATCTTGATTTCATACAT
CAGAATAATTAGTTTGATCTCAATGAACCAAATGAAGGAATGACTAATAGAAAATAGATT
AGTGATTCATGAGAGTAAACTTGAATGACCAGAGTTAGACGTGGATATATAGCTCGGAAA
CGTCGGAAAAATATTCTTGCATTTGCATCCGGTTAACGAGTGGCTCATTCGAATCTTTTT
CGAACTGCTAACCAACAAAAAATTAGAGCTTTAGTTTCCGCTCACCGTGATAGAGGTAAG
CGAAAGAGAAGTCTTCGTTGTTTGTGGATTACTCGTATCAATGCATCAGCCCGTGATAAT
GGAGTCTCTTATAACAGATTCATCCTATATTTATGCAGGAGACGTTTGCTTCCGAATCGT
AAAATACTTGCACAAATAGCTATATTAGATAGTAATTGCTTCTCCACGATCTTGAACAAG
ATTATCGAATAATGAAATAGGTGGAGCAGAATCTCCCGGAGAATTTCCTCCGGGAAGGTA
GAGACATTGAAAAATTAAGAAATACCGGAAATGAACAGATCCTTTTCGAGAATTCAATTC
TTTCAATTTTTTTTTTTTTTTTTTTTTTTG
>TCONS_00003000
TCTTTCTTCCATTTATTCCCCTTCCTCGAATTTTTTCGAGAAGTTATGATAATAACTCCA
TCTGAAATATTTAACATAACCTCTCTTTCATGGAATATTCAAAAGAGATCTGTGACGAGA
TGGATATATCTAGGGAGAATTTGTCTTGAAACAACTACTCCCTAGATATATAAACGAAAG
ATTGAAATCTTTCGATATTTGACAGTGAAATCAATTTGGAAAAGACCTAAAGTTAAAGAT
TCATCGATAGGTAACGCTGCTCCAATACCTAACCAAAGGGCT
>TCONS_00002973
TGAAAAATTAGCATGTCCGGATCTTTTGGGGGATAGATCCATAAAGATTTACTTATCCCA
ATAATGAAGAAACCTATAATATCGTAGCTGCTCACGGTTATTTTGGACGATTGATCTTCC
AATATGCTAGTTTCAATAACTCCCGTTCCCTACATTTCTTCTTAGCTGCTTGGCCTGTAG
TAGGTATTTGGTTTACTGCTCTGGGTATTAGCACTATGGCTTTCAACTTAAATGGGTTCA
ATTTCAACCAATCTATAGTTGATAGTCAAGGTCGTGTAATTAACACTTGGGATGATATAA
TTAATCGTGCTAACCTTAGTATGGAAGTTATGCACGAACGTAACGCTCATAACTTCCCTT
CGGATCTAGCCGCTGTTGAAGCTCTTTCTATAACTGGATAATATTTTGACATATTGCTAG
TTAGCGTGTTTT
>TCONS_00003005
TTCTTTCTATATTAAGATTCAGTGAATCCAGAGATTCTATTCAACCTCGAGGAACCTATC
CATCCCTTAGAATAAAGGAAGTGCTTATGTATCCAATTTGGATAATTCGGCCTTTTCGGG
TCCATCTTACACGATTACTCTTAGGGACAATCAAGTTATTTGTCAGATACTTATGGAGGT
GATGGGACAGATGTATCAATTTGGAGGCTCTCGAATTGGATCTATCGACGGAAGTAGTGA
GAATCTTACAGTATTGGGAGAAGATGAGGAAGGGG
>TCONS_00002978
GGCTGAGAGCAATATCCTTATGCATCCATTCCACATGTTAGGTGTAGCTGGCGTATTTGG
CGGCTCTCTATTCAGTGCTATGCATGGTTCCTTAGTAACCTCTAGTTTGATCAGAGAAAC
TACCGAGAATGAGTCTGCTAATGCAGGTTACAAATTCGGTCAGGAGGAAGAAACCTATAA
TATCGTAGCTGCTCACGGTTATTTTGGACGATTGATCTTCCAATATGCTAGTTTCAATAA
CTCCCGTTCCCTACATTTCTTCTTAGCTGCTTGGCCTGTAGTAGGTATTTGGTTTACTGC
TCTGGGTATTAGCACTATGGCTTTCAACTTAAATGGGTTCAATTTCAACCAATCTATAGT
TGATAGTCAAGGTCGTGTAATTAACACTTGGGATGATATAATTAATCGTGCTAACCTTAG
TATGGAAGTTATGCACGAACGTAACGCTCATAACTTC
>TCONS_00003043
TTGGCCTAGTCTTTACCATTTTAGGTCTAATTAATGTCGTTAATTAATATTTAAAACGTA
CCATTTTATCCCTAATTAATGTTATTAATTAGCTAAACAGGTTGGCCTAAATTGAAGCTA
AAATCTCCTAGCCTAAGGTTAGTCTAATTCAAAATCCCTAGTCTTAAGTTATCTTACGCC
CTAAAAAGTATTTTAATCTAAAATTAGCCTAAAGTCCAAATCCTAAGTCAAATAAAAATT
AGTTAAATTAGTACCTAAAGTCAATTTAATCTAAAGCCTATAGCCTAACTAAGGTCAGGA
ATTAAATTAATCCTAAATCCTAAAGCTAATCCAAAAGCATCTAGCCTAAAGATTAGCCTA
AGGTAAATTAAAACCAAATCAAATTAATAATCAAATGAAATAAAATCAAATAAAACATAA
TAAAACATAAGAAAATCAAAGAGATAAAGTGACGGCTTTTGGAGGCAAAGTGATTGACCT
TCCACCCGAAGCCCATTCGAATAGAGGATACCTGAATCGAATCCGGGATGGATCAATCCA
AGACCATTCATCGACCATCGAGCTTGCTGCTGCTTTTGGCACTGAGACCAGCAACCAAC
>TCONS_00003045
TTTATGGGAAAGTTTGAATATTTTTCGACTAGCACCTCCTTACCTTCATGGGACCACTAT
CCCGTCAAAAAGTGAAGCCTAGATCCTCCCATGGGACCTCCCTCTGAGAAAGTGAACAAA
CGCGACTAGTTTGAAGGAAAATATTAGGGTTTTCCGGACGCGAAAGAATGAAAAATAGTG
ATTGAATCGTTATCGTATCTTCATGTATGGCTTTCCATTGGCAATCCTGATAGTGTTTTT
ACGAAGGAGGTCGAACCAGGCGGTGCAGCAAACAGTGGGGGAGGGGAGGGGAGTCTGATC
GTACCAGCAAAGATGCCATCACACAAGACTTTTATCATTAAGAAGAAGCTGGCCAAAAAA
ATGAGGCAAAACAGGCCTATTCCTCATTGGATCAGGATGAGGACTGACAATACCATCAGG
TACAATGCTAAGCGTAGGCATTGGCGCAGAACAAAGCTTGGCATGTAAGACATAGCCAAT
ATAGTGTTAATGAAAATTTTTGTTGGACAGTTATAGCTGGCTACTGTTGTCAGGACATGC
TTTTCCTTTATTTGTGGTAGTGACATGCTATTGTTTTCTACACAAATGAGTGGATTTTCT
AGAGCTCATTGTAAAGCTCGGGGATTTTGATTTTATATCTATTTTGTCAATCATGTTCAG
CTTTGATTTTTTTGCATGTTAGTATTGTGTTTGTGTTCTCTTGCTGCTGCTGTGAATCCA
TCTCTATAGAATGAATTTGAAGATTAACTTTGAACATTTTTTTGAAGTGGCAGCATCTGA
TTTCATTCATAATTGGCTTGTATTTCACTCAATGCTTAGGAACTGATTACAAATAAATTT
GATTTGCAATTTTTCTTCTAAACATTTTGATCTGATTTTTGTTTTTTCTATCTCTTAAGT
GATGTCCATTTGAAAAAAGTGTATAAGGCTGGATGCGAAAACTAGATATGAATACTCATA
TGCCAAGTTAAAGAAGACAATGTTGAAGATACATTTTGAAATTTCATGTTATGCATAATA
ACTTATAAGCTATCCTAGTCGATGTCTTTGAAATATATGTGTTATTTGTTTTAGAAGAAA
ATTTACAAGGACCCTCAGAATTTATAACCTTGTTGAGTATTTTCTAGGCATGGATCATAA
AACACAATGAATGATATTATTGAATTGTCATTTTAACATTTTAGCTTGTACTATTTCTTT
T
>TCONS_00003073
CTATGATAGACATTATCACTCAGGGGTTGCTACAAGCGACGCATGATTGGCTAATGAAAT
GCCTATAAATAAGTGCCTGCCGGCTCCTGGGGCGGCCATTCGGTCCTTTCGGGGGAAAGG
TTTGAAGACGCTGTTCCCATTGGACCCTCCGGCCGCGGGCGGGCTACGGCGAAGTCCTCT
TGAACCAGTGCTTGGTCAGGAGAGAGCTGCTGCCTGGGCCGAATTGCTCGTGTACCGGTC
CCATATAGCTAGATTCATGAATTTGGCCCTGAATACCGATCCGAAATACCTTATATAGCT
AAATGGGCTTCCGTCCACCGCCCGCCCTTATCAACCCTTTTGCGTTACCGACCGAGACGA
ACAGAGAATGAGGTGGGGGGGACAGAACATTTTGCTTCTATGCGCACGCATGTTGCATGA
TGTAGATTGATTGGCCGAGAAGGATGGGCAGAAGCAGTTGCATGATAGGGAGTTGGCCGA
AAAAGATGGACAGAAACAATCGCATAATATCAATTCATCGGCCGGGGAAGGGGGAATAAG
TTGTTTGTTCCCCGCTTCTCCTCGACAAATAC
>TCONS_00003096
GGCCTTTTGGCTAAGATCAAGTGTAGTATCTGTTCTTATCAGTTTAATATCTGATACGTG
GTTCATCGAACCACATGATATTAAATTAATTTCTTGTGGGGGACGGCCCAACTGGTAGCT
TGCTATCGGGGCCTTCGAGCGTCGCTCATGTATTGCACTACAACACGAGCCTGGCGCACC
CCAACAAACCCCTCAAAACTTAAAACCAAACCATAACAAATCGTTGATTTAAACCTTCTT
TTTGTACTAATTAGACAAAAAATTTAGAGCAAGCAACAAAAATCCATCTAAACTAGAAAA
CAACTATTAACCACTCTTATTCTCTTTTTAGCGTTATTCTTCATCTCTAATTGTCTAATG
AAAAGGCAACTTCAATGCCATATTTGTATCTTTGTTATGGGAAGCTTTTTCTATTATTTT
TTTAATTTGTCAATTTATTTGTATCTATTTGTTATGGGAAGCTCTTTCTATTATTTTTTC
CATTTGTCAATTTATGATAGTTTAGGTACATTGAGCATTTTGGCATTTTAATTGTTTTTT
AAAATTAAAAATAAATTTAATTTAATCATAAAAAAATTGTACAAAGAATCCATGACACAC
CTCAAATCTCTAGTGTTACACTAGCATAGTCTACTTCACCACTAGCACTACCTATCAATG
TAATCCAACGTAACAATGCC
>TCONS_00003105
GCTGTGTCTCAGGAACTTCTTCGGTACGGTCCGGATTGCTAGCTCCCGTTCATAGTTCTG
CTACAGATTCTACACGAGGAATCTTTCCATGGCGGTTCTTCCTTCTAATTACCGGCATAT
CTTTGATTCTTTTCTTCCAGATGAAGCAGCGGACATCGGTCCATAGAACCTACAAAATTG
GAATGGGTCCGTCCGCGTCCCCCCCCCCCTGAATGAAGGAGTAGTGGGGGGCCTTTTCCC
TCATAGTGACTCTGAATTAATGGGGCGGATCAACTGAGAAATGCACTTCAAAGGGGGGGA
AGCCAGGTTCCCCCATTATGGTCCCCCCGGACCGGGTCTCGGGGGTCCCCGGGCCAGAAG
AGAATATTGATCCCCGAATTGGCACTCGTGTTCCTTGTTCCTTTTCATTCCCCGTTCTCT
AT
>TCONS_00003150
AAGAAAAAAAAGTTTGGCTTCTAGAGATGTAGTATGTTCGCAGATCTTGTGTTGATATTA
TGATTCTGTATTTTGTGAATTAAGAAGGAGCGTCCAGATCGTTCGTTTGGTATTTTCTCT
GCCGATATAATTATAGAGGATTTGGCAGAGGTTAGAGTGCTTTATATGAATAGTTGTGTT
GTGGGAGTTATTGTGGCATGAAGAAGCCTCTTTCGATGGGGACAAGATGGCCTTTGTATT
TTGAATGTTGGAGTTTTTATAATAAAGTTCTGTTACAAGAAGGTCTATTGTCTCAATTGT
TTTTTTTCTTTTTATGAATGAATCTTATTGATAATATCATCTTTATGACCGTTTGCCAAG
GGCAAAGGCAATCCCATGGCCATAACAAGTCTCTTGGCTCCCCCTCCATTTTCCTTCGCA
AGTTTTTCTGTGTTTGTTGCCGCTTCACCATCACATGCAAGGGGACATTTTGAGAGACTT
ATCCAATGAAATAACTCCTGATCTCTCATACCAGACCTATTTTTAATCATATTGTTAATT
TTTAATTAAAACTTAAGTTTGTAATTCGAGCATCAATTTTATGAAAGTTACACGAGCTTT
ATTTTTCTTGCTATCATGCATGTTCTTAAATTTATGCCCTCATTTCTCCCTTTCACCATG
ATACGGACTATTGCCTCTTGTTTTCTCTTTTTCTATGTGCTAATATGGACTATGGAAGAG
ACTAGACTCTATTGCCTCTTGTTTTCTCTTTTTTTATGTGTTAATATGGACTATGGAAGA
GACTATGATGGCGAGAAGATTCCTTCCTTTCCCATCCCATGAAAGCATAATCGATGCCGA
GTCTTCCTCGCACTTTAAAAGTCTTTGATGAATAGGAAAAGTGACAAAGCATATACGAAA
TAGCACCATCGAGCTCTCTTTGATGGGACGTAAGGATCTTGTTGGCTTTATTTAAGGTCT
TGATACACTTTTAAGCAAGGCCCTCACCTAAATTCATTTAAAAAATGTAAGCTTCATGTT
AACATAAAAAATCTTCTTGTGTATATTCAATTTAATATATGTATCGAATAAATTTTCTAA
ATTAATTTGCTATGAACATTGAGATATTCTAATTGTAGTATGGAAATGGCAAATGCTATT
GTTAACCGAGTTATGTTTGTTTGCATATATATATATATAACGCAATTTGGATGAAAGAAA
TAAAAAGGCTAATGTTGTAAAACTTAATTTTTAATATTATATTTATATTCCAATAAGTTG
AAAAAAAATAATTAGCTATAATAAATTTGC
>TCONS_00003152
AAAAAAAAAACATAACCCAAGTTCGAGAGTATTTCAATACCTCAATTATTGCGACGGATT
TCAGGCGGCCTTCATCATCTTCGCTGTTGAGGCAAAAGCATCCATGTTCCACTCTCTGGC
AGAGCAAGCTTGGGATGTCTAAGGGAAAATCTATGCCAGGGCTGGTTCTGGCAATCTGAG
TATACGGGCGGAAGTTGAATAATTTGTTGGTAGTATGGGCCGATTGATGTGGGTTTTGGT
TAGGAATGACAAGTATGTTTGTAGATGTGTGTTGATTTCGGGGTTTTATTCAATGAGACT
GTTTTTGAGATGTACAAAATCTATG
>TCONS_00003153
GTAAAATTTTATTGTGCCTTTTGTGCAAGTAAAATTTTATTGTGCCTCTTCATTATAAGG
ATCAAACATTTAGAGCCTTTTCTTTTCTATAATAGGAAAAATTGCCTTTGAAGGACATTG
AAGTCTTCAAATTTTATCCTTTGGAATGGAACGTATTTTTTGAAATATCAATTGCCTATA
TTCAGGGCAATTTTCAATTGTGACAAAATCCATGTTATTGAAAAATTTTGTGAAAAAGGT
TTTCACCTTCAAAGTTAACGGTTGATAGACAAAAGAATCGCCAGAGTGGAGGCGTGGAAG
ATTTAAAATGATTTTACAAATTCTCTCATGTCATCTTTATCCACTGTGCTAGAGATAATT
GACACATTATAAAGAGGTAATTGTTCAATAGTTGTATGGAGTTTGACTTGCATTTGAATT
TATATAGTTTAAATTTAGGGATGCACCTGTGGTTAAAACTTGCTTCGGGTCATACCTTTG
TTGTTAC
>TCONS_00003154
CTCGAGAGTTATACTTGGGTTCTTCCTCCTTTATAATATTTTTCTGAGAGGTTGATTCTT
ACCTTACGTATATGGGTTCTAAATATTGTTGAAATACTACTTTCTCTGCATCCGGATCTT
GCCTTCATTCTTGCTCCTCGGCAATACCCAATTTGTTTTTCAATTATTCGTTCTGCATTG
CAAATACTCTGTCTGTAGTATTTTCCCCATTTTTCTTGAAGCTGTTTGTTAGGGTGCTAG
TGTTCAGAACTGGCTAATACAAAGCCAAGTCAGGTAGCACTGGAAGAAGAGGAGAACAAG
GGAGTTGCGTGCAGGCTCTACACTGCGCTCGGGGTTGGAGATGCCGAGACTGTGCAGGGG
ATTTTGGCCTCCGACTTAGAGTGGTGGTTCCACGGCCCTCCCTGCTATCAATATCTCATG
CGTTTGCTCACTGGCGATTCAAACCACCACCAATTTTCCTTCACGCCCCAATCCATTACT
GCTGTGGGCGATAAGGTTTTTGTGGAAGGGCGGGAGGGCGAATCGGTGTACTGGGTGCAC
GTCTGGACTGTGAAGGATGGGATAATTACCCAAGTTCGAGAGTATTTCAATACCTCAATT
ATTGCGACGGATTTCAGGCGGCCTTCATCATCTTCGCTGTTGAGGCAAAAGCATCCATGT
TCCACTCTCTGGCAGAGCAAGCTTGGGATGTCTAAGGGAAAATCTATGCCAGGGCTGGTT
CTGGCAATCTGAGTATACGGGCGGAAGTTGAATAATTTGTTGGTAGTATGGGCCGATTGA
TGTGGGTTTTGGTTAGGAATGACAAGTATGTTTGTAGATGTGTGTTGATTTCGGGGTTTT
ATTCAATGAGACTGTTTTTGAGATGTACTTACAACTTTCATATACATATTGTGCTGTTGC
GGTACAATTCCACT
>TCONS_00003155
CTTCCTCCTTTATAATATTTTTCTGAGAGGTTGATTCTTACCTTACGTATATGGGTTCTA
AATATTGTTGAAATACTACTTTCTCTGCATCCGGATCTTGCCTTCATTCTTGCTCCTCGG
CAATACCCAATTTGTTTTTCAATTATTCGTTCTGCATTGCAAATACTCTGTCTGTAGTAT
TTTCCCCATTTTTCTTGAAGCTGTTTGTTAGGGTGCTAGTGTTCAGAACTGGCTAATACA
AAGCCAAGTCAGGTAGCACTGGAAGAAGAGGAGAACAAGGGAGTTGCGTGCAGGCTCTAC
ACTGCGCTCGGGGTTGGAGATGCCGAGACTGTGCAGGGGATTTTGGCCTCCGACTTAGAG
TGGTGGTTCCACGGCCCTCCCTGCTATCAATATCTCATGCGTTTGCTCACTGGCGATTCA
AACCACCACCAATTTTCCTTCACGCCCCAATCCATTACTGCTGTGGGCGATAAGGTTTTT
GTGGAAGGGCGGGAGGGCGAATCGGTGTACTGGGTGCACGTCTGGACTGTGAAGGATGGG
ATAATTACCCAAGTTCGAGAGTATTTCAATACCTCAATTATTGCGACGGATTTCAGGCGG
CCTTCATCATCTTCGCTGTTGAGGCAAAAGCATCCATGTTCCACTCTCTGGCAGAGCAAG
CTTGGGATGTCTAAGGGAAAATCTATGCCAGGGCTGGTTCTGGCAATCTGAGTATACGGG
CGGAAGTTGAATAATTTGTTGGTAGTATGGGCCGATTGATGTGGGTTTTGGTTAGGAATG
ACAAGTATGTTTGTAGATGTGTGTTGATTTCGGGGTTTTATTCAATGAGACTGTTTTTGA
GATGTACTTACAACTTTCATATACATATTGTGCTGTTGCGGTACTCCAGTTGCAAGAAAA
ATCTGAGTA
>TCONS_00003259
GAACAAGTTGCAACTCAATCTCAAGAAGTGCAAGCTTGCCAAATAGTTTCTCATATACTT
GGGTTTCATGGTTGGAGGTGATCAATTGAAGATAAACCCAACGAAGATCCAGACCATTAT
GACTTGGGCCAAGGCCATCGAGCTTGACTGAGGTGAGAAGCTTTGTTGGAGCTTGCCAAT
ACCTTCGCAAGTTCATCCCTCATTTTTCCTACATTGTAGCACCGTTACATGCTTTGATGA
AGGGAGAAACAAAGTTTGTTTGGACAAAAGCCCAAGATCAAGCATACCACACTTTGAAGC
AGAAGATTTGTGAAGCACCAATGTTGGGTCTTCCAAATCTATAGAAACTGTACACACCTA
AAATTGGCTAAGCCTTTACATTTTAGGTCTAATTAATGTCATTAATTAATATCTAAAATG
TACCATTTTATCCCTAATAAATGCTATTAATTAGCTAAGCCGGTTGGCCTAAATTAAAGT
TGAAATCCCTAAAGTCAGTTTATAGCCTAAAAACCTAACTTTGATCCTAGATTAAATTAA
CTTAAAGTTAATTTATCTAAGGCTAGTTAAAATCAAATCCTAAGTACCTTAAGTCAATTT
AATCTAAAGTCTAAATACCTAAGGTTAGTTTAATTAAACACTAGCCTAAAGTCCCTAAAC
GCAAAATAAATAAACTCAAACCAAAGTCAAATCAAAATTAAATCAAACTAAATAAATCGC
ATAAAATCAAATACAAAACAAAATTAAATCAAAATAAAAATAAAAGAAAATCGAGGGAGA
TAAGGGGACGGCTTGGGAGGCGAAGCACTTCACCTGCCAGTCGATCGGGTTTTCTACCCG
AACGCCATCTTAATAGGAGTTGCATCTACCAAGATCCGATCATCCATAGCTTGCTGCTAA
GATCTTGCACTGGTCGTATGGCAATCGACA
>TCONS_00003260
CTTGGGCCAAGGCCATCGAGCTTGACTGAGGTGAGAAGCTTTGTTGGAGCTTGCCAATAC
CTTCGCAAGTTCATCCCTCATTTTTCCTACATTGTAGCACCGTTACATGCTTTGATGAAG
GGAGAAACAAAGTTTGTTTGGACAAAAGCCCAAGATCAAGCATACCACACTTTGAAGCAG
AAGATTTGTGAAGCACCAATGTTGGGTCTTCCAAATCTATAGAAACTGTACACACCTAAA
ATTGGCTAAGCCTTTACATTTTAGGTCTAATTAATGTCATTAATTAATGTCTAAAACGTA
CCATTTTATCCCTAATAAATGCTATTAATTAGTTAAGTCGGTTGGCCTAAATTAAAGTTG
AAATCCCTAAAGTCAGTTTATAGCCTAAAAACCTAACTTTGATCCTAGATTAAATTAACT
TAAAGTTAATTTATCTAAGGCTAGTTAAAATCAAATCCTAAGTACCTTAAGTCAATTTAA
TCTAAAGTCTAAATACCTAAGGTTAGTTTAATTAAACACTAGCCTAAAGTCCCTAAACGC
AAAATAAATAAACTCAAACCAAAGTCAAATCAAAATTAAATCAAACTAAATAAATCGCAT
AAAATCAAATACAAAACAAAATTAAATCAAAATAAAAATAAAAGAAAATCGAGGGAGATA
AGGGGACGGCTTGGGAGGCGAAGCACTTCACCTGCCAGTCGATCGGGTTTTCTACCCGAA
CGCCATCTTAATAGGAGTTGCATCTACCAAGATCCGATCATCCATAGCTTGCTGCTAAGA
TCTTGCACTGGTCGTATGGCAATCG
>TCONS_00003264
CATGGCTCGGAAGTGGTTCATTGATGAGCCGTATTTTTAGTTTCAGAGTTTCCTTTTTCT
CCTATCTTCGCATTTTCCATGGATTCTTCATGCTCTTTTGCATCTCCTCTTCTCACTCAG
GACTCTGATTCTCATCAACATGATTTTCAAACGCACGAGGAAGAAGAAGAAGAGGAAAAG
CTCTCTGTTGAGGAAATCATTGAAACATATGTGTCCGGTTTGAGCCCTGCGCAGCTATTT
CAGATTGTGATTGTGTCTTTGGGATGGCTATTTGATTCTCAGCATACATTTGTGACTATT
TTCACAGATGCTCAACCCTCTTGGCGCTGCACAAATTCTTCCAATTACCATCATAATCTA
CAGTTTTCTGATATTAAGAATTGTGGAGCAGAATCGTCAATATGCAGCATGGATCCAAGA
CTGTGGGAGTGGGAAAGGGGCAAAGAAACATCGGTGATCTCAGAGTGGAACCTCGTGTGT
GCCAACAGTCTCAAAGCAGCTCTTCCTGCTTCATTTTTCTTCCTTGGATGGTTAATAGGT
>TCONS_00003291
GCTCTGTCTCTTGAAGCCGAGTACAGAGATTCTACTTCTCCTTTGCGCTCCCATCCTTTC
ATCATTTTCGGTTTCTAACGGCTCTTTTGTATTGGTTTTCCGACCGTTTGTTTTTCGAAT
CACGTTTTCCGACCGTTTGCTTTTAAATCATCGTTGTTGGGGTTTGATTCAACTTATCGC
CGTTTGAGAATCAAGGAGGGTTCATATTGAATCAAGGGCAATCATGAGTTCTGCAGATCT
CAACAACTGTTCTTCAAATCATGATCAGGCCTGTGCAGCTGCAAATAAGGACTCAACTTC
ATGCTCTTCCGTGAAGAGAACATGGTCCACAGAGTCCTTAGGATCAACGAGGACATGTGT
CTGTGCTCCTACAACTCATGCTGGATCTTTCCGTTGCAGATTACATAGAATGTCTTCTGC
ACAAACTCAAGCAGCACCCCTGCAGCCTCCACCGGCTACGCCATCAATGTCTGCATCATC
TACCAGAACAGTGGAGGCGCAGTAAATTTGTTTAGAAACCTAGCTTTTTTAGGCAATAAA
AAGTCTTGAAGCATATCATGGAAAATGGTATCCAAAGAGGGAAAAAAAAATGGTATTCAG
GCTCCCAAATACCAGGTAGCTGTAGTAAATTTTTGTAAATATAGGGTTTTATCTTCCTGA
TGGGTGAGTAACTGAGTAAGCATCAGGTACTGCTATTCTTTCCTTAGACTTCTTCGTACT
ACTGAGCATGAAGTAACTTAAATCGCCTTCTAGTCTTCAAGGTGTGTACTAGATCTGAGA
AGATATATATATATATTTTTTTGTTGTGTAGATATTTTTGT
>TCONS_00003292
CGTCGATTTTAGCTATAAATAACAGAGCCGTCTAGTGTATTGCAGTTTGCCGCTCTGTCT
CTTGAAGCCGAGTACAGAGATTCTACTTCTCCTTTGCGCTCCCATCCTTTCATCATTTTC
GGTTTCTAACGGCTCTTTTGTATTGGTTTTCCGACCGTTTGTTTTTCGAATCACGTTTTC
CGACCGTTTGCTTTTAAATCATCGTTGTTGGGGTTTGATTCAACTTATCGCCGTTTGAGA
ATCAAGGAGGGTTCATATTGAATCAAGGGCAATCATGAGTTCTGCAGATCTCAACAACTG
TTCTTCAAATCATGATCAGGCCTGTGCAGCTGCAAATAAGGACTCAACTTCATGCTCTTC
CGTGAAGAGAACATGGTCCACAGAGTCCTTAGGATCAACGAGGACATGTGTCTGTGCTCC
TACAACTCATGCTGGATCTTTCCGTTGCAGATTACATAGAATGTCTTCTGCACAAACTCA
AGCAGCACCCCTGCAGCCTCCACCGGCTACGCCATCAATGTCTGCATCATCTACCAGAAC
AGTGGAGGCGCAGTAAATTTGTTTAGAAACCTAGCTTTTTTAGGCAATAAAAAGTCTTGA
AGCATATCATGGAAAATGGTATCCAAAGAGGGAAAAAAAAATGGTATTCAGGCTCCCAAA
TACCAGGTAGCTGTAGTAAATTTTTGTAAATATAGGGTTTTATCTTCCTGATGGGTGAGT
AACTGAGTAAGCATCAGGTACTGCTATTCTTTCCTTAGACTTCTTCGTACTACTGAGCAT
GAAGTAACTTAAATCGCCTTCTAGTCTTCAAGGTGTGTACTAGATCTGAGAAGATATATA
TATATATTTTTTTGTTGTGTAGCTAGGGTTTTA
>TCONS_00003329
CCTGAAATGAAATAAAACAAAGTTCATTTTGGGGCTTCAGGATTTTAGAAGTGGATTGAG
GACATTTTTCGACACTCCGTTGGGCGATTGCTCTAAACAAAAAAAGCCTGAAATGCGAAC
TGAAAGAGGGTCCCACGGAAGATAGAAGGTAAAGTGAACAATTGCAAAAACGGGTCAACT
CCTTTTGGACAGTTAAGGTAACTGAAGGGATGGCAAAGAAAAGGAAAAAGGAAGAGAACA
TAAGCAAGAGGCAGAGAGAGAGAAGAGAAGAACAACAAGAAAAGAAGGAAAGGAAGAGAA
AAATTCAACCATTTAGAGAAGAAGTTGTAATAATTTTGCAAGTGACAAGAAGTGCATAGG
TAGAGAGTGTGAGAGAGTCTTTGTAAGACATAAAAGCTCCACACCATTGTTCAATCTGTT
TGTATTATGCAAAGCTCTGTGAGTTGCATCTCATGAACAAAGGCATATGCACAGTAATTT
GTAATTTTTGTTGCTACAGGTTCTCATGCACCAGCAGGATTGCCCCTTGTCGTGGGGAGA
TTCTTAATGGAGGTCGAACATCTTGATTATTCTGAAACACAGCCAGGAATGCTACAGATT
GTGATAAACTGACTGGACAACTTTGTGAGATGGGTATGGGATTTGAGTCATTTTCATATA
TATACCCAGGATGTACTGTTCGTGTTTTGGAAATTTGCTTCATTTTGCAGAAGCATCTAA
ATGGTTAGATTTTCAAATGGAACTTTTTGTATGTGCTCAGACAAGGAGCTGCAGGGAGCA
GTCTCTATAAAAATGTTTCACTTTTCTTCAAGTCAGAATAGCAAGGGATAAGGCCAAGTT
TTGGTTGCCTCTTACCCAGCACTGGACAAAAGTCCATATGGGTGTTATCCGTAATTAATT
GCATTAATGAGTGCTGCTCGTACTGTAATTATTGAAGCTAATTCAAATCAGCTTGCCCTT
GGTGCTCTTTCAGATTCAAAATATACATCATGTTATCATGGGTCTGACTTTGTCAAATTA
GCTTGAGTGCTCCAGTGCCCATGTATTTGAGTGTTGTTAGACCATTCAAACCTTGTAACA
TATACTGGCAATGATGGGTTTTGTGTTTGTACCAGGCACTATGGAGATATTTGTGCAATA
GTGTTGTAATCAGATTCTGCATTCAGTACAAAGTCTAAAAGTCAAATGTTTTTCATCTTC
ATATCTTCAAAATTATTTTGCCTTCTACATATTGCTGGTTCTTATAGGAAATAAATATGA
CCAAATGCTATTGGAAGCACTTTGAGTTTTGTTTTTCTGGTTACATAGTTATGTGTAGAT
TAACATGGATCACTTATTGCGGGGACAAAACAAGTTCCATCAAAACATCTAATGAGTTCT
CTTTCTGGCCCCTCCCCC
>TCONS_00003354
ACATTTATATCCATATTCATACATATGTATATAAATGTATATAGATAGATACAGAATATC
TATATATGCATTACATATTCTTATTTATCAAGATCATCTGGAGAACAAATAATTTTCCTA
TTTCTTCGCGTTCGAAGAACAATTCGGCGGAAAAAGTTCGAAAAGCTTGATCAATTTATA
GCCAAATTGAATCCTTTCCATAGTGCATTTGATTAGAATTTTGCTGGATGGGGATCGA
>TCONS_00003355
AATATTCATAAATATGTATATAAATGTATATAGATAGATACAGAATATCTATATATGCAT
TACATATTCTTATTTATCAAGATCATCTGGAGAACAAATAATTTTCCTATTTCTTCGCGT
TCGAAGAACAATTCGGCGGAAAAAGTTCGAAAAGCTTGATCAATTTATAGCCAAATTGAA
TCCTTTCCATAGTGCATTTGATTAGAATTTTGCTGGATGGGGATCGA
>TCONS_00003356
GATAAAGGTAAATAGATAGATACAGAATATCTATATATGCATTACATATTCTTATTTATC
AAGATCATCTGGAGAACAAATAATTTTCCTATTTCTTCGCGTTCGAAGAACAATTCGGCG
GAAAAAGTTCGAAAAGCTTGATCAATTTATAGCCAAATTGAATCCTTTCCATAGTGCATT
TGATTAGAATTTTGCTGGATGGGGATCGA
>TCONS_00003386
AAAAAAAAAAAAAAAAAAAATATACAGACCCAAAGAAGAGAAGAGAAGAGAACATACAGC
AGTATTCGCAGAGTATTCAGAGGGATTAGGTTTCTACACAGAGCCAAGACGACAACATAC
AACAGGTCGGCATTGTTATTTGCAGTATTCGCAGAGTATTCAGCCATGGGTTACAACAGC
GCGATACTTATGACGGCGGCCTTGATAAATTTGGTTGCTTTTCTTCTATTGGGTTTTTGT
TTGCATATCTTTAGCAGCTGGTTTTGGAAACAGTCCGTGCGACTCCCTCGGCGAAGACAT
GGACGAAGTCGATTTTCTTTTGCAGGCGAAGATCCATGGAGGATGCGCAATGTAGGATTA
GATAAAGCTGTAATGGAGGCTCTGCCCATCTTTCTGTTTAAATCTGAGAATTTCAGAGAT
GGGTTGGAATGTGCAGTTTGTCTGTGTGAATTTGAGGAGAATGAGAAAGCAAGGCTATTG
CCCAGATGCAATCATAGTTTTCATGTAGGGTGTATTGATATGTGGTTTCATTCCCATTCT
ACTTGCCCTCTTTGTAGAACCAGTGCTCAACCTGGACTGCCCCCAATTAATAATGCAAAT
GTTGAATCAGGCCATATAGAGCAGATTTCAAGCAATAATTCATCCACAGAAGAACCCATT
TCTTCAAATGTTACACAAGTCCATGGTAATCTCATTTGGAAGAAGGCCAGGGAAGCTCTG
GTGCAGTGGAAGAACAAAATTCTAAATA
>TCONS_00003443
TTTCACCGCAATATTCGTTCTTTTGGGGTTAATGTTCTCAATGGTGGATTGATCATCCGC
CATCCTTTTGGTTCTGGGAGGACTCCCTGGAGGGAGAGTTATAAAACCTGCGATTGCTAC
TGGATAACCTCCTTTTACTTTATCAGTGATAGACCCTTTCACCTTCCTATTCGTTCGCCA
AATCTTGTTCGGTTCCATCCAAGCTCGGTTTTGTCTGAATATTTGTGGAGGAAGAATCAG
CGGTTCACCAGCCACTACATCTGCGGATCCCGCCGAATCATTCGACCTGGCGGTTGCTCG
CTCTTTGATCAGTGATTCACCAGCCATTAGATTTATGAATAATCTCTCTGAAATATTCGA
C
>TCONS_00003416
AGAGATTATTCATAAATCTAATGGCTGGTGAATCACTGATCAAAGAGCGAGCAACCGCCA
GGTCGAATGATTCGGCGGGATCCGCAGATGTAGTGGCTGGTGAACCGCTGATTCTTCCTC
CACAAATATTCAGACAAAACCGAGCTTGGATGGAACCGAACAAGATTTGGCGAACGAATA
GGAAGGTGAAAGGGTCTATCACTGATAAAGTAAAAGGAGGTTATCCAGTAGCAATCGCAG
GTTTTATAACTCTCCCTCCAGGGAGTCCTCCCAGAACCAAAAGGATGGCGGATGATCAAT
CCACCATTGAGAACATTAACCCCAAAAGAACGAATATTGCGGTGAAAAAGATTCTCACAT
A
>TCONS_00003417
TGATAAAGTAAAAGGAGGTTATCCAATAGCAATCGCAAGTTTTATAACTCTCCCTCCAGG
GAGTCCTCCCAGAACCAAAAGGATGGCGGATGATCAATCCACCATTGAGAACATTAACCC
CAAAAGAACGAATATTGCGGTGAAATAGATTCTCACATAACAGTTAGTTCTTTGCAGGCG
GATCGAACAATCACTTTATGAGCGTCTCAGAAGATGAGCACCGGGGAAAAAAAGGGAGAA
CAAATAGCGATAGACGAAGCAATATCAGCGAGCAATATAGAAACCATTCGCCGATTGATC
TCGGTAACACTCTCTCACCTTTATTCATTCATTTCGGGCGGGCGACGTGTTTCTTTCTTC
CTATTTAAGGCCCTATATTGGAATAATAAAAAAGGCTCTTGCCCGAATGCGTGACCTATT
TCCATCATTGTTGCACGGGAGCAACACGCCGCCCCGCCGTAGGTGGTTATCACTACCATG
CGGGCGGGGACGCCAGCAAGAATACTGCGACTAGGGAGATACGCGAAGCCCTATTGAATG
GAAATGAATGAATGAAAAGTTCGAAGGTCGACGGTGTTATGCAGAATTGTACGGAGGAGC
ACTGCTTGTAAATACTGCTTGGAACGGGATGGATGAGGCGGCGATTCCGCAGTGGAAATG
GAGCGGGTGGAATTGGAGCCAGCGCGAGCGAAAGCATGGTCGACGAAATCGTTTATTATT
ACTAGGGGGGCCCAGACCCTTATTGATCCTTAGAAAGAAATTGACCAGCCCGAGAATGGG
CCGAGGTGATAGCAGACAACCCATTAGCTCGGAGGTGCATAAGTAACTATTTCGCCATGC
AAAACCGCCTATATTTGAACGAGAATGCCGACATGAGGAGTGATTCTCCATAAAGAGGCA
GGTGGCGCTATCTTGGTTGGTCTACCACTAAAGAGGAAGAGAAAGGTCGTGCTCGGCATT
CGAACCAGCCGTCCTCCCGCTTCTTCCAATATGTGTTCCTGGTGTAACTTCAGCCTCAGA
AAGATTCTTCCCATTGCACCCCGACTACTTATCCCTATTTCACCGCATTTGTTGATTGGT
TGAAAGACCTCATTCCGGACAAAACCCTCCCCTATCGATTGAAAAAGCAATCGCAGGTTT
TATAACTCTCCCTCCAGGGAGTCCTCCCAGAACCAAAAGGATGGCGGATGATCAATCCAC
CATTGAGAACATTAACCCCAAAAGAACGAATATTGCGGTGAAAAAGATTCTCACATAACA
GTTAGCTCTTTGCAGGCG
>TCONS_00003419
TGATAAAGTAAAAGGAGGTTATCCAATAGCAATCGCAAGTTTTATAACTCTCCCTCCAGG
GAGTCCTCCCAGAACCAAAAGGATGGCGGATGATCAATCCACCATTGAGAACATTAACCC
CAAAAGAACGAATATTGCGGTGAAATAGATTCTCACATAACAGTTAGTTCTTTGCAGGCG
GATCGAACAATCACTTTATGAGCGTCTCAGAAGATGAGCACCGGGGAAAAAAAGGGAGAA
CAAATAGCGATAGACGAAGCAATATCAGCGAGCAATATAGAAACCATTCGCCGATTGATC
TCGGTAACACTCTCTCACCTTTATTCATTCATTTCGGGCGGGCGACGTGTTTCTTTCTTC
CTATTTAAGGCCCTATATTGGAATAATAAAAAAGGCTCTTGCCCGAATGCGTGACCTATT
TCCATCATTGTTGCACGGGAGCAACACGCCGCCCCGCCGTAGGTGGTTATCACTACCATG
CGGGCGGGGACGCCAGCAAGAATACTGCGACTAGGGAGATACGCGAAGCCCTATTGAATG
GAAATGAATGAATGAAAAGTTCGAAGGTCGACGGTGTTATGCAGAATTGTACGGAGGAGC
ACTGCTTGTAAATACTGCTTGGAACGGGATGGATGAGGCGGCGATTCCGCAGTGGAAATG
GAGCGGGTGGAATTGGAGCCAGCGCGAGCGAAAGCATGGTCGACGAAATCGTTTATTATT
ACTAGGGGGGCCCAGACCCTTATTGATCCTTAGAAAGAAATTGACCAGCCCGAGAATGGG
CCGAGGTGATAGCAGACAACCCATTAGCTCGGAGGTGCATAAGTAACTATTTCGCCATGC
AAAACCGCCTATATTTGAACGAGAATGCCGACATGAGGAGTGATTCTCCATAAAGAGGCA
GGTGGCGCTATCTTGGTTGGTCTACCACTAAAGAGGAAGAGAAAGGTCGTGCTCGGCATT
CGAACCAGCCGTCCTCCCGCTTCTTCCAATATGTGTTCCTGGTGTAACTTCAGCCTCAGA
AAGATTCTTCCCATTGCACCCCGACTACTTATCCCTATTTCACCGCATTTGTTGATTGGT
TGAAAGACCTCATTCCGGACAAAACCCTCCCCTATCGATTGAAAAAGCATCACTCACCTT
ATTCGTTCATCTGGGCGACGTGTTTATTTCTTCCTATTTAAGGCCCTATATTGGAATAAT
AAAAAAGGCTCTTGCCCGAATGCATGACCTATTTCCATCATTGTT
>TCONS_00003420
GGAGGTTATCCAATAGCAATCGCAAGTTTTATAACTCTCCCTCCAGGGAGTCCTCCCAGA
ACCAAAAGGATGGCGGATGATCAATCCACCATTGAGAACATTAACCCCAAAAGAACGAAT
ATTGCGGTGAAATAGATTCTCACATAACAGTTAGTTCTTTGCAGGCGGATCGAACAATCA
CTTTATGAGCGTCTCAGAAGATGAGCACCGGGGAAAAAAAGGGAGAACAAATAGCGATAG
ACGAAGCAATATCAGCGAGCAATATAGAAACCATTCGCCGATTGATCTCGGTAACACTCT
CTCACCTTTATTCATTCATTTCGGGCGGGCGACGTGTTTCTTTCTTCCTATTTAAGGCCC
TATATTGGAATAATAAAAAAGGCTCTTGCCCGAATGCGTGACCTATTTCCATCATTGTTG
CACGGGAGCAACACGCCGCCCCGCCGTAGGTGGTTATCACTACCATGCGGGCGGGGACGC
CAGCAAGAATACTGCGACTAGGGAGATACGCGAAGCCCTATTGAATGGAAATGAATGAAT
GAAAAGTTCGAAGGTCGACGGTGTTATGCAGAATTGTACGGAGGCAGGTTTTATAACTCT
CCCTCCAGGGAGTCCTCCCAGAACCAAAAGGATGGCGGATGATCAATCCACCATTGAGAA
CATTAACCCCAAAAGAACGAATATTGCGGTGAAAAAGATTCTCACA
>TCONS_00003421
GGAGGTTATCCAATAGCAATCGCAAGTTTTATAACTCTCCCTCCAGGGAGTCCTCCCAGA
ACCAAAAGGATGGCGGATGATCAATCCACCATTGAGAACATTAACCCCAAAAGAACGAAT
ATTGCGGTGAAATAGATTCTCACATAACAGTTAGTTCTTTGCAGGCGGATCGAACAATCA
CTTTATGAGCGTCTCAGAAGATGAGCACCGGGGAAAAAAAGGGAGAACAAATAGCGATAG
ACGAAGCAATATCAGCGAGCAATATAGAAACCATTCGCCGATTGATCTCGGTAACACTCT
CTCACCTTTATTCATTCATTTCGGGCGGGCGACGTGTTTCTTTCTTCCTATTTAAGGCCC
TATATTGGAATAATAAAAAAGGCTCTTGCCCGAATGCGTGACCTATTTCCATCATTGTTG
CACGGGAGCAACACGCCGATTCTTCCTCCACAAATATTCAGACAAAACCGAGCTTGGATG
GAACCGAACAAGATTTGGCGAACGAATAGGAAGGTGAAAGGGTCTATCACTGATAAAGTA
AAAGGAGGTTATCCAGTAGCAATCGCAGGTTTTATAACTCTCCCTCCAGGGAGTCCTCCC
AGAACCAAAAGGATGGCGGATGATCAATCCACCATTGAGAACATTAACCCCAAAAGAACG
AATATTGCGGTGAAAAAGATTCTCACA
>TCONS_00003422
GGAGGTTATCCAATAGCAATCGCAAGTTTTATAACTCTCCCTCCAGGGAGTCCTCCCAGA
ACCAAAAGGATGGCGGATGATCAATCCACCATTGAGAACATTAACCCCAAAAGAACGAAT
ATTGCGGTGAAATAGATTCTCACATAACAGTTAGTTCTTTGCAGGCGGATCGAACAATCA
CTTTATGAGCGTCTCAGAAGATGAGCACCGGGGAAAAAAAGGGAGAACAAATAGCGATAG
ACGAAGCAATATCAGCGAGCAATATAGAAACCATTCGCCGATTGATCTCGGTAACACTCT
CTCACCTTTATTCATTCATTTCGGGCGGGCGACGTGTTTCTTTCTTCCTATTTAAGGCTT
GGATGGAACCGAACAAGATTTGGCGAACGAATAGGAAGGTGAAAGGGTCTATCACTGATA
AAGTAAAAGGAGGTTATCCAGTAGCAATCGCAGGTTTTATAACTCTCCCTCCAGGGAGTC
CTCCCAGAACCAAAAGGATGGCGGATGATCAATCCACCATTGAGAACATTAACCCCAAAA
GAACGAATATTGCGGTGAAAAAGATTCTCACA
>TCONS_00003423
GGAGGTTATCCAATAGCAATCGCAAGTTTTATAACTCTCCCTCCAGGGAGTCCTCCCAGA
ACCAAAAGGATGGCGGATGATCAATCCACCATTGAGAACATTAACCCCAAAAGAACGAAT
ATTGCGGTGAAATAGATTCTCACATAACAGTTAGTTCTTTGCAGGCGGATCGAACAATCA
CTTTATGAGCGTCTCAGAAGATGAGCACCGGGGAAAAAAAGGGAGAACAAATAGCGATAG
ACGAAGCAATATCAGCGAGCAATATAGAAACCATTCGCCGATTGATCTCGGTAACACTCT
CTCACCTTTATTCATTCATTTCGGGCGGGCGACGTGTTTCTTTCTTCCTATTTAAGGCCC
TATATTGGAATAATAAAAAAGGCTCTTGCCCGAATGCGTGACCTATTTCCATCATTGTTG
CACGGGAGCAACACGCCGCCCCGCCGTAGGTGGTTATCACTACCATGCGGGCGGGGACGC
CAGCAAGAATACTGCGACTAGGGAGATACGCGAAGCCCTATTGAATGGAAATGAATGAAT
GAAAAGTTCGAAGGTCGACGGTGATGGCGGATGATCAATCCACCATTGAGAACATTAACC
CCAAAAGAACGAATATTGCGGTGAAAAAGATTCTCACA
>TCONS_00003424
GGAGGTTATCCAATAGCAATCGCAAGTTTTATAACTCTCCCTCCAGGGAGTCCTCCCAGA
ACCAAAAGGATGGCGGATGATCAATCCACCATTGAGAACATTAACCCCAAAAGAACGAAT
ATTGCGGTGAAATAGATTCTCACATAACAGTTAGTTCTTTGCAGGCGGATCGAACAATCA
CTTTATGAGCGTCTCAGAAGATGAGCACCGGGGAAAAAAAGGGAGAACAAATAGCGATAG
ACGAAGCAATATCAGCGAGCAATATAGAAACCATTCGCCGATTGATCTCGGTAACACTCT
CTCACCTTTATTCATTCATTTCGGGCGGGCGACGTGTTTCTTTCTTCCTATTTAAGGCCC
TATATTGGAATAATAAAAAAGGCTCTTGCCCGAATGCGTGACCTATTTCCATCATTGTTG
CACGGGAGCAACACGCCGCCCCGCCGTAGGTGGTTATCACTACCATGCGGGCGGGGACGC
CAGCAAGAATACTGCGACTAGGGAGATACGCGAAGCCCTATTGAATGGAAATGAATGAAT
GAAAAGTTCGAAGGTCGACGGTGTTATGCAGAATTGTACGGAGGAGCACTGCTTGTAAAT
ACTGCTTGGAACGGGATGGATGAGGCGGCGATTCCGCAGTGGAAATGGAGCGGGTGGAAT
TGGAGCCAGCGCGAGCGAAAGCATGGTCGACGAAATCGTTTATTATTACTAGGGGGGCCC
AGACCCTTATTGATCCTTAGAAAGAAATTGACCAGCCCGAGAATGGGCCGAGGTGATAGC
AGACAACCCATTAGCTCGGAGGTGCATAAGTAACTATTTCGCCATGCAAAACCGCCTATA
TGGCTGGTGAATCACTGATCAAAGAGCGAGCAGCCGCCAGGTCGAATGATTCGGCGGGAT
CCGCAGATGTAGTGGCTGGTGAACCGCTGATTCTTCCTCCACAAATATTCAGACAAAACC
GAGCTTGGATGGAACCGAACAAGATTTGGCGAACGAATAGGAAGGTGAAAGGGTCTATCA
CTGATAAAGTAAAAGGAGGTTATCCAGTAGCAATCGCAGGTTTTATAACTCTCCCTCCAG
GGAGTCCTCCCAGAACCAAAAGGATGGCGGATGATCAATCCACCATTGAGAACATTAACC
CCAAAAGAACGAATATTGCGGTGAAAAAGATTCTCACA
>TCONS_00003425
GGAGGTTATCCAATAGCAATCGCAAGTTTTATAACTCTCCCTCCAGGGAGTCCTCCCAGA
ACCAAAAGGATGGCGGATGATCAATCCACCATTGAGAACATTAACCCCAAAAGAACGAAT
ATTGCGGTGAAATAGATTCTCACATAACAGTTAGTTCTTTGCAGGCGGATCGAACAATCA
CTTTATGAGCGTCTCAGAAGATGAGCACCGGGGAAAAAAAGGGAGAACAAATAGCGATAG
ACGAAGCAATATCAGCGAGCAATATAGAAACCATTCGCCGATTGATCTCGGTAACACTCT
CTCACCTTTATTCATTCATTTCAGGCGGGTGACGTGTTTATTTCTTCCTATTTAAGGC
>TCONS_00003426
GGAGGTTATCCAATAGCAATCGCAAGTTTTATAACTCTCCCTCCAGGGAGTCCTCCCAGA
ACCAAAAGGATGGCGGATGATCAATCCACCATTGAGAACATTAACCCCAAAAGAACGAAT
ATTGCGGTGAAATAGATTCTCACATAACAGTTAGTTCTTTGCAGGCGGATCGAACAATCA
CTTTATGAGCGTCTCAGAAGATGAGCACCGGGGAAAAAAAGGGAGAACAAATAGCGATAG
ACGAAGCAATATCAGCGAGCAATATAGAAACCATTCGCCGATTGATCTCGGTAACACTCT
CTCACCTTTATTCATTCATTTCGGGCGGGCGACGTGTTTCTTTCTTCCTATTTAAGGCCC
TATATTGGAATAATAAAAAAGGCTCTTGCCCGAATGCGTGACCTATTTCCATCATTGTTG
CACGGGAGCAACACGCCGCCCCGCCGTAGGTGGTTATCACTACCATGCGGGCGGGGACGC
CAGCAAGAATACTGCGACTAGGGAGATACGCGAAGCCCTATTGAATGGAAATGAATGAAT
GAAAAGTTCGAAGGTCGACGGTGTTATGCAGAATTGTACGGAGGAGCACTGCTTGTAAAT
ACTGCTTGGAACGGGATGGATGAGGCGGCGATTCCGCAGTGGAAATGGAGCGGGTGGAAT
TGGAGCCAGCGCGAGCGAAAGCATGGTCGACGAAATCGTTTATTATTACTAGGGGGGCCC
AGACCCTTATTGATCCTTAGAAAGAAATTGACCAGCCCGAGAATGGGCCGAGGTGATAGC
AGACAACCCATTAGCTCGGAGGTGCATAAGTAACTATTTCGCCATGCAAAACCGCCTATA
TTTGAACGAGAATGCCGACATGAGGAGTGATTCTCCATAAAGAGGCAGGTGGCGCTATCT
TGGTTGGTCTACCACTAAAGAGGAAGAGAAAGGTCGTGCTCGGCATTCGAACCAGCCGTC
CTCCCGCTTCTTCCAATATGTGTTCCTGGTGTAACTTCAGCCTCAGAAAGATTCTTCCCA
TTGCACCCCGACTACTTATCCCTATTTCACCGCATTTGTTGATTGGTTGAAAGACCTCAT
TCCGGACAAAACCCTCCCCTATCGATTGAAAAAGCATCACTCACCTTATTCGTTCATCTG
GGCGAGGAAGGCAAAACATATGGATAAAAATGACAAATCCGGTGCCGCTCGAGCCCCGGG
GGTTCTGCCTTTTGTGTTCTCCATTGTGTTCCAGCACCATCTTTGATGTATGCGCAGCTC
TTGTTCGGGATTCACATTATTGAACAAAAGAGATGGTCAATTGCCGATGATCGGGAGATG
CGTTGATTTCTCCATCGGTATTGGACAACCGCGAAGGGAATAATCCATTTCTTATTCATT
AATTGATTTTCCATGACGACTAGAAACAGACAAATCAGGAATTCCACTTCGAACTCCGGA
CCTCAACATCCTGCTGCTCATGGTGCTTTACGATCAGTATTGGAAATGAACGGAGAAGTG
GTGGAACGCGCGGAACCGCATATTGGATCACTCCAGTGCGGCACGAAGCCGCTGACGCCG
AGTCGGCTCCTATGCCGCTAGCTATGCCCTGCTTGGTCCCCTGGCACGGGTGGCGCGTGG
AGCCGTAGCGCGTCATGAGCACCGGGCAAAAGGCGGTTGAGCAACTCAAGTGGGGCGAAC
CGCCCCCAAGGGAAATAAGGGAGAGGGTTGTGAAGGTGGCCTCGTTATCCACACCGTAGG
TCCGAACGGGGAGTGGGGGACGTCCCCCACCTTGGTTGCCCGGCCTGGGTTTTCTCCGAA
CGAGCGTTGGCGGGTCCTGGAGTGCCCGTCAAGGGCGCGCATACCCCGGGGTGATTATCA
CCACCCGCACCCCACGATCATCTCGGCACAGTGGAACGTGTAACCCGCCTGCTGCCCCAT
TCAACTACACTTGTTCCTGTAATCCATAGCCTAACAGAACGCAGCAGCGAGGGGCAACCC
TTGGAATACTAAGCAGCCAGCGGGTCGGGGAGGATGGCACTACTGGCAAATACCGTCTGG
CGAAAACGCCGCAGGCGCGAAGCGTGGTAGGCCTGCGCCGAGAGCATAGGGAGGAGAATA
AGCCTCCTTGCGGGGAGGGGGAACCGGAGGAGCTGCGGGAGCCCGGACGGTGAAAGAGCC
AGGGGAGGCCGGGTCATTCGGCGGAAATGGGAAGGATCCCCCCCATCAAGAAAT
>TCONS_00003429
GGTTATCCAATAGCAATCGCAAGTTTTATAACTCTCCCTCCAGGGAGTCCTCCCAGAACC
AAAAGGATGGCGGATGATCAATCCACCATTGAGAACATTAACCCCAAAAGAACGAATATT
GCGGTGAAATAGATTCTCACATAACAGTTAGTTCTTTGCAGGCGGATCGAACAATCACTT
TATGAGCGTCTCAGAAGATGAGCACCGGGGAAAAAAAGGGAGAACAAATAGCGATAGACG
AAGCAATATCAGCGAGCAATATAGAAACCATTCGCCGATTGATCTCGGTAACACTCTCTC
ACCTTTATTCATTCATTTCGGGCGGGCGACGTGTTTCTTTCTTCCTATTTAAGGCCCTAT
ATTGGAATAATAAAAAAGGCTCTTGCCCGAATGCATGACCTATTTCCATCATTGTTGCAT
G
>TCONS_00003430
GGTTATCCAATAGCAATCGCAAGTTTTATAACTCTCCCTCCAGGGAGTCCTCCCAGAACC
AAAAGGATGGCGGATGATCAATCCACCATTGAGAACATTAACCCCAAAAGAACGAATATT
GCGGTGAAATAGATTCTCACATAACAGTTAGTTCTTTGCAGGCGGATCGAACAATCACTT
TATGAGCGTCTCAGAAGATGAGCACCGGGGAAAAAAAGGGAGAACAAATAGCGATAGACG
AAGCAATATCAGCGAGCAATATAGAAACCATTCGCCGATTGATCTCGGTAACACTCTCTC
ACCTTTATTCATTCATTTCGGGCGGGCGACGTGTTTCTTTCTTCCTATTTAAGGCCCTAT
ATTGGAATAATAAAAAAGGCTCTTGCCCGAATGCGTGACCTATTTCCATCATTGTTGCAT
G
>TCONS_00003444
GAATGAATAAAGGTGAGAGAGTGTTACCGAGATCAATCGGCGAATGGTTTCTATATTGCT
CGCTGATATTGCTTCGTCTATCGCTATTTGTTCTCCCTTTTTTTCCCCGGTGCTCATCTT
CTGAGACGCTCATAAAGTGATTGTTCGATCCGCCTGCAAAGAACTAACTGTTATGTGAGA
ATCTATTTCACCGCAATATTCGTTCTTTTGGGGTTAATGTTCTCAATGGTGGATTGATCA
TCCGCCATCCTTTTGGTTCTGGGAGGACTCCCTGGAGGGAGAGTTATAAAACTTGCGATT
GCTATTGGAT
>TCONS_00003431
TAGCAATCGCAAGTTTTATAACTCTCCCTCCAGGGAGTCCTCCCAGAACCAAAAGGATGG
CGGATGATCAATCCACCATTGAGAACATTAACCCCAAAAGAACGAATATTGCGGTGAAAT
AGATTCTCACATAACAGTTAGTTCTTTGCAGGCGGATCGAACAATCACTTTATGAGCGTC
TCAGAAGATGAGCACCGGGGAAAAAAAGGGAGAACAAATAGCGATAGACGAAGCAATATC
AGCGAGCAATATAGAAACCATTCGCCGATTGATCTCGGTAACACTCTCTCACCTAGTGGC
TGGTGAATCACTGATCAAAGAGCGAGCAGCCGCCAGGTCGAATGATTCGGCGGGATCCGC
AGATGTAGTGGCTGGTGAACCGCTGATTCTTCCTCCACAAATATTCAGACAAAACCGAGC
TTGGATGGAACCGAACAAGATTTGGCGAACGAATAGGAAGGTGAAAGGGTCTATCACTGA
TAAAGTAAAAGGAGGTTATCCAGTAGCAATCGCAGGTTTTATAACTCTCCCTCCAGGGAG
TCCTCCCAGAACCAAAAGGATGGCGGATGATCAATCCACCATTGAGAACATTAACCCCAA
AAGAACGAATATTGCGGTGAAAAAGATTCTCACATA
>TCONS_00003432
TAGCAATCGCAAGTTTTATAACTCTCCCTCCAGGGAGTCCTCCCAGAACCAAAAGGATGG
CGGATGATCAATCCACCATTGAGAACATTAACCCCAAAAGAACGAATATTGCGGTGAAAT
AGATTCTCACATAACAGTTAGTTCTTTGCAGGCGGATCGAACAATCACTTTATGAGCGTC
TCAGAAGATGAGCACCGGGGAAAAAAAGGGAGAACAAATAGCGATAGACGAAGCAATATC
AGCGAGCAATATAGAAACCATTCGCCGATTGATCTCGGTAACACTCTCTCACCTTTATTC
ATTCATTTCGGGCGGGCGACGTGTTTCTTTCTTCCTATTTAAGGCCCTATATTGGAATAA
TAAAAAAGGCTCTTGCCCGAATGCGTGACCTATTTCCATCATTGTTGCACGGGAGCAACA
CGCCGCCCCGCCGTAGGTGGTTATCACTACCATGCGGGCGGGGACGCCAGCAAGAATACT
GCGACTAGGGAGATACGCGAAGCCCTATTGAATGGAAATGAATGAATGAAAAGTTCGAAG
GTCGACGGTGTTATGCAGAATTGTACGGAGGAGCACTGCTTGTAAATACTGCTTGGAACG
GGATGGATGAGGCGGCGATTCCGCAGTGGAAATGGAGCGGGTGGAATTGGAGCCAGCGCG
AGCGAAAGCATGGTCGACGAAATCGTTTATTATTACTAGGGGGGCCCAGACCCTTATTGA
TCCTTAGAAAGAAATTGACCAGCCCGAGAATGGGCCGAGGTGATAGCAGACAACCCATTA
GCTCGGAGGTGCATAAGTAACTATTTCGCCATGCAAAACCGCCTATATTTGAACGAGAAT
GCCGACATGAGGAGTGATTCTCCATAAAGAGGCAGGTGGCGCTATCTTGGTTGGTCTACC
ACTAAAGAGGAAGAGAAAGGTCGTGCTCGGCATTCGAACCAGCCGTCCTCCCGCTTCTTC
CAATATGTGTTCCTGGTGTAACTTCAGCCTCAGAAAGATTCTTCCCATTGCACCCCGACT
ACTTATCCCTATTTCACCGCATTTGTTGATTGGTTGAAAGACCTCATTCCGGACAAAACC
CTCCCCTATCGATTGAAAAAGCATCACTCACCTTATTCGTTCATCTGGGCGAGGAAGGCA
AAACATATGGATAAAAATGACAAATCCGGTGCCGCTCGAGCCCCGGGGGTTCTGCCTTTT
GTGTTCTCCATTGTGTTCCAGCACCATCTTTGATGTATGCGCAGCTCTTTCTCCCTCCAG
GGAGTCCTCCCAGAACCAAAAGGATGGCGGATGATCAATCCACCATTGAGAACATTAACC
CCAAAAGAACGAATATTGCGGTGAAAAAGATTCTCACATA
>TCONS_00003433
AGCAATCGCAAGTTTTATAACTCTCCCTCCAGGGAGTCCTCCCAGAACCAAAAGGATGGC
GGATGATCAATCCACCATTGAGAACATTAACCCCAAAAGAACGAATATTGCGGTGAAATA
GATTCTCACATAACAGTTAGTTCTTTGCAGGCGGATCGAACAATCACTTTATGAGCGTCT
CAGAAGATGAGCACCGGGGAAAAAAAGGGAGAACAAATAGCGATAGACGAAGCAATATCA
GCGAGCAATATAGAAACCATTCGCCGATTGATCTCGGTAACACTCTCTCACCTTTATTCA
TTCATTTCGGGCGGGCGACGTGTTTCTTTCTTCCTATTTAAGGCCCTATATTGGAATAAT
AAAAAAGGCTCTTGCCCGAATGCGTGACCTATTTCCATCATTGTTGCACGGGAGCAACAC
GCCGCCCCGCCGTAGGTGGTTATCACTACCATGCGGGCGGGGACGCCAGCAAGAATACTG
CGACTAGGGAGATACGCGAAGCCCTATTGAATGGAAATGAATGAATGAAAAGTTCGAAGG
TCGACGGTGTTATGCAGAATTGTACGGAGGAGCACTGCTTGTAAATACTGCTTGGAACGG
GATGGATGAGGCGGCGATTCCGCAGTGGAAATGGAGCGGGTGGAATTGGAGCCAGCGCGA
GCGAAAGCATGGTCGACGAAATCGTTTATTATTACTAGGGGGGCCCAGACCCTTATTGAT
CCTTAGAAAGAAATTGACCAGCCCGAGAATGGGCCGAGGTGATAGCAGACAACCCATTAG
CTCGGAGGTGCATAAGTAACTATTTCGCCATGCAAAACCGCCTATATTTGAACGAGAATG
CCGACATGAGGAGTGATTCTCCATAAAGAGGCAGGTGGCGCTATCTTGGTTGGTCTACCA
CTAAAGAGGAAGAGAAAGGTCGTGCTCGGCATTCGAACCAGCCGTCCTCCCGCTTCTTCC
AATATGTGTTCCTGGTGTAACTTCAGCCTCAGAAAGATTCTTCCCATTGCACCCCGACTA
CTTATCCCTATTTCACCGCATTTGTTGATTGGTTGAAAGACCTCATTCCGGACAAAACCC
TCCCCTATCGATTGAAAAAGCATCACTCACCTTATTCGTTCATCTGGGCGAGGAAGTCCT
CCCAGAACCAAAAGGATGGCGGATGATCAATCCACCATTGAGAACATTAACCCCAAAAGA
ACGAATATTGCGGTGAAAAAGATTCTCACATAACAGTTAGCTCTTTGCAGGCG
>TCONS_00003436
AATCGCAAGTTTTATAACTCTCCCTCCAGGGAGTCCTCCCAGAACCAAAAGGATGGCGGA
TGATCAATCCACCATTGAGAACATTAACCCCAAAAGAACGAATATTGCGGTGAAATAGAT
TCTCACATAACAGTTAGTTCTTTGCAGGCGGATCGAACAATCACTTTATGAGCGTCTCAG
AAGATGAGCACCGGGGAAAAAAAGGGAGAACAAATAGCGATAGACGAAGCAATATCAGCG
AGCAATATAGAAACCATTCGCCGATTGATCTCGGTAACACTCTCTCACCTTTATTCATTC
ATTTCGGGCGGGCGACGTGTTTCTTTCTTCCTATTTAAGGCCCTATATTGGAATAATAAA
AAAGGCTCTTGCCCGAATGCGTGACCTATTTCCATCATTGTTGCACGGGAGCAACACGCC
GCCCCGCCGTAGGTGGTTATCACTACCATGCGGGCGGGGACGCCAGCAAGAATACTGCGA
CTAGGGAGATACGCGAAGCCCTATTGAATGGAAATGAATGAATGAAAAGTTCGAAGGTCG
ACGGTGTTATGCAGAATTGTACGGAGGAGCACTGCTTGTAAATACTGCTTGGAACGGGAT
GGATGAGGCGGCGATTCCGCAGTGGAAATGGAGCGGGTGGAATTGGAGCCAGCGCGAGCG
AAAGCATGGTCGACGAAATCGTTTATTATTACTAGGGGGGCCCAGACCCTTATTGATCCT
TAGAAAGAAATTGACCAGCCCGAGAATGGGCCGAGGTGATAGCAGACAACCCATTAGCTC
GGAGGTGCATAAGTAACTATTTCGCCATGCAAAACCGCCTATATTTGAACGAGAATGCCG
ACATGAGGAGTGATTCTCCATAAAGAGGCAGGTGGCGCTATCTTGGTTGGTCTACCACTA
AAGAGGAAGAGAAAGGTCGTGCTCGGCATTCGAACCAGCCGTCCTCCCGCTTCTTCCAAT
ATGTGTTCCTGGTGTAACTTCAGCCTCAGAAAGATTCTTCCCATTGCACCCCGACTACTT
ATCCCTATTTCACCGCATTTGTTGATTGGTTGAAAGACCTCATTCCGGACAAAACCCTCC
CCTATCGATTGAAAAAGCATCACTCACCTTATTCGTTCATCTGGGCGAGGAAGGCAAAAC
ATATGGATAAAAATGACAAATCCGGTGCCGCTCGAGCCCCGGGGGTTCTGCCTTTTGTGT
TCTCCATTGTGTTCCAGCACCATCTTTGATGTATGCGCAGCTCTTGTTCGGGATTCACAT
TATTGAACAAAAGAGATGGTCATCCACCATTGAGAACATTAACCCCAAAAGAACGAATAT
TGCGGTGAAAAAGATTCTCACATAACAGTTAGCTCTTTGCAGGCG
>TCONS_00003437
AATCGCAAGTTTTATAACTCTCCCTCCAGGGAGTCCTCCCAGAACCAAAAGGATGGCGGA
TGATCAATCCACCATTGAGAACATTAACCCCAAAAGAACGAATATTGCGGTGAAATAGAT
TCTCACATAACAGTTAGTTCTTTGCAGGCGGATCGAACAATCACTTTATGAGCGTCTCAG
AAGATGAGCACCGGGGAAAAAAAGGGAGAACAAATAGCGATAGACGAAGCAATATCAGCG
AGCAATATAGAAACCATTCGCCGATTGATCTCGGTAACACTCTCTCACCTTTATTCATTC
ATTTCGGGCGGGCGACGTGTTTCTTTCTTCCTATTTAAGGCCCTATATTGGAATAATAAA
AAAGGCTCTTGCCCGAATGCGTGACCTATTTCCATCATTGTTGCACGGGAGCAACACGCC
GCCCCGCCGTAGGTGGTTATCACTACCATGCGGGCGGGGACGCCAGCAAGAATACTGCGA
CTAGGGAGATACGCGAAGCCCTATTGAATGGAAATGAATGAATGAAAAGTTCGAAGGTCG
ACGGTGTTATGCAGAATTGTACGGAGGAGCACTGCTTGTAAATACTGCTTGGAACGGGAT
GGATGAGGCGGCGATTCCGCAGTGGAAATGGAGCGGGTGGAATTGGAGCCAGCGCGAGCG
AAAGCATGGTCGACGAAATCGTTTATTATTACTAGGGGGGCCCAGACCCTTATTGATCCT
TAGAAAGAAATTGACCAGCCCGAGAATGGGCCGAGGTGATAGCAGACAACCCATTAGCTC
GGAGGTGCATAAGTAACTATTTCGCCATGCAAAACCGCCTATATTTGAACGAGAATGCCG
ACATGAGGAGTGATTCTCCATAAAGAGGCAGGTGGCGCTATCTTGGTTGGTCTACCACTA
AAGAGGAAGAGAAAGGTCGTGCTCGGCATTCGAACCAGCCGTCCTCCCGCTTCTTCCAAT
ATGTGTTCCTGGTGTAACTTCAGCCTCAGAAAGATTCTTCCCATTGCACCCCGACTACTT
ATCCCTATTTCACCGCATTTGTTGATTGGTTGAAAGACCTCATTCCGGACAAAACCCTCC
CCTATCGATTGAAAAAGCATCACTCACCTTATTCGTTCATCTGGGCGAGGAAGCCAAAAG
GATGGCGGATGATCAATCCACCATTGAGAACATTAACCCCAAAAGAACGAATATTGCGGT
GAAAAAGATTCTCACATAACAGTTAGCTCTTTGCAGGCG
>TCONS_00003438
TTAACCCCAAAAGAACGAATATTGCGGTGAAATAGATTCTCACATAACAGTTAGTTCTTT
GCAGGCGGATCGAACAATCACTTTATGAGCGTCTCAGAAGATGAGCACCGGGGAAAAAAA
GGGAGAACAAATAGCGATAGACGAAGCAATATCAGCGAGCAATATAGAAACCATTCGCCG
ATTGATCTCGGTAACACTCTCTCACCTTTATTCATTCATTTCGGGCGGGCGACGTGTTTC
TTTCTTCCTATTTAAGGCCCTATATTGGAATAATAAAAAAGGCTCTTGCCCGAATGCGTG
ACCTATTTCCATCATTGTTGCACGGGAGCAACACGCCGCCCCGCCGTAGGTGGTTATCAC
TACCATGCGGGCGGGGACGCCAGCAAGAATACTGCGACTAGGGAGATACGCGAAGCCCTA
TTGAATGGAAATGAATGAATGAAAAGTTCGAAGGTCGACGGTGTTATGCAGAATTGTACG
GAGGAGCACTGCTTGTAAATACTGCTTGGAACGGGATGGATGAGGCGGCGATTCCGCAGT
GGAAATGGAGCGGGTGGAATTGGAGCCAGCGCGAGCGAAAGCATGGTCGACGAAATCGTT
TATTATTACTAGGGGGGCCCAGACCCTTATTGATCCTTAGAAAGAAATTGACCAGCCCGA
GAATGGGCCGAGGTGATAGCAGACAACCCATTAGCTCGGAGGTGCATAAGTAACTATTTC
GCCATGCAAAACCGCCTATATTTGAACGAGAATGCCGACATGAGGAGTGATTCTCCATAA
AGAGGCAGGTGGCGCTATCTTGGTTGGTCTACCACTAAAGAGGAAGAGAAAGGTCGTGCT
CGGCATTCGAACCAGCCGTCCTCCCGCTTCTTCCAATATGTGTTCCTGGTGTAACTTCAG
CCTCAGAAAGATTCTTCCCATTGCACCCCGACTACTTATCCCTATTTCACCGCATTTGTT
GATTGGTTGAAAGACCTCATTCCGGACAAAACCCTCCCCTATCGATTGAAAAATAGCAAT
CGCAGGTTTTATAACTCTCCCTCCAGGGAGTCCTCCCAGAACCAAAAGGATGGCGGATGA
TCAATCCACCATTGAGAACATTAACCCCAAAAGAACGAATATTGCGGTGAAAAAGATTCT
CACA
>TCONS_00003439
TTAACCCCAAAAGAACGAATATTGCGGTGAAATAGATTCTCACATAACAGTTAGTTCTTT
GCAGGCGGATCGAACAATCACTTTATGAGCGTCTCAGAAGATGAGCACCGGGGAAAAAAA
GGGAGAACAAATAGCGATAGACGAAGCAATATCAGCGAGCAATATAGAAACCATTCGCCG
ATTGATCTCGGTAACACTCTCTCACCTTTATTCATTCATTTCGGGCGGGCGACGTGTTTC
TTTCTTCCTATTTAAGGCCCTATATTGGAATAATAAAAAAGGCTCTTGCCCGAATGCGTG
ACCTATTTCCATCATTGTTGCACGGGAGCAACACGCCGCCCCGCCGTAGGTGGTTATCAC
TACCATGCGGGCGGGGACGCCAGCAAGAATACTGCGACTAGGGAGATACGCGAAGCCCTA
TTGAATGGAAATGAATGAATGAAAAGTTCGAAGGTCGACGGTGTTATGCAGAATTGTACG
GAGGAGCACTGCTTGTAAATACTGCTTGGAACGGGATGGATGAGGCGGCGATTCCGCAGT
GGAAATGGAGCGGGTGGAATTGGAGCCAGCGCGAGCGAAAGCATGGTCGACGAAATCGTT
TATTATTACTAGGGGGGCCCAGACCCTTATTGATCCTTAGAAAGAAATTGACCAGCCCGA
GAATGGGCCGAGGTGATAGCAGACAACCCATTAGCTCGGAGGTGCATAAGTAACTATTTC
GCCATGCAAAACCGCCTATATTTGAACGAGAATGCCGACATGAGGAGTGATTCTCCATAA
AGAGGCAGGTGGCGCTATCTTGGTTGGTCTACCACTAAAGAGGAAGAGAAAGGTCGTGCT
CGGCATTCGAACCAGCCGTCCTCCCGCTTCTTCCAATATGTGTTCCTGGTGTAACTTCAG
CCTCAGAAAGATTCTTCCCATTGCACCCCGACTACTTATCCCTATTTCACCGCATTTGTT
GATTGGTTGAAAGACCTCATTCCGGACAAAACCCTCCCCTATCGATTGAAAAAGCATCAC
TCACCTTATTCGTTCATCTGGGCGAGGAAGGCAAAACATATGGATAAAAATGACAAATCC
GGTGCCGCTCGAGCCCCGGGGGTTCTGCCTTTTGTGTTCTCCATTGTGTTCCAGCACCAT
CTTTGATGTATGCGCAGCTCTTGTTCGGGATTCACATTATTGAACAAAAGAGATGGTCAA
TTGCCGATGATCGGGAGATGCGTTGATTTCTCCATCGGTATTGGACAACCGCGAAGGGAA
TAATCCATTTCTTTATTCATTCATTTCAG
>TCONS_00003440
TTAACCCCAAAAGAACGAATATTGCGGTGAAATAGATTCTCACATAACAGTTAGTTCTTT
GCAGGCGGATCGAACAATCACTTTATGAGCGTCTCAGAAGATGAGCACCGGGGAAAAAAA
GGGAGAACAAATAGCGATAGACGAAGCAATATCAGCGAGCAATATAGAAACCATTCGCCG
ATTGATCTCGGTAACACTCTCTCACCTTTATTCATTCATTTCGGGCGGGCGACGTGTTTC
TTTCTTCCTATTTAAGGCCCTATATTGGAATAATAAAAAAGGCTCTTGCCCGAATGCGTG
ACCTATTTCCATCATTGTTGCACGGGAGCAACACGCCGCCCCGCCGTAGGTGGTTATCAC
TACCATGCGGGCGGGGACGCCAGCAAGAATACTGCGACTAGGGAGATACGCGAAGCCCTA
TTGAATGGAAATGAATGAATGAAAAGTTCGAAGGTCGACGGTGTTATGCAGAATTGTACG
GAGGAGCACTGCTTGTAAATACTGCTTGGAACGGGATGGATGAGGCGGCGATTCCGCAGT
GGAAATGGAGCGGGTGGAATTGGAGCCAGCGCGAGCGAAAGCATGGTCGACGAAATCGTT
TATTATTACTAGGGGGGCCCAGACCCTTATTGATCCTTAGAAAGAAATTGACCAGCCCGA
GAATGGGCCGAGGTGATAGCAGACAACCCATTAGCTCGGAGGTGCATAAGTAACTATTTC
GCCATGCAAAACCGCCTATATTTGAACGAGAATGCCGACATGAGGAGTGATTCTCCATAA
AGAGGCAGGTGGCGCTATCTTGGTTGGTCTACCACTAAAGAGGAAGAGAAAGGTCGTGCT
CGGCATTCGAACCAGCCGTCCTCCCGCTTCTTCCAATATGTGTTCCTGGTGTAACTTCAG
CCTCAGAAAGATTCTTCCCATTGCACCCCGACTACTTATCCCTATTTCACCGCATTTGTT
GATTGGTTGAAAGACCTCATTCCGGACAAAACCCTCCCCTATCGATTGAAAAAGCATCAC
TCACCTTATTCGTTCATCTGGGCGAGGAAGGCAAAACATATGGATAAAAATGACAAATCC
GGTGCCGCTCGAGCCCCGGGGGTTCTGCCTTTTGTGTTCTCCATTGTGTTCCAGCACCAT
CTTTGATGTATGCGCAGCTCTTGTTCGGGATTCACATTATTGAACAAAAGAGATGGTCAA
TTGCCGATGATCGGGAGATGCGTTGATTTCTCCATCGGTATTGGACAACCGCGAAGGGAA
TAATCCATTTCTTATTCATTAATTGATTTTCCATGACGACTAGAAACAGACAAATCAGGA
ATTCCACTTCGAACTCCGGACCTCAACATAC
>TCONS_00003442
GGAGGAGGAGGAGCAGGAGGGGTAAGTATCCCCCCGAAATCGAAAGATTATGAAATACAC
AACGAGAAAAAGTTGCCTACAGGGAAAAGCACTTAGACAATTCACTTTTAGTACAGAGAA
GTCCGCTGGGAGAAACCCATCGGGGCGTACTACGGTTTTTCACCGAGGGGGTGGATCGAA
GCGGTTGCAGCGAAGAATTGATTCGAAACGAAGCACTTCGCCTATGGGCATTGTAGAAAG
GATCGAATGTGACCCAAATCGCCCCTCTCGGATTGCTTTAGTACGATGGATCGAAGGGGT
G
>TCONS_00003477
TTTCCTATTCTTCGATACAGTCATACTCCCATGCTTACTGTTGGTAAACGAAGAACCGAC
CACCCGAAACCCCATATCTCCCTCTACCTTTACTACTCGTACGAGAGTCTCTTCTTGGAT
ATAGGAAAGGGAATAAATAGAACTAGATAAACGATTCCTCAACCGGATAAATCCACCTAT
TCCACACAATTCTTCCGGTTATGCCTGATCTTCTTTACTTTTCATATTCCCCCATGCAAT
GATGGAGTACTTAGGATCAGCAGAATTCCCAAACCACGGAACCAACTGGTTTCACACCGA
CGAAGGGGGAACAACATCCGGAGCAACGACCCCAACAGTTTGGAAGATATTTCGAGAAGA
GGTTTCAGCACCGGTGTATCCCATATGTACTCCAGTTTATTCAAAGTATCCCAATGGTGT
AACGCCGTCGACTTATTGGGGAAAAATAAGAAAATCACTTATATATCCCGTTCCGGAGAA
ATAAGTGGCTCACGGAGAATGGAAAGAAACATTCCATATCTGATTTCGAAGTATTCATAT
AGCACTTGTCCCAATCCTCTATCTGGATGGAGGATTACTCGTAGGAGTAGCATAATGCTA
ATCCATGTTTTACACGGCCAAGTGAACATCGTTTGCCAAGTGGTAATTACTTGGTCGTTT
GGGAGAGAGACCCGGGACAGACCGTTTCTTCATTTGTTCGATAAGGGCGGGCGAAGCGTG
GA
>TCONS_00003478
GGCGGCTGGAGTGCCTTTCGATGCATGTGGGCGCCGCCGGAGTTACAATTCCCAAGTGGT
GGCGCCCCCTGCCAGTTATTCGGCCACTAGTACGGTCGGGAATAGATTCTTATATCGACT
ACTATTGTTATCCGGGTCGGGAATCTATATATCTGTCAGCTAGCGGGTTCCGGGGCTTTC
CTCATACCTCATATGGTAGCCTCTTACCCCCGGGTCCTATCGTCATTTCTTTGGCCATAC
TTGTAGCCAGCCACGCCGCCGCTCCACATGAGACCCTTATTTCTCCCTATTTCTTCGAAA
GGCGGGCACTCATCAGTCAGCTCGGCCCTCTCGGTTCGCTCTTTCCTATTCCGCTGTGGT
GCCGCGGCGGAGCACCCACCGGACAGTTCCGGCGGAGCCGCCTACGAAAGAAATAGGTGC
CCAGCGATTCCCTTCTTTATTCATTAATAGGGGCGCGCATTACCATCACCTACAGCCCCT
TCCTCTGCCGAGCACTTCCACGAAATGAAAACGGGCGGCATCGTCGTACGCTCGACATTT
GTTGCCCTGGTGTATATCCCGGAGTCCATTTATGGCCGATCTGTCACCCATACATTCCTG
GCCAAGCCCCTATCACTATGAATTAATCGGTCCCCTAGGTTCCGAATACTCCCGCAGTTC
AGATTCGGACCGGGTCCCCACTTCTCCAAAAGCATGGTTCCTGTCGCTGTAGGGTTCATT
CGTTGGGTGATCCCTTGCTCTCACGTCCGAGTGTTTGCTCGTCGTTTAGGCCGGTGAGTG
GCATTTCTGCTCATTGCAGCCACCCCCGGGGGTTATTCGCACCTGGATAGTACCAGGACC
CTTGTGCCGCCGCCGGACTGCCTTTTCCGGCCGGAAGGGGCCTTACTCAACCCTGTTGTT
GCAACTCAAAATTAGCCTTGCGACGAGACGCGGACATTACCCATGCTGCGGTTCCCTCCG
GTCCGTTCCCGGGTCGGGTTAGGGTAACATCCGAGCGATTGTCTCCGCGGATCCAAACGC
GCTCACGAGGCGCACAATGATAATAAGACCAATAGATGCTTCATAAGGGACCATTTGAGC
TGCAGATCGTAATGCTCCTGGAAAAGCATATTTCGGATATGGGGGAGTTCCAGTTTCCAA
TAATCAACGAGAGGATCATACCCCCCACCCGGTCCTCTATGGACCGTACGAGCACGTCCT
CCGTCACCCCCCACCGCGCTTGCGGCTCTCTACCCCAACTTGCTCTGGCCGGGGTCTTCC
CTTTTGATTCAGTCATACTCCCATGCTTACTGTTGGTAAACGAAGAACCGACCACCCGAA
ACCCCATATCTCCCTCTACCTTTACTACTCGTACGAGAGTCTCTTCTTGGATATAGGAAA
GGGAATAAATAGAACTAGATAAACGATTCCTCAACCGGATAAATCCACCTATTCCACACA
ATTCTTCCGGTTATGCCTGATCTTCTTTACTTTTCATATTCCCCCATGCAATGATGGAGT
ACTTAGGATCAGCAGAATTCCCAAACCACGGAACCAACTGGTTTCACACCGACGAAGGGG
GAACAACATCCGGAGCAACGACCCCAACAGTTTGGAAGATATTTCGAGAAGAGGTTTCAG
CACCGGTGTATCCCATATGTACTCCAGTTTATTCAAAGTATCCCAATGGTGTAACGCCGT
CGACTTATTGGGGAAAAATAAGAAAATCACTTATATATCCCGTTCCGGAGAAATAAGTGG
CTCACGGAGAATGGAAAGAAACATTCCATATCTGATTTCGAAGTATTCATATAGCACTTG
TCCCAATCCTCTATCTGGATGGAGGATTACTCGTAGGAGTAGCATAATGCTAATCCATGT
TTTACACGGCCAAGTGAACATCGTTTGCCAAGTGGTAATTACTTGGTCGTTTGGGAGAGA
GACCCGGGACAGACCGTTTCTTCATTTGTTCGATAAGGGCGGGCGAAGCGTGG
>TCONS_00003507
TCCTTCCCACACCCAATATATCGAATCCTAATATGATGATCTTATCATTCCGAGATAAAC
CTCCTTCTATTTTGCGATATAGGAAGGGGAAGGAACATTGATTCGTGATATGGCAAAGGA
AAATAACATTGGAATGGAAAAAAAGCGGGTAATAGATGAAAGTATCGTTGATGATCAGAT
CGTAATGTAACGTACGGAGGGATAATCAAAATCTAGGTCGAACCCTGATGATGTGATGGA
ACAATTATCTCTATTTGTCCCCTTCGGGAAAAAGAAAAAGGAGAATGACAGAATTGTCCA
GATGTCCAGTAACCCTCTTTTTCATTCTCAATTCGAGCTCGACGGGAATAATATTCTACG
ACCAGCAATTCATTAATCTTCAAATTGATCCATTTACTATCTATTATTCGATTGACTAAT
CCTTTATATTGTGACGAATGAAGAGTCAAATGATTTGGCATTTTATCCCTCTGGGACAAA
TTGATATTGTTTTTGATTATAGCTCTCGATCTTTGTTGATCTCTTATAGTAATAACATCT
TGGGGTTTGCAACGATAACTTGGTATATCTACCACACGATCATTGACCAGGAGATGTCTA
TGGTTAACTAATTGTCTGGCTCCAGGAATGGTAAGGGCCATACCCGATCGAAAAATAATA
TTATCCGAACGCATTTCAAGTAATTGCAATAGGACCTGGCCCGTTGATCCTTTGGCTTTT
CTAGAAATACGAACATATTTCAGTAATTGTCGCTCTGTCAGTCCATAATGAAAACGCAAT
TTTTGTTTTTCTTCTAGACGAATGCGATATTGAGATATTTTTCCAGAAGAAGATCGATTG
ATGGGATAATTTCCGGATTTGGGGCTTTTACTAGTTAGTCCTGGTAAAGCTCTCAGACGA
CGTATTATTTTTAAACGAGGTCCTCGATAGCGGGACATAAAAACTCCTTAGTTCACGAAA
TGAAGAAATGGTACTGGAAAGGGGAATAGTATAAATCGTACGAATATTGGAATTCTTTGA
TATAGAGAACAAAGATCTCTTTCGAAATCTGTTTGGAGAGATCCAAGTAGATCTGCTCCA
ATCATTCATTTCGTTTCTAGTTGGAAGTGATCATGACGGATTCGGTGGACCAACGATTGG
AAGAAGGAGTCGTCTCCATATTCCTTGATCTCCACGAAACATTATGGATCGTGGAAAGGA
ATGAAGAAAATAACAAAGAGCCGACTATCGGGATCGAACCGATGACCATCGCATTACAAG
TGCGATGCTCTAACCTCTGAGCTAAGCAGGCTTATATGAATGGGATATAGCTATATACTC
ATTGGTATGAGATCCATAAATCTCTTCAGAATCTTAGCAATTCTATCGAATCGGACTCGA
TAACGCAATCTAGATTACAATGAAACATTGCTTGAACGTGGATCCGTTCGAAGGAAAGGG
AGGAAGAAGGAACAATCAATATCGATCGTTTCACTATTCTGAATCGAACCGGAAGGGAGA
AGAACATTGCGTGGGAGATGCGGAAAGGATATAATCCTTTTCAGTTATGTTATATTCGAG
TGGAAATGGTAAGAAAGAGCATCTCTCCCAATATAGAATGGATATCCAACGAATAACTCT
GATGGAAATGAAATAATGGGATTCGATTACAGCATGATCCTGTTCCCCAAGAAGGGGATA
TGGCGGAATTGGTAGACGCTACGGACTCGATCGAATTGAGCCTTGGTATGGAAACCTACT
AAGTGATAGCTTTCAAATCCAGGGAACCCCGGGATATTTCGAATGGGCAATCCTGAGCCA
AATCCGGTTTACGGAGACATTATTCTCCCAGGAAGAGAAGGGATACGTGAAGAGAAGG
>TCONS_00003508
ACAATCAATATCGATCGTTTCACTATTCTGAATCGAACCGGAAGGGAGAAGAACATTGCG
TGGGAGATGCGGAAAGGATATAATCCTTTTCAGTTATGTTATATTCGAGTGGAAATGGTA
AGAAAGAGCATCTCTCCCAATATAGAATGGATATCCAACGAATAACTCTGATGGAAATGA
AATAATGGGATTCGATTACAGCATGATCCTGTTCCCCAAGAAGGGGATATGGCGGAATTG
GTAGACGCTACGGACTCGATCGAATTGAGCCTTGGTATGGAAACCTACTAAGTGATAGCT
TTCAAATCCAGGGAACCCCGGGATATTTCGAATGGGCAATCCTGAGCCAAATCCGGTTTA
CGGAGACATTATTCTCCCAGGAAGAGAAGGGATACGTGCAGAGACTTGTTGGAAGCT
>TCONS_00003517
CCTAAGGTTAGTCTAATTCAAAATCCCTAGTCCTAAGTTATCTTACGCCCCAAAAAGTAT
TTTAATCCAAAATTAGCCTAAAGTCCAAATCCTAAGTCAAGTAAAAATTAGTTAAATTAG
TACCTAAAGTCAATTTAATCTAAAGCCTATAGCCTAACTAAGGTCAAGAATTAAATTAAC
CCTAAATCCTAAAGTTAATCTAAAAGCATCTAGCCTAAAGATTAGCCTAAGGTAAATTAA
AACCAAATCAAATTAAAATCAAATAAAACATAATAAAACATAAGAAAATCAAAGAGATAA
GGTGACGGCTTTTGGAGGCAAAGCGATTGACCTTCCACCCGAAGCCCATTCGAATACACG
ATACCTGAATCGAATCGAGGATCCATCAATCGAAGACCATTCATCGACCATCGAGCTTGC
TGCTGCTTCTGGCACTGAGACCAGCAACCAACATCCTCAAAAACACTGAGCACATCGGTT
TTTGGCTCAATCGGAGGCACAGG
>TCONS_00003545
TTTGAATCCGACTTTCTTTGAAAATTTATGAATGAAAAGGTCGAAGGGGCACTGTACAGA
GAAACCCTAAAATGATAAAATGATAGAGAATGTGTGTCCACAATAGTCGTGGTTTGTGGC
ATATGGATAGTCGTACTACGTAAATGTGGATGGGCGAGCCCAATGGCCTGGATTGTTGGG
GCCAAAACAACCTTCGAATTGTGAACCGCCTTACGGAGAGCGCCGTTGAAAACGGACGGC
AGTGGGTGGTTTTGAGGATTTTCCCTTTTTGGGAGGGTACAGAGGGGCTGGGGAACGCTT
CTGGATCCGAAAATCAAAGCTTAATCGTTGGAGACTTGTAGGCGGCTCCTCTCAAGGCTC
TACAGGATCGAGGGTTTTATCACTATGTCAAATCGGTCGAATAACGCGTGTGGCTCGTAT
CAGAGTATACTGCGAAAAAAGTACGACATACGAAAGGTTAATGGTGGAACAGAAGAAAAC
AAGATTGCTGGAACGTATGGTCTTTAAATATTTTGCGGTTTAATTGTTTGAAAAAGAACG
TTTTATTTTAGCACTACAGCAAAAATGAAAGGGTTTTGTCTTGACGAGGCATTATAAGGT
ATCTATATTTGTACGAACTGACGGCGAAGACTTCTTATACTCCTCGTAACGTCAGCGATG
TGGAAGAAAGATACAGAATGTAGTAACATCGATCTTTGCTCAAGGCGGCACATCGGCTCT
TTGTTTTATGCGATGCAGAGCGTGGACAGACCGAATAACTCGTATCAGTTTCCCACTTCA
AGGTCTGCCACGATTGTCCGTCAATATGGAGAG
>TCONS_00003590
AGCGTCGGTCGGGCAAAGCTTTGAGCTTCGCTGCTCAGAGCAAAGCTTGGCTACGCTTCT
TCCATATATGTGATTTATTACATATATAGGGCTGTGCCGTTCCCTTGAACTTCCGCCCCT
ATCGCATCGTAACTCCCATGCTTTTCCTGGTCGAACCAACCGGCGATTTCCGCTTGCTCG
GAGGAGCAAGCAGAAACAAGTCTTTCAATTTCGGGTGTTAACGTCAGGGGTGTTCCATCC
ACGGCTTGTAGCGGGGATGAAAACGCCTCTCCCCTTCAGGCGTTCTTATCTGATAGTTGA
GAGTGAGCTTACTCACTCTCTCAAGTGGAAACAAGATGGGCCCAAGCGTCGTTCCTTGTC
GGCCGAAAACGCTTCACCAAGCGTCGGTCGGGCAAAGCTTTGAGCTTCGCTGCTCAGAGC
AAAGCTTGGCTACGCTTCTTCCATATATGTGATTTATTACATATATAGGGCTGTG
>TCONS_00003591
CAAGCGTCGGTCGGGCAAAGCTTTGAGCTTCGCTGCTCAGAGCAAAGCTTGGCTACGCTT
CTTCCATATATGTGATTTATTACATATATAGGGCTGTGCCGTTCCCTTGAACTTCCGCCC
CTATCGCATCGTAACTCCCATGCTTTTCCTGGTCGAACCAACCGGCGATTTCTCCACGGC
TTGTAGCGGGGATGAAAACGCCTCTCCCCTTCAGGCGTTCTTATCTGATAGTTGAGAGTG
AGCTTACTCACTCTCTCAAGTGGAAACAAGATGGGCCCAAGCGTCGTTCCTTGTCGGCCG
AAAACGCTTCACCAAGCGTCGGTCGGGCAAAGCTTTGAGCTTCGCTGCTCAGAGCAAAGC
TTGGCTACGCTTCTTCCATATATGTGATTTATTACATATATAGGGCTGTG
>TCONS_00003592
CAAGCGTCGGTCGGGCAAAGCTTTGAGCTTCGCTGCTCAGAGCAAAGCTTGGCTACGCTT
CTTCCATATATGTGATTTATTACATATATAGGGCTGTGCCGTTCCCTTGAACTTCCGCCC
CTATCGCATCGTAACTCCCATGCTTTTCCTGGTCGAACCAACCGGCGATTTCCGCTTGCT
CGGAGGAGCAAGCAGAAACAAGTCTTTCAATTTCCCACGGCTTGTAGCGGGGATGAAAAC
GCCTCTCCCCTTCAGGCGTTCTTATCTGATAGTTGAGAGTGAGCTTACTCACTCTCTCAA
GTGGAAACAAGATGGGCCCAAGCGTCGTTCCTTGTCGGCCGAAAACGCTTCACCAAGCGT
CGGTCGGGCAAAGCTTTGAGCTTCGCTGCTCAGAGCAAAGCTTGGCTACGCTTCTTCCAT
ATATGTGATTTATTACATATATAGGGCTGTG
>TCONS_00003593
GTCGGTCGGGCAAAGCTTTGAGCTTCGCTGCTCAGAGCAAAGCTTGGCTACGCTTCTTCC
ATATATGTGATTTATTACATATATAGGGCTGTGCCGTTCCCTTGAACTTCCGCCCCTATC
GCATCGTAACTCCCATGCTTTTCCTGGTCGAACCAACCGGCGATTTCCGCTTGCTCGGAG
GAGCAAGCAGAAACAAGTCTTTCAATTTCGGGAGCAGGAAGTACAGGAAAAAGATGAGAT
AAAGGTCTTTATCACGCCAAACAGCCCACTTGAGCAACCTGCCATTATCCCATTGATTCC
TATGAATATAGGAAACTTGTATTTCCCATCCACAAATCCATCTTTGTCCATGCCGCTAAC
TATAAGTTCAGTCCTGCTTTTAGTTCATTTCGTTACTAAGAACGGAGGGGGAAACTCAGT
ACCAAATGCTTGGCAATCCTTGGTAGAGCCTATTCATGATTTCGTGCCGAACCTGGTGAA
CGAACAAATAGGTGGTCTTTCCGGAAATGTCAAACAAAAGTTTTCCCCTCGCATCTCGGT
CACTTTTACTTCTTCGTCATTTCGTAATCCCCAGGGTATGATACCATCAAGGGTGTTAAC
GTCAGGGGTGTTCCATCCACGGCTTGTAGCGGGGATGAAAACGCCTCTCCCCTTCAGGCG
TTCTTATCTGATAGTTGAGAGTGAGCTTACTCACTCTCTCAAGTGGAAACAAGATGGGCC
CAAGCGTCGTTCCTTGTCGGCCGAAAACGCTT
>TCONS_00003594
GTCGGTCGGGCAAAGCTTTGAGCTTCGCTGCTCAGAGCAAAGCTTGGCTACGCTTCTTCC
ATATATGTGATTTATTACATATATAGGGCTGTGCCGTTCCCTTGAACTTCCGCCCCTATC
GCATCGTAACTCCCATGCTTTTCCTGGTCGAACCAACCGGCGATTTCCGCTTGCTCGGAG
GAGCAAGCAGAAACAAGTCTTTCAATTTCGGGAGCAGGAAGTACAGGAAAAAGATGAGAT
AAAGGTCTTTATCACGCCAAACAGCCCACTTGAGCAACCTGCCATTATCCCATTGATTCC
TATGAATATAGGAAACTTGTATTTCCCATCACGGCTTGTAGCGGGGATGAAAACGCCTCT
CCCCTTCAGGCGTTCTTATCTGATAGTTGAGAGTGAGCTTACTCACTCTCTCAAGTGGAA
ACAAGATGGGCCCAAGCGTCGTTCCTTGTCGGCCGAAAACGCTT
>TCONS_00003595
GGCCTTTATAGAATAAGGGGAACGAGCCTCGTCAAGTGCAACCGACTCACCGCCCACATT
AGTGGAATCAAATTCCATCCAGGATCATATACAACCGTCCGATCGTGGGCGCAGGTAGGT
GGAATTCACCCACCACCTAAACTTTGAATGGGTCAGCCCAATATACGATTCCTTCCCCTC
TCTACGTTCGGGAAAGGTATAACCTTAAAGAGGTTGTGATTTATAGAATAAGTGTATTGC
AGAAAGATTGTGAAATGCCTACTTGCTTGACTTGCAATTTGAATAGTGAGATAGAATAGG
AAAAGGCTCCCTCCTGGCATTCTTAAATTGGTTGTGGTTTATCCACCCAGGAGTCCCTCG
CGTCGAAACGAGGGCGAGCGTCTCCCGGTAAATCCGCGGGCGTACCGGTTTTCGGCTTGA
TGTGAGTTATATGCGGTAGAGACGTATTGCGGAGGGACACCCCGTCCCGAAAGGACCGAA
ACTTCCTCTCGTAAGAGATGGTAAGGATGTATCTGTTGGGCGGTCTCAGCGGTGGGGACT
GTTGGAACAGTCTCTGAGAAGGTCCCGTATTCCAAACCTGATACACACTGAGATTGATTC
TCTATTTGGGATGTACCTTCTTTAGTCGATTGTTCTGCATCTGGTGTTAGCCACGTGATG
GATAGTTGATCGATGAGTCATTTTTCCAAAGCACCCAGGCGTGTAAAACAAAGGATGGGA
TGAAAAGCGGGCAATAGAAACCTGGCGGGCGGATCCGCGAAACTCACTACTGTAACGGGT
AGGGGAGGTGCTGTGCGCTCCCCATAGGCAGTTCCGGAGATGCTGCCTTCCCCTCTCTAC
GTTCGGGAAAGGTATAACCTTCACGGTCTGCCGTTAGCTCCTCAATCGCTCTCACCGGTA
ATTCATTCTATTGTGGGGAAATGACTTCTCGAGCGGATGAAGAGCCTAACGCACCCTTCG
GCTCGTATCTGCATAGAATCCTTGTTCTAAAGAATAAGTGACCTCCGGTTCCTTTCTTCT
TGTTCAAAAAATCGCTGCGTTCACAGCTCCTTCCCCTCTCTACGTTCGGGAAAGGTATAA
CGTTGACGTTCGTTCACTCGTGTCTTGCTCACATTCGTTCACCTTCTGGCTGGAAATAAG
CCGAGGCCCGCGGGGAGGCATGCTTCCTCATCCTCTCCACGTTCGGAGGGAAAGGGAAAA
CCCCCTCCTTCATCTGGCTAATATGGGAGCGCAGCGAGCGACATCTTCTTTTTTATGCTA
TCCACGAAGCGAAGCGATCGAGCTATGTCCGGGGTCGGATCACTAGCGAACCGAGGGATA
TCGATTACTCGGCGAACCGAGCTCGGCACAGCTAAGGAAGGTATGAGGCACCCATCGGAT
CTGTCAGATACTCACTACTGATTCAACTCCAACAATCGAAGTGCTTCTAGCCTTCGCCTC
CCAACCAACTTTCTCGGTTACCCAGCAAACCCAAAGAACCATCATTGGACCAACCTTATT
GATTGCTTCTGCGTTGGAGGCAACTAACCACCCTTTGCTGGTTGGTCGGGGGACGAGTCC
GAAGCCTCCTTCTTGATAGGTCATAATCAACTGCAGATTGGTTGAGTTCGGTTCGGTCCA
GCTGAGGGACCCGGACAAACAGATGCTCTTCGTTGACCACTCAACACCAATTGAGTGGCC
GACCCATGAAATGGCCGTATCTTCGGAGAGCTCACCTGCCTTCGGCTCATCTTGACTTTT
TCCGTGCTCGAGTCCAGATTTCATTCGTGCAGGGGCCTTTTCCCGTCGAGTAAGGCGGGG
GCGGACGGTTCATTCTCGAAGTTCCCCCGCCCCTCTGATTTCCAACAATGAGGGTGGTTC
TGAGAGGATCACTCACCCCGAAACGATTTCCAGAATCACCCACCACTTCGAAAAGAAACC
TTTTGAATCGATTTGTTCCTAATAATCAATAAAGATACCAGTGCAGCGAGGGGCACTATT
CGAGGGGGGGGGG
>TCONS_00003568
TCTAGGACCGTTAGGAACTCAAGGACCGTTAGGTGCTCGAGCTGCGCGAGTGGGTTGTCT
TTTTCTCAAAGGTGGTGGCTGGCTCATCATGCATCCCGAAGATAAGCTGCTTCGGTGCGT
TGCCGTATCGAATCTGCTTGGACACTGCTGCAGGTGATCCGAGACCTGATTTGTGGAGAT
AGACTGGACCCCGCGGGTGTGCTGCATGGTGATGATGGGAACTGCAGCTTCCTATTCATC
ATCGGAGAAAGAGGGGTCATTCGTACGGTATGAGTAGAACACCTCTATTTACTGGCAGTG
CTTGAGTCTAGATCTCATTCGTGCAGGGGTCCCCACCCAGCTTCCAGGGGGAGCTAGCGG
AGGGGTGCGGCCGCGGGCAGGCAAACAGGGGAGATCCCTTCTCCCGACCCTTGGATCGGA
GCACACTTACCGAAATATCCTACCTCTTACTCCAATCTCAGTCTTCCATCGATTCGGAAC
TGATATTGAACATCTATTGCTCTAGCCAAGAACTCACTCGCTATTCCTTTGGCTGCCATG
ATACGAATCAAAAGTCCAATCAAGTCGCCCGCCCCGGATCTGGCGCCACTCAACCTCGAC
CGGAGCAGCTTCTTTCTTTCCTCATTGAATAGCAATAATGCTGGAAGGAGCAAGAAAGCT
ATAGAGAATTCACATCTCAGTGAAGAAGACATGCTCGGAACTGTGAGCTAGTATTCCGAT
TGGTCATTCCTGGTCATCAGCACCAGAAGAAATAGAAATGAAATGCGGCGGGCGCCATAT
GTGCTTATGCTTTAATGAACCCTGCCCACCGGAGCAATGACCCGGCCAGTGCTCTCAACA
GCCGGAACAGAAGAGAATTGAATCGATAGGGGAACGTATAAAGAAATACATATGTAGAGT
CAATCTTTCTCTTCTCTTTTCGGTATGCCGCTCCGCAAGCAAGGAGTGCCACGAGCGGAG
CGAAAAGCGGCTAGGATCGAATTATTATATGTACGTATTCCATGCGGAATTCTTGGATTA
TGCATTTCATATACATCCATGTATCTCTCGTTCCACTAGCTAGGATCAAATTATCACATG
TCCGTCCCGTTATTACAACCTTCTTTCTTTATGTTAAAGACCAAGAGCTACGCGCAAATT
CCCATTGGATTTCGGCGGTTCTTAACAGCGATGGCTATTCATTCGAGTATTCGGGTAGCA
CCATCAGATTCTCAACAAGGTGAAAATTATCGAATCATCTATGTACATGTTCCTGCAGCT
CGGATGAGTATACCTGTTCATATTGCAGCGGCTATCAACAGTTTCCCGTTCCCATTAACG
AAACATCCCCTTTTTCCTCGCTCTCCCGGAACCGGTACAGAGATAGGTGCTTTTTCTACA
TTGTTTACCTCAGTAACTGGAGGGTTTCGGGGAAAACCTATGTGGGGCACCTTTCGGGTG
TGGGATGCTCGTTTAACCTCTGTATTCATTCTTCGCTAGGTGTTTATGGAATTATTACAG
CGGGTTGGTCCAGTAATTAGGGGGGGCGGCCGTTCGGTCGCCTATGATACTAGGGCCAAT
GGGTCAAAAATTGGTTCGTGCCGCAGGTGCTGAACGATCTACTCTACACAGGTGTGGGCG
GGCTAGGGATGGGCTCATTCACGAAACCTCAGTAGAAGCCCTTTCATATCTTCATCTCAT
TCGATAGGGCCCAATATGGAACCATTCACTTTTCCGGGATCAATAAGTGGAAGTCATAAG
AAGTATATGTTTCTCTCCGCACCTCAGATAAGGGAAGACGTTGGGAAGGAGTCTATATGC
GAATCCGTAAATATGAAGAGCATGCCGCAAAAGCATGGTCCATGTTCGGTCCTTTCCTTC
CGGAACACAGGGAGAAGTACCTAGAAACACCCCCCCATCATGGTGAACCTCTCCTTGCGA
TCGGGATGAGGTAGGTGCCTCCCAGCCGGCGG
>TCONS_00003578
GGCGGATATGATGTGGAATAATTAGGCCAATGAGATTTCTCGTTATATAGGAATACGTCC
CTCCCCACAACTCCCGGCCAGGACGGCGCAGCAGCTTGCTCCCGACCCTAGACGTGCGGG
CTGCTGCGGGCATTCTTTATCGTGCTGCAGCTTATTCGGCAAGTGGCTAATCAAAGTCCG
TGTTCTGCAGTCTTCTGCTACTTATTCATTCATTTAAGGGCGCGCTTGTCCTTATTGATT
TCGAGGGGAAGGGCTGGGAATTCGAATCAAGGGGGCTTCGCCGAGAATCGAATCTATAAT
ATAACGTAGCGAAAACCGCTGCGCCGGGCCGGCCGCCACTATCACCCGCAACTCCCATGC
GGTGGAACCACTTCATAATAGGAAGAATAAGGGATCTTCGCGAGAACAAGTCTTTCAATT
TGGCAAAGCCCTATTACTGCTATACAAAGGTACCGATCGGGTTCACGATTGGAAAAAGAG
AAGGACGAAGAAGGCCATGAATGCATCTTAAAAAAAGCTCTGTTCGTCGGTGTCCTTAAT
GAAACAAGTTTATCTTCACATGTCCTCTCGAGTCTTGACTTCTTTCTGTTCTTCGTTCGA
ACTCTTATTATGGAAATGGATAAGGGGGGTATCACTTTCCCGGCCAAGACGGCGCAGTAG
CTTGCTCCCAACCCTAGACGTGCGGGCTGCTGCGGGCATTCTTTATCGTGCTGCAGCTTA
TTCGGCAAGTGGCTAATCAAAGTCCGTGTTCTGCAGTCTTCTGCTACTTATTCATTCATT
TAAGGGCGCGCTTGTCCTTATTGATTTCGAGGGGAAGGGCTGGGAATTCGAATCAAGGGG
GCTTCGCCGAGAATCGAATCTATAATATAACGTAGCGGAAACCGCAACTCCCATGCGGTG
GAACCACTTCATAATAGGAAGAATAAGGGATCTTCGCGAGAACAAGTCTTTCAATTTGGC
AAAGCCCTATTACTGCTATACAAAGGTACCGATCGGGTTCACGATTGGAAAAAGAGAAGG
ACGAAGAAGGCCATGAATGCATCTTAAAAAAAGCTCTGTTCGTCGGTGTCCTTAATGAAA
CAAGTTTATGTTCACATGTCCTCTCGAGTCTTGACTTCTTTCTGTTCTTCGTTCGAACTC
TTATTATGGAAATGGATAAGGGGGGTATCACTTATGTATATGCATGGTAGTTTTCATCAT
TGGTGGGTGGGTGCGAGATTGATTCTTTCTCCAAGGGGCCTTCCCGGCGGATCTTGTGGT
GAATTCCTGTCTCGGTAGTTTCCGTCCGATATTGTAGGATCGGTTGTCCAGTTCTGGTTA
ATCCTTCAAGGTCCAAAGCTTAAAGACTAAACAGTTGGCGTAGTTAGTTGCATTGGGCGG
GGAAAAATGTGTTGGTTGAATCAATCGAACCTTTATCAATTACAGCTGGCGTCGATCCAG
CTTTGCGATACGGACGGACACGAATTAATGATAACGCGGCTGATGGTTACATCGATAAAT
GCCAAAGAGCAAATCTTCCCGACCCTACTACCACTATGTTCTTGCAATGTTACTTGGTTC
AGCCACATCTGTGACCTTTTCCCGGCATGTTATCGCATGTTATTGACTCAACCACGAATA
GATCGGGGAGGCATCGGAGCTATGGCCGGGCCAGTGATGGATTCCATTCGAAGTAACGTA
ACAGGGTCCAATTCAATCATGCACCACCCCCCTTTAATAGTGAATAGTTCCTCGGGAAAA
GGTCCCATCCTTCAATATCATGATTGGGTCGACCAGGCCCAATCATGAGATCAATATCAT
GATCGGGTGGGTCGACCAGGCCCGATCATGAGTTAATAGTCAATCGGAAACGTACATTGC
TATTCCAGCTGAAATACCTGGGATAATCATACCACTTCTACTAGGAGTAGCCTTTTTAGT
GTTAGCTGAACGTAAAGTAATGGCTCTTGCGCAACGTCGAAAGGGTCCTGATGTAGCTGG
ATCGTTCGGATTGTTACAACCTTTAGCAGATGGTTCAAAATTAGCTATAAAAGAACCTAT
TTTACCGAGTAGTGCTAATTTCTCCCCTTCTAGAATGGCTCCAGTGGTTACATCTATGCC
AAGTTTGGTTGCTCGGGCCATTGTACCTTTTGATCATGGTATGGTATCGTCAGATTCGGA
CATAGGTATACTTCATCTGTTTGCCATATCTTCGCTAGGTGTTTATGGAATTATTACAGC
GGGTTGGTCCAGTAATTAGGGGGGGCGGCCGTTCGGTCGCCTATGATACTAGGGCCAATG
GGTCAAAAATTGGTTCGTGCCGCAGGTGCTGAACGATCTACTCTACACAGGTGTGGGCGG
GCTAGGGATGGGCTCATTCACGAAACCTCAGTAGAAGCCCTTTCATATCTTCATCTCATT
CGATAGGGCCCAATATGGAACCATTCACTTTTCCGGGATCAATAAGTGGAAGTCATAAGA
AGTATATGTTTCTCTCCGCACCTCAGATAAGGGAAGACGTTGGGAAGGAGTCTATATGCG
AATCCGTAAATATGAAGAGCATGCCGCAAAAGCATGGTCCATGTTCGGTCCTTTCCTTCC
GGAACACAGGGAGAAGTACCTAGAAACACCCCCCCATCATGGTGAACCTCTCCTTGCGAT
CGGGATGAGGTAGGTGCCTCCCAGCCGGCGG
>TCONS_00003597
CATAAGTGATACCCCCCTTATCCATTTCCATAATAAGAGTTCGAACGAAGAACAGAAAGA
AGTCAAGACTCGAGAGGACATGTGAACATAAACTTGTTTCATTAAGGACACCGACGAACA
GAGCTTTTTTTAAGATGCATTCATGGCCTTCTTCGTCCTTCTCTTTTTCCAATCGTGAAC
CCGATCGGTACCTTTGTATAGCAGTAATAGGGCTTTGCCAAATTGAAAGACTTGTTCTCG
CGAAGATCCCTTATTCTTCCTATTATGAAGTGG
>TCONS_00003603
CAAAGCGGGAAAAAAATTCTGCCCATATCATTGAGGTGCCATTAATTAACTTCTATCAGA
ATGACGTGAGGACATGTAAGAATTTGATGGCATATCTCAGCTCTGCTATATAAATTCAGT
GCCCTTCATTCAATTTTCACTTATCACTGACTTGATTCTCCTGGGGAAACCAGGTTTGCA
CATTTCAATTTAGTGCAGGTGGGAAGCCCATTTGTTTTTTTTTTCCCTTCTTCTTTTCCC
AATTCTAAATTGAAATCTGCAAATCTGGGTTCCCCCCGGAGACTCACACAATATTTATTG
TGTATATCCTGCAGATATTGTCACATTTTTTAGGGCTATATGTTTGATCTGGAGATAAAT
GAATATTCCTAAGTGCAGCCTTGCATGCATTGGCTTCATACGGATGCCGGATGAGGGTTA
TATGTGTGAGGACAACAACCGGATATACAAAACTGAAAGGAACTCAAATATACAGAATAA
ATATATGGCTGGCATGTTATGCCTGTGCATGTAAAATCTGGATCAGCCATAAGTGTGGGT
ATTGTTTTATAAGATAATGGTCATTGTTTACTGTGGTGAATAAGTAATTTGGCATACTAG
TAGCCAAGTTTGAGTATTTGGTATGGTCAAGTTCTTCTCATGAGTCTCTCTGAACAGCTG
TATAACGGAGAAATGCTTATCCTCCATTCTAGGACTTTCAGTGCAGTAGTCAACAGCATC
CTAACTATTTTAAATCATCTTTGGGAATAAAGAGTTGGTTGCTTAAATTAGTTATAAAGC
TCCACGTGCAATGGCATGAGTTCATTAGGCCACAAGATATTGTTCGTTTTATCTCATCTC
TTACTTTTCCTCTCCATTCGCCTAGGTATCATCAATTCCATATTTGTAATATTTGAATTG
TTCTAGCTTTTTTTCTCTTTTTAAAATTTTGTGTGGATGTAATTTTGACATAAAAAATAA
GAAATTCTTGATGAAAAGAATCATGGAACTCCCCACAATTTGATTGTTCATGACTATCAT
GATCAAGGAATGGCAAAAGTAAAAGAATATAACTAATAATTATATTGTAAAAAGTAAGAA
CTTGATGATTGAAG
>TCONS_00003684
CAAGAATAATAGTGATGAAACAAAAATATATGATATTCTATAAAGGGCCATCACTTGAGG
GAATGAGTAAAAAGTCTGGTTTTTTTTTTTTTTTCGATGAGGGACGACCTCTCCTTTTCT
TTTTTCTTTCTCTTCTTTATTCTCTATTTTCTCTTTTCGCGGGAGGGGTTCGTCATATCA
ATACTAATATTGGGTAGATATAGACCTTATGCTATAAGAAACGTAGCTGTTATACGAATA
CAGATGAGGGTTTCGAATAAGAGAAGAATGGGATCTCATTATGGCTCAAGCAAGAAAGAT
CATTGGAATGAATACTGCTCTTTATGCTTCGGATCCTAGTTTATTTTCGGAGAATTTATA
AGATCATCTATTATCTGCTTAATCAATTGATTTTTTTATTTTATTTTA
>TCONS_00003685
GTTCTTTCATTATCTTCTCTCTCTGGTTTTTTTTTTCGATGAGGGACGACCTCTCCTTTT
CTTTTTTCTTTCTCTTCTTTATTCTCTATTTTCTCTTTTCGCGGGAGGGGTTCGTCATAT
CAATACTAATATTGGGTAGATATAGACCTTATGCTATAAGAAACGTAGCTGTTATACGAA
TACAGATGAGGGTTTCGAATAAGAGAAGAATGGGATCTCATTATGGCTCAAGCAAGAAAG
ATCATTGGAATGAATACTGCTCTTTATGCTTCGGATCCTAGTTTATTTTCGGAGAATTTA
TAAGATCATCTATTATCTGCTTAATCAATTGATTTTTTT
>TCONS_00003686
TGTTTTTTTGTTTTTTTTTTTTTTTCGATGAGGGACGACCTCTCCTTTTCTTTTTTCTTT
CTCTTCTTTATTCTCTATTTTCTCTTTTCGCGGGAGGGGTTCGTCATATCAATACTAATA
TTGGGTAGATATAGACCTTATGCTATAAGAAACGTAGCTGTTATACGAATACAGATGAGG
GTTTCGAATAAGAGAAGAATGGGATCTCATTATGGCTCAAGCAAGAAAGATCATTGGAAT
GAATACTGCTCTTTATGCTTCGGATCCTAGTTTATTTTCGGAGAATTTATAAGATCATCT
ATTATCTGCTTAATCAATTGATTTTTTT
>TCONS_00003687
TTTTGTTTTGTGTCATCTATATCTATGAAATTATACATGCTTTTGGAGTCAATGAGCACT
AGTAGCTTGGTTCCCTGAATAAAACCTTAGATTTTGAGTTTGTCTAGTCTTTGGAATCCT
GTTATTGTTGAAGGTGATGTTTTTTTGTTTTTTTTTTTTTTCGATGAGGGACGACCTCTC
CTTTTCTTTTTTCTTTCTCTTCTTTATTCTCTATTTTCTCTTTTCGCGGGAGGGGTTCGT
CATATCAATACTAATATTGGGTAGATATAGACCTTATGCTATAAGAAACGTAGCTGTTAT
ACGAATACAGATGAGGGTTTCGAATAAGAGAAGAATGGGATCTCATTATGGCTCAAGCAA
GAAAGATCATTGGAATGAATACTGCTCTTTATGCTTCGGATCCTAGTTTATTTTCGGAGA
ATTTATAAGATCATCTATTATCTGCTTAATCAATTGATTTTTTT
>TCONS_00003718
TAAACATTCGTAATTATAATCTCAGTCAGAATTAGATTTTAATTTGGCTAATTATGGAAG
TAAATTTGAAGGCGAAGAAAGAGTCCTAAGCCTGGATATTATTATTTGACTAAACGTTAT
GCAGTGTCCACAGGAGCCGTGAAAGATTGGTCTAATATAATATGTTTTGGTGCTTCTTAG
CATTAATCACCCGTTGCTCTGTTCATTAAGCTACCAGCTTTTTCTCAGAGTTTTTCCATA
GAATTTGTTCAACCCTCCCTATTCCAATCTCATTTCTCTGCAGTTCGGCAATTGGATTTT
AAATCAGGCAACTAAAATAAAATTACCAACAAGAGTGGAATCTTGCTGGTCTTTTAATGA
TAGCATAATTCACATTCTGCACCCCAGGAGTTGCAGTCCAGAGTGCAGATATGAAATTCT
AGTGATAAAAGTTGCCCTGGTGTTAGAAAAGCTGAACAAGCTGTAGCGACTCTCTGTTTT
TGAGAACCTTCAAAGTCTTTTGCTCCTCAAATCAAGGACAGAGAAAAGTACCTGGCTGAA
TCAGGCCTTCGAGTACTGAAAAAGGATCCGGATGCATATTCCAGTCAATTAAAACCTTTT
CATTACTTCCAACCTTCTTTCACTTCAAGTAATGGCCTTTGCATTTATTCATTGGACTGC
TGATCGATGTTGCTGGTTGCTGTCAAGGTAAAGATATGGCTTTTTTGTGTTAATGGCACC
TTGGCAGGGGCACCTTGGCAGTCTTTGGAGAACAAACTTCGGCAGCAATTTATCTTGATG
GTGCATGTTGGTAGTGGATATTTTGCTCAGGCCAGACTATCTCCTTGCGCCTATGGCAAA
TACATGACTGCGATTTATGATATCTCTACTTAAGTAATATTCGGGTGGAATTATCTATGG
AGCAGCTACAATTGCTCGTGGAGAGGTAGCAATTTTTCAGGACGGTTTTCCCTGCTGAGT
TCAATATTGAAGTTATAGAAGCTAGAGTAGTTTTGTTGTGGCTTGCATATAATTTGAGCA
TGATTTGTGAGCCTTGAGTAGATTAAGAGTGAACTTAATTGCGAGTGTGTTACGAGGGAC
ATTTACTTGTAGATACAACTCTACACACAGAAGATTGATTCAATCTCAAATAACATGAAA
GTATCAAAGGTATTTATGTTTCAAGGTGCATTTAGTTGGCAAGTTAGATTTGGAATTCAA
TTGGATTTCTACCAATATGCATTTATTCTCCAAGCCAAAAGTTGTTTTCCAGCATTAGGG
AAGCAAAATTTCACTTTATGCTGAGTGGTTATGATACAAAAGCAAACAGCCCCCCAATTT
CCAATCAGTGGCATCCAAAAGATCTGAAGACTGAAAGTTTAATCAATTAGATTGTCACCA
TATTAATGGTCAAGATACATTCTGAGGTAGATGTTATTTAAAATGTAGAGGTTATTCTTT
CAATGTAATAATCAATTAAAGTACTCTGTGCCCATGATTATTCTTTGAACTTGGCGGAGA
TAATGTGGCAGACAATGGGCAACTGCTGAATAGTCTTCCGAGTGTCGGTAAATTATTCTC
ATGTTTGTTTTGGAACTTGATATTGTTTTGTCTGCAAAGAAATTTGCCATTTCCATTGCC
>TCONS_00003847
CAAACCCAACATAATAAGAGGTTACTACATCTATAAATCATAGCTCTTCTCATTTTCTTT
CACGAGGTGTTATTTTTGCATTCAATACATGGATGCACTCACCAAGAGGATTTTTTTAGG
ATCTTAAAGACAAAGTCTGATTTTTTATTTTAGAGGGTTTGCACATTTGGAATAAAATGG
ATCATTCAACCCAAGCCAATTTGCGCCTCTTCACATCCATACTCTTTGCTTTTATAACAT
CATGTTCTTGCAATTGGACAAATTCTTCATATGAACAATGTAAAACCCTTTTTGCTCTCA
AAAGGGGTGTTGATGACCCGAAAAATACATTGTTTTCATGGATTAATGGATCCAATTGTT
GTGGGTGGAAGGGAGTGGAATGTGATGTTATTACAGGAGAAGTCGTCACACTTAATATTA
GCTTTGGAGGTTTGAAGGGCACCGTGAATGAAGGTTTGTTCGAGTTGAAGTCGTTGGTGT
TTTTGGATTTGAGCGGGAATGAATTTAATGGCAGTATTCCGAAGATAATTGGTTGCCTCC
AAAGGTTGTCATATCTCAACTTGACCGATTCAGGCTTCAGTGGTGTAATCCCTTCTTCCA
TTGCTCATCTCTCCTCCCTTACCTCTCTCGATCTCTCTGCCAATCAATTAACCTCTGGCA
TACCTCCCTCCATTGCTAATCTCTCCTCCCTTACTGTCCTTAACCTCTCTTCCAACAGGC
TCGAAGGAAGCATCTCGCTCTCTCTATTCCAA
>TCONS_00003888
AGGCTGCACGTTTTACCAAGGACAATGCCGCAACAATCGGCGGTCTACAGCAGCCAGCAA
CATGATGATGGAATAGAGCTCGAAGAAGCAGAGATGGCTGAAGATCTTCAATTAGAGCAA
ATACGCTCCCAGGAAAAGGTTCAATCAGAGCAAATAGGAACGTACGGAGATGGAAGAAGG
GACGGACGGAGCAGCGAGACTTCCCGTTCGAGCGGGCT
>TCONS_00003909
ATCTCACTGCGGATAAGAAGGTGCTGTTGCTACTTTTTGCTATCCACCGGTTGGGGATAG
GTAGATGCAGTAGAAGCCTTTGTTTGTGTATAAATGGAGGATGAGGAGTTCACTGGTACT
CACCACTGTTCTTTTGTATTACCTTATGTATAAGGAGTAGCCTCTCCGAGGAACTTATAT
ACAAAAGATCAAGTAAGTTGTGCCATTCCTCAAGTTTTGGTATCAGAGCCAGGGAGAGAT
TCTGGTCCCCGAGATACGAGGTGTGCAGTCGAGCAGCTCAGGATAAGGAGGACAGTAATC
TCAAGCAGAGCCAGAGCCGGAAATCAATGGGCATAACTACCTTCAACAGCTAATTTTATG
TATCCATGGATCATTTACAAATTATTCAACAAGTGGGAGAATGTTGGATATGTGTTGTAT
ACTTTGTATTTTTTACACCAAT
>TCONS_00003946
CTCTGATTGAAATAGTCGAATGCGTTTGGAAATGTGATAAGCATCAGACCCTGGCGATTG
CGCTATGTGAAGTGGAATTTCTCATTTTTTCTTTCGTTTTCATCCGTTAGGAGCAATGCG
TAAGATCTGGTCCGCTTACTGGAAGCCGTAACGAGTTCTCTGGACTGTGAATATACGCTG
TCCATCTTGGCAAAGCGGAAAGCCCTGGTTGGCAATGACTAGCTTTGAATGCTAATGGAC
TGAAATCAATTAAGCTGTCTCTCATCATGCTCTGCAACTTTCACCTGTTCAAAGTTGTTG
ATTACGTTGGGGTAAGCTCACATTTGCC
>TCONS_00003953
ACGAGAAATGCGTGCGCGTCCATTCGAGGGATCTAGAGCAGACTTAGCCTGATAGGACGG
TCACATGGCCACTTTCTACTGATCTTTTCAGCCCTCCAAGACCTCGGCATTGTCCCCTCC
GAATCCTCTGTCTAGAGTTCCAGCCTTCCAGGGACTGTGATTGAGCTTGACTTCTTGTAT
GGGATTTCTCGCATTTACTATTTCCAGATTTATGTCCTTTCCTCGTAAGTATCGCCGTTC
AAACACTTAATGGCCTGTAGATAGAGTGCGCATTTGCCATCTGTTGGGCTGGGGCTGAGC
AACTCAGCAAATGTTCGAGTTCAAATCCTCTTGAGTGCTCTGCAATGTTGTTCAACAAGA
TTTTGGCATTCGCCACCTCGGGTTACTGGTAGCAGGCCTTGCTGCAATCTGGAAGGAGAA
CAACTGTCTATGGAAGTTCAGGCTATGTATTCCGAGATAAAAGTCAAAGTGAAGTGGCCC
TTGCTCTACTGCAATTCCTTTTGAAAAATATGTGTAATCTCGTCTAGCACGGATACAGGA
TATTCAAGA
>TCONS_00003977
TATTAAGGTTAACATGGCCTTAACTTTTCAAATCTTGGATGGATGCAATAACATAGGTGC
ACTCGTCAAAAATCTTACAATCGAAACACACACTGCGCGTTGAAGTCCAAGTATAAAGTC
TACATTGCTGCCGCACATGCCCCTTACTCCTTGGTTTGTATTTTTGCCCTTTTTCCTTAG
CTGATTCGGGCCATAAAAACTCCAGGTTCTCTGATGGTGCCTGCATCTCTGCAACTGCAT
AAATCTTACCCATATTCCTTGTATGCTTTTGAGGCCTTTTCACTAATGAAGAACTATCAC
AAAGCTTTGCTAGGTTCCTAGTCTTGTGTTATTCTCCTTTACAATAATGCCTTTTCATTT
CTGCTTCATAAAGTAGACATGGGCATTTTCCGAAGCAGCGTATGGTGAGTCGACACATTC
AAATATTTGAGTTTAGGTATTGCGTTTCTGCTTAAGCGTAGTGATGCTCTGCGGCGTTCT
CATCCATGGAGGTTTTCGAAGGAGCAATGCGGTGCTACAGTTGTTAAAATGCACCCTCCA
GACAAATCCATCTATTCAACACAAATGGCTTTTCAGGAGGAGCAACTGTAATATGGACAT
TTTGAATCTCAA
>TCONS_00004005
CGCATGTCCTCTCGAGGGGGCATCATCCCTAACCAAATTATTAAGCCATTCCATATCTCT
CTAACAATCACGCCACTAGGGGCATCCTCATGCACCTGCCTTTATTCTTCTACACTTCTT
TGAAAAGACGCCACTTCTTCCAGTCGCGACACCCTTTCAAAGAGGGGCAAAATGTAGACA
TCTAAATAATATCATTATTTATATATCGTTACTTTATTAAAGGTTTTCTATGTCATTAAT
CAAATTCCTTTTTATTATATTAAATCTTGTCATGACATTATGCTCACCTCACTTCATCTC
ATTACACATATTAATTTAATTTATAAGAAACATT
>TCONS_00004013
CCCGTTTAGCGGAAGCAGAGGACTCCGAAGTATATATATATATTGTGTTATATATACATA
AATGACTGTCCGCACCCCATCCTTCCATTCATTGGTATGGATTGAAGGTGAGCCCGACGG
TCTTCTGGCATCCTTCTCACGCTCAAAACCTGCCAATACGTCTCACGTTCGAATCTCGTT
GTTGGGCTTTTTGGCTAATTTGATTTCAGCGCTCAAATATAATATTTGAAATGGGGAAAT
ACATAGAAATGTTGGACTTGGGAGTAAGGATTGCAGCGAGGTTCCATTCGCACTGTCCCC
AGACGGCTCGCATGTATTACAAGCCACCAATGCCTGACTCTAAATCCAAACACGAGGCTT
CTTCTGCAGACGGATCGACGCATCTTCAATTCTCAGAGGCTTTCGAGATTCTCTATGTAG
GCGCTTGAGGAGCCGCCCTGGAGTGAAAGGCCCCGTTTTTCTAACATTATTTTGCAATGG
GAAAGGGGATCGAAACCGTCCCGTCCCTCTATTTCATTTCATTCTGTGCACTTACAGCAA
GTCTCGTGTTCGAGTCTCGCTGGAGTGAAATCATTTTATTTTTGACAGATTGATATATTC
AATGCAACAGATTGATTTCGTGTGTTTTTCCTTTGAATGAGTCTTATTTGGTAGTTTTTT
TTTTTTGTTTTAATCGCTAACTTTTCCATTCGCCTTGTTACGTTCAGATTGGAAAACGTT
TAAATGTGTTTTTCTTAAATGCTGTTATGGATAGATGAAGGTGTACGTTTAGACGGTTCT
TTTTCTTTATTAAAATACTTGGTTTCACTTCGATCAAAAAATGGGCCACGGGTGTTCTCC
GTAAGACTTGAACCCTGACCAACCTGGTGTTAAGCGATTAAATCTTCCCCATGGTTCTCA
TGACAGACCAAAACTTTCATAAAAATACAAAGCATATTCGAGTGGCAAAGTCAGCAACGC
AATCGCGAGTCAACCATATACTCGCGCACGGGACTCTAACCTTGATTCGATTGAGCGTTC
GGAGATTTTAAGCTTTGATTGTAACCCGGGTCAAATATTTGTAAGCGGGGTTAACATATT
TGGCCGGTATTGGGTTACATATTTTAAGTTAAATGTTTGGGTGATTGTGATTGCGTTTGG
TGTTAAATCCCCTTTGATATGACCAAGCTGTTTAAGGTTGATTTGTTGTTCCTTCCCAAT
AGAAGGGACGTCGGATTCACTCATCTTGAATAATCTATTTCAATGGGCATATCAATAATC
ATCTATCTATTTTTAATCTCTATTTTTGTTTTATTTGTTTTTAAAATTTGTGCTAAAAAA
AGAGGAAAGACATTTGCCACCACATGGCTCTTCTATTCTATTTGTCATTTGCATTCTTTT
GCCACTGACTAACATTTGATAAAGGTTAAATAATATGGCCAGCAATTGACACATTTAAAG
GATATGCCTTATATAAGAATCTAAGATCTCTTTTTGCAAGATGCGACAATGACCGACACA
TCTAAGTGATATGCCTTGTATAAGAATCTAATATCTCTTCATGCAAGAAGGGAGAATGAC
CAAAAGCATGTTAAATTTAGAAAACACAACATAACAACCATATGCATACTAGGTCAATGT
AGGAATAGATTCAATTTTGATTCGTCTAGTTAAAGGAAAATTGTTGGGATTTAGGTGAGT
TAATATAGAAAAATTGTTGAGATTTAGGTGAGTTAATAACAAGTACAAGGTTGCACTAAG
ATGCATTCTTGTCGGTGGATGTAATGACACAAAGAAGATCCTAGCATGTTCATTGAGGTA
TGTGACCTTTCAAATGCAATACGCTCCCTACGTATTGTTTACATGCATTGTTGTTGAAAA
TTTTGCCTATTGATAGTTAAGTATATAGCCTCAACCTTGTGAAAAGATGATATTCTTGCA
AGCATGTCTTGAAGGCAACCCATATCACCTCTCTCGCACGTGCATCCAAACAAGCTTGCA
ATTGCATCAACAAATTAGGAGTCACAAATCAAATGATATGGTAAACAATATGTAATAATG
TATTATTCTAAAAAAATGATTTCATTTTTTGCCTTCCGTATTAATTGACAAATGAGATTT
ACATGCCATGCATCATGAAAACCGATATTCAAAGCATATGTTATCTAGTAAATATGTGTT
CAGTGAGATCTCTATATCTATAGGTTGTAAGATAAGAGAAAAATAAAGGAAATATATTAA
CGTCCACAAGTGACCAAAAATGGGCAAAGGGATTGAAACATACATCATGAAATATAGGCA
AAGGGAATGCTCACGGCTACTCCAATACCTAAACTAAAATATCGTAGGTACAAAAGATAC
AAGATACAATTTACAATAGTGGCGACCTTAAGGTGTGTGGAATATAATTAGATGTTATTG
ACACACCTTATGAAATATAATCATTCATGTTTAATTGTGGAATAAAAAGGTTGTAACTTT
TCTTAAAAGGGGCATAGTGAGAAGGATTGGTAGGGGCTCAACACTAGTCTTGCCACTAGA
TATGGTCACTATTGATTCCCTTCTTCTCTTTTGTGCCAATGGAATGGCAAAATTAGTATA
AAAAATAGTGTAATCACTATTTGTAATGCAAAG
>TCONS_00004041
GCCTTATATTTTGTTAATATTCTTTATGCGCCTTTAGATGCTATTCTTCTCTGTTAAAAA
CGTATAAGGCGAGAGCATTCATTGAATGAATATACAGGTTTTTCTCAACGGCAAAGCTCA
GTACTCTGAGAGTTATTAGTACCCACAAAGGATTTTGACTACAAGATGTGTCCTCCCAGC
CAAAACAGGCGAAAAAACTTCATGTATGAAACAGACTTGGATGACCCATCAAATATGAAG
CAGGCATTCAGGGTATTAGACAGAGATGGGGACGGAAGAATTGCTTTCTCTGATCTACAA
GACTTTGTCAGCAGTTGTTTGGGAGAAAACATTAGCAAGCAAGACATTGAATTGATGATA
TGTGTGGCAGACCTTGACAGAAATGGATCAGTGGAC
>TCONS_00004048
CAAATCCATAACCTGAAGGTAGGGACAATATCATACTCCGGGGGAGCTTAATCTTTGTAT
GGTTATATGCATGGCTCAGGGAGAGGGCTTTTACGTTTCGTTCAAACAGTGTCCATAGTT
GTGAGGGGATTCACTAGTGGAAGAGATGGCAAAGGGGTTAATTTGGGCCACAGCAGAGGA
TCTTGCTCGCAACAAGCCGGCTGTTCTGTCTCTCTACCGTAGCATTCTCAGGGTTTTGAA
TTCTGGAGAGTTACCTCTAACATTGGCTGCCAGGCATGCAAAGAAGGCAGAGGCTCGGAC
TATTTTCATGACAGCTTCCGGAGAACGTTCTCTGCATAATATCGCTGATTTGATGGACGC
CGGCCATTATTCTCTCTCTCTTCTCCGCAAAGGCCAAATACCTAAATTCTTTTAGTACAG
GGGATGATTGTGGACCAACTTGAGGTGTGACACTCTAGCATGTGCTGATGACAGATGAAG
ATAAGTACAATACAGTTGCAGACAAAAAACACAAGTGGTTAGCAAACAAATTGGCATTAT
TAAACAAGCAAATTATGGCAAATAAGAAGCAAAAAGGGGTGAAGCTCCCTTGCCCTTAAG
CATGAAGCCACATACAATCATGACCAAGCCTCAAGGGGGCTAATATTCAAGTTTCACATT
TAAAACATAATAGTAATGCAAAGGGGAAAAGAGCCCAAAACTAAAATCCATTGGAGTTGT
TTTACAACTAACTCCCATCATAAAAACTATTCAAGATGAATAATAAAGAAAGCAAAAAAA
AGGAGAAAAGAAGGAAAGAGAGAGCGATGAAACAAAAGTCGATAAGAGCTCAAGGAGATA
ATAACTCTGGATTTGAGCAAGATACCGTCAACATGTTGGTAGATAGATATTTTTTCAAGC
TCACTAGGTTTTGTCCTTATTGCAGAACAAAGTTAACAATCTTGATTCCCACACATTTCC
TTGGTTGTCTTTGAACAATTTTGCTAAATATCATTAATAGTGTGGAATCATTTAGGTGTT
TACATGTCTTGTATATACTTTCTTCTTTGCAATTTAACATATTGTAGAAGGTTAGTATTG
ATATGCATCTATTGTTTTGAGCAAATAGATGTAATTCTTTATCATCAACACATCAATAGT
CAGTTAATGAACCCAATTGGTTTCACTATGCAATTCTCATTACTCACAAGCCCAAATAAA
GAAGAGAAATAAAACAAGCCACGGATATTGAGCTTTGCAGGTACAGGGACAGGTGTGGC
>TCONS_00004049
CAAATCCATAACCTGAAGGTAGGGACAATATCATACTCCGGGGGAGCTTAATCTTTGTAT
GGTTATATGCATGGCTCAGGGAGAGGGCTTTTACGTTTCGTTCAAACAGTGTCCATAGTT
GTGAGGGGATTCACTAGTGGAAGAGATGGCAAAGGGGTTAATTTGGGCCACAGCAGAGGA
TCTTGCTCGCAACAAGCCGGCTGTTCTGTCTCTCTACCGTAGCATTCTCAGGGTTTTGAA
TTCTGGAGAGTTACCTCTAACATTGGCTGCCAGGCATGCAAAGAAGGCAGAGGCTCGGAC
TATTTTCATGACAGCTTCCGGAGAACGTTCTCTGCATAATATCGCTGATTTGATGGACGC
CGGCCATTATTCTCTCTCTCTTCTCCGCAAAGGCCAAATACCTAAATTCTTTTAGTACAA
TATAATACTCTGTCCCAGTATATGCATTGTTCTGCTCAATTGGGACAAAGTTCCAGGTTC
TTTTTTTAAAATAAATATCTGCATCGTAATGTGATATCAGGTTATAATTGCAGGTATATG
ATAGTCAAGCTACACTATTGGGAGTATTAAATTAAAAGAACCCACTTGCTGATGCTCACC
CCAAAATCAAGTTTAGACTTTATATGGTTGTGTATTACATAGCAAGGAAATCCATGCATG
ACAGGAAGTGATGCAAACATAGCTTCATCCATTAAGCACATTGGTAACAAGTTTACATAA
CAAAAAGTATTCTCTTTCCCAATTTATTGATATAAATTACATGAAACAATGACCAAAAGT
TTTGAGCCCATATGAAATATTAATATATATTCTTAAGTATTAATGGAGATTTCACAACAT
CCATAATCTATTGAGTG
>TCONS_00004077
TCCTGCATAGTACGAAATGCAAATTTCTACAGTATCTCCAACAAATATTTGGTCGAGAGT
CTTTTCGGAGATCTTCGAACCTATGATAGTTGTACCACGAGTCTCTCTCGATCCAACTAT
TTCTACTGTTCCTCCCGTTCGAATAGTTCCTCCTACTACACGACCGGTAGCTATAGTTCC
AAAGATTGGAATAGAAAAAACCTCTTCTGCAGCCGTATAAAAAGTTTTCTCAATTTCACG
TTTAGATGTAGAAATATGAATATCCACTTCATCCATTCATTCCTAGATCTCATCAATTCA
CTCATCCGCATCTCTGGATAAATCGGGTTTTTCAATATGAATGATTAAAACCAGTAATGC
AGAACCCAGTACTGCGGGAATTCCATCTCCCAGGAAGTAGGAATAGCTCGGAATTTCACA
TACCTATCAATTCGATCAAGTTCAATAAGATTTCACCCTCCACTTGGTTCTCTTTATCCG
GTAATACTACGGGATGAGTAAGTTCAGCTGAAGTACTATGTTAATAAGCTCTCGAATTTA
TGGCATAATCAAATGCGATATACTCTATTGGTAATATAGAGCAACACAAGTTGCTTCCAG
AGGTGATGTGATGGAAATCACAACTTTTCCTTCTCCTTCGCTTTCTCCACCTTAATCAGG
CGACACCCAGATTTGAACCGGGGATGGAGGATTTGCAGTCCTCCGCCTTACCACTTGGCT
ATGTTGCCGAACCAATATGAGAATGCAGGCGATTCCCACGGGATCGAGGATTTGAAGTCC
TCTGCCTATAAAGGATTCGAAGTCCTCCGTCTTACGACTTGGCTTGGCTATAGCACCTGC
AGACGACCCCCGGATTTGAACCGAGAATCGAGGATCGAGGATTTATAGTCCTCCGCTTTA
CCACTTAGTTATGTCGCCGAGCTGGAATGTAGGCGATCCCTGGGTTGGAACCCGGGGATC
AAGGATTTGTAGTCCTCTGCCTTACCACTTGGCTATCTCGTCGAGATGAG
>TCONS_00004078
TGCATAGTACGAAATGCAAATTTCTACAGTATCTCCAACAAATATTTGGTCGAGAGTCTT
TTCGGAGATCTTCGAACCTATGATAGTTGTACCACGAGTCTCTCTCGATCCAACTATTTC
TACTGTTCCTCCCGTTCGAATAGTTCCTCCTACTACACGACCGGTAGCTATAGTCCCAAA
GATTGGAACAGAAAAAACCTCTTCTGCAGCCGTATAAAAAGTTTTCTCAATTTCACGTTT
AGATGTAGAAATATGAATATCCACTTCATCCATTCATTCCTAGATCTCATCAATTCACTC
ATCCGCATCTCTGGATAAATCGGGTTTTTCAATATGAATGATTAAAACCAGTAATGCAGA
ACCCAGTACTGCGGGAATTCCATCTCCCAGGAAGTAGGAATAGCTCGGAATTTCACATAC
CTATCAATTCGATCAAGTTCAATAAGATTTCACCCTCCACTTGGTTCTCTTTATCCGGTA
ATACTACGGGATGAGTAAGTTCAGCTGAAGTACTATGTTAATAAGCTCTCGAATTTATGG
CATAATCAAATGCGATATACTCTATTGGTAATATAGAGCAACACAAGTTGCTTCCAGAGG
TGATGTGATGGAAATCACAACTTTTCCTTCTCCTTCGCTTTCTCCACCTTAATCAGGCGA
CACCCAGATTTGAACCGGGGATGGAGGATTTGCAGTCCTCCGCCTTACCACTTGGCTATG
TTGCCGAACCAATATGAGAATGCAGGCGATTCCCACGGGATCGAGGATTTGAAGTCCTCT
GCCTATAAAGGATTCGAAGTCCTCCGTCTTACGACTTGGCTTGGCTATAGCACCTGCAGA
CGACCCCCGGATTTGAACCGAGAATCGAGGATCGAGGATTTATAGTCCTCCGCTTTACCA
CTTAGTT
>TCONS_00004086
CTTAAAAGAAAATTAAAGCATTTTGATGAAAGCTTTGGATGGCGGAATCAAAAAACTCCT
AACAGGATTGAAAAAGGCCTAAAAAATAAAGGATTTACTATGCTTTTTATCCGTTGGGGT
TTTTTCAGCTCGATCACGCTGCAGTGTCTCGTTGAAGATCGTTTTTTTTTCAGGCTTTTG
AACATCAGATTGCTGACCGTTCTCTAAAATGGGAACAAAAACCTATTTGCAGCAACAATT
GTAGGGTTTTTTTTCCTTGGAATAGAATGTGCCAGCAGCTTTCTTTTCTACATATTTCCC
ACGACTCAATGTTATCTTGCTCAAACGTTTCATATTCTAGGAATTTGGATGTATTCCAAA
CATTTTTAGCCAATTCTTAGTCATTTTTCTATAAGGGAGACGCTTTTTAACCAATTCTGA
GTTATTTTCTGGAGGTGAGACAATTTCGGAGAGCATCCTTTGCCTTATGACGCTGAAACA
GGTCTGACCATTTTCCAGACGTTTTCTGAATTTCTCTTATTTCTGAGTTGAAAATCCTTC
ACACTTGATTTCTTTTGAAATTTTGGGTATAATCTTCACTGTTGAACGAGTTCACAACTC
ACTTTTGTTTTGAGGTGATGGAGTTGGGAGATAAGGCAGTTGGGTTCCTTATGCTGGCTT
CTAGTTTCTCCTTATTTGCATACTACACATTTTGGGTGATCATTTTGCCTTTTGTGGACA
GCGATCACTTTGTTCATAAATATTTTCTGCCAAAGGAGTATGCGATTATAATACCCGCAT
TTGCTGGGGTTACTGTTCTTACCTTCTTGATGGTTTTTGTTGGATTCACGATGGTGAAAT
CAAAACGAAAATCGTCGTGAGATATGCTTGAGTTGTAGTAATAGAATATTTTGATCAATA
TTCAAGTTTCCTCCTGCCTTATTTTGGGAGAATAATCTGAATAATAATATAATCATGATT
TTCATTTCACCGCCAGATTTTATAGAGGGTAAATATGTACACATATAGGGAGAATATTCT
GCAATATATTAAAGAGTAAATTGTTTTACATTCTCTTTGATATTAATAAAGTTCTTTGAA
GTTTGAAC
>TCONS_00004095
ATATGGCAATCCTAATAACGAAAGTTTTGTAAGGGGACTAGAGCAGGCTACCATAAGACA
AAAGATCTTCTTTATAAAGAGATTTGGAACTATTATATGTCCAAGGTTCAATATTGAAAT
CATTTCAGAAGTTTTCCCCGACTTTGTTTGTGTCAACAAACAATTCAAAATACCTTGACT
TTTTTAGAACAGGTTCAAGTCAAATAGCAATGATTTGAAACACTTTTTGGTTTCTACACT
ATTTCGGAAACCTAAGGACTTGATAGTATAGATATGTAAAATGC
>TCONS_00004100
TCTCGACAGAGTTTTATTCGGAGAAAATCAGGAGTGTCTGAGTTGGGAACAACATTTTGA
GATTATAGTGGGCACAGCTCGTGGTATTGCATACTTGCACAAATATTTCCATGTGCGGAT
CATACACCGTGATATAAAGTCTAGCAATATCTTGCTGGATGAAAATTTTTGCCCAAAACT
TGCAGACTTTGGATTGGCAAGGCTTCTCCCTGGAGATCAGAGCCACCTTAGCAC
>TCONS_00004203
ATATGTATGCTTCTCCAATTGCTCAAGACATATCTTTTCAACCGAGGAGCAAAACAAGAT
CATTTCGTTCCATTTTTAGTCAAATAGTTCGGGATATTCCATCAGTAATGCCCAAAGGGG
TGAGGGGGATCCGTATTTGTCGTCCAGGTCGATCAAAAGGTGCAGAAATAGCCAGAACCG
AATGCAGAAAGTATGGAAAAACATCTTGTAATGCATTTCGCCATAAAATTGATCATGCTT
CTGCGAAAGTATCTACTCGTTATGGAATCTTAGGTGTCAAAGTGCGGATCTCATATAGTA
ACAAAAAAAAGGGACGCGCCATATCCGAAACGTACGAGATATCGTAAATATCGGAAAGGC
ATATGTAGTAGGGGTTGCAAAACGGGCGGTACACAACTTGGTTTTGGAAGATATGGCATC
AGAAGTTGTGGAGCCGGTCGTATTTCGTATCGTTGGTAGATCCAAG
>TCONS_00004210
TGTCTTTCCAAAGGGGGCCGGTCTAGAGTTGGTCGTTGTCGGAACGTAGGTGTAAAGGGT
CTCGTACGGGATATTCCTCCCAGGGGCCTGTGAACCGAAAGCCGATGGCGTCCTTCTCCG
ATCGGGTCGAGCATGCACGTTTCGCCCTGTCCCATTAGGAAAATGTTCTTCTCCCCTTCC
CTTTCTCGGTTGTGACGTGGCTTCCCTTGGACGGAGTGGACGGATCGCGTCAAGGGTGTG
CCG
>TCONS_00004221
TATCTCCGTTAAACTCTGCCCCTCCATACAATATTACTTGGCCTTCGAAAACCTTGAGGA
CTCCTACCGCTGTAATTCTCCCATAACTCTACCAGCAATCTCCTCCATAGTCTGAATCCA
CCGGCGCAAAAAATGGATCGTCCTCCTCCACCAGGTCCGCCGCCTCCAGGACCTATGTTT
GATCCATACGCCCCCCCTCCTCCTCCTGGTTATTTTCCAGGCCCTCCGCCAGGTCCTATG
GGTCCTCCGCCACCGCCCGGCCCTCCTGCTGATTTTATGTTCGGCCCCCCTCCTCCTCCC
GGCCCTTTCGGTGGTCCTCCTCCTCCTCCCGGCCCTTTCGGTCGTCCACCTCCTTGAAAG
AGGATCACGACGTACTTCTGTACATACTCTAAGAATCGCTCTTTCCTTAGCCGTACCACC
TCTCCTCTTTCTGTACCGATCTCACAATTATAAGCCGTAAACAGTGATCAGGGATCAACT
CTTCAGCTCTTCAGTCACAAAAATCATCTCAGAGTAATCTTCGGCGTGGTCATATCCTTC
TGCGAGAAGCTTGATTGGTTTCGGAATGTTTTCGAAGCTTTAAGCGCGCTTACATTGCGA
GGCGAATATGCTTGTGATCACACAGGGCGAAGCTAATTAGTGGCTGTACCATGTCTCTAT
GGCCCTAAGTATGTAATAATCCCCCGATCAAAAAATACAATCATCGTTTTATTCTTCTTT
TAGATCTAAAAGTCATGCATGCTCCTCTATAT
>TCONS_00004222
CTCCGTTAAACTCTGCCCCTCCATACAATATTACTTGGCCTTCGAAAACCTTGAGGACTC
CTACCGCTGTAATTCTCCCATAACTCTACCAGCAATCTCCTCCATAGTCTGAATCCACCG
GCGCAAAAAATGGATCGTCCTCCTCCACCAGGTCCGCCGCCTCCAGGACCTATGTTTGAT
CCATACGCCCCCCCTCCTCCTCCTGGTTATTTTCCAGGCCCTCCTCCTCCTCCCGGCCCT
TTCGGTGGTCCTCCTCCTCCTCCCGGCCCTTTCGGTCGTCCACCTCCTTGAAAGAGGATC
ACGACGTACTTCTGTACATACTCTAAGAATCGCTCTTTCCTTAGCCGTACCACCTCTCCT
CTTTCTGTACCGATCTCACAATTATAAGCCGTAAACAGTGATCAGGGATCAACTCTTCAG
CTCTTCAGTCACAAAAATCATCTCAGAGTAATCTTCGGCGTGGTCATATCCTTCTGCGAG
AAGCTTGATTGGTTTCGGAATGTTTTCGAAGCTTTAAGCGCGCTTACATTGCGAGGCGAA
TATGCTTGTGATCACACAGGGCGAAGCTAATTAGTGGCTGTACCATGTCTCTATGGCCCT
AAGTATGTAATAATCCCCCGATCAAAAAATACAATCATCG
>TCONS_00004227
CTAAACGGCAAGTGAAGAAAATTAAAAGTGGCGTAGTGGCTACGCGTTCTTTAGATTTAC
GGATATCGGAGACGCGTGGCATCATCACCGATCTTTCTGTGGTCACATAATCACCTCCTC
TTCGCGCCATCATTGAAAACTAGAGTGAGATCACAGCCGTCGATGCTTTATGCAGTGTAA
TCCAGGCGGTCCGTTGATGGAAAGTTTGCTAGACGGTCCGTTCGATGGAAATTTTGCTGA
AATTGCAGGTCAGGACTCTGTAAAAATCCGTTATTTTTTATGTTCACTGTGTGTGGAGAT
CCATTCCATTACAGCACCCATCTTGATCAAATCGGCTAGGGTTGTTATTCATGGCTAAGC
CTGGTCAGAATTTTTCATGTGTATTTCTTTTGATGACCTTGATGTCTTAACAGATATTTA
TCATCTAGTATAAATTGGGGTTCTATCGAGGCCCTCTACATGGCAATCGAACCATGGAAG
TTGGGTATCTTCATGCGGCTTTCGGTGGCTGGACGGATTCGATTTCAAGTTCTCGGGAGA
AAGAAATTGAATATTTGTGTATTATTATTAACCCATAAGTTAGGGTTCGTTTTCTATCGC
ACGTTTTTGTATTCCATATGCTTCTGTGACGACAGAATATCTATTTTATTTGTGCAATTG
TAACATATCAAAGCGAGGTCGAGGCTTATATGGCGTTGCCTGGCAGGTATTTGTTATGCG
TTGCCGTACTGAAAAGCCGATTACAGGGCGAGGATTTTATCATGATTATGGCCCTATCCA
GAATGTGTTACATCACCTCCAAAAGCTTGGCTGCCAAGAAGTATCGTCATCATTGATCTG
CAGCAACCATTCAGGAAAGCACTGGAAACAATAGTGACATTATTTGCATTAAAAAGCTTG
GAGATTAAAGAAAAGCAGAAATCTTCTTGATGAATTTATATGTGGTACTTCTGGGTAAGG
CAATGGAAATTGGATAGGAAATTAAGCATTTCTCCCATTGGAGCAACATTACAAATGATG
AGTGTATTGTATTCTAGATCCTATATATTCTTGTGGTGTAATGTAAACACACCTCTGAAT
>TCONS_00004245
AAGTCAATCTTCCTCTTTCCGGTATGCCGCTCCGCGAGCAAGGAGCGCCGCGAGCAGAGC
GGAGCGGGAGAACAAAGTGGGCTGTGTAACCAACGATGCTGGAATTTGCACCTATTCGTA
TCTATTTAGTAATCAGTTCGCTAGTTCCTTTGATCCCACCTGGTGTTCCCTTTCCATCTG
CTCCCAATGGTTCGACTCATCCAGAAAAATTGTCGGCCCACGAATGTGGTTCCGATCCTT
CCGGTGATGCCAGAAGTCGTTCCGATACACGATCTCATCCGGTTCCTACTTCATCCATTA
TCTCTGATCCGGAAGTAACCTCTTCCTCCCCTTGGGCAGTCCCTCCCAACAAGATTGAT
>TCONS_00004256
CAGGCAGATTACAACAAATATTTCGAGTACATGGGACAACCGTCAGCTTCAAAACAATTG
GAGTTCTTGAAGTTTAGTCTGCGATCAGTTCAGGTTGCTAGAGAGCAGGTTGACAAATTC
TTGTCCCTTATTCCAAAAGAAGACTTGGAGGCTGCAAAAGCTCAAATGTGAACTATGCAG
GGATCAACTACAAACATGAATGTAAAAATATCATTAGAATTTATTCTGAAGAGATGAAAT
CAAGGCCCAGAGGCTTATCAAGAATGTGGAAATCATGAAAGCCATCCCAACTGCCTCATA
AAACATCGCTGAAAAGTAGCATATGCTTTTTGTATATGAACTGTGTCTACAGATGTCAGA
GAGGCTTCTTTCTTGCTGTTCAGTAGATCAGAGGGCCCAGAGTATAAGCTTTTCCATAAC
ATGGGGAGGTTTCAAGAGCTGCACTAATTCGAACTGCATCTTGACATTGTATTTTATCTC
CGAAGGTTACAACAGTCCAAATTGTATGCTTCTAGTTGTTCCCTAAATATTCTTATGTCA
TATTTGCCACTTATATAAGATCATGTTCAAGGACTCATCATTTGATCCATAGTAGGGAAT
CCTTATGTGCAACATTTGAGTGTGTGTGTGTGTGTGTGTGTGTGTGTG
>TCONS_00004257
CAGGCAGATTACAACAAATATTTCGAGTACATGGGACAACCGTCAGCTTCAAAACAATTG
GAGTTCTTGAAGTTTAGTCTGCGATCAGTTCAGGTTGCTAGAGAGCAGGTTGACAAATTC
TTGTCCCTTATTCCAAAAGAAGACTTGGAGGCTGCAAAAGCTCAAATGTGGGATCAACTA
CAAACATGAATGTAAAAATATCATTAGAATTTATTCTGAAGAGATGAAATCAAGGCCCAG
AGGCTTATCAAGAATGTGGAAATCATGAAAGCCATCCCAACTGCCTCATAAAACATCGCT
GAAAAGTAGCATATGCTTTTTGTATATGAACTGTGTCTACAGATGTCAGAGAGGCTTCTT
TCTTGCTGTTCAGTAGATCAGAGGGCCCAGAGTATAAGCTTTTCCATAACATGGGGAGGT
TTCAAGAGCTGCACTAATTCGAACTGCATCTTGACATTGTATTTTATCTCCGAAGGTTAC
AACAGTCCAAATTGTATGCTTCTAGTTGTTCCCTAAATATTCTTATGTCATATTTGCCAC
TTATATAAGATCATGTTCAAGGACTCATCATTTGATCCATAGTAGGGAATCCTTATGTGC
AACATTTGAGTGTGTGTGTGTGTGTGTGTGTGTGTGTG
>TCONS_00004260
GAGTTAGTGGCTGGAATGCCAGTCAATGAATGGCTTACACATCGATCTGTCCTATTCACA
AAACCCACTTTTTCAAATAATTGGGAACTTGGCCTTAATTTGGTTGCAGCAGCTGAAGCA
AGCAAGGAATTGATGTATACTTAGGATCTGGCAATGTTAATACATACGGTACTATTTCAT
GGTTATCGCAAGGAAACCTTCTTTTTCAAGGACATGATGGGGTGTCCTAACTGTACCACT
GAATTTGAATTTAGTCTGCCTGGCTCCCTGTATGCCATCTGAGGAGCTTGTCAAAACACT
TGATATGCTCCATAGTTGGCATGGAGGGAGCCATGCAGAGCTTTACTCTTTAGGCATGTC
TGCCTAATACCAGGTGCATTTCTACCAGTATTTAAAGTTTTTAGCTGTTCTTTGTTAGAA
TCGTGTGGAACAAAATGAAGAAACATACTTTGCAAACAAATGTCATTTCCATCTCAACAT
TCTTATGTAATTTTCTTTTCCCCATTTTTGTCTTTCACTATGTCACTGATCATCTATGTC
TCCTTCAGATAATGTCACTTTTGTATCATTTACATAGTTGAAACCTGTACAAAACCACAA
CCAAACTATCAACATATTATGGTAAGTCAAATTGAACATGCAAAATATATTTGTATCAGA
GATTTAAATGCAGTTATTATGATATGTGTCAAGTGTAATGAGTTTAAGAATGACTGCAAC
AATCAATTGATTTTGAATTTCTCACCTCA
>TCONS_00004278
TCAAGAAAAGATTAGGCCAGAAAAGGAGCTTCAGAGGGCTGCATCAAAGATTGCGCAGTG
CAAGCTTCGAATTCGTGAAGCTTTTCATCACCTCGATTCTTTGTGCTTGGAGGGAACTCT
TCAACAATCAGCCTTTGATTCAGAGGGACAGATCTACAGTGAGGATATTTTTTGTGCAAA
GTGTGGGTCAAAAGACTTGTTTCCTGATAATGATATAATACTCTGCGATGGTGCTTGCGA
TCGAGGTTTTCACCAGAAATGCCTGCAACCCCCTTTAGCAAATGAAGACATTCCTCCTGG
GGATGAAGGTTGGCTCTGCCCTGGTTGTGACTGCAAAGTTGATTGTTTAGATTTGGTTAA
TGATTACCTTGGCACTACTTTCAATCTTGAGGATAGCTGGGAGGTAAGCTTGCAG
>TCONS_00004299
GAAGAAGGGGCAAATCTAAACATGGTGCGAAAAGACCCAAATCGATATGAATGAAAGACG
TATTTTCACCGAAATTCGACTCATTTGGTCCATTCTTCTCTACCAAGAGTGAGGGGGGGG
GCGGAAAGGTGATTCGAGTTCTCCCCTGAGGTGGGGGGAACGGAACATTTCGCTTCTATG
CGCACGCATGTTGCATGATGTAGATTGATTGGCCGAGAAGGATGGGCAGAAGCAGTTGCA
TGATAGGGAGTTGGCCGAAAAAGATGGACAGAAACAATCGCATAATATCAATTCATCGGC
CGGGGAAGGGGGAGGGCCTTTATCATCAAAACCTAGGGGCCGTAGGGCGGGCACATACAA
TTGCTCGGAAATTTTAAGCTATACCGGGGGATTGGATGGTGGACAGAAACAATTGATTAA
TAAGCTAGTCAACTTTCGCACGATCGATGGTGAAAGAACGAGAGCCCGTGCTATTGCTCA
TCAAACTTTTCACCGCCCGGCTCGAACTGAACGCGATGTAACCAAACTTCCGGTTAACGC
TGTAGAGAATATAAAGCCCATATGCGAAGTGGGAAAAGTAAGAGTCGCAGGTACTACTCA
TAATGTACCTGAGATTGCAGCCAGGGATCGTCAACAAACCTTAGCTATTCGTTGGATCCT
TGGAGCAGCTTTCAAACGATGTATAAGCAATAGGATAGGCTCAGATAAATGTTCATCTGC
TAAGATACCGGATGCTTACCGAAAGAGGGGAATTGCACGTAAGAAAAGGGATGATCCTCA
TGAACCGGCTCCCACCAATCGAAGTTTCGCGCATCTCAGATGGTGGTAAACTCCTCCGAG
TGTGATAAGCTGGGCCCTGCAACAGGGTGGAAACGCCGCAGATAAAGCTCATCCACGGAG
CTATCGCTTCTATCTCTCATTCGTTTTCGTATATGTAATTCCATATACAACGAGCAGCGT
GGGCGAGCGGGGCAAGGAGCCTTCACCCCCTTGGGGTGGGGAGGCGAAGCTCCCCCCCTT
TAGGAAGAGGGGCTCTATATATCCCTTTGGATGAACGAATCTCATGTATAAAGCCGTTTT
TCGTCGCAATAGACTCTAATAGAATCTAATCGAATGGCCGTTAACCCTCGTTCTCCGCAA
AGCCCCCCTTCATGAATCGATGAAGCGGAGCAAAGACCTATTGGAGAGGGAACCGGAGCT
TTACCGAACTTTCTATTCGCGAAAGTTAAGGGGTCCGGACCTCCCTACTCACTTACTTAC
TCAGGGGTCCCCCCGCTTATTAATTGTAGAGAACCCCCCCCTCTTTTACCTTCTCCTCCT
CTCTTTATAGTACTTCTGATTGCCCCAGTAGGGCCCCTGAGTGATCAATAGGTCACCTAT
TGGAATGGGTCCGTCCGCGTCCCCCCCCCCCTGAATGAAGGAGTAGTGGGGGGCCTTTTC
CCTCATAGTGACTCTGAATTAATGGGGCGGATCAACTGAGAAATGCACTTCAAAGGGGG
>TCONS_00004300
TGTGTAACCAACGATGCTGGAATTTGCACCTATTTGTATCTATTTAGTAATCAGTTCGCT
AGTTCCTTTGATCCCACCTGGTGTTCCCTTTCCATCTGCTCCCAATGGTTCGACTCATCC
AGAAAAATTGTCGGCCCACGAATGTGGTTCCGATCCTTCCGGTGATGCCAGAAGTCGTTC
CGATACACGATCTCATCCGGTTCCTACTTCATCCATTATCTCTGATCCGGAAGTAACCTC
TTCCTCCCCTTGGGCAGTCCCTCCCAACAAGATTGATCCGTTTGGATCTCGGTCCATGAT
GGTCTTTTCATTGATTTCGACGATTGGATTTCC
>TCONS_00004322
AGGAACTGAACAAGGTGAAGGAAGAGCTTGTCCAAGATGCAGGTTAAAGATTAAGCTACA
GAGGAAACTACAATTTGTTCAGGAGAAGTTGACATCATTTTGCAGAGCTTTCAGGATATG
AATAATCACAGTTAGAATTTTGTCAGGGATGGCAAGAAAGCGTGGATGTTTGCAGATCAA
TGAATTCTAGAGATCCGTGTGGAGATTTAGAAAAAGAAAATGCAGACCTAAAGTGAGCCA
AGGCAAGTCTTAAAGTGAGTGTCACATGATACAGACAAAATAGGAGGCCGATTAAAGGAG
TCTACTTGGTCCAAAGAAGCATTGGGGGTTAGACTTGAGGGAATGGAATCATGGGCAAGA
TGGAAAGATGAAGCTAAGATGAGCCTAGCATGAATGACACTTGTAAGTCACTCAGAATAA
GCAGATGGAGCTACAGACACATGTAGTGAATCTCAGTATGTTTTTTAATTAGTGGCATTG
CTACATATCCATCTTCACCTTCCCCATCTAGTGAGAACATATTCAAAACTCTAAAGGTTG
GAAGCTTTAGACAGATTCTGTAGGGATTCTTGAGAATTATTTTCTGGAGGGGGCAGACAT
TGAGAGCAGTAGGTGATATGCTGCAGCAGCTGCAGTTACGGGAGAGATGTTCCACCTTTC
TATTTCAACATGTATCCATATCAATGTAAACTGATGGATATATCCTCAAGAATCTTCTCC
TTCCACTTTTACCCATTGTTGACTAATAGTGGTCACTCGTATTGTTGGATAATATTGTGG
TATTACTAGCATTGGGTAATTCCTTCATTAGTTAGGGATTGGTTGGATAGAGGTGACAGT
GGATATTAACGTCTGCTAGGAGTTGGACACTTTAAACATCCCTCGTTATGTAAAGGAGGA
CATCATGTTTTGGACTTGGACTTGATCATTAAGATAATGCTGGGTCATATTCAATTTTTT
GTTCTGACTATGTGTATGATGTAATGTTAGGATTGTCAAAGCACACCTATCACTTTTCTT
GATGTTCTATCAGATTAGGGAAACCCAAGACTCAACATTTACCATTCATGGAATTACCTT
TGGGATCTGAAACTTTGGTGTAATTTGCTTTTCAGAATCTTGATTCTTTGCTTTGTTGAT
AATGAGGGGCTAAAGAAAATGGCTGTAGAATTTGGCATTTCATCTGAGGTGAAAACAGAA
CAAGAGAATCTGCAAAAGGTTCATAATATTGAGTGTCTTTCAAGGATGGCACAGTTGGTG
GCATCCATTCCTGACAAAGCGAGATTGGAAGCCCCAAAAGCGCTATCAGCGCA
>TCONS_00004355
GTTTGATCTAATTTTTTTTCAATATATTGCCATTCGTTTTTAATCAGTTTATTGCCATTT
GTATTTACAATTTATTGCCATAAGTCACAACAAGATGTGTGAGCAATACTCGTTTCTACC
CTTAAATGTAGGGATGCCCATATCTCAAAATAACTGAATATGGGTTGCATTTATCGGCTT
ACTTTGTATTTTGGATAAGCTTTCTTTCAATCCACTCAAAGATTAATAATGTATAATTTT
GGGAATTCAGTTCATGGAGCATAGAATTATTGATTTTTCTCATGGTTCTTGTAATATAAT
AAGGATTATTCCAGCAATTTATTTGGAGTGAAACGAAGGTTGATAGATGGAGGGTATAAC
AGCAAGTGAGGTGGCTGGACTGGGTGTGGGAGGGTTACTTGTTGCTGTTGCACTTGCAGC
ACCCAGAGTAGACTCGTTTATTGCAAACTCCCAGCGCAGATCACTTGGCATGTGTGAGAG
ATGCGGTGATTTGAAGGTAGTTTCTTGTTCAAAATGCAAAGGATTGGGCAGGGTAAACAA
GGGAGCATTTGGTTTTCTTACCGGTGTTACGGCTTATGGAGTGAGGCAAGAGGTTCCCTC
TACTCCATGTCGAACATGTCAAGCTAAAGGACACCTTCATTGTCCTAAGTGTTCTGTAAG
TTGATCTTAAATTTGTTTATATACCTGCTAAGTAAAAAGGTTTGATGATTTGTTTACAAG
TTTTTAGGTAGGACCAAATTATTTTAAAAAGCCTTAGCATTGTTTAACAATCTTGGTTAA
TTGCTTTGACCATAGGATTCTTAGCTTAATCCTAAGTTAAAGCATAACATAATATGAAAG
ATGATTTTTTCACAAAGGCTTTGGTTAGATTTATG
>TCONS_00004371
AGCTTAAAAGCCTAGCTTAGCTCCTAGATTAAACTAAATTTAATCTAGGGTTAATTTGAA
TTAATTCCTAAGTGACTAATGGCCTAAGGTTAGTTCAATTAAAAAGTTAAGAATTAATCC
AAGGATTAAATCCTAGCTTAGGTCTCTAAATACTTAAACGTTAATCTAAAATAAGGCTAA
AGTATGAAATACACTCAAGTCAAAATCAAATTAGAATAAAATCAAACTAAATAAAGTTAA
TAAAATTAGATAAAAATAAAATCCAAACAAAGGAGGCAAGGCGACGGCTTTGGAGGCTAA
CCGGTCCACCTGCTAGCCGAGGCGATTCGCCTCTCACCCGAAGCCCGTGGGAATTGACAA
AAGAATCCATGGGGGGGGGGTGACCTGGATCCAGCTACCGCCAGAATCAAAACCCATCGG
CATCCAAAGAAACCATCGATCATTGATCATCAAGAATCCATCTATCTCCGTTGGCTGAGC
TGCCATTCTTGCACTGGTCTGTGAGCAACCAACAATCCCTTATTTGAACAAATCTCTGTA
TGTATG
>TCONS_00004372
GCCTAGCTTAGCTCCTAGATTAAACTAAATTTAATCTAGGGTTAATTTGAATTAATTCCT
AAGTGACTAATGGCCTAAGGTTAGTTCAATTAAAAAGTTAAGAATTAATCCAAGGATTAA
ATCCTAGCTTAGGTCTCTAAATACTTAAACGTTAATCTAAAATAAGGCTAAAGTATGAAA
TACACTCAAGTCAAAATCAAATTAGAATAAAATCAAACTAAATAAAGTTAATAAAATTAG
ATAAAAATAAAATCCAAACAAAGGAGGCAAGGCGACGGCTTTGGAGGCTAACCGGTCCAC
CTGCCAGCCGAGGCGATTCGCCTCTCACCCGAAGCCCGTGGGAATTGACAAAAGAATCCA
TGGGGGGGGGGTGACCTGGATCCAGCTACCGCCAGAATCAAAACCCATCGGCATCCAAAG
AAACCATCGATCATTGATCATCAAGAATCCATCTATCTCCGTTGGCTGAGCTGCCATTCT
TGCACTGGTCTGTGAGCAACCAACAATCCCTTATTTGAACAAATCTCTGTATGTATGATC
TGAAG
>TCONS_00004373
TCCTAGATTAAACTAAATTTAATCTAGGGTTAATTTGAATTAATTCCTAAGTGACTAATG
GCCTAAGGTTAGTTCAATTAAAAAGTTAAGAATTAATCCAAGGATTAAATCCTAGCTTAG
GTCTCTAAATACTTAAACGTTAATCTAAAATAAGGCTAAAGTATGAAATACACTCAAGTC
AAAATCAAATTAGAATAAAATCAAACTAAATAAAGTTAATCTAAAATAAGGCCTAAAGTA
TGAAATACACTCAAGTCAAAATCAAATTAGAATAAAATCAAACTAAATAAAGTTAATAAA
ATTAGATAAAAATAAAATCCAAACAAAGGAGGCAAGGCGACGGCTTTGGAGGCGAACCGG
TCCACCTGCTAGCCGAGGCGATTCGCCTCTCACCCGAAGCCCGTGGGAATTGACAAAAGA
ATCCATGGGGGGGGGGTGACCTGGATCCAGCTACCGCCAGAATCAAAACCCATCGGCATC
CAAAGAAACCATCGATCATTGATCATCAAGAATCCATCTATCTCCGTTGGCTGAGCTGCC
ATTCTTGCACTGGTCTGTGAGCAACCAAC
>TCONS_00004378
ATTGAAATACCCGCCAAGAGATAAATGAAAGAAAAGATAAAGCATTTCATTTAGCCGGTG
TCATCTCATATCCTGCGCAGGGCAAAAATGCCTCCTCCCCTCCTGTCCATCCCCAAACGC
CTCCACCGTGCAAAGAAGAAGAAAGTAAAACACAAAAAACGGAGTACTCGTCAAGCATAG
TCATGGCTATCGAAGCTGCGGTTAAAACTATGAAGAATTCATTTGCAGTGTAGACTAGAG
ACCAGAATTATGTGAAGGAGAAGAATGGCGTATAAACGTGTGTATGAAGCCTGCGCCTCA
AGCTGCAATATCTGCCTCAAGCTGCAACGAGGCAGGTAATCATGTGAGCAGTCCGGACGT
AAATAGGCATGTTATCCTCGAGCCTACTACCGCATAGACTGCAAAACTAAGGAAAATAAT
GTAGAGGGTATTATATATTTTATTATTATGTGTCCTTTTATCTAAATATAAGTTAAAAAA
CTTTTGTCACTTAATTATTGACTTATGTATATAACGCTTTTCCTTCACAAGGTGTTTGTT
AGTTTTGAAGTGGAGGACAAAAAAGGCTCGTGAGTATTGCATATTGTAATTATGACTTCA
ATAAACAGATTTATTATGTTTTAAAAAAAAAAAAAAAAAT
>TCONS_00004397
TCGGGGAGGAGGCGTAGCGGCGTGTATTCCTATAAATACCCACCTTAAATGTAGGAAGCA
CAAGGAGTTTCTGAATCAGTACTGCAATCAGTTTCTGGCACACTTTGAAACAGTGAATTG
GATCTCAGTGAATTAAAGTAAAGATGGCTGGTCGCGGCCCAGGAGGAGGCGGCCCTGGAG
GTCCTGGGGGCGGCCCCGGCGGTCCTGGTTTTGGCCCCGGCGGTCCTGGTTTTGGAGGTC
CTGGTTTTGGCCCTGGAGGTCCTGGTTTTGGAGGTCCTGGTTTTGGCCCTGGAGGAGGCC
CTGGTTTTGGAGGTCCTGGTTTTGGCCCTGGAGGAGGCCCTGGTTTTGGAGGTCCTGGTT
TTGGCCCTGGCGGTCCTGGAGGAGGCCCAGGAGGTCCTGGTTTTGGAGGCCCTGGCGGTC
CTGGATGTGGCCCGGGTGGAGGCGGCGGCGGTCCTGGATGCGGGCCGGGCGGCCGTGGAG
GTGGAGGCGGTCGGGGAGGGGG
>TCONS_00004398
AATCAGTACTGCAATCAGTTTCTGGCACACTTTGAAACAGTGAATTGGATCTCGGTGAAT
TAAAGTAAAGATGGCTGATCGCGGGCCAGGAGGAGGCGGCCCTGGCGGTCCTGGTTTTGG
CACTGGAGGAGGCCCTGGCGGTCCTGGTTTTGGCCCTGGAGGAGGTCCTGGTTTTGGAGG
CCCTGGCGGTCCTGGATGCGGGCAGGGTGGCGGTCCAGGAGGACCTGGATGTGGCCCTGG
TGGAGGCGGCGGCGGCGCTCCTGGATGCGGGCCGGGTGGAGGTGGAGGTGGAGGTGGCGG
CGGCGGTCGTGGATGTCGTTAATATTAAAGAGGAGCAAAAGCATTCTGCAAGTCGGGGAT
GCGTCTTTTTTTTTTTTTTTTAATAAGAATAGGCACTGGTAAGTCGGTATATATTCCTAT
TCCTGAATACTAGCTGCCAGTGTCTATATGTATGGATTAATCTTCTGCTTAGAGGATAGC
GTGTAACTGCTTTCTGGTTTCATCGTGACTTGAAAGAGACTGATGGGCCTTGCTTCTGTA
GATAATATATAAGATTACTTTTTTTTTTTTAATAAGAATAGGCACTGGTAAGTCGGTATA
TATTCCTATTTCTGAATACTAGCTGCCAGTGTCTATATGTATGGATTAATCTTCTGCTTA
GAGGATAGCGTGTAACTACTTTCTGCTTTCATCGTGACTTGAAAGAGACTGATGGGCCTT
GCTCCTGTAAATAATATATGAGATTCCTTTTTATATTCAACCCTTTATAACAGCTTTTGG
CTTCGGCACGACCCAATTATTTGTGTTATCAATAATCTAGTTTTTTTGGGATTTTACGTC
CAATTTAAAATACTATAAATCTTTTATTGGTAGAATCTGAAGGCCATATTCCATTGTAAG
AAAATAGGGTGTTCACTTTTGCAATGGAGAATTCTTTCCGCTGTTTCTGTTTTTCACATG
ATCTAACCATAAGGGAGATTGTGCATCCCAAATTACAAGAATATAATTCTGGATGTCTAC
AGTATTCACGGTAATGGCATTTCCAAAGGGCAAAATGAGAATTATTTTATAGTATGTAAT
AATGTGTTTCCGTGGTAAATAATTGCCACATTATTTTTCTGCTCGC
>TCONS_00004400
AATCAGTACTGCAATCAGTTTCTGGCACACTTTGAAACAGTGAATTGGATCTCGGTGAAT
TAAAGTAAAGATGGCTGATCGCGGGCCAGGAGGAGGCGGCCCTGGAGGTCCTGGGGGCGG
CCCTGGCGGTCCTGGTTTTGGCCCTGGCGGTCCTGGTTTTGGAGGCCCTGGTTGCGGTCC
TGGAGGTCCTGGTTTTGGAGGCCCTGGCGGTCCTGGATGTGGCCCGGGTGGAGGCGGCGG
CGGTCCTGGATGCGGGCCGGGCGGCCGTGGAGGTGGAGGCGGTCGTGGAGGTGGAGGCGG
TCGTGGATGTCGTTAATAATAAAGTAATTACATTACATGCTTTCTTCATCTTTTTGAGTT
TTCCAATTTTTAAACAAAAGTGCATGAAATTTACAATTTTTTCTTGTGTTTTTTTTTTTT
TTTAGTTTGTGGTAAACCTTTCTTCAAGTCGGGGGTGCTTCTTTTTTTTTTTTTAATAAG
AATAGGCACTGGTAAGTCGGTATATATTCCTATTTCTGAATACTAGCTGCCAGTGTCTAT
ATGTATGGATTAATCTTCTGCTTAGAGGATAGCGTGTAACTACTTTCTGCTTTCATCGTG
ACTTGAAAGAGACTGATGGGCCTTGCTCCTGTAAATAATATATGAGATTCCTTTTTATAT
TCAACCCTTTATAACAGCTTTTGGCTTCGGCACGACCCAATTATTTGTGTTATCAATAAT
CTAGTTTTTTTGGGATTTTACGTCCAATTTAAAATACTATAAATCTTTTATTGGTAGAAT
CTGAAGGCCATATTCCATTGTAAGAAAATAGGGTGTTCACTTTTGCAATGGAGAATTCTT
TCCGCTGTTTCTGTTTTTCACATGATCTAACCATAAGGGAGATTGTGCATCCCAAATTAC
AAGAATATAATTCTGGATGTCTACAGTATTCACGGTAATGGCATTTCCAAAGGGCAAAAT
GAGAATTATTTTATAGTATGTAATAATGTGTTTCCGTG
>TCONS_00004402
GAATCAGTACTGCAATCAGTTTCTGGCACACTTTGAAACAGTGAATTGGATCTCGGTGAA
TTAAAGTAAAGATGGCTGATCGCGGGCCAGGAGGAGGCGGCCCTGGAGGTCCTGGGGGCG
GCCCTGGCGGTCCTGGTTTTGGCACTGGAGGAGGCCCTGGCGGTCCTGGTTTTGGCCCTG
GAGGAGGTCCTGGTTTTGGAGGCCCTGGCGGTCCTGGATGCGGGCAGGGTGGCGGTCCAG
GAGGACCTGGATGTGGCCCTGGTGGAGGCGGCGGCGGCGCTCCTGGATGCGGGCCGGGTG
GAGGTGGAGGTGGAGGTGGCGGCGGCGGTCGTGGATGTCGTTAATATTAAAGAGGAGCAA
AAGCATTCTGCAAGTCGGGGATGCGTCTTTTTTTTTTTTTGTAAGTCGGTATATATTCCT
ATTTCTGAATACTAGCTGCCAGTGTCTATATGTATGGATTAATCTTCTGCTTAGAGGATA
GCGTGTAACTACTTTCTGCTTTCATCGTGACTTGAAAGAGACTGATGGGCCTTGCTCCTG
TAAATAATATATGAGATTCCTTTTTATATTCAACCCTTTATAACAGCTTTTGGCTTCGGC
ACGACCCAATTATTTGTGTTATCAATAATCTAGTTTTTTTGGGATTTTACGTCCAATTTA
AAATACTATAAATCTTTTATTGGTAGAA
>TCONS_00004403
GAGGAGCAAAAGCATTCTGCAAGTCGGGGATGCGTCTTTTTTTTTTTTTTTTAATTCGGT
ATATATTCCTATTTCTGAATACTAGCTGCCAGTGTCTATATGTATGGATTAATCTTCTGC
TTAGAGGATAGCGTGTAACTACTTTCTGCTTTCATCGTGACTTGAAAGAGACTGATGGGC
CTTGCTCCTGTAAATAATATATGAGATTCCTTTTTATATTCAACCCTTTATAACAGCTTT
TGGCTTCGGCACGACCCAATTATTTG
>TCONS_00004404
GAGGAGCAAAAGCATTCTGCAAGTCGGGGATGCGTCTTTTTTTTTTTTTAATAAGAATAG
GCACTGGTAAGTCGGTATATATTCCTATTTCTGAATACTAGCTGCCAGTGTCTATATGTA
TGGATTAATCTTCTGCTTAGAGGATAGCGTGTAACTACTTTCTGCTTTCATCGTGACTTG
AAAGAGACTGATGGGCCTTGCTCCTGTAAATAATATATGAGATTCCTTTTTATATTCAAC
CCTTTATAACAGCTTTTGGCTTCGGC
>TCONS_00004405
GAGGAGCAAAAGCATTCTGCAAGTCGGGGATGCGTCTTTTTTTTTTTTTAATAAGAATAG
GCACTGGTAAGTCGGTATATATTCCTATTTCTGAATACTAGCTGCCAGTGTCTATATGTA
TGGATTAATCTTCTGCTTAGAGGATAGCGTGTAACTACTTTCTGCTTTCATCGTGACTTG
AAAGAGACTGATGGGCCTTGCTCCTGTAAATAATATATGAGATTCCTTTTTATATTCAAC
CCTTTATAACAGCTTTTGGCTTCGGC
>TCONS_00004406
ATCATTCTAAAATGCATCTCATCATTGTACATGAGCGGCGAAAAAGAATGACAAACACTG
GCCGTTTAAGCTCCTTCGTCGCCACGAAAAGCATTCGTGACGCGTGTCAGCCAAAACTAC
CACAAGAAATGTTGTCGGTAACCAAAGATTAATCTATCTACCTTCGATATAACAGTGGAA
AGCGTGACTGAAGAATTGTAGATGTAGTGCTTATCCAGTAAAAATATCGGGGAGGAGGCG
TAGCGGCGTGTATTCCTATAAATACCCACCTTAAATGTAGGAAGCACAAGGAGTTTCTGA
ATCAGTACTGCAATCAGTTTCTGGCACACTTTGAAACAGTGAATTGGATCTCAGTGAATT
AAAGTAAAGATGGCTGGTCGCGGCCCAGGAGGAGGCGGCCCTGGAGGTCCTGGGGGCGGC
CCCGGCGGTCCTGGTTTTGGCCCCGGCGGTCCTGGTTTTGGAGGTCCTGGTTTTGGCCCT
GGAGGTCCTGGTTTTGGAGGTCCTGGTTTTGGCCCTGGAGGAGGCCCTGGTTTTGGAGGT
CCTGGTTTTGGCCCTGGAGGAGGCCCTGGTTTTGGAGGCCCTGGCGGTCCTGGATGCGGG
CAGGGTGGCGGTCCAGGAGGACCTGGATGTGGCCCGGGTGGAGGCGGCGGCGGCGGTCCT
GGAATTTTGAAATAGTGAATTGGATCTCGGTGAATTAAAGTAAAGATGGCTGGTCGCGGG
CCAGGAGGAGGCGGCCCTGGAGGTCCTCGGGGCGGTCCGGGCGGTCCTGGTTTTGGCCCT
GGCGGTCCTGGAGGAGGCCCAGGAGGTCCTGGTTTTGGCCCTGGCGGTCCTGGTTTTGGA
GGCCCTGGTTGCGGTCCTGGAGGTCCTGGTTTTGGAGGCCCTGGCGGTCCTGGATGTGGC
CCGGGTGGAGGCGGCGGCGGTCCTGGATGCGGGCCGGGCGGCCGTGGAGGTGGAGGCGGT
CGTGGAGGTGGAGGCGGTCGTGGATGTCGTTAATAATAAAGTAATTACATTACATGCTTT
CTTCATCT
>TCONS_00004407
TCTGAATCAGAACTGCAATGAGTTTCTGGCACATTTTGAAATAGTGAATTGGATCTCGGT
GAATTAAAGTAAAGATGGCTGGTCGCGGGCCAGGAGGAGGCGGCCCTGGAGGTCCTCGGG
GCGGTCCGGGCGGTCCTGGTTTTGGCCCTGGCGGTCCTGGAGGAGGCCCAGGAGGTCCTG
GTTTTGGCCCTGGCGGTCCTGGTTTTGGAGGCCCTGGCGGTCCTGGATGTGGCCCGGGTG
GAGGCGGCGGCGGTCCTGGATGCGGGCCGGGCGGCCGTGGAGGTGGAGGCGGTCGTGGAG
GTGGAGGCGGTCGTGGATGTCGTTAATAATAAAG
>TCONS_00004396
TCGTGGCTGTCGTTAATAATAAAGAGGAGCAAAACCATTCTGCAAGTCGGGGATGCGTCT
TTTTTTTTTTTGTAAGTCGGTATATATTCCTATTTCTGAATACTAGCTGCCAGTGTCTAT
ATGTATGGATTAATCTTCTGCTTAGAGGATAGCGTGTAACTACTTTCTGCTTTCATCGTG
ACCTGAAAGAGACTGATGGGCCTTGCTCCTGTAGATAATATGTGAG
>TCONS_00004446
CAGCAAAGCACATATATTGGATGTGTTAAGCAGCGTCATTGTCGAATCATTTTCAGAGCA
ACAACCTGTTACTAATTCTGATGGTTGTGCTCTCATTAGTAAGATTGAAGGATTCCTCTG
CATGCCTTGCCTAAGAAAACAGCCAACAGAAGAAGATAGAGAGGGAGGCATGAGTTATAC
TTCCCTCTCTTCAACACCGGAAGGCCATCAGCAGCAGCAGCAGTCTGAAGAAAGCCACGT
CAGAGACGGTGCATCAGATCAATCTCAAGAGAATAGGCAACAAGAGGGTACATGTCGTTG
GCATAATCTAATTACTAAAGTTGGAGGATTCGTCTGCATGCCTTGCTCAAGAGGGAACAT
GTGTTCTTGGCAGTCTTCCCTTCCTTCAGTGGTAGTATTAAAGAGGACTGGAA
>TCONS_00004450
ATTGGAGTCCATCACCGCCAGAGAAATCCATTGCTGATTATGTTTTGGAAGGAAGAAATT
TTTGGAAACATCAGGCTTTCGTGTTGAAGTGGATATAGTTGCTCGAGGAGCAGGAAATCA
AGGCGACTGAAAGAAAAGTTCGAAATAAAACTTTAAACTTCTCCTCGACTCTTTCCGTTT
ACAACAGTGGACAACATTATGCTTTCGTGGTGAAGTGAATATACTTGTTGCAGGAGGAGG
AAATTAAGGTTCTCCATGGCTCAGGCAAATATTGAGATTGATATTCATGAAGTTAGCTCA
TCTCAAAAGGTTCGTAAGTGGCTTGCCAATGTCAAAAGAAGCCTTTGTATACACGAAGAT
TGGAACCCACCAGCACCACTCAGAGATGGTGTACAAAACAATGATCAGAAATTTATTTTG
AAAATCCCAAACTATTTGGTGAATACAAAGAAGGGAGCATATGTTCCTCAAATGATATCA
CTGGGTCCTTATATACACAGAAGCATCAAACATGATATCTCTGACAGCATTTCGGAGGTG
GAGCAGCTCAAACTTAGAGTTGCTAGAAGAATGA
>TCONS_00004451
ATTGGAGTCCATCACCGCCAGAGAAATCCATTGCTGATTATGTTTTGGAAGGAAGAAATT
TTTGGAAACATCAGGCTTTCGTGTTGAAGTGGATATAGTTGCTCGAGGAGCAGGAAATCA
AGGAGGAGGAAATTAAGGTTCTCCATGGCTCAGGCAAATATTGAGATTGATATTCATGAA
GTTAGCTCATCTCAAAAGGTTCGTAAGTGGCTTGCCAATGTCAAAAGAAGCCTTTGTATA
CACGAAGATTGGAACCCACCAGCACCACTCAGAGATGGTGTACAAAACAATGATCAGAAA
TTTATTTTGAAAATCCCAAACTATTTGGTGAATACAAAGAAGGGAGCATATGTTCCTCAA
ATGATATCACTGGGTCCTTATATACACAGAAGCATCAAACATGATATCTCTGACAGCATT
TCGGAGGTGGAGCAGCTCAAACTTAGAGTTGCTAGAAGAATGA
>TCONS_00004453
GAATGGAAATATACATTCATCCATCGATATCTTAATATATATCCATTTCTGTTCAGATAC
ATGGATCTATTTCTATATTTAGGAATACAATGACGTGTAATTTGGATCCGTTTATGATCT
AAATAACTGCGCTTAGCGCCCCCCCCGCTCATTAAACGGCTCTGCCGCAATGGATGGCAG
AGGGTCCGTAGTATCCTACCCCGAAGGGGACCCCGTAAGGGGGAAGCACTGGAGTGATCC
AGTAGCCGGGAAGGGGCCTAATTGATAAGTGCCTACTACTACACTTGGCTCTACACATTG
ACGAAGCTAACCCCTGGAGGATCCATTGGATGTGTCTGGCAGAGTTCGGACAGGGGGGGC
TTAAATCCTTCTTCCTCGTGAATCTCTAGATGCATGGCTTTTTGAACGGGGCCGCGGAGA
GCGGAGCCTCGAGAAGCTCGACACTGTTGAGAGGAGGTGAAGAGACAGGATGCATCCCGA
CAAAATGCTATTGATTCCGAGAGGACTATAATGAGGAGGACGACGGACCAACGAGTTGAT
CGCGGAGACGGGGGAACCACCGGGCCCAACAAGAAAGAAAGGGGGGGACGGCTACGCTAC
C
>TCONS_00004454
ACGCTTCTCCATGAGCCCATATTTGGGGAAATCGATGTTTTGAATTCCCTCCCGTGTGAT
GCTATATCAGCTAAGAGAGGGGATATGACTTCTTGCGGCCATATGTTCCGGCAGGAGAAG
CTCCTCCAAGATTCTTCCGACGGCTTCTATTTGCCCCCGCATCTGTGGAATCGTATTTGG
TTCATCCGGGAGAGCTTGCTCCATGGTTGATCCGATCGAAGCATTTAGCAATGCCAGCTG
GAAGGACATATCGAATTTTTTGGTTCATGCTTACTTCCATAGCCCTCTTTCTTATTCCCT
AATCTTAATGGGGCAAGATCGCCTATCTATTATTACTTAATATTAATAGGGGCGGGAGGA
GCTGGCTCGACTAGGGGGCTTCCCTTTCGGTTCCTGAAGCCCCCTTCCGGTGCGATGGCT
TGTTCCGCTCCGTAGGGCGGTCGTAATTGTTCCGTTGGACCGGACGGCTCAGTATCCGGC
TAACGGGCTGGGAACACGTTGTATAAGTAAGGGCGGGCAACTCTCGAACAATGCATGCAG
GTGAAGAGACAGGATGCATCCCGACAAAATGCTATTGATTCCGAGAGGACTATAATGAGG
AGGACGACGGACCAACGAGTTGATCGCGGAGACGGGGGAACCACCGGGCCCAACAAGAAA
GAAAGGGGGGGACGGCTACGCTACC
>TCONS_00004455
AGGAATACAATGACGTGTAATTTGGATCCGTTTATGATCTAAATAACTGCGCTTAGCGCC
CCCCCCGCTCATTAAACGGCTCTGCCGCAATGGATGGCAGAGGGTCCGTAGTATCCTACC
CCGAAGGGGACCCCGTAAGGGGGAAGCACTGGAGTGATCCAGTAGCCGGGAAGGGGCCTA
ATTGATAAGTGCCTACTACTACACTTGGCTCTACACATTGACGAAGCTAACCCCTGGAGG
ATCCATTGGATGTGTCTGGCAGAGTTCGGACAGGGGGGGCTTAAATCCTTCTTCCTCGTG
AATCTCTAGATGCATGGCTTTTTGAACGGGGCCGCGGAGAGCGGAGCCTCGAGAAGCTCG
ACACTGTTGAGAGGAAGCATCCCGACAAAATGCTATTGATTCCGAGAGGACTATAATGAG
GAGGACGACGGACCAACGAGTTGATCGCGGAGACGGGGGAACCACCGGGCCCAACAAGAA
AGAAAGGGGGGGACGGCTACGCTAC
>TCONS_00004494
AGACCGATGGTTACCAAGGGCCTTACAAACGGTTGGTGCAATATTGGTCTCCCTGGAATG
CTAATGAAAATGAGGGAAACGGAGAGCACTGATACCTCCAGATGCTGGATTTATCAGTGA
AGCTCTTGAGCCTCAGCCTCAAGAGTTTGGTCCTAGGAGAAGCCTTTCATCCCATATGAA
GGAGCCTTTGGTTTTTGAAGTACAAGTTCTGAAAGTATTATGAATGCTGCCCATTATTCT
TAAGTTTAAGTACATATAAGAAGCATTCGCTCGTGAAATTCTCAGTGTGGAGTTCATTGT
TTGGCATGGAAAAGCTGATATCTTTTTCAGTTTCCAGAAACAGCACTGGCAAGTTTAGCA
CTTTCAGATCCCCATGTTGTATGGTGTAAGTCTTACAATGTTACTTCAGTCTGAAATGTT
ATTTGTATTTCATTCTCCTTCCATGTTCTATGACCAATGCCTTGTTTGAGGTACAGTTGC
TCAAGGCTGCCTATCTCTGTGCAAGAACATGTTTATATTACATGGGGTTGGATCATCATT
TACTTGTTAAAGACAAATTTTCTGTTGTTACTTTCATGTTTTGTGCCAAGAACTCTCACC
ACCAGAATTGCAGATTTCTATTCTCAATCTCTTCCTTAATTGTCTGGTTTGTGGTGAAAA
ATGTAGTCTTAGATTCATTGTAATAGAGTAAAAGATGCATGATAATGG
>TCONS_00004577
ACAGGATCTAGGGTTGGTGCAGACCAATAAGCTATAACAACTTTGTAAGTCTACGTCTAC
TTCCAAAATTGGAACGTCCGAATCGAAATAAGAGAATGATTAGCAATCATAATAGGAAGA
AGTATTTCGATAAGAAGTAGATTCGATTATCTAGTGATCGTTCGTATGATTGATCAACGT
GGACAAATAGTGAAATGTACGTTGCTGCCATTCCGAGAAGATCGAAGACGACCACCGAAG
TAAGCTTGGACCTAATGATCAGAAAAGAATCGATCTCAGAACAAGAAAATCCCATTTCCA
ATTGTTCGAACGACTAGATCGAAATCAAGGATTGAGATAGATTGCACATGAAATGGAGAG
AGGAAATAGGTGAAAGACGGCTCAAGAGGTGGATAAATTCAGATCCTCTAATATTCTAGC
ATTACTCAAGCATACTTGAGCTGTGAGTATGAATTACCTCCTTCTCCTCTTGGAAAAGGA
AAAGTACTAAGATGAAAACTAAGTTCATACAGTTTATATAACTAGTACAGATATAGAAAA
AGTAT
>TCONS_00004616
TACTGAACGAAGTAGATATTTTTGGCATCGGTATAGCCATTCCTCCCATTTTGTCAAGAA
AAGGAGTACGTATCCTATCGTAACTTGTTCCCGCCGAGAAGGAAAGTGCAGCACCAATTA
ATCTATGAGAAATCATTTGCAAAATGGCCCCATTAAGACCTGTATCTGTCATGGAACCGA
TTCCTATAATTACAAAACCCATATGAGATACTGATGAATAGGCTATTCTCCTCTTCGAAT
TACGTTGACCCAGAGAAGTTAGAGCTGCATAGATTATTTGAACCGCTCCTATTATTACCG
ACCATGGCGAAAATAGAGAATGAGTATGAGAGAATAATTCCATATTAATTCGAATCAATC
CATATCCTCCCATTTTAAGTGGAATTCCGGCCAAAAGCATACATGTACTATAATGCGCTT
CCCCATGAGTATCCGGTAACCAGGTATGTAAGGGAAAAATTGGCAATTTAATGGCATAAG
CGATAAAGAATCCTGAATAAAATACTATTTCCAGTGCTACGGGATAATATTTATTAGCCA
AGGTTTGGAGATCTAATGTTGGTCCATCAGAGGATCCATAGAGACCCATACTCGAAGCTA
CCATTAAGATAAAAATCGAACCACCTGCAGTGTACAAAATGAACTTTGTAGCCGAGTATA
GACGTCTTTTTCCTCCCCACATAGATAGAAGTAAGTAAACGGGAATTAGTTCTAGCTCCC
ACATGAGAAAGAAAAGTAGAATATCTCGAGAAGCAAATGATCCTGCTTGGCCACTGTACA
TCGCCAACATCAAAAAATGCAACAATCGCGGATTTCGAGTAACTGGCCAAGCGGATAAAG
TAGCTAAAGTAGTAACAAATCCCGTCAATGTAATAAGTCCAACGGAGAGTCCATCAATTC
CTAG
>TCONS_00004652
CTGCACCAAGGGCTTCTGCACCGTTTTCTGTCATCCACGCTGATCAAGGTTCGAATCCCG
GCCACAGGACATTGTTCTCCATTGGAAAGGGTTAGAATATGCCAAGCCAAATGGGCACCA
CGGCACTTCTGAATATAGTTTTTCTTGTTGTGGTGTTGATTGGCGTTGTTTTACCACAAA
TTAATGCTCAGGATCCGTCTGGTCCTGCGCCGGCCCCCATGAGTGACGGCATTGCAATAG
ATCAAGGAATTGCTTACATTCTCATGTTTGTAGCTCTGCTGCTCACATATCTCATCCATT
AATCCCCACTTCATCATCATGCTTCCCAAACGGTGTACTTCCACGGTTTAATGATGTGCA
TCTATTTTCTTTTCACTAAGTTGGGCAGTTTGCAGTTTCTGGGCAATATCCGAGGCCGGA
TCTGTGCTTCGTACAGAGAAAGATGATTATGTGGTGAAGCAGATGAAACGGTGGCTCAAT
TTCATCTCTTATTTAGCCAGTTCTTGGCCATGGCTTTTTGTATTATTTAGCCTTTTGTTT
TCATTGTGTAAAAATTTGTTTGAATGTTTTTCCATTTTATTCGGTAAGAAATTAATTCTT
TTGCCCATCAATGATTAGTCATATGGATGTCCTTTTGCATTGGCAGCCCCACAATTAAGC
CTGGTTTGGCTAATTCACCTTGCCATTTTAGCGGTGCCTCTTGGTCAGAGTATTTTAATT
AGGCACCAATGTAATGAAGGTGCTTCAAGGAGCCATTCATCGACGAGTCCATTATTTCAC
ATTAATTTGGACAATATTTGTAAATTTTTAATAGAAATATAAATCTTTTTTCTAAATCTA
CAAATGAAGGGAGTTTTTGTCGAAATTTAAAAAAAATGGTTTATATTTTGGACATGTTTA
TGCTGCTTTCAAATTTTTATTAAATTTTAATTGAAATAGGGCCGCTTCGCACACCTCTAT
GTTTGCGAAATAAATCAGAGTAACTAAGGCGCACTAATTTTTTTTAAAGTACCTTTCGAG
GTACTTTAAGAAACGACAGAAAACATAACCATTTACCATACGTTATTTAAATTTATACGT
AACGGAATTGCTTGACTGAATACAGTGCGAAGACGATTTCTATCGTCTTTTGTTTTACTT
TAGTTTAATGCCCAGTTGGAAGTGGCCCATAGTCATACTATTTTGTAAATAGCTCAAAGT
TTATTATATTCTAAATATTAAAATTATTTATATGCAAGTGTTAAATTAGATTGCTCTATA
ACATAAGCAACCAAATGGATGTAGATTTAATAGCCACAACTTAGGACCTCCAAGTGACAC
TTGAACTCCATCTATTGCATCAAAGCATTACACCAAAACAATTTGGCAATAACTTGATGA
CCACTAAGAAGCGAAAGCTCTTGCAATATTCGATGAAAAAGCACATTTAATGTCAAACAT
ATATCTGCAAACGATAAACTCCATACGGAAAGTGTCCATAATTACAATTAAGCATTTGAC
TAAGGAGATCGAATTAGAAAGTTGA
>TCONS_00004638
AGAGCAACTCATCGATTCTCTTCTTTGTTTTGCCCATCATTCATCCCCTGCATTTCTCTA
CTTCCCCTTTTCCCCAGTTGCTTTGATTGGGATTTTGAATTCAATCCTAAAACATATCGG
AGTGGGCATTCAATTCTTAACTGTATTCAGAAAAGTGAGCAAATCCGAAGGCTAAAGTTA
TGGCAATCAGATCCCTGTTGACGGCAGCAATCCTTGTTTTGATTGGCGTTGTTGTTTTAA
CACAGAAGATTAATGCTCAAGATCTCTCTGCTCCAGCTCCTGCCCCATTTAGCGATGGTG
TGTGAATTTATCCGCTTAAAACACCCAATTCAACTTGCCCAACATTAATTTTTGTGTGTC
AAAATGCATTAATATTCTTCTTCTAATCGGTAATTGGGTTTGCTTTTTGTGTATGATGAT
GAAAAATTGCAGGCACTGCAGTAGATCAAGGAATTGCTTACATTCTGATGTTCGTAGCTC
TGCTGATTACTTATCTCATCCATTAATCTCCCAAATTGTCATTGATTCTCTTTGGAGTCC
AATCGATGTGGAGCATCGTGATCTCTTTCGGATTATGGATCGACGGCCTGCCTCTGCGGC
CAATATTTGAGTGCTGATTCTTCCATAGGACGTGTACAATATTTGGGATGAGCTCATATT
CCCTTAGCATTTACAATTCTTTGATACAAATAACCCATTCTTATATAGTGTTTGGTATTT
ATGTAGAAGGTTATCCTTTCACTTTACAATGATTTATTTATTTCAATACATATATATATA
TATATATATATATTCTTTAGCGCAACAAACTCTCTTCCCTGTGTATGGTCATATGAATGC
TTAAATTTAGATCTTGTAATGGGATGAAATGATTGAAGCATGAGCTTTTCTAAATGCACC
ATGTTATGCGAAGCCCATCTTTCAGACAATAATCTATCTTTCACATAAGTTTTTGTTGAC
GTTCAATTTTGGCACCTCGTTGGCTTGTAGTGGATAAGGCTTGACTATTGCAACTCAAAG
ATAAAGTATCAAAGTGGCATAACAATAAGAGATCAGAAGACCTTTTGACTTATGAGAGGC
ATTTCCTTTCATAGTAAAAGAATAAACAAAATGCAAAAGTAAATGAGTACTATTTACGCT
ACGCAAATAGTTGCGAATGAACAAGGGGAG
>TCONS_00004641
AGAGCAACTCATCGATTCTCTTCTTTGTTTTGCCCATCATTCATCCCCTGCATTTCTCTA
CTTCCCCTTTTCCCCAGTTGCTTTGATTGGGATTTTGAATTCAATCCTAAAACATATCGG
AGTGGCCATTCAATTCTTAACTGTATTCAGAAAAGTGAGCAAATCCGAAGGCTAAAGTTA
TGGCAATCAGATCCCTGTTGACGGCAGCAATCCTTGTTTTGATTGGCGTTGTTGTTTTAA
CACAGAAGATTAATGCTCAAGATCTCTCTGCTCCAGCTCCTGCCCCATTTAGCGATGGCA
CTGCAGTAGATCAAGGAATTGCTTACATTCTGATGTTCGTAGCTCTGCTGATTACTTATC
TCATCCATTAATCTCCCAAATTGTCATTGATTCTCTCTGGAGTCCAATCGATGTGGAGCA
TCGTGATCTCTTTCGGATTATGGATCGAAGGCCTGCCTCTGCGGCCAATATTTGAGTGCT
GATTCTTCCATAGGACGTGTACAATATTTGGGATGAGCTCATAGCATTTACAATTCTTTT
ATACAAAAAACCCCTTCTTATCTAGGGTTTGGTATTTATGTAGAAGGTTATCCTTTCACT
TTGCAATGATTTATTTTAAGACAGATTTATTCTTTAGCGCAACAAACTCTCTTCCCTATG
TATGGTCATATGAATACTTAAATTCAGATCTTGTACTGGGATGAAATGATTGAAGCATGA
GTTTTTCTAAATGCACCATGCTATGCGAAGCCCATCTTTCAGACAATAATCTATCTTTCA
CATAAGTTTTTGTTGACATTCAATTTTGGCACCTCGTTGGCTTGTAGTGGATAAGGCTTG
ACCACTGCAACTCAAAGATAAAGTATCAAAGTGGCATAATAGTAAGGGATCAGGAGACCT
TTTGACTTATGAGAGGCGGTTTCTTTCATAGTAAAAGAATAAACAAAATGCAAAAGTAAA
TGAGTACTATTTACGCTACGCAAATAGTTGCAAATGAACAAGGGGAGTTTGGCTCAATGC
TAGGTGATGGATATGGAATATAAAAGAAGAATGATTAACAAGTTAACTTTTAAAATAAAA
AGGATTACTACTAAAATCAAGATGTCGAGGCAACCGGGACTCTAGACACAATAGCAAGGG
AAAGTTGAAACGAAAGGTTTAGTGACAACTTAAATACTAAAGAAGAGGAGTTTTGAATAT
CATACCACACTGATCAGAGGATTTCATCAAAATGATCACACAGTAGGATATCTTGAATTA
CATGTGCTCTTAACTTATCAGTCAAACTTAATAGTCAAACTTAATAAATCAAAAGCTAAT
AATAATTCGC
>TCONS_00004642
TTCTCTTCTTTGTTTTGCCCATCATTCATCCCCTGCATTTCTCTACTTCCCCTTTTCCCC
AGTTGCTTTGATTGGGATTTTGAATTCAATCCTAAAACATATCGGAGTGGGCATTCAATT
CTTAACTGTATTCAGAAAAGTGAGCAAATCCGAAGGCTAAAGTTATGGCAATCAGATCCC
TGTTGACGGCAGCAATCCTTGTTTTGATTGGCGTTGTTGTTTTAACACAGAAGATTAATG
CTCAAGATCTCTCTGCTCCAGCTCCTGCCCCATTTAGCGATGGTATGTGAATTTATCATC
TTAAAACACCCAATTCAACTTGCCCAACATTAATTTTTGAGTGTCAAAATGCATTAATAT
TCTTCTTCTAATCGGTAATTGGGTTTGCTTTCTGTGTATGATGATGAAAAATTGCAGGCA
CTGCAGTCGATCAAGGAATTGCTTACATTCTGATGTTCGTAGCTCTGCTGATTACTTATC
TCATCCATTAATCTCCCAAATTGTCATTGATTCTCTTTGGGGTCCAATCGATGTGGAGCA
TCGTGATCTCTTTCGGATTATGGATCGACGGCCTGCCTCTGCGGCCAATATTTGACTGCC
GATTCTTCCATAGGACGTGTACAATATTTGGGATGAGCTCATAGCATTTACAATTCTTTG
ATACAAAAAAACCCATTCTTATTTAGGGTTTGGTGTTTATGTAGAAGGTTATCCTTTCAC
TTTGCAATGATTTATTTATTTCAATACAGACTTATTCGTTAGCGCAACGAACTCTCATCT
CTCCGTATGGTCATATGAATGCTTAAATTCAGATCCCAAAGTTTTCCCTGAGGTCAAGAA
ATGGAATAATGGTGCTGACGTGTAGCTCATGGCTTTTTAGAAGCGATAATATACCCTTGC
AAAGATGGTACCCACAATTTCATTCATTGCCCCCGAAAGGACCAAAAATCCATAAAGGGT
AAGACTTGTAGTCCTACCTTAATGAATTTCATCGAGGAAAGTCATTATTTAGATAGATAA
TGTTATAGTGAAGTCATTAAAATATAAAAGAGAGTTCAAGATGAAAGACAAAATGAATAG
TAAAACTATGCAAAGTAGTAAAACATTTGGAGGATCTTCCACATAAATTGACACTACTAT
AAGGAAAATGAAAAATTGATAAAAATAATTCCTAATGGATACATTTTATTGAGATGGAAG
TTTTGCATTGAAAAAGCACATGCATGAAGATATAGAAAATTGAAATCACAAAAGTAATGT
ATGCTAAAGAAAATGAAAATCACTTTTCAAGAAATCGAGGAAGATGTTGGAAAAAGAAAT
GAGCATTAAAATAAAAAAGGCCATAAGAAAGAAAACATGGATATGGAATTTGGGACACTA
GAATGTAAAATTAGTATTGAAGTGGAAAAGAGATAAATAGAAAACAACATAAAAATGAAT
CAAAATAGGAGTTTGATTCAAAATGTACATGCATGTATGTTAGTGTGTGAGTAAAATTAG
GATCAAGTTGTCCATCCATCATCCTTGTCTTACAACAATTCAACCCTTAATGTTAATATG
AATAATGAAATTTATTTAGCCCAAAAATAAGTAACTATTCAAATCCATATACATATAATT
AGTGATGGCATTTATTCTAATGTAGGTTGATCAACACGTTATTTAATAATGTCTAAGATA
AAATCCTACATATATAGCCAATCCAAAGTAGTCATTAACATTAATAGATTATGATACATT
CACTTATCACATTGCTTTTGTAAGGTCTAATGTGCTCATTTGAGATGCACTAATATATAT
GCAATGGACACATGATTTCAATAAGATGAACAAGAGCATATTTAATAGAATGTAAATAAC
TAGGCAATATAATCAAATGAAAAGGATCCCCTTTCATTCGTGTTGGCCTTAAATACATTC
ATATATCTAAATAGTTATCTAACTTTGGTTGACAATTAACTGTAACTAATCAACAATTCC
TAACTACCTATCAATAGTGTTGATAATATCAATGCTTGTAGGCATCAATTCAATATGCTG
CCAATATCTCCTTCATAATTTGTTGACTTGACCTAAGTCACAATAAAGAAAGTTTTCTAA
AATCTAGGTCCCTTTTAATAAAATGTGATCCCAGGCCAAAATATAACAAATGATCTCCAT
TACAAAATAATTATCCTCGTTTATAAAAATTAAATCCAT
>TCONS_00004644
CTCTTCTTTGTTTTGCCCATCTTTCATCCCCTGCATTTCTCTACTTCCCCTTTTTCCCAG
TTGCTTTGATTGGGATTTTGAATTCAACCCTAAAACATATCGGAGTGGGCATTCAATTCT
TAACTGTATTAGAAAAGTGAGCAAATCCGAAGGCTAAAGTTATGGCAATCAGATCCATAT
TGACGGCAGCAATACTTCTTTTGATTGGCGTTGTGGTTTTAACACAGAAGATTAATGCTC
AAGATCTCTCTGCTCCAGCTCCTGCCCCATTTAGCGATGGCACTGCAGTAGATCAAGGAA
TTGCTTACATTCTGATGTTCGTAGCTCTGCTGATTACTTATCTCATCCATTAATCTCCCA
AATTGTCATTGATTCTCTCTGGAGTCCAATCGATGTGGAGCATCGTGATCTCTTTCGGAT
TATGGATCGAAGGCCTGCCTCTGCGGCCAATATTTGAGTGCTGATTCTTCCATAGGACGT
GTACAATATTTGGGATGAGCTCATAGCATTTACAATTCTTTTATACAAAAAACCCCTTCT
TATCTAGGGTTTGGTATTTATGTAGAAGGTTATCCTTTCACTTTGCAATGATTTATTTTA
AGACAGATTTATTCTTTAGCGCAACAAACTCTCTTCCCTATGTATGGTCATATGAATACT
TAAATTCAGATCTTGTACTGGGATGAAATGATTGAAGCATGAGTTTTTCTAAATGCACCA
TGCTATGCGAAGCCCATCTTTCAGACAATAATCTATCTTTCACATAAGTTTTTGTTGACA
TTCAATTTTGGCACCTCGTTGGCTTGTAGTGGATAAGGCTTGACCACTGCAACTCAAAGA
TAAAGTATCAAAGTGGCATAATAGTAAGGGATCAGGAGACCTTTTGACTTATGAGAGGCG
GTTTCTTTCATAGTAAAAGAATAAACAAAATGCAAAAGTAAATGAGTACTATTTACGCTA
CGCAAATAGTTGCAAATGAACAAGGGGAGTTTGGCTCAATGCTAGGTGATGGATATGGAA
TATAAAAGAAGAATGATTAACAAGTTAACTTTTAAAATAAAAAGGATTACTACTAAAATC
AAGATGTCGAGGCAACCGGGACTCTAGACACAATAGCAAGGGAAAGTTGAAACGAAAGGT
TTAGTGACAACTTAAATACTAAAGAAGAGGAGTTTTGAATATCATACCACACTGATCAGA
GGATTTCATCAAAATGATCACACAGTAGGATATCTTGAATTACATGTGCTCTTAACTTAT
CAGTCAAACTTAATAGTCAAACTTAATAAATCAAAAGCTAATAATAATTCGCATAATCAT
AAGATAAAATTCATGACAAACATCATAGATTCACTAGAAATGAGAGTCATAATAAAACTT
TCTTCTATATATATTAAGCAAAATTGAGATTTTCCACTTCAGAGGTGATTACAAAGAGAT
CACTATATAATTCCTTGTTTTCCTTATAGGGAGAAATTTTTTTGATAGTAAGAAGTTCTA
AATTTTTTTGAACCTTAAACAAATGACTTTCATCTAATTTATAGCCTTATGATGAGAGTG
TGGAATAACTAATCGCAACCACTTCCAACCTGCTATAACAGATGGTAGATATGAAATTTA
TGGATCGGGGGCAATAAAATTAAAAGCATTAAAGGGCCCTTCCTCTTTGAAGGCGGTGAT
AATGATTTTTTGTCAAGTGTTAAAGTTGGGTTGAATAATTAATTAGGGTTAGTGAGTTAA
TTAATTACTAGTCCATATTAGGAAAGGGGTTGCACACTTCTTCCTAACCATCCATTTAGA
TTAGTACAAATGCATGATTTCACACTCTTTAATTACCATTTATAATAGGTTATTATTATG
CATGTGCACTTAGTTTATCACCATCCATATAGGACAAGTCAAGTCAAGAGTGATAGTGAC
AAATTTAGAATATGTTTTTATTAGATTAGGGTTTCTAAATTAATACTTTACAAGTTCTAA
TAAATATTTGTAATGAGAGCCATTATCAAGAATAGAGAAATTTCTCACACACATCTTAAG
GAGGAGTTTTGGAATAAGAGATTTGTTATTTGATTCTTGTGTACTTGCAAATCTATGTAA
TGTCTCTATTGTCCTATTCTCTTCATTGATTTCATCTTAGTGTGTGAGCCCATAGATTAT
TCAAAGAAAGTTTTCCTCTTCGTATACCAAGGGGATTCAATATCACCCTTATTCTATTAG
CCTCATCAATTATCCAGGTCTTTGCTTGGCTTCCTTGACGACTCAGAACATAGAAGGCTC
TCGAGAGATGTGAAAATTTTCCCTTCTATACTACATACTTTCCATAACCGACTATCACTA
CATGGCACTCTTGCTCCTGTCTACCCCTAGGCCAAGTTCACAAAGTTGCTACTTTGTCTT
TTACTTGCCAAATAACTCTTGGATTACTTTTGTCGTTGAAGCTGCCTAATAGCTACATTA
TATAACTCCCTTGAAGAGGCCCCCTAGTCGAGCGAAGACGTCTCCTACTCTTAGTTCAAT
GCCAAGGAATGAGTCACTAGTAACCTCACTTAACGAGTAAGGGAGCATTTCATGGCCAAG
ACAAGGAGCAACTCCCTCCCAGATACCTTTTCCTCCTTTAATGCACAAGGAACATGAAGC
AACCGTCTTGGTCGTTTATATCTCTCCTTAGCGCAAGTGTTTCAAATATATTTCAACAAT
GCTGTGGGCCCCTCAAGGGATGCAAACTCTTTTGGGTCCTTTAAGTCTCCTTGATTGCAC
CAATGATCCATTTTCGGATTAAAAAAAATAATATTTTCTTCATTTTTTTATGAAGTCCTA
ACTTGCGGT
>TCONS_00004707
CCCCAACCGGGAGATGGAAGGAAATGTCGGTTGGTCCAGATCCAGATCGAATATGCGTTG
GTTCGCCGGCGGGGGCTTGCATGTTCGTGGTATGCTACCAGAACGGAACTAGGAGGAAGA
GTGCTTATCGCAATGTGGTTTCGAAATAGAGGTCCTTACTAAAGGACATGTGATAATCTT
AGGAGGGGAAAGGGAACGAACCAAAGGTTCGCCTTTAGCTGGGCCCAGAGAATTGCTCTT
TCCGGGTATTCCAGATATCCGTAGAATGTATCATTTCCGAAGACACCTGTTGAATGGCTG
ACTCCGACTTCACTAATTGAGAGTGGAAAGTGGAGCAGCTACAACACATGATTGTTTGTT
CACCAGCTACGACACATGATTGTTTACCGCTCAAGTGAGTTCGTGTCCTCCAAGGTATGT
GGGTTGGATAAAGGAGTGTGGCTCCGGCTCTATCTGTGAATCAGCCATCTGTAATCACGC
CAGTTCGCGATTAAGCTATCGCTCAATCGCTCGGATAACGAGTGACGTTTTTTTAGCCAA
TGTGTCGCATTGTTTTGGGCTGACTCTGAGCACTGAGC
>TCONS_00004720
GTAAAAGTCGTTTCAGTTTACATTTATTGGATTTTTCAATTTTTGTGAAACATGTTCACA
CATCAATTTTTAGGTATGAACTTTTGGCATTTTACAAACTTGTGCAACTAGAGGAAAGGG
AATAGAAGCAAATTCCAGAAAACCAGGCAGTGTTTTGAGTACAAAAAGTTGGTTTTTGCC
GGGGCCTTTCTCAAGGGTTTTTTCCTACTTGCAAATGAAGTTAGAGTTCAACATTTATAA
GGCAACACAACAGTGACGATAGGGAACATGCCTAACAAATCAGCACCAGCAGGGGGCTCC
AAGAAAGAAAAACTCTTCTCTATGACAAAACTGGAGATCTTGGATGCTCTTCCTCTCGAT
GAAATGTGCACATTGTTGAAGAAAGACTTTGGTCTTAACAACTAGGCACTGGGGACTTCA
TCCCTAAGCATGTTAGGACATAGCCTTGACCTCGATAGAGGTTAAATGGTCAGTTAAACC
TTAGGCAGACAACCCTCTGTGATTTGTTTTGTGAGGCATTGATGGCACATGATGATTGAG
TGAATGCCCAGCACAGCATCATGCGGGGGTGATGGACTGCTATTGATAGATTTTTCATCC
CTAATAAACCAAAGGATAGATCTGTGTCAATTTCTCCCGTGTCTGATAGAATTTTGGAGA
TTGCTTAGGAACAAGATGCCCATGGAATGTGGAGGAAGAGGACTTTCCAGTGGCAAGCTG
ATTCACATGGAGGTGAGCGTCCTATACCATGTATAGAACTTGATATTGAGTCGATTAATA
GAGAAACTGTAATGGCTCAAAAAGAGGATTGTGATTGGATTTTGTGTCAGTATTTGTCCT
TTTCACTTTCTTAAAAAATGGATCAAAATTTATTAGGGATTAGTTCGAGAAATATGAGGT
GCCTGTCCCACGGTGCAATATTTGTCTTATTCCGAATTTGCTGAACCGGTTGAGACAATC
TTGAATCAAAACCTATGGCAATGTGGAAGAAATTTATTAATTATGCAACCCTGGGAGCCA
GAATTTTCTGTTGATGAGAACAAAGTTGTTTTCTTCCCACTCGGGTGGAGGTGGGAATTC
TTCGTATGGAACTCTGGAAATTTCTACCACAAATACTGGAACCCGCTCATAACTTTGTGA
CTAGAACAAACTCAAAAGATTAGAAAGAAAGGCAATTAGGGCTTATATTTTGTTTGATGG
TTG
>TCONS_00004725
AAAATCCTACGCATGACTTAGAGAGGAAGGAGGCATTGGAGATCAATTGGAGTTTTTCAT
TCTCAAGAAGAGCAATTATCAAAGTTTTGAACATTATTCTAGAGATTCATCAATTTGTCA
CTATTCCCAAGCTAGCTCTCATTTTCACACATCAAGGGGAATTTTGAGAAGTGAGGAATC
AAGGCACCAATCACCCTCATCATTCGAGATCGGTTACCAAGGAGCTGCCATTCTCTATTG
CATAGAGACACCGAGCACACCCACATCCCA
>TCONS_00004737
TGCAACCCCTGAATGAATAAGGGCTTGACGAGACAGAAATATCCCGCTTCAATCTATCAC
TATTAGGCGCCCACAGTATCAGAAAAAAGACTACGCGCAGCGTGAAGAAGCTCAACAAGT
AGTTCACAAGTACAGGTAGTGCGACGGCCGATGGATGAATAGGGGATCAAGAATGAGGCT
AAGGATCACGCGCACGGCACCTTCAACCACGGGGCACTCCATACAGAGCAAGTCTGAGGG
ATGAAACGCCCGCGCAAGGACCTAAATTCTCATTAGGAGGTTGAACCAAGGACCTGTGGA
AGTCGGGGCTACCCCGTCCCCATGGCAACAGTGTCCTGAGGGAGGAGTTCAGAGGCCTTC
TAGCAGCACGGACCTATTCCTTTCCAGGTCATGCGAAGGGGGCCA
>TCONS_00004750
AGAGGATTGCAAATCCTCCATCCCCGGTTCAAATCCGGGTGTCGCCTGATTAAGGTGGAG
AAAGTGAAGGAGAAGGAAAAGTTGTGATTTCCATCACATCACCTCTGGAAGCAACTTGTG
TTGCTCTATATTACCAATAGAGTATATCGCATTTGATGTCTTTCAATTTCATCATGAATG
GAAGATCCTGTGGTAATTTGATAGTAACTCGTTCAAAAAAAGAAAGAAAAAAAAATGAAA
AAGAAGTAGATTGATGAATCTCTCAGGTTGACTCGTCAGTAACGTTCGGGATGGAGAGGG
GGATCATTTCGACTTTGCACTACCGTTATTAGTTCCCTTATCATCGGTAATCGATGATGT
AAGAATTCTTTTTTTTTTAATAGAGGGCATAATTCGTATGGATATAATCAGTATCGCCTG
GGCTGCTCTAATGGTAGTTTTTACATTTTCTCTTTCACTCGTAGTATGGGGAAGAAGTGG
ACTATAGTAAATAGTAATGAGAATAGTAATAAGAATGCAATTTCAATCGATTGTTCTGTT
CTAAATCATTCCGGAATGAAAATCGATTCTATTTCGTAAGGATTTAGCAATATGAAATGA
CTGAGAATCTCCACAGAATTCAATACTATTTTTATGAAACTATTTGCTCCTTCTTTGCGT
AAGGGATATGCATGATAGAACCAATCCCTTACCTTTCTCCTGTGACAAATCCGATTCTTC
CTCGATCTCAGGTCTTGATAAACTAGTTATCTCCTTGAATGAGTAAAGAATCTGGTTTTT
TTTTTTTTTTTTTTTTATTTTGAATGGGTGCTGAATACTACAAATCGCAGATTTCATAAT
GGGTTAAGTAGAAGAGGTCGTAACCATAACATAGGGTCCCGTCACATCAC
>TCONS_00004775
CTCTATGTATATTCTCATTGCTACATTTCCGTTCGGTACGAGTGGATCTACAAGAAAAAG
AAGAAGTAAATGCTTCTCCAATTCATAGAACTGAAGGAAAAAACTCTGTATATTTGTGCT
TTTCCCCTATTCGTAAGAGAAGAAGGGGATACTTATCCATCTCACCATTCATCTCACCAT
TGTAATAGAAAATTTCAAAGTTATTTTCTATTTTCTTTTGATTATCTCTCTCTATGTCCT
AATTTAGATCTATTTCTCATTGGTGGAATCAATAAAGACAAATGTCTGATACGTTAATAT
GATAATATTTGATACATCAAGATCGAATTACATATATATATATATAGATTCTATTATATA
CATATGGATCAAACTATTCCTAGAGTTAGATATAGAGGGAAATTGATTTCGTCTGTAATT
CGGAATGGACTTCTGTATTTATCTCTTTCCGAGGAGAAGAGATCATAACGATGATTTCGA
CGAAACATTAAACAACTGGATAGAGTAGTTTAATCAATAATATCGATGAATTTCGGATGA
TTCAATAAAGAGGTTCACTCCCGTAATCTCTCTAAAATCTCAATATCAGAGTAGCTAATA
TATCTATAATTTAATGGGTCAGGTTCACTTACTTCTTCTTTTTATTCTTCTTTTTTTCCC
TCTTCCGATCCGGCGATTATTCTACTATATCTCTACCATACCTATAACGTTTGGATCTAT
GTCTAATAGGATCCGTATTAGTAGAAAACTCCCATTGCATAAGTAAGATGAGAGATGTAA
CTATATGAGTGGGACAATATGATCGATTGGGAATATAACTACTAGATCCAGTATGAATAG
GGGATCCTATTATGTCATACTATTTCGTCTCCATTGAAAAATTCCTCAGATCCATCAGAT
TTTGTTATTCGAATTCATTCTATTGATTCAATCTCATACTTCAAGGATTCAATCACATTT
ATGGATCTTGAAGAAGGATTCATCATCTCTATGAGATCAAATCTCGAGTTATTGTAGAAC
GAAGTGAAAATGATGAGATCATGGAAGTAAATATCCTTGCATTTATTGCTATTGCACTGT
TCATTTCAGTTCCTACTGCTTTTCTACTTATCATTTACGTAAAAACGGTTGGTGAAAGCA
ATTGATTTGTATTCAAATTGAGTTATTACTCATGACTGGAGAAATCAGAATGATCTGAAT
CATAAGTCTGGAATAGGTGATAAGGTTGTAGTATTATGGGGTAGAGATCAATCCTGGAAA
TAAGTAGTATGAAAGAGGGGATAGCCCCTCTTTCGTACTACTTATTATACACATCTATAT
ACACATAAATAGATCTGAGTATCATTTTTCCCTATGGGATAGATGTAGGATTAGGACCCG
GTATCATAACAGAAGCGGGGCTAATCACAATAGGTATACTTCTACATGCCTTTAAAAAAA
AGGGACCTAATGTAGACAGAACAGAGGTTTGATTCTGAACGTACTTGTAAAAATATTGTT
CCGGATCGAAATTTTACATATTTTTCTAGTGCATAGCAAATATGGAACTTCAAATGGCAT
AATGAAACTCCTTCGTATGGATCTATGGCTAAGATGGCCCGATATGCCCCACATTTCTCC
GAGAAGGGATTCGTATCAAATTCGATCAATTCGGAATCATCTGATAAAAATGTAAGTTAT
TTGAATTCATACACTTTTTTGTTTCGATTCCTGCCTTCTCCGGAGAACACGAATAGGTAG
AACCAACGGAGTATTACATAGGTTCTAAGTATCAATCTCATAGATTTCTATCTATAGAGA
TAGAAAATGGGATGGGACGAGTACATCTAAGATGAACCCAATCGATCTTTTTCGATCATT
TCGAAAATGAAATCGATTGAAAAAAAAATCAATTGATTAAGCAGATAATAGATGATCTTA
TAAATTCTCCGAAAATAAACTAGGATCCGGAGCATAAAGAGCAGTATTCATTCCAATGAT
CTTTCTTGCTTGAGCCATAATGAGATCCCATTCTTCTCTTATTCGAAACCCTCATCTGTA
TTCGTATAACAACTATGTTTCTTATAGCATAAGGTCTATATCTACCCAATATTAGTATTG
ATATGACGAACCCCTCCCGCGAAAAGAGAAAATAGAGAATAAAGAAGAGAAAGAAAAAAG
AAAAGGAGAGGTCGTCCCTCATCGAAAAAAAAACCAGATTCTTTACTCATTCAAGGAGAT
AACTAGTTTATCAAGACCTGAGATCGAGGAAGAATCGGATTTGTCACAGGAGAAAGGTAA
GGGATTGGTTCTATCATGCATATCCCTTACGCAAAGAAGGAGCAAATAGTTTCATAAAAA
TAGTATTGAATTCTGTGGAGATTCTCAGTCATTTCATATTGCTAAATCCTTACGAAATAG
AATCGATTTTCATTCCGGAATGATTTAGAACAGAACAATCGATTGAAATTGCATTCTTAT
TACTATTCTCATTACTATTTACTATAGTCCACTTCTTCCCCATACTACGAGTGAAAGAGA
AAATGTAAAAACTACCATTAGAGCAGCCCAGGCGATACTGATTATATCCATACGAATTAT
GCCCTCTATTAAAAAAAAAAGAATTCTTACATCATCGATTACCGATGATAAGGGAACTAA
TAACGGTAGTGCAAAGTCGAAATGATCCCCCTCTCCATCCCGAACGTTACTGACGAGTCA
ACCTGAGAGATTCATCAATCTACTTCTTTTTCATTTTTTTTTCTTTCTTTTTTTGAACGA
GTTACTATCAAATTACCACAGGATCTTCCATTCATGATGAAATTGAAAGACATCAAATGC
GATATACTCTATTGGTAATATAGAGCAACACAAGTTGCTTCCAGAGGTGATGTGATGGAA
ATCACAACTTTTCCTTCTCCTTCACTTTCTCCACCTTAATCAGGCGACACCCGGATTTGA
ACCGGGGATGGAGGATTTGCAATCCT
>TCONS_00004752
TTGTGATTTCCATCACATCACCTCTGGAAGCAACTTGTGTTGCTCTATATTACCAATAGA
GTATATCGCATTTGATGTCTTTCAATTTCATCATGAATGGAAGATCCTGTGGTAATTTGA
TAGTAACTCGTTCAAAAAAAGAAAGAAAAAAAAATGAAAAAGAAGTAGATTGATGAATCT
CTCAGGTTGACTCGTCAGTAACGTTCGGGATGGAGAGGGGGATCATTTCGACTTTGCACT
ACCGTTATTAGTTCCCTTATCATCGGTAATCGATGATGTAAGAATTCTTTTTTTTTTAAT
AGAGGGCATAATTCGTATGGATATAATCAGTATCGCCTGGGCTGCTCTAATGGTAGTTTT
TACATTTTCTCTTTCACTCGTAGTATGGGGAAGAAGTGGACTATAGTAAATAGTAATGAG
AATAGTAATAAGAATGCAATTTCAATCGATTGTTCTGTTCTAAATCATTCCGGAATGAAA
ATCGATTCTATTTCGTAAGGATTTAGCAATATGAAATGACTGAGAATCTCCACAGAATTC
AATACTATTTTTATGAAACTATTTGCTCCTTCTTTGCGTAAGGGATATGCATGATAGAAC
CAATCCCTTACCTTTCTCCTGTGACAAATCCGATTCTTCCTCGATCTCAGGTCTTGATAA
ACTAGTTATCTCCTTGAATGAGTAAAGAATCTGGTTTTTTTTTTCGTCATATCAATACTA
ATATTGGGTAGATATAGACCTTATGCTATAAGAAACATAGTTGTTATACGAATACAGATG
AGGGTTTCGAATAAGAGAAGAATGGGATCTCATTATGGCTCAAGCAAGAAAGATCATTGG
AATGAATACTGCTCTTTATGCTCCGGATCCTAGTTTATTTTCGGAGAATTTATAAGATCA
TCTATTATCTGCTTAATCAATTGATTTTTTTTTCAATCGATTTCATTTTCGAAATGATCG
AAAAAGATCGATTGGGTTCATCTTAGATGTACTCGTCCCATCCCATTTTCTATCTCTATA
GATAGAAATCTATGAGATTGATACTTAGAACCTATGTAATACTCCGTTGGTTCTACCTAT
TCGTGTTCTCCGGAGAAGGCAGGAATCGAAACAAAAAAGTGTATGAATTCAAATAACTTA
CATTTTTATCAGATGATTCCGAATTGATCGAATTTGATACGAATCCCTTCTCGGAGAAAT
GTGGGGCATATCGGGCCATCTTAGCCATAGATCCATACGAAGGAGTTTCATTATGCCATT
TGAAGTTCCATATTTGCTATGCACTAGAAAAATATGTAAAATTTCGATCCGGAACAATAT
TTTTACAAGTACGTTCAGAATCAAACCTCTGTTCTGTCTACATTAGGTCCCTTTTTTTTA
AAGGCATGTAGAAGTATACCTATTGTGATTAGCCCCGCTTCTGTTATGATACCGGGTCCT
AATCCTACATCTATCCCATAGGGAAAAATGATACTCAGATCTATTTATGTGTATATAGAT
GTGTATAATAAGTAGTACGAAAGAGGGGCTATCCCCTCTTTCATACTACTTATTTCCAGG
ATTGATCTCTACCCCATAATACTACAACCTTATCACCTATTCCAGACTTATGATTCAGAT
CATTCTGATTTCTCCAGTCATGAGTAATAACTCAATTTGAATACAAATCAATTGCTTTCA
CCAACCGTTTTTACGTAAATGATAAGTAGAAAAGCAGTAGGAACTGAAATGAACAGTGCA
ATAGCAATAAATGCAAGGATATTTACTTCCATGATCTCATCATTTTCACTTCGTTCTACA
ATAACTCGAGATTTGATCTCATAGAGATGATGAATCCTTCTTCAAGATCCATAAATGTGA
TTGAATCCTTGAAGTATGAGATTGAATCAATAGAATGAATTCGAATAACAAAATCTGATG
GATCTGAGGAATTTTTCAATGGAGACGAAATAGTATGACATAATAGGATCCCCTATTCAT
ACTGGATCTAGTAGTTATATTCCCAATCGATCATATTGTCCCACTCATATAGTTACATCT
CTCATCTTACTTATGCAATGGGAGTTTTCTACTAATACGGATCCTATTAGACATAGATCC
AAACGTTATAGGTATGGTAGAGATATAGTAGAATAATCGCCCTGAACGGGTATTGAGAAG
TTGATGATAAGCCAAATTGCTATTCGAAAGACAGAAAAGTAT
>TCONS_00004780
TGGATGATGAAAACATACTCTTGGAACCATTCGTATAACAAACTGAAGCATCAACGCGCG
TTCCAATTCTTTTAGGATTCATTTCAAATCTTTGACAATTGATATTTTCCCTTCCTCATC
TTCTCCCAATACTGTAAGATGCTCACTACTTCCGTCGATAGATCCGATCCGAGAGCCTCC
AAATTGATACATCTGTCCCATCACCTCCATAAGTATCTGACAAATAACTTGATTGTCCCT
AAGAGTAATCGTGTAAGATGGACCCGAAAAGGCCGAATTATCCAAATTGGATACATAAGC
ACTTCCTTTATTCTAAGGGATGGATAGGTTCCTCGAGGTTAAATGTATTACCGTATCCCC
AAGGTCTAGGACCGTTTCTTACAGGTCAGTGGAATCTTTATGCTCAAAATCCTGATTCTA
GTAGTCACTTATTCGGTACTTCTCAAGGGGCGGGAACTGCTATTCTAACTCTTCTCGGAG
GATTCCATCCACAAACTTGAAGTTTATGGCTGACTGATATCGCTCATCATCATTTAGCTA
TTGCATTTAGTTTTTTCATCGCTGGTCATATGTATAGAACTAATTTTGGGATTGGGCACA
ATATAAAATATATTTTAGAAGTATATATTCCTCCAGGAGGCCTATTAGGACGCTGACATA
AGGGTCTTTATAACACAATCAATAATTCTCTTCACTTCCAACTAGGTCTTTCTCTAGCTT
CTTTGGGGGTTATCACTTCCTTGGTAGCTCAACACATGTATTCTTTACCTGCTTATGCAT
TCATAGCACAATAATTCACTACCCAAGCTGCACTATATACTCATCATCAATACATTGCCG
GGTTCATTATGACAGGGGCCTTTGCTCATGGAGCTATATTCTTCATTAGGGATTATGATC
CAGAACAAAATAAGGACAATGTATTGGCGAGAATGTTAGAGCATAAGGAAGCTATAATAT
CTCATCTAAGTTGGGCTA
>TCONS_00004782
AATAACGCTTGCTCCAGGCAATTACATTGAAGCACAAAATCGGTTAAATATTACAGGACG
CTTTGGAGAATGAGAATATCTAGTCCTGAGAAATTGTCGGAATTCAAAATATTGATCCTC
CGGGAGAAAGAAACGGAATTCTTTCCTAATATTACTTCTAATTCGATCCTATTTCGTTGG
CATCTCATAGGAATCTATTTGCAGTATCACAAAGAATACCTTTTATGGATCGTTAATGAA
AGAGATCTCTTGAATGGGGTAAGATCCATCCGAAGATGCTTCTTATTAATGATCCATGAG
GAATTCCAAATTCTTGTGATTCGTAATGGTATCTGATATGTGACATATCCAGATATTAAT
AGGATAATGATCATTCCATCGAGAAATCCTTTTTACATCACACTAAAAGAAAAGACTTTT
CCTAAATTTTCATGGTCCATTGAGCACCTCGGGGATATGTCATAATAAATTTGAACACCT
GCCCCATATTGACTTCCGTGTCATAGTCACTCCAGTCATGAACTGGGAAATGAGGAGAGG
AATGAGTTAAAAGCATATATCTCTCAGAAGTTCACTAATTACTGTTGGCGGGTTTATTCT
TATGTCTCGTCCGGAAAGGAGAGAACTCAATGATTATTAATTCACAGGAACCAGAGGTCA
AGATCGTGGTGGAGAGGGATCCTATAAAAACCTCTTTTGAGAAATGGGCCAAACCTGGTC
ATTTCTCAAGGACGCTAGCTAAGGGACCTAATACTACCACTTAGATCTGGAACCTACATG
CTGATGCTCACGATTTTGATAGCCATACTAATGATTTGGAAGAGATCTCTCACAAAGTAT
TTAGCGCTCATTTCGGTCAACTAGCCATCATATTGATTTGGCTAAGTGGGATGTACTTCC
ATGGCGCTCATTTCTCCAATTATGAAGCATGGCTGAGTGATCCTACTCGCATCAAACCCA
GTGCTCAGGTGGTTTGGCCGATAGTAGGTCAAGAAATATTGAATGGGGATGTAGGTGGGG
GTTTTTTAGGAATACAAATAACCTCTGATTTTTTTCAAATTTGGCGAGCATCTGGAATAA
CTAGTGAATTACAACTTTACTGCACTGCAATTGGTGCATTGATCTTTGCAGATTTAATGC
TTTTTGCTGGTTAGTTCCATTATCACAAAGCTACTCTAAAATTGGCTTGGTTCCAAGATG
TAGAATCCATGTTGAACCACCATTTAGCAGGGTTACTAGGACTTGGGTCTCTATCTTGGG
CAGGACACCAAGTACACGTCTCTTTACCCATTAATCAACTCCTAGATGCTGGAGTGGATC
CCAAGGAGATACCACTTCCTCATGAATTTATTTTAAATTGCGATCTTGTAGCTCAACTTT
ATCCTAGTTTTGCTAAGGGATTAACCCCATTTTTTGCCCTGAATTGGTTAGAATATTCAT
AATTTTTGACCTTTCATGGAGGACTAAATCCAGTAACGGGGGGTCTGTGGCTGACTGATA
CTGT
>TCONS_00004786
GTATCTTTGGTTTGATATTCAGGAGTATAATAAGTCAATCTGTAATCTTTAACACCAGCT
TTAAATCCGACACTTGCTTTAGTCTCTGTTTTTGGTGACATAAGTCCCTCCCTACGACTC
ATCGATTAATAACTCTTGCAAGGACGAGGTCTGCTCGACATGGATCGAACGTGAAAGAGA
TCTTTCGCAGGAATCTACTACGAAACACTCAAGTCGTCCGTTATTGGACAATAAGATTTG
CTAAATACACTATCATTGTATAATGTTCTTTATGTATGACGCAACCCAATTTTTGCTCTT
CAAGTTATTCCATGCATTGACCCGAGGACCTTTCAGCTGTTAAACTAGTTAATGAATTTC
AAGAACCGAACCTACTTCTGACTATAATCGATTTATGTTTGAATTCTATATGTCAAAATA
GATCAATATATGGGGGACGAAGAGAAAGAAAATAGATGTGCGTATGAAAAGAAGAGATAG
TGATAGGCAAATCGAAGACTTTCTCATGATCTTTATCCATCTACTTTCTATTCAAAATAG
AAGTTGGACTCAAAAAGTCGAATATTACTAAGTAAATTGAGGTGGTAACTCTTACTCATC
ATTGACCGATCGAATCGA
>TCONS_00004788
AGAAATCCTAGTGAACCAAAAAAAAGAATACGGGCCCAGCAAAAATTACTTGTTTTTCGA
GACCCTGTTATAGGTTCTATCCAGAGCCATTCGGATCGCCAATTCATAACAAATTTTCTT
CAATTTCGTCCTATTAAAGTTGAGGGAATGGCCAAAAATTTGTTTCTTCGGCTTCCGAAG
TAACTTTTATCAACTAGCTATAACTTCTATGAACTAGCTATATCAATATCAGTCGATGAT
ATGGATCAGTTCAAAATCTTTTTTTTTTTATTTTCCTTTTTTTTTCTCCATTTTATGGTC
AATTAGTCCTTAACTCATCAATTGTAGAAACAACACCTTATCGGGTCAGTGTGATGGAAA
TACCATCTCCATATCCACATATATATATATATAAATAGATTAAGAAATATCTATCCATTC
GTACATGCGTACATAACATATAAGATGAATATATATATATATATATACCGTATGGTACAT
CCATATCTATACATATATGGATAGATATGGATATATGTAGATATCTATCTCTATTTTGTT
CGTGTCCGGAAAAGGATTAGTCCTATGTTATATCATCTTAAATAGGTGTAGATATCCTAT
TTGTTCCCCAATTTAAAGATTCAAATCCATTTATGAGACCTGATCCAATCGGATTTATAC
AATCTTTTTCTTTTGAACATAGAAATACAAAAAAGCCATTGCAATTGCCGGAAATAATAA
GCCCGCTAAAGGCACAAAAATAGAAGGTAAGTTGGGATCTGTCATAAAACGAGTACCTCA
ATGAAATATTGATCTCTACTACAAGGAATGATTATAGAATCAAATGGGTGATAGGGCCAA
ATAGGTGGACCTATTTATCCTTATTCATCAGATACATGCGCGAGAATCTTGTTCCTTCTT
CCGTCAAATATTTCCACGAGTGTCCGAAAAATCCTCTTACGTCGAATCCGAAATATTCTT
CTTATTCATATTCTTTTTTATAAGATCCGG
>TCONS_00004900
AAGAACATCCCAAAAACAAATCAATCGAGAAAGATCTCTTATTCTTATTAGAATATCGTG
ATTTGATCTGCATCTTTTTGGTAGAAATAACAATCTTCGTTACTAATCTTTTGATCATGA
AGAAAAATGGAAAGTGTTTGATTAGAACAGGAAAATGTGACTGAATCAGTTCTAGTTCTT
CTTTGGGACATAATAAAGGAGAGAATATGAAGATTCTCGAATAACGAGAAGAATCCAATT
TGTTCCACTTCAAAAGAATCGAACGAGAAGCCGTATGAGGTGAAAATCTCATGTACGGTT
TTGTAGAGTGGCGGTAAAGGTAACTTATCTGTCAACTTCTCCACTACCACCCCCAAAAAA
CCAAACTCTGCCTTACGTAAAGTTGCCAGAGTACGATTAACCTCCGGATTTGAAATCACT
GCTTATATACCTGGTATTGGCCATAATTTACAAGAACATTCTGTAGTATTAGTAAGGGGA
GGAAGGGTTAAAGATTTACCCGGTGTGAGATATCACATTGTTCGAGGAACCCTAGATGCT
GTTGGAGTAAAAGATCGTCAACAAGGGCGTTCTAGTGCGTTGTATATTATTATCTAAGAC
TTGTATCATTTTATGATGATGCCATGTTAATTGCTAGAAACATGTGAAGTATATGGCTAA
CCTAATAACGAAAGTTTTGTAAGGGGACTAGAGCAGGCTACCATAAGACAAAATATCTTC
TTTATAAAGAGATTTGGAACTATTATATGTCCAAGGTTCAATATTGAAATCATTTCAGAA
GTTTTCCCCGACTTTGTTTGTGTCAACAAACAATTCAAAATACCTTGACTTTTTCAGAAC
AGGTTCGAGTCAAATAGCAATGATTTGAAACACTTTTTGGTTTCTACACTATTTCGGAAA
CCTAAGGACTTGATAGTATAGATATGTAAAATACAAGATTTCCAATCATAGCAAAAAAAA
AAGGAAGGAAACGGATGCTCAATTCGGAGTGAGTAAACACAATTATATACATCAATAATA
GATTATATATATGTATATATACATATATATATGTATATATATATATATGTATATACATAT
ATATATACACATATATTTCTATATATGTATATATAGA
>TCONS_00004902
ACTATTATATGTCCAAGGTTCAATATTGAAATCATTTCAGAAGTTTTCCCCGACTTTGTT
TGTGTCAACAAACAATTCAAAATACCTTGACTTTTTCAGAACAGGTTCGAGTCAAATAGC
AATGATTTGAAACACTTTTTGGTTTCTACACTATTTCGGAAACCTAAGGACTTGATAGTA
TAGATATGTAAAATACAAGATTTCCAATCATAGCAAAAAAAAAAGGAAGGAAACGGATGC
TCAATTCGGAGTGAGTAAACACAATTATATACATCAATAATAGATTATATATATATATAT
ATATCTATATACATATA
>TCONS_00004877
TGTACACACCTAAAATTCGCCTAGCCTTTACCATTTTATGTTTAATTAATGTCATTAATT
AATATTTAATATTTACCATTTTACGCCTAATTAATGCTATTAATTAGCTAAGCCGGTTGG
CCTAAATTAAAGCCAAAATCCCCTAGCCTAAATCCTAGGTTAAATTAGCCTAAAGTTAGT
TCAACCTAGGGTTAATTTAAGTCAATTTAATCTAAAGCTAGCCTAAGTCAAATAAAGGTT
AGTTTAATTAAACACTAGCCTAAGGTCCCTA
>TCONS_00004883
CGACTTCTCAATTAGTTGCAAACTTCAAATTCTCCTCCCTAGCAATCTAAATCGTTCAGT
TCTTCTTTTGCTTCTTCGTTAAAATGGCGATCCAATATGTTCCTCGAGACGAAACCATTA
GGGTATCATTCGCCATCTACAAGCCACTCAAAGGCTATGATATTGACGACGCTGTAGCTC
GCATCACCAAAGCCATCGCCTCCTTAGAACTACTTGCCAGAGGCGCTAAAATAGCAATTC
TTAAGGGCACTAATGGCTTATGGGTATGCATTTTTTTATGCTGTGTTCAATTTTTTAATC
AGAAGTTATATCCACATTTG
>TCONS_00004921
CAGAAAAGCTATTGAGAAAGCAACTAGTAATCCCAGACTAAGGGAAGCCTTGGGAGAGCC
AATAGTGAGGGGCCAATGGTATAATGCTTCTCTGGCAGTGGCTCACCGGAAACATTCTGC
ATCATGCACATTTCCTGTTGTTGGTGCACAAGGAAGTGGAATCATTCAGTTGAAAGCTGT
TCGTCATGGAGAAAACAACTTGTTTACATTCCTAGGGTCCCAAGAATGGGAAATCCTTCT
ATTGGAAGCACTGGTGCACATTCCTGGGAATGAGGAAAATAAGCATACGTTTCGAATTGA
TCTCATGGAACAACATAATTCACCGGAGATCAAAGACTGCAAGGAGTGTAAACTGTCCAA
TTCTTTTGAACAAAGAAAATGATTAAGATATATATATGTTAATGTAGGGAGATTTTATAC
AATTTGATATTGAAGTTGGTAAAGATTTAGTTACAGTTATAGATAAAATGTCCTTAGTAC
AGTGACAAAAGTCAATCCTAAATTAGCCGTTTCATGGTTTGTCATTTTACCCTATTGACA
TTGATTTTGGTTTAAAATCTATATGGTGCTCATTGCCCATGCCAAATTATAACAGTTTTA
AAAGATTGTATCTTGACATGAGAGGCCATTTAAACTTTTCATTCTAATTAAAGGATTTTT
ATGATTGTTGCAATATTGACAATGTTGGAAACACAATACTTGTAGAGAAATGCCACTTGA
TTGCATTTTGGTACATAATAGCAGATGACAAGGCTCATATTTTCATGCATTAAAAGGAAG
GATCTTCAGAGATGCATCTATATTTCACTACATGCAGACAATACTAACCAATTCATAGTG
GGCTCTGAAGCATCTTGTGAACTAATGCAAGATCAAATTCTTGTCCCAAGTACTGTGTGT
GGAATTTTGAACAAAATAATATTACA
>TCONS_00004922
TTGCTTTCTACTTGTTTGCTCTTCTACTATTGCGCCATTTTTCAGATCTAAGGGTTCTAG
AAGGGTGGCGACTCCTTCTAGGATTCCAATTTGACTTATAGAGGGGTTTTTGATCCGTAG
CAGACCCAGAATTAGTGTTGAAGGATGGCGAACTTGTTCTAGAGAGTTGTAGAGTTGTTC
TTGAGTTGCACAAAAGCCAGA
>TCONS_00004933
CCCTAAGTCAAAATCTTAGATTAAAGCTAATCAAATAAAGCCTAATCAAATAAATTCAAA
ATTAGATCAAAGTCATAATCAAACAAAATCAAAGTAAATAAAATCAAACAAATACAAAAT
AAAATTAAAAAAACAGCAAAGTGAAGCGTTTGGGCTTCAAACCATTGGAATTCTGCCCGT
TCAAGGGATCGATCGATCTTTACTAAGGAGGAGCCGGCCATGATCCAAG
>TCONS_00004934
TACAAAATATAGGTTCAAGTATGGAACAAAAGCTTGTTGTGGTCTTGGAGGAGACTACAA
TTTCAGTCCACAAGTTTTCTGTAGCAATAGCAACAAAATAAACGGTACTCTTGTCACAGC
TTCAGCTTGTGCTGATCCATCAAGTTATGTGAGCTGGGATGGAATTCACAATACTGAAGC
TGCAAATATTCATATAACTAATCAAATTCTCAGTGGCAACTATTTTCAGCCACCATTTCC
TCTCAGTAAGCTATGTGATCTCAACCCTATTGTATGACCTTGAGATGATAAAAAGGCTCT
CTATCTTACCATGTGAAAATAGAATGGAAAACACATTTGCAAATCCTTCTGATATTAGAG
CTTTGCATTGGTTCAAATTACGAATAAGCCACATGGGGTTTTGAATTATGAAGTCATTGT
AATGTATCTGGCATCTTGACCAGTTTAAGCACATTGTCCCACCCATTGCCAATTACCTGC
TGAGATTCTATTTACATAAATTCAACCGTATAGTGGGCATTTGATCAATCTGATCCAAAT
ATAGTACGAAATGCTTTCTCTGTGTTGGAGGTAGTGATACAGTTTTTGTTGTTGTTTTTA
ATTACAAAGAAAACATGG
>TCONS_00004955
ACTAGGGTGTATTTTACCACCCCCAAAAAACCAAACTCTGCCTTACGTAAAGTTGCCAGA
GTACGATTAACCTCCGGATTTGAAATCACTGCTTATATACCTGGTATTGGCCATAATTTA
CAAGAACATTCTGTAGTATTAGTAAGGGGAGGAAGGGTTAAAGATTTACCCGGTGTGAGA
TATCACATTGTTCGAGGAACCCTAGATGCTGTTGGAGTAAAAGATCGTCAACAAGGGCGT
TCTAGTGCGTTGTATATTATTATCTAAGACTTGTATCATTTTATGATGATGCCATGTTAA
TTGCTAGAAACATGTGAAGTATATGGCTAACCTAATAACGAAAGTTTTGTAAGGGGACTA
GAGCAGGCTACCATAAGACAAAAGATCTTCTTTATAAAGAGATTTGGAACTATTATATGT
CCAAGGTTCAATATTGAAATCATTTCAGAAGTTTTCCCCGACTTTGTTTGTGT
>TCONS_00004959
TATTAGGTTACTTTCTTAGGGGGATGGAAAAAATTGCTGAGAATCGAACAATTGTACAAT
ATCTCCCCTATGTAACACGATGGGATTATTTAGCTACTATGTTCACAGAGGCAGTAACAG
TAAATGCACCGGAAAGATTAGGAAATATTCAAATACCTAGAAGGGCTAGCTATATCAGGG
TGATTATGCTAGAGTTGAGTCGTATAGCTCCTCATTTATTATGGCTTGGACCTTTCATGG
CTGATATTGGTGCACAGACCCCCTTCTTTTATATTTCTAGAGAGAGGGAAATTATATATG
ATTTATTCGCAACTTTAGCAGCTTATATAGGCGAATCTATGGAGGGTCATCATTAAATTA
CTTTCCGATTGAACAGGAGATTTTCTCAAACTTGTTCCAACTTATAGATAACTTTAGATG
TATGGTAGGAGCGAAAGTAACGTGGAATGTTCCTCGGTATAATCGTTTCAAAATATTCGA
AGGATTCCGCTTTCAATAATCCATATCCCTGTTCTTCTCATCCTTGTTATACCTGTATAC
CTGGTTGATTGAAGATTCGATTGCTCATTTATAGTAATAAGAATTTCGATCAATGAACTA
CTTCTTTTATGAATTGGTCGAATCCCTATATCGAATGGATCAGATCGATCTATTTGTACA
TTCATATCTATATATGGAAAGAC
>TCONS_00004969
TGAACAATTTATCTGGGAAGATTCCTCCTCTTGGAAGTTACAGCACGTCGACTAGAGGCC
GATCTCTCCAATCTCTTGCTTACCTTGATCTTTCCTACAACTCTTTGGAAGGCGATATCC
CCACCTCTTTAGGTGGACTCTCAAAGCTCACATACATTGATCTCACTTCCAATAAGTTGA
ATGGTAGCATCCCATCCTCTCTGGGTAATCTTTCCTCGCTTGTTCGTCTTCAACTGGACA
AGAATCTGTTGACTGGTAAAATCCCATACTCCTTGGGTCAACTCTCCTCGCTCAGTACTC
TTGATCTCAGCTCCAACCAATTGAATGGCAGTATCCCTCACTCCTTTTCCAAGCTTGCTG
AATTAAATGTTCTCAACCTCTCTTTCAACGGTCTAGTTGGCACATTCTCACTTTCTCTTC
TAGATAATCTCCGGGGTCTGGCTACACTGGACCTTTCTGAGAATCAATTAACAGTGCAGA
TCAGTCTTGCCTGGGTTCCGGATCTTGACATTACGAC
>TCONS_00004970
CATCTGAAGAAGGAGCTCTCAGGTATGCCAACCTCTTTGAAGAACGATCATCCTGCACAC
CCTGCTGTTTTACAGCCACATACTGCCTCACCTGACAAAATGGACAGAGCATCATCATCT
GCTGCAGCAATGGAGAGAGAGACTGATGTATCCATGCAATCTTGAATGCTGAATAAGTAC
TCAAAAATAACCTTTTTTGTTTTGGTGGGTCAAGATTTCAACAATGTCACTGGGGCTCAT
TAAACTTTTTGGTGCAAACGACCTATGATTTTTGTAACAGCAAAAACTGTCAAGACTTTT
GAAATCTGAGTGTTTGTATTCTCTTACACATTACAGTGTTCAAGTAATTTGTCTATGTTA
GTGTGAACCTGAACCTTTCAACAAGATTAAGAACACCGACACAAATGCAAATCTTCAAAA
TGTGTATCAAAGCATGAAAGTTTGCTCCCCAGTTATGAAAGATAAGCTTAAGCCTCACAA
ATAAGGAACCATTCCATCCTTAACATCAGAAACAAAGACCCATGCTATATTTCTGGTTAT
TTGAGATGCAACTCAGCCCGAAATGAGCAGAAGACAAAGAAGCTTCAGATACAAGGGGAC
ACCAAAATGGAGGATGCTTTCAGTAAGGTTATTTTACTGCTAAGTCTCTAATATACCGAA
TCCTTCTTAGCCTAGCAAACAAACTTAACCTTTGGGATTGTAAGGAGACCAGATTCTCAA
TTATGTCATGGTTAGTTATTTGAAGACCTACTGAACGAAAGAGAATTATTACTCGGGTCA
CTATCATCTGATTACATTTGTTCATAACTTGAAAATTAAGTGCAATTAAAGCTGAGATTT
GTCTCATAGTGAAGCAAATGGTTTTGACTAACAATGTTAAGATCTTGCTTGCTAATATTT
TCAAACAGAATTAACATTCAAAACTAGCAGAATGTTGAATATTAAATAACAGGAAACGAA
ATGCAAAAGTAACAGAATGCTGAATAGGAAATAACAGTATCTGAAAGCAAG
>TCONS_00004993
AGTGAAGATACCCCTATTGATTGAAAAGAGGAGGGAATCATACATCATTCAAGAAAGAGG
CGAGAGGAGGAAATGGTGGTTGAGGAACAATACCATGGCAATGAACGAGAAAAAAAGAGG
AGGTGCAGTAGATGAGCTAGCGGGAGAAAGATGAAGACCCTAAATGGTAGAACAAATATG
GAAGATTGGTTTCTTTAATCTATATTTATCTATATTTTTTCATTATCATTATTATTTTTA
TATTATTGGAAGATTGATTATTCTGATACCACTTAGAGCAAATTGGATGAGAAAATATAG
AAAGAATGTTTGAATGATGAATCTATTTGAAATAATCAAGTACTGGAATACAACCAATGT
GAATGAATATGAGACTATGAGTTATATAGGAAATCTAGATTTATGATGATTAGGT
>TCONS_00004994
AGTACATTCATCTTCAACAAGAATGCAAAAGGAATGTTGATTACCTAAGAGGCGAGAGGA
GGAAATGGTGGTTGAGGAACAATACCATGGCAATGAACGAGAAAAAAAGAGGAGGTGCAG
TAGATGAGCTAGCGGGAGAAAGATGAAGACCCTAAATGGTAGAACAAATATGGAAGATTG
GTTTCTTTAATCTATATTTATCTATATTTTTTCATTATCATTATTATTTTTATATTATTG
GAAGATTGATTATTCTGATACCACTTAGAGCAAATTGGATGAGAAAATATAGAAAGAATG
TTTGAATGATGAATCTATTTGAAATAATCAAGTACTGGAATACAACCAATGTGAATGAAT
ATGAGACTATGAGTTATATAGGAAATCTAGATTTAT
>TCONS_00005019
CAATCACATCAGTAAACAACCAAGCACATGTTGCAATAAATCCATAAAGTCGCTCGCTTA
TCCTTCGGAACATAGAGGTTTTTCGCTTGTAACATTTGCAGGTGGTCGAATCCTGGTGTC
CATTGAGGGGATGGACGAAACAGGCATCTCCCGGAACGCTCTCTCAACTCTATCCCCTTC
GGATCAAATCTCCGAGAGAAGGGATAGACGGTCAGCACGGTTCCTACCGGCAACCTCGCC
GACCCTACAGCCCATATGGCGAATACCTCATCCTTGTTTCAGGATCGGGGTATCTCATCT
ACCCCATTACCGGGGGTCTCTTCCCGCCTCTCGGACATGTCTGTCCGGGGCCCGCCCGCC
GCCCTCGAATTGATTCCCTTTGATCAAGCCAACTGCCCCTGGATCTCGGTGATGAATTAA
TTCCTTTCGCTGGGGGTCCTGGTGAGTGGGTCGGAAAAGGATTTACTAAATCCATCAATT
CATTCCTTCCCCTCTCTACGTTCGGGAAAGGTATAAC
>TCONS_00005020
ATGCTTGATCAAACTCGAAATATGTGATCGGACTATAATCCTCCATCCCCGGTTCGAATT
CGGGTGTCGCTGCAAGCGATATAGCCAAGTAGTAAGGCAGAGTACTTCAAATTCTCCCCG
GTTCCAATCCGGGTATCGCTTGCATCCTCATCTCGGCGAGATAGCCAAGTGGTAAGGCAG
AGGACTACAAATCCTTGATCCCCGGTTCGAATTCG
>TCONS_00005021
GGAATAGGACAGCAAGTAGAATGCTCTATGGACTAAAAGTTGGTTAAAGAAAGAAAGAAG
AAAAGAAAAATAAAGAAAATTAAGACCTTTGTATTCTATAACCACTTAGTTTTATGTATG
CAGAAGATGCATTAGTAACCTCCGTCTTGAATTATCTCTGACAAAATTAAAGTAACAGAA
CTACAGAAATAATTCCACAACTATTGGTTGGATGGTCACATGGAATAGGTATGTGATCAT
TGATCAGACTCGAAATATGTGATCGGACTATAATCCTCCATCCCCGGTTCGAATTCGGGT
GTCGCTGCAAGCGATATAGCCAAGTAGTAAGGCAGAGTACTTCAAATTCTCCCCGGTTCC
AATCCGGGTATCGCTTGCATCCTCATCTCGGCGAGATAGCCAAGTGGTAAGGCAGAGGAC
TACAAATCCTTGATCCCCGGGTTCCAACCCGGGGATCGCCTGCATTCCAGCTCGGCGACA
TAGCTAAGTGGTAAAACGGAGGACCATAAATCCTCGATCGG
>TCONS_00005022
TTCAAACATAAGGGGATAAGCTACGAGATCCATGGTATAAAGGCAACTAAAGTTAGATTA
ACCCAAGTGCAACAACATGAAGTAGATTCAACAATATCAAGATTGTTCAGCACGATAGTA
CCATCGAAGGCACAAGGAAGAGATATAGATCGAATAAATAATGGATCTTGAACTCCTAGC
GAAGAATCAATGATATCATCCTAGTTGACATCAAAGGAGACAATGATACATGCGAGATCG
GACTCGAAATATGTGATCGGACTATAATCCTCCATCCCCGGTTCGAATTCGGGTGTCGCT
GCAAGCGATATAGCCAAGTAGTAAGGCAGAGTACTTCAAATTCTCCCCGGTTCCAATCCG
GGTATCGCTTGCATCCTCATCTCGGCGAGATAGCCAAGTGGTAAGGCAGAGGACTACAAA
TCCTTGATCCCCGGGTTCCAACCCGGGGATCGCCTGCATTCCAGCTCGGCGACATAGCTA
AGTGGTAAAACGGAGGACCATAAATCCTCGATCGG
>TCONS_00005023
GCTTGAAATTACTCGAAATATGTGATCGGACTATAATCCTCCATCCCCGGTTCGAATTCG
GGTGTCGCTGCAAGCGATATAGCCAAGTAGTAAGGCAGAGTACTTCAAATTCTCCCCGGT
TCCAATCCGGGTATCGCTTGCATCCTCATCTCGGCGAGATAGCCAAGTGGTAAGGCAGAG
GACTACAAATCCTTGATCCCCGGGTTCCAACCCGGGGATCGCCTGCATTCCAGCTCGGCG
ACATAGCTAAGTGGTAAAACGGAGGACCATAAATCCTCGATCGG
>TCONS_00005041
ATTTGAAGTGCCTCGCGGCCTGGACGACCATGTTGGCAAAGGGGAATGTTCCGCCCTCTG
GTCCCAGTCCCATTCACAACTCAATGCCCCTGGCTACTGGAGCAGGAACAGGAAATTAAA
TGCCTGCAACAAAATTTTGTATATATATATAGATTGTCGGAATGATTGGTATACATATTG
GAAAGTTTTGGTTTGATTTAGTTTTATATGCCGTTGCATCTTTTATGGGGTGGGCTTATG
TACAG
>TCONS_00005063
CAAACCTTTGTTCTATCTACATTAGGTCCCTTTTTTTTAAAGGCATGTAGAAGTATACCT
ATTGTGATTAGCCCCGCTTTTGTTATGATACCGGGTCCTAATCCTACATCTATCCCACAG
GGACAAGTACTACTTATTTCCAGGATTGATCTCTACCCCATAATACTACAACCTTATCAC
CTATTCCAGACTTATGATTCGGATCATTCTGATTTCTCCAGTCATGAGTAATAACTCAAT
TTGAATACAAATCAATTGCTTTCACCAACCGTTTTTACGTAAATGATAAGTAGAAAAGCA
GTAGGAACTGAAATGAACAGTGCAATAGCAATAAATGCAAGGATATTTACTTCCATGATC
TCATCATTTTCACTTCGTTCTACAATAACTCGAGATTTGATCTCATAGAGATGATGAATC
CTTCTTCAAGATCCATAAATGTGATTGAATCCTTGAAGTATGAGATTGAATCAATAGAAT
GAATTCGAATAACAAAATCTGATGGATCTGAGGAATTTTTCAATGGAGACGAAATAGTAT
GACATAATAGGATCCCCTATTCATACTGGATCTAGTAGTTATATTCCCAATCGATCATAT
TGTCCCACTCATATAGTTACATCTCTCATCTTACTTATGCAATGGGAGTTTTCTACTAAT
ACGGATCCTATTAGACATAGATCCAAACGTTATAGGTATGGTAGAGATATAGTAGAATAA
TCGCCCCGAACGGGTATTGAGAAGTTGATGATAAGCCGAATT
>TCONS_00005064
CAAACCTTTGTTCTATCTACATTAGGTCCCTTTTTTTTAAAGGCATGTAGAAGTATACCT
ATTGTGATTAGCCCCGCTTTTGTTATGATACCGGGTCCTAATCCTACATCTATCCCACAG
GGACAAATGCTACTCAGATCTATTTTTTCGTACTACTTATTTCCAGGATTGATCTCTACC
CCATAATACTACAACCTTATCACCTATTCCAGACTTATGATTCGGATCATTCTGATTTCT
CCAGTCATGAGTAATAACTCAATTTGAATACAAATCAATTGCTTTCACCAACCGTTTTTA
CGTAAATGATAAGTAGAAAAGCAGTAGGAACTGAAATGAACAGTGCAATAGCAATAAATG
CAAGGATATTTACTTCCATGATCTCATCATTTTCACTTCGTTCTACAATAACTCGAGATT
TGATCTCATAGAGATGATGAATCCTTCTTCAAGATCCATAAATGTGATTGAATCCTTGAA
GTATGAGATTGAATCAATAGAATGAATTCGAATAACAAAATCTGATGGATCTGAGGAATT
TTTCAATGGAGACGAAATAGTATGACATAATAGGATCCCCTATTCATACTGGATCTAGTA
GTTATATTCCCAATCGATCATATTGTCCCACTCATATAGTTACATCTCTCATCTTACTTA
TGCAATGGGAGTTTTCTACTAATACGGATCCTATTAGACATAGATCCAAACGTTATAGGT
ATGGTAGAGATATAGTAGAATAATCGCCCCGAACGGGTATTGAGAAGTTGATGATAAGCC
GAATT
>TCONS_00005061
AATTCGGCTTATCATCAACTTCTCAATACCCGTTCGGGGCGATTATTCTACTATATCTCT
ACCATACCTATAACGTTTGGATCTATGTCTAATAGGATCCGTATTAGTAGAAAACTCCCA
TTGCATAAGTAAGATGAGAGATGTAACTATATGAGTGGGACAATATGATCGATTGGGAAT
ATAACTACTAGATCCAGTATGAATAGGGGATCCTATTATGTCATACTATTTCGTCTCCAT
TGAAAAATTCCTCAGATCCATCAGATTTTGTTATTCGAATTCATTCTATTGATTCAATCT
CATACTTCAAGGATTCAATCACATTTATGGATCTTGAAGAAGGATTCATCATCTCTATGA
GATCAAATCTCGAGTTATTGTAGAACGAAGTGAAAATGATGAGATCATGGAAGTAAATAT
CCTTGCATTTATTGCTATTGCACTGTTCATTTCAGTTCCTACTGCTTTTCTACTTATCAT
TTACGTAAAAACGGTTGGTGAAAGCAATTGATTTGTATTCAAATTGAGTTATTACTCATG
ACTGGAGAAATCAGAATGATCCGAATCATAAGTCTGGAATAGGTGATAAGGTTGTAGTAT
TATGGGGTAGAGATCAATCAAGAAAATGATGA
>TCONS_00005088
AATGCACTTTTCACATCCATTTGATATAATTGCCAATTCAACTGAGCAACTATAGCCAAG
ACGATACGAACTGTGTTCATCTTAATTGTACACACCTAAAATTGGCTATGCCCTTCCATT
TTAAGTCTAATTAATGTCATTAATTAATATTTAAAATGTACCATTTTATCCCTAATTAAT
GCTATTAATTAACTAAGTAGGTTGGCTTAAACTAAAGTTGAAATCCCTAAAGTCAGTTTA
TAGCCTAAAAACCTAACTTAGATCCTAGATTAAATTAACTTAAAGTTAATTTATCTAAGG
CTAGTCTAAAATTAAAATCCTAAGTACTTAAAGGTCCGTTTAAATTAATTAAATCTTAAG
TTCCTAAAGTTAGCCTAAAATCAAAGCTTCTAAGGTTAGTCTAATGTTATATTAGTCTAA
AGTCCCTAAACTTAAAGTAAATGAAAATTAAAGTCAAAACTAAATAAAATCAAAGCAACA
CTAAATAAAATAAAAACCAAAATAAAATCAAAATAAAGCATAAGAAAATCAAAAGAAGCC
AAGCGACACATGGGGGAGGCAAGGCGGTTCACCTGCCAGCCGAATCGGTTCCTTGCTCCC
GAAGCCTATTTGAAGACGGCCATGGGATCCCCTCAAGAGGTCTCTCGACATCCATCCACT
GGTTATCCGAGTGTTTGCTGTTGATCTTGCATTGACCCGAGCAACCCAC
>TCONS_00005104
GAAACGCTTGTTTCAAGTGAATAGGATGTGGTGAAGTAGGGGAAAATGAGCGGCTGAAAT
ATGACCAAAAGGCGCTGGCCACACCAAAAACACGAAATGCAATTGATTGGATTCTACTTT
ATCTTATCTTCAATCTGTGTCCACCTCACATGAAATATCCATTCCAAATGTCCATTGTTC
GTTTCCATTGAGTTTCCCTACACCCGCTTAACAAACAAACCCACATAATAAACCCATTTC
CAGACTCAATTTTCCCATACCCTCATTAACAAATCAGTCTAATTCAACATCTGCAGTGGA
CTCCGAGCAAATCTCAAGCCATGGCCTCTGCAACAGCTCTTCCTCTCGCCTTATCCATTG
CTGCTGCTGCTCCATGCCAACATTCCGCTACCTTAACTAGGCCCAAACATACACAGGGTC
TGTCTCTGTACAGTCCTAAGAAGCTCTCATCCCCTAAGCTGCTCTCCAACAGAAACAGAG
TGGTGATGATGAGTGGTTCTAACGCACAGAAGGACCAGTCTCTTGCAGGTTTGACAACAC
TGGCTCTAGCAGCAACAATGGTGATTCCTGAAATGGCAGAGGCTGTCGCACCTGGGGTCT
CCCCATCTCTCAAAAATTTCCTGCTAAGTATTATTTCTGGAGGTGTTGTGCTTGGTGTGA
TTGGGGTAGCTGTGATTGGTGTGTCCAACTTTGACCCTGTGAAGAGAACCTAAGCAATTG
GACTCATTTGTTTAAAAATTTTAAAACTGAACTCTTGCACTTTATCTGCATAACTTCCAG
ATTTCAGAAAAGTTCATGGACCTTATTAAAGAGGCAAACTCCTGTTATTTCCAGTCAATT
AATATGTAAGTTTAGAGTCAAGAATTCAACTTATTTTGTTTTTAATGAACATATTTGATG
GATTTGATTCAGTACGAATACTGGGCTCGCCAAATTGATTTATTGTTTAATTTTTCCTAG
CATTTTTATTGTGTAAAGGCTCGAATGATCGTTAGTTATGGTGGAGGTTTTGGGGTCCAC
TACAATGAGAATTTTTAATTTCGGGACGGGGAGGCTGAATTTTCCACTTGGATTCCCATG
TTAGGCATTTTTTTTTTGCTTAATTGGATATTTTATGGAGCAAATGATAGAATGTGATTC
TTAACCCTCTTTCAATCGTATCATTGCTTTGCCATGTTGCTCTGCATTACAACTAATAGG
CATAACATGCATCAATAAACCTGCATATGAAATTATGGTTGATGTTCCATCTTATACTCC
ACCCTTTTATCTTTTGAGAATAGCAATCGCGAAGAACATTGGGCTTTCCCTCTACTTGGA
GAAAGTATTATTATCAGTTATGTTCCTCAACTATGTGCGTGTATTGTCCTTTGAATAAAA
GAGATCAGAGAGGTGAACTTCTGCTTGGATGGTATTACTATACGGAAGAAGTGTTTTGAA
GTTTATCATAAAATGGCTACTTTTTTTGGGATCCTAATTCAGGTATGCATTCTGATCCAA
CAATTCTGAGGCCCTAACCAGATATTACACCCTTTCTGTTCAGCATTGTTGTTTATTTTT
CATTATAATAGTATCACCTCAAGGAGATGTAGATGATTCCTGCCTATTACTTGAGCATAA
CAAACCTGCCTTTTATCTATTGCCTAGAAATAAGGAGTACATTCAAGAATTTGGGAAACT
CCTAACTATTTTCTTGTCACCACCCTATGGTGCAATTGACAATTGGCATTTCCATTCATC
CCGTAATTTTGTTGCTTAACCACAATGGCGCTTCCTTAAGCTTTGTAAAGAATCAATTCA
AGTTTTCACCTTCATATTGCTCTATTGTCAACTTCATTGCTTTACCTACTTATAGTTCAT
ACTTATAGATGATTCTTCTAATCCTTCATTGTTTTGATTCCAATTTGTTGTCAATGCACA
GAGTGATCCATGTGATTTATATGGGATATTGTTTGCTTTATTGCATTTTCTTAGGAGGCA
AGGTTGGTGCCCATAATGCTACATGTACCTTCAAAAGTTCCTCAATCAAAGACTCTCATT
TGAAGTATTGAGGAGGTTAAGTCTGATTAGGAATTGGGAACTACATATAGACCTACTTTA
TTGTCCTTGCTACCTGATAGATCGATCATTGAGGATGAGCTCATTGGGACACAAAAGATC
ACTTGTTGTTAAGAAGCCCTTTGCATTAGGTCATAGTGTCACCTTTAAAAGATCACCGCA
TGTGCAAACGGGTTCCCTTTTCAAATTATAAGATGTGTTAATTATAGCATTGCTATCTAT
CCTATTTATCTTAGGACCCTTTTTCATTTGTAGGTATCCTTGTAGCCATGGTGAAGTTAT
GGGTGTTTAAATGATTTGCCCTTCACACCAAGATTCGTACATAATGATGACCGACATGGT
ATGAACACCATTCTCTAGTATCACTTTTGGTTGGAGAGTCTCTAGGGATGCTCTACAATA
GTCCCCTCTAGATGGTCTCACATTGAGGTGTATGATCATGAATTGAAAATATGGGAAAAG
GAAACATGGTCACATTCTTGTATCTTAGGTATCCTTTGGCAAAGACACCTAGCATGTTGA
TCCCCTTTTCATGCTTGGATGATCAAAAGAATCAACATAATTGACCAAATAGCACGTTGG
ACATCAACATGCTTATTTCACTTCCTCAAGATATGCTATAAAGCTCTAGGAAAGACCCCT
TCTTCTTTTGGCTACATAAACCTCCTTCGTCCTTCTTAGCAAAATCCATTTATCACATAC
GTTTCATCACAAACTCTTATCAGGAGTAGACACATGAGCAAGCTCATGTATTCTACCACT
TTAGTCAATGATTTGAGGTTTTAGGACAATGCAATACATTTTTTGGCTGAGTGCCTCATA
CAAGCAACAATTCTAGCGAATTACATACATTTTGTCTAGTGATATATACAATTAGATATG
ACAAGTTGCCAACAAGTGGTGGGTTCATCAAAGACAAAATGGTAGCTTGCCATTCTTACT
GTAACATGCACCTTGACATGCTTGCAGATGTAGGATTGATAACTCAAAAGCATTATGTTG
GTTGCTATGTTTCAAGGATAAAGCATGCTAAAGAGGGTTGTACTGAAGTGAACCGAATTC
AAGTGCCAAGGCTAAATTGTGCCATTTCTTTACTTATAGAATTAGAGCTTGTGCTAGTCT
CTCCTTAAAGCATTGTAGCTGTCGGATATGGTTGGTTGTGGATAAGTGTGTAAGTTACCC
TTGCCTGTTGAGCACCTTTAGGCAAGAAAAGTAGTAGAATTGTTAGGAAATCATGTCAAG
TTCTTGTGTGAATGCATTATAATCTTCTCCTAACATGATTGGTTGGCAAGGAGGGTCAAT
CATGAATCAACTTCAATCTTCCTAAGCTACCAATACCCACTCAAGAGTCTATCTACAAAC
ATAATGGGAAATCATTTATCTACTAGCTCATGCCTTTTTGGGTTAAGCTCTACTTATAGG
ACAAGATTTTGGAGATGAACCATTGTGAATAGAAAAAGATTTTATTTATATGGTCTTCTT
TGTCATTGGGATTGATATTATTGGATCCATTCAATAGCTAATACTAGACCATCTTATGTG
TGGGGCATCTTTATTACCTAATGGAGGTATTTGGGAAAAGATTTTGGCACGGTTCTAGAT
GTATTATTCATGGCATAATGATTACCATTGATGCTTATTTATAACTAGCCAAAGTTGTGT
TCTGTCATAGCATGGTAAGGTTTGCTTTAGGGTTTTTCAGATGACTTGTGTGGCTTGTCA
TGATCACATCATATCAATTATCTTGTTAACTATTTGTTAGCATATTTATTGAAGGATTTG
AGTGAAGCTTTTAGGATAAGCTACATCAGGATTAAATTCAAAGGTCAACCCATGTGTGTA
CATTAATTATGATTAATTAAGTGGTCATTCTAAATTCTAGTAGGATGTTATATGAGGTCC
CTATCAGGTGTAAATACCCATTCAAGCTCTCATTGTAATTATCTTGGATTTTGGTTTTCA
ATTCCATATTGATTATAGGATAAGTTTTAATAAGTTTCAACGAGGGACCGTTCTCGACTA
GGTTAAGCTAGTTTGAGGTAGCCCAACTTGAAGAGTGCAAAGCTTTCTAGTGTGGAGTCA
TTGGTCTTTTTCACTATAGGGATCAACTTATGTGGTAGACATATATTAAGGTACTTGTCA
CGTCACTTCTTTTGTATGCATTTATGTATGGCTCTTTATTGAATAGTTGAATTTGGAATG
GTAGATATTTTAGATGTTTTGGAGTATATTTCAACTATATTGTAGGTTTATGAGAAGAAC
CTTATTGCTTCAAATGGTGTCATAGTGTCATTCCTTCCTTTTACAATGGGAGGATGGTTC
CTTATTTTGGTGGGCAGTAAAATACCCTATGTCCCCACCAATGTTTATATAATGTGAAGG
GACGCCTATCAATTTTCATTAACATTGGTGGATGGAAATATAGGAAATGGTTTGACAATG
CAAAATTGAACATGAAGAAAATACCCACCCAAAGGGGTAGACGAAAAACAAAAGGAGGGG
AAGCAGGTAGTGGAAGAGGACGAAGAGAAGAAGATGGAATACAAAGAGGAGGAGAAAGAG
AAGGAACAAGATAAGTATAGTGAGAATGAGAAGTAGGAGGCATGGAAGGACAACAAGGAG
TTATGATAAGTTAGAAGGTAAAATTACTGGAAACACAAGAACATGGAGAGAATTTGAAAG
AGCACTATGCGCACAACAAGAAGCATGCACATAAGGTAAATATTTATTTGATTTTGCATT
CACATTGTAAAACACAATCATCTATCATAATTGGTAGTATATTAGTTCTCATACATATTA
TGTCCTTCAAAATGAACATTGCAATATGAAGTCCCCCTAAGAATAAGGTTGTGCAAGAAT
ATTCATAATGTCAATTCTATTGGTTGCATTATAGTTCCCATTGTGGGAGGAGTTGGCTAA
TTGGGAATTTTTAGTAAACTTGCTTCTATAGTCATCCCCTTTTAGATACATCTAGGTCTA
TCTTCTTTTCAAAATTATAGTCATAGTCATAGGTGTAGTGAATTCAATTGTACTTCATTT
CAAGCATTACATGTAAATGATGTCAACCAAATCAGGTCATCGTTCTCCAATAATTGAAAT
CATTTATCCATTGTAAATTTTCGTTGGAGAGTTCCATGGGAATGGGAGGACCCATTCCAA
TACGAGTTACTTGAGTTTTCATTCGACGTAGTCATCAATGTTAAGGATTTTCCATTACGT
GGCAAGAAGCTCATTTTCTAACCATTAGAGCCCATTTATTCATCCACAAAGTATTTATCA
AAGATGTTTTTGGTCCAATTTTGATGTTTCAATGTAGTGGGTAGTTTTTTTAGTGCATTT
TTTATGATAGAAGTTTTTCAAGCATGTCAAACTTTGGAAATCCTAGGAATCCAACACACA
TATTTGTTATAATGGGAGGAAGATTTAATAGTGCTTCATTCATCAGTCATCACCAATGCT
AGAGATAGTTTTGGATGAATGATGAAGACTAGCAATCAAGAAAGAACCTTTGAGACTAAT
TGCTAATATATTGATAGAATCCTTGTGACAAAAAAAGGGGTAAGATCACCATATATAGTG
AAGTACCCTATTTTTGGCCATTGTAGTATGTTTTTCACCTCCAATTACCCCTTGGCTTGA
TTCTTTCTTCCTTGAACATGAACTTGAATAGAGAGGAGAAAAGAGGCCAAGCAAGACTAC
CACAGATCTAGTGCAAAAGTACTCAAAGGTACCGTGCATTGAAAGTAAAGTAAACGTAGA
TGATTAAGGAAAGAACCAAGCTTTATCACCTTATCAAAAAAGGATATGCTTACCAAAATA
TGGTAGCTACAGGTGAATGGCTAGTCAAATCAACTCACTTCTGCTCTTTAGTCTTGCCAA
GCCAAAAGATGAAAGTGAAGGTCCACTAGGCTCATGGGAATAGTGTATACCTCATACCAA
AGAGCAAGTGGTGGATGTATTCCTTAACAAAAGTGTAAGAGTCTCAGGATCAAAATACAG
GTGTATTGCAAAGAAGGTAGGTCCCTTCTCTATTTTGTGAGCAGGTGTAAATAGTCTTTC
TCTACTCTTTAAGGTTTGTACTTTGTAGGTCCATGGTACATGCAACTCTATTTGAAATGA
ATGAGCATTATGATATGTGGCACATGCATTACCTTAGTATGAGAAGTGTGAGGATTTTGA
CATATGGCACGTAGGAAACCCTAATGGGGAGTATGCTTGAGAGTGTTCACATGTGCTCAC
TTTATTGAGGGTGGAGGGCTTCTTTCATTTGAACTTAGACTTATAGCAAAGTATTTTTGT
AATATGACTAAAACCTGTGTACAAAGGCGTTATTTAGGGCCATAACAACCAACATCTCTT
GTGGTATCTTGGTAGCAGCACAAATAAATGACTATGAGATTTATGTCAGTGTACCCATAG
TTTTCTGAGGGGCTCAGGGGCGTAGTTTAAAAGAACCATAATTCATAATTGTGTTGTGTC
ATGGTATAGTAGAGGTTGCATTAGTGTTTGTTAGATAACTTGTGCAACTTGTCACGTTCA
CATTTTTCATCAACCATCTCATTAGTAATAGGTAAGCATTGTTGTCTAAAGATTCATGGA
AGATTCTAGGAGCTGTTGTGTCCCAATATAGTAGACGTTGCATTAGTATTTGCTAGATAA
CTTGTGTAGTTTGTCATGTTCACATTTTTTATCAATCATCTTGTTAATAATAGGTGAGCA
TTGTTGTCTAAATATTCATGGAACCTTCTAGGAGCAGGGGAAATTGTCGTGGCTATATAT
AGCCAATTGGCTAGTTTTTAAAAAAATTCCAAAAATGAGATTTGCCAATGGGAAAAATTC
CTCCAAAATAGTAGCCAAGTTTTTTCAATTTTAATGAAAAATCTGTCAGATTTAGCAAAA
ATTACTAGTAAAATATTTATTTCACTCCAACACTTGCATTTATTGTATATGCTACTTATT
TTATATATAAAATTTATTCGCC
>TCONS_00005127
TCCTCAAGGGATTGGATCCACCCTTAAAACTCTGCCGCTGCTTCAACTAAAAGGGACTTC
CACAACAAAAAATATTGCGTTTTTCTTAAGTTTCGAGATGCATATTTAATTTTTTTGGTC
AATGATTTCTATCCTTTACTCGTTGGAGCAGAGATTCCTATTTCTTCATACAGCGAGGAG
TTGAAAAAGAGAGATAAAGATCGAATCGAGTTTGGAAGAAGCCATTGTAAGTTCTGAGAT
TAACATTTACATTCCCATTTTCTCCATTAATTATGCCGAGTCTTCATGGTGTTTGAAATG
GCTGTGTTTTATGTCCTCACACATATCCACATCCAATTCCACTCATAAGAAGTTTTTTCT
ATTTTATAAAATCGATCCATTTCACATGTCCGATACCCTGAGGCAGAGATAAGTCCATAT
GCAAAAAAATTTCAGAGACATTTTACAATAAACAGACAATTGATCAATGGAAGAATGCTC
TGAAAGATGCGTCATGTCTCTCTGACTAGTCTTTGGACACAACCTCAACAGATTTGCTAA
AAGATTTGTTGAAAACAGGTCCAAATGATAACGGTATCCACATAACAATAATATGGGAGA
TGGGTGGGATATAAAAAATCAAAGTCGTTTTTAATGATATTAAATCTATGTTTGAAGCAT
TTTGTTTTGTATCTGAAGATGGATCCACAGCACATCAATTTTGAAGGATTAAGGGATAAG
CCGAGACAGATCTTGAGGGACTTGTCAAAGGTAATCATGGAACTCAATGGCGTAGAGGAA
GGCAAGGCCATAATGAGAGAAAATTTGGGATCAATACTAATTTTGGATGATGTCGAGGAT
AAGAAGCAATTAAAGGCCCTACCTCATGAAGGGTTGTAAAGGCGTGTAAAGGTCTTCCTC
TGTCTATGGAAGTCATGGGTGCCCATCAGTATGATAAGAAAGATGATTCAATATTTGAAT
ATGGGTGCTCATATGTCCATATTCTCTGTCTTCCTCTGTCTCTTGAAGTCATGGGTACGC
ATAAGAAAAATGAAGAAGAAAGGCAAGTTCAAAACCCTCAAAATTAGCTTCAACGGTCTC
CATGACAAATTCAATAAGAGGAAATCTCAAATTAAGCTTCAAC
>TCONS_00005148
CTAAAATTGGCCTAGCCTTTACCATTTTATGTCTAATTAATGTCATTAATTAATATTTAA
TATTCACCATTTTATGCTTAATTAATGCTATTAATTAGCTAAGCCGGTTGGCCTAAATTA
AAGCTAAAATCCCCTAGCCTAAAGTCTAGACAGAATTAGTCTAAAGTCGGTTCAATCTAG
GGTTAATCCAAATAAAATCCTAAGTACCTAAAGTCAATTTAATCTAAAGCCTATAGCCTA
AAGTTAGTTTAAAGCAAAGTTCCTAAGGTCAGGAATTAAATTAATCCTAAATCCTAAAAT
TAATCTAAAAGCATCTAGCCTAAAGATTAGCCTAAGGTAAATTAAAACCAAAAATTAAAT
CAAAGCAAAACTAAATAAAATCAAATAAAATTAAGAAAATCAAAAGAGTCGTAAGGTCCT
TTTGGGGAAGCTGAAGCAACGGAGGAATCCATTTGGAGTCGTTTTAGGCACTATCTGCAA
AGCTTCGGGGGACCGAATCCACTATCCTGAACCGAATCCACTGTCCATGAACCTAAACCA
TTCATCGATCTCTGCATCTAGCCGCTGCTGCAATGATCTTGCATTGATCCATCGTGCAAC
CGACAT
>TCONS_00005149
AGCAAAGTTCCTAAGGTCAGGAATTAAATTAATCCTAAATCCTAAAATTAATCTAAAAGC
ATCTAGCCTAAAGATTAGCCTAAGGTAAATTAAAACCAAAAATTAAATCAAAGCAAAACT
AAATAAAATCAAATAAAATTAAGAAAATCAAAAGAGTCGTAAGGTCCTTTTGGGGAAGCT
GAAGCAACGGAGGAATCCATTTGGAGTCGTTTTAGGCACTATCTGCAAAGCTTCGGGGGA
CCGAATCCACTATCCTGAACCGAATCCACTGTCCATGAACCTAAACCATTCATCGATCTC
TGCATCTAGCCGCTGCTGCAATGATCTTGCATTGATCCATCGTGCAACCGACA
>TCONS_00005169
CGGACCACAACCGAAGTCTTACAGTGCACGGCAAAAGTTAGGGAAAAAAAAGAGCCTCAC
GGGCATTAAATATCGTCCAATCTCGCAATATTACTCAAGAAGCTTGGCCCCGGAGCTTGG
GCAAAAGATCAGTGCATCCTCGTATGTCCAAGGCTTTAAAGATTCTGAGAAGAAAGATTG
AAATCGGGTCTACATCATGGCAAATAACCAGCTAGAAGTGTTGAATGCTTTAGATGTGGC
CAAAACGCAATGGTCACCACTTATTGGTAGTACCTATTTCCATGGGATGCATCCATGTCT
CAACGAGGGAGCATCTCCGATTTCGAAACTCAC
>TCONS_00005178
GTTAGGCCGGGCCCAAGGTTTGATTCGATAAAAGGTGTTCTTTTCTTTGTTGTTGTTTAA
TGCGTTTCACTCCAGGTGTCTCACAATTTACAGATTTCGAACTTGGGACAAGCTCTGCCA
TATCAGAGATGCCTAATGCACCAAGAGTCTCTATCCCCAGATACCTAGCAGATGCTCTGC
ACTGGTATACGGGTGTGAAAAGGGTGGATTCAAAGCTGAAACAGTTGGGATGCTCTCCTG
GACGAATTGGTTGAATATGTAATAATCATATCCAATGTAATGGTGGTGAACTCAAAGAAC
TCAATGGTGGTGACATATTAGATAGATGTTAAATATTCATTATGAGCTATGATATTCATA
GGAAAATATCATATTCATACACAATTAAATATGAATCCATGATTGTGGAGAATATCTAAT
TGATGAATGAAGCTATGATGCTATAAAAAATTGAATGAGAAAAATGACGAAGACAAAGGC
AAAGATTACACTAATTCGATGCTAGAAATTAAATAAATAGTATGGCAAACGTTTACACTA
GTTTGAACATGTAGAAGCAAAGGCTATGAAGG
>TCONS_00005182
TTCTTATGTTTGATTTTATTAAGTTGTATGAAGAAAATAACACCAACCACCAAAATGTCA
TGTTTGTTTCCTGGCTGGGTTGACACATTGTATTTACACTTCGATTTTTAAGTTTTCCAA
GAAGAAACACTATAGTTAACTCCAATGTTGCAGCACGTGTTTCACGGGCTTCTTAGATTG
ATACACTATCTTGTTATATTGACAAACTCTTATAGTTAACTCCTAGAGATTGACACACTA
ATGCTTCTTTCATAATCGATGTATATAAATTGTTTGAACAGGAATTTGATTCAATGTGTG
TCAACTGTGCTTGTTATTTTCAATGGGCACTTTTCTCATCATTGATATAGCTTCTACTTC
ATTTTGTAAATGGTTCAAAAGCTTATCTTGTCTATAAAATTTGACATTTTCAACTAAAAA
AACCTAAACATGATAGTGGAAGTATAAAATTGATGTTCAAGGGGACGTTGTACTCTAAAT
TTATCTGATGCCTCAAGGATCACAAGGTTTTTCACTCCATTGGATGCTAGAGTCTTAATA
CGCATTATACTACTGTAAATTTGATTTAGTATAATCAATAGCAAATTTAGAAACGCAACC
TAGGCTTGAATTTTAAGATGAGTGCTATAATCAATAGCAAATTTAGAAACGCAACCTAGG
CTTGAATTTTAAGATGAGTGCATAATGGAATACGCCTAAACTAAATTTCCACCCATGCAA
CCAAAGTTAAAGCCATAGGGAATCCACATATAGTACTAGACAATGATTGTTAGAAAATGC
AATGCTAGTGGAAGAACTAATGCAATAGGCC
>TCONS_00005185
CATCTGCCCCTGCCACTTCTTATGTTTGATTTTATTAAGTTGTATGAAGAAAATAACACC
AACCACCAAAATGTCATGTTTGTTTCCTGGCTGGGTTGACACATTGTATTTACACTTCGA
TTTTTAAGTTTTCCAAGAAGAAACACTATAGTTAACTCCAATGTTGCAGCACGTGTTTCA
CGGGCTTCTTAGATTGATACACTATCTTGTTATATTGACAAACTCTTATAGTTAACTCCT
AGAGATTGACACACTAATGCTTCTTTCATAATCGATGTATATAAATTGTTTGAACAGGAA
TTTGATTCAATGTGTGTCAACTGTGCTTGTTATTTTCAATGGGCACTTTTCTCATCATTG
ATATAGCTTCTACTTCATTTTGTAAATGGTTCAAAAGCTTATCTTGTCTATAAAATTTGA
CATTTTCAACTAAAAAAACCTAAACATGATAGTGGAAGTATAAAATTGATGTTCAAGGGG
ACGTTGTACTCTAAATTTATCTGATGCCTCAAGGATCACAAGGTTTTTCACTCCATTGGA
TGCTAGAGTCTTAATACGCATTATACTACTGTAAATTTGATTTATTAGAAACGCAACCTA
GGCTTGAATTTTAAGATGAGTGCATAATGGAATACGCCTAAACTAAATTTCCACCCATGC
AACCAAAGTTAAAGCCATAGGGAATCCACATATAGTACTAGAC
>TCONS_00005205
CATCCAAGAGGGGGTAGGGCGGCGAGGTGCTTCGGCCATTTTCAGGAAATGGGCTGAGGA
AAGTCCCCGGGCCCTTAATGCAGAAATTGCAAACTCGAAAGAGTAAATCTTTGCCAGGAA
GCGTCTGGCGTTCCTCTTCTAGAGGGCGAGCTGAGACAAGTGTGGAGCTCTGTCTGGACC
TCGGTTGAAGCAAATGGCCATAACAGACAGTAATGCACCTGGTCGTATGAGAATTCTTCT
CTTCGACTTACAGAACGGGGCTTATCGCCACCCTACCCGATTGCAAGAGGG
>TCONS_00005295
TTGAATCTATAAATTGAGAGAAAGGGAAAGTGCCCAACAAGACGAGACGGGAGGTGCCGT
TAACATTGACTCTGTGTTTTGGTTTGCATCCTCGTGGAGATTCCTTGGGCATCTCCATGC
AATTGTTGAATGCAAACATGAATTTGTATTCAGATCTGATTTTGGGTGAGATCTGCACAC
CCAAGTGTAAGGCCTTCATTTTGCCTTTGAATATGCATCAGTTGCAAATCTTACTATTAT
TTCTACTTCTTTTCTATCTTCACAATGTCTATTGCAAGCATTCTTTCCTAGCATTCGAGG
CCTTCATTACCCACCAATTGTAATCCCAATCAAACATGCAAAAGAGACATTTGTAAGCTG
TACAATGCTGGAATATCTCAATATTTTTGGGATTATATTACAAAGTGTACCTCCACTTTC
AGTTGCCAAACTATAATGATAGAAGGGCGTGGATCTCTCTTCCAACAATTTGTCAGGTAC
AGTGTCAAGTTTTCCATATATTACTTGACCACCATCAAGACATGGAAGAGTTTCCACAAA
AGGATATATATATATAGTTATGGCATTCTGTTAATGGAGATGTTGACACAAAAAGAGTGG
GTATAAACAATATAATTTTTAGGAACAATTGAATCTACAGAAATGAAAATGTACAAATGA
TTGGAGATGGCTTTACCAAACAAAATAGGAAGTGGCAGACAGAGTAAAATGGTAAGAAGG
TACATAATACTTTTGAATACATAAATGGTAAGAACAATTTGAAATCCTCAACTGTCTTAT
TAGAGTATTTCTTTGTCTGTACAAAAGATTAATTAAGAATGCCCAAATATGTAAGGTAGT
GTTATCAGAGGGATTGTTGTTAAAAGAAAATGGATTTGCAAGTTCATTTCAACCAGGGCA
GCTTTGCTAGACAGTATGATTGTGAAAAGGGCATATGACAGAGTTGTGCTATGATGTAGT
TGCTGTCAGTGGGAGTAGTGTGCATGCTGTGATGGTCCAACAGATGGTAAGATATTAGTA
GATTAAAGGATTGAATAAGTATTCAATATATTCAGATATTATCCCAGTGCTTTTACATAG
TCCAAAACTTCTTCTTTGCTACAATTACTGTTAATTTTAAGTGCTCGTGTACAAGAAAAT
AGTATTTGTGAATATGAAGAAACAATCAAGAGGACTGAATGCAACATTCTTACAGATTCA
TGCCTTTCACTTTATATGTAATAGTCTTTGCTGTGGATTTATCACTGAAAAGAAAAATTG
ATGATGTAATTAGCTGGTCCAGACCATAATTGTACGCCCATTTTGCAATGAGAAATACAG
CATTAATTTTATTTTGCATTTTTCCATTTCTACCAGCGACTCCTTGTGGTTTCAATAGTA
GTTTTGCACATAAGGTTCAGTCTAAATGGTATCACAAGAGAAAAGAAATGCCTTCATTTG
GTTGAATTCCAAATTAATTTCTCTAAAATCTTTCCCATTTCATTAAGCTATAGTCTTAGA
TGTGCTCTGTCAATATGGCGAGAGAATTCACTGAGGGCAACACCTTATGTGAATATATTC
AAAACTGAAATACCCTAAACAAAACAAACTCAAGCTTATTGTCTGTGCTGACAGATTTTT
ATTTATGCTGAAATGCTAATGTATTCAATAACCTCATCATGGTAAGTCCTGTCATCAACA
GGGATGCAAGTTATGATCGCTTATATCCAAAGAAAATTCCTGAAAATTCTTGAAGATTTA
ATTCCATCGAACAAATTATATGTTTGGATTAGAAGTCCAACTTTATCATGTGAAGAATTT
ATTTTTGATTAGTTGGTGTATAGGCTGTCTAAATGGCATGTTCTGTTGTATACAAGTGAC
AGGCAGTTCTCTATTTGGAGGCAGTAACTCTAGCGGTTTAGAATGGTTGTCTAAAGGGCG
GGTTTTTCAAGAGTTGAATATGTTTGAGCGTGCTCGAGGAACTTTGGGAAGCCTCAAAAG
GATTAATAAAGCTTTGAGGGGCTGCAGGTCCATGGTGGGTGCATTGCAAAGAAACATCAG
AAATCTCCATAATGAAGAATATGGAGCACATTATAATTTCAATACACACAGTCACAATTA
TTTTATGTAAATTGTCCACTTATAATTTTTTGAATTGATTTAATATAAGCAAGCTCACTT
TCAAGCTTACTAATGCAAATGAAATTTGGTTAGGAAGTTGCATAAATAAAAGAGTTCA
>TCONS_00005296
TTGAATCTATAAATTGAGAGAAAGGGAAAGTGCCCAACAAGACGAGACGGGAGGTGCCGT
TAACATTGACTCTGTGTTTTGGTTTGCATCCTCGTGGAGATTCCTTGGGCATCTCCATGC
AATTGTTGAATGCAAACATGAATTTGTATTCAGATCTGATTTTGGGTGAGATCTGCACAC
CCAAGTGTAAGGCCTTCATTTTGCCTTTGAATATGCATCAGTTGCAAATCTTACTATTAT
TTCTACTTCTTTTCTATCTTCACAATGTCTATTGCAAGCATTCTTTCCTAGCATTCGAGG
CCTTCATTACCCACCAATTGTAATCCCAATCAAACATGCAAAAGAGACATTTGTAAGCTG
TACAATGCTGGAATATCTCAATATTTTTGGGATTATATTACAAAGTGTACCTCCACTTTC
AGTTGCCAAACTATAATGATAGAAGGGCGTGGATCTCTCTTCCAACAATTTGTCAGGCAG
TTCTCTATTTGGAGGCAGTAACTCTAGCGGTTTAGAATGGTTGTCTAAAGGGCGGGTTTT
TCAAGAGTTGAATATGTTTGAGCGTGCTCGAGGAACTTTGGGAAGCCTCAAAAGGATTAA
TAAAGCTTTGAGGGGCTGCAGGTCCATGGTGGGTGCATTGCAAAGAAACATCAGAAATCT
CCATAATGAAGAATATGGAGCACATTATAATTTCAATACACACAGTCACAATTATTTTAT
GTAAATTGTCCACTTATAATTTTTTGAATTGATTTAATATAAGCAAGCTCACTTTCAAGC
TTACTAATGCAAATGAAATTTGGTTAGGAAGTTGCATAAATAAAAGAGTTCA
>TCONS_00005297
TTGAATCTATAAATTGAGAGAAAGGGAAAGTGCCCAACAAGACGAGACGGGAGGTGCCGT
TAACATTGACTCTGTGTTTTGGTTTGCATCCTCGTGGAGATTCCTTGGGCATCTCCATGC
AATTGTTGAATGCAAACATGAATTTGTATTCAGATCTGATTTTGGGTGAGATCTGCACAC
CCAAGTGTAAGGCCTTCATTTTGCCTTTGAATATGCATCAGTTGCAAATCTTACTATTAT
TTCTACTTCTTTTCTATCTTCACAATGTCTATTGCAAGCATTCTTTCCTAGCATTCGAGG
CCTTCATTACCCACCAATTGTAATCCCAATCAAACATGCAAAAGGTATCATTATTTCTTT
AGTTTTATTAATCCTTTTCTTATTTTGAACTGTAATTTAAGTACCAATATTTATTAAATT
CAATTTTGTTTTGACAATTCAGAGACATTTGTAAGCTGTACAATGCTGGAATATCTCAAT
ATTTTTGGGATTATATTACAAAGTGTACCTCCACTTTCAGTTGCCAAACTATAATGATAG
AAGGGCGTGGATCTCTCTTCCAACAATTTGTCAGGTACAGTGTCAAGTTTTCCATATATT
ACTTGACCACCATCAAGACATGGAAGAGTTTCCACAAAAGGATATATATATATAGTTATG
GCATTCTGTTAATGGAGATGTTGACACAAAAAGAGTGGGTATAAACAATATAATTTTTAG
GAACAATTGAATCTACAGAAATGAAAATGTACAAATGATTGGAGATGGCTTTACCAAACA
AAATAGGAAGTGGCAGACAGAGTAAAATGGTAAGAAGGTACATAATACTTTTGAATACAT
AAATGGTAAGAACAATTTGAAATCCTCAACTGTCTTATTAGAGTATTTCTTTGTCTGTAC
AAAAGATTAATTAAGAATGCCCAAATATGTAAGGTAGTGTTATCAGAGGGATTGTTGTTA
AAAGAAAATGGATTTGCAAGTTCATTTCAACCAGGGCAGCTTTGCTAGACAGTATGATTG
TGAAAAGGGCATATGACAGAGTTGTGCTATGATGTAGTTGCTGTCAGTGGGAGTAGTGTG
CATGCTGTGATGGTCCAACAGATGGTAAGATATTAGTAGATTAAAGGATTGAATAAGTAT
TCAATATATTCAGATATTATCCCAGTGCTTTTACATAGTCCAAAACTTCTTCTTTGCTAC
AATTACTGTTAATTTTAAGTGCTCGTGTACAAGAAAATAGTATTTGTGAATATGAAGAAA
CAATCAAGAGGACTGAATGCAACATTCTTACAGATTCATGCCTTTCACTTTATATGTAAT
AGTCTTTGCTGTGGATTTATCACTGAAAAGAAAAATTGATGATGTAATTAGCTGGTCCAG
ACCATAATTGTACGCCCATTTTGCAATGAGAAATACAGCATTAATTTTATTTTGCATTTT
TCCATTTCTACCAGCGACTCCTTGTGGTTTCAATAGTAGTTTTGCACATAAGGTTCAGTC
TAAATGGTATCACAAGAGAAAAGAAATGCCTTCATTTGGTTGAATTCCAAATTAATTTCT
CTAAAATCTTTCCCATTTCATTAAGCTATAGTCTTAGATGTGCTCTGTCAATATGGCGAG
AGAATTCACTGAGGGCAACACCTTATGTGAATATATTCAAAACTGAAATACCCTAAACAA
AACAAACTCAAGCTTATTGTCTGTGCTGACAGATTTTTATTTATGCTGAAATGCTAATGT
ATTCAATAACCTCATCATGGCAGTTCTCTATTTGGAGGCAGTAACTCTAGCGGTTTAGAA
TGGTTGTCTAAAGGGCGGGTTTTTCAAGAGTTGAATATGTTTGAGCGTGCTCGAGGAACT
TTGGGAAGCCTCAAAAGGATTAATAAAGCTTTGAGGGGCTGCAGGTCCATGGTGGGTGCA
TTGCAAAGAAACATCAGAAATCTCCATAATGAAGAATATGGAGCACATTATAATTTCAAT
ACACACAGTCACAATTATTTTATGTAAATTGTCCACTTATAATTTTTTGAATTGATTTAA
TATAAGCAAGCTCACTTTCAAGCTTACTAATGCAAATGAAATTTGGTTAGGAAGTTGCAT
AAATAAAAGAGTTCA
>TCONS_00005324
GGAATTCCTCAAGTTTTGAAAGTTGTCCTAGATGATGAGTCTTGGTTGTGGCATATGAGG
TTTGGACATTTAAGTTTTCATGGTTTGCATTTACTTTACAAGAAACATATGGTAAATGGG
TTACCGATGATGGAGCAAAAGGATCAGGTATGCGAAGGTTGCATTCTTGGAAAACAACAC
AGAGACTCTTTTCCAGTAGGAAGATCATGGAGGGCCAAGGCACCTCTTGAATTAGTGCAT
TCTGATATATGTGGCCCAATGCAAACACCTTCTATTGGTAAGTGTAG
>TCONS_00005392
GTGGCACTAGGGTGAAAAATCATGGAATATCTGTTGTAGGACTGACTCAGCCGAATGATC
TGATCCTGAGATATAGCATCACACCACCATGAAGGGATTCGTCAAAGGAAAACCCGAACC
GGCCTTTGATTGGACTTTGGTCTCGTCCTCCCAACCAATCGACCAAAGAACTTGACGAAC
AAGCAAAAAGTGTCCAACGAGCAGACCAATCGGTCCGACGAATGCCCAAGTGCCCTCAAT
CAACGAACGAGCAATGATGTTCGACGAGAAATCCAATTCCTAGAGGCATACCGTCGGAGA
AGCTTCCTTCACCGATGGGTGTTGAAGGTGTACTTTGGTTGGTCAGATCATGGACAAGCA
TTTAAGGGAATCTCTTCATGCTCTTCTTGTAGCAGTATCTTTAACTATACAAATATCAT
>TCONS_00005393
CTGTAAGTACAGAGCCTTTACTAACTCTTGAAGCCTTTCATTAGCTTAATGTTGATAGCC
CTAAGGCGAGACTACTGTGAGAACCCTCAGTGTTACCACTAAAAGAGGAATGTTTCTACT
TACTAATATCTGCTCTCTTTTAGTTTTCTCAAAAGTTTTGCTGCCTTGTACTTATTGGTG
AGCCAGAGGTCCAGTTTAATTTCAAATGTTTATAGGCCAAAAGTGAGACCAGTGTAGTGT
TATTGCTAAGAGG
>TCONS_00005441
CAAACCTGTAGAAGACCTGCCCCTTCCCCTTATTCCTCCATATCTATCCAGGGCTAGGAA
GGTACTGTCTCTCATTTTCTCCCGATCTCGAGAGTATGCCTGTTAAGGTCTTTCTAAAAG
GAACGTCGACGGGAAAGAGGAATCAACGAAAAATCCGAATAGATCCGAAGGAAAAGCGGG
AACCGACGAGACAGAAACTTCTCGATATGCCAGAAGGTGCGAAATTAATAGGTGCCGGAG
CAGCTACAATTGCTTTAGCGGGAGCTGCTGTCGGTAGTGGA
>TCONS_00005450
CAACTAGTATCTGAAAAATAACTTGATTGTCCCTAAGAGTAATCGTGTAAGATGGACCCG
AAAAGGCCGAATTATCCAAATTGGATACATAAGCACTTCCTTTATTCTAAGGGATGGATA
GGTTCCTCGAGGTTGAATAGAATCTCTGGATTCACTGAATCTTAATATAGAAAGAACGAG
CAGATACAGATAAAGTCAAACTTGTCGACGCATCCCGCATCAATAAAAAGAAGAACCCTC
CGACGAGAAGAACTCGATTCGGATGGACAAGATCCGAATATCGAGATAGAAAATACAATC
AATCCCAAGATTCTATATAAATACCCAGATATTCCCTTACGTCACACAAGACCAGAGTCT
ATTGATGACCCGTTACAACTTGAATCATGTGGGATCTGGTGAACCAATGTGCAAAACTGT
GTTGTTGGAGGATCAATTCCTAGAAAAAAATCTATTGTTACTGTTCGGCGGTGCATGAAA
ATATATAAAA
>TCONS_00005451
AGTATCTGAAAAATAACTTGATTGTCCCTAAGAGTAATCGTGTAAGATGGACCCGAAAAG
GCCGAATTATCCAAATTGGATACATAAGCACTTCCTTTATTCTAAGGGATGGATAGGTTC
CTCGAGGTTGAATAGAATCTCTGGATTCACTGAATCTTAATATAGAAAGAACGAGCAGAT
ACAGATAAAGTCAAACTTGTCGACGCATCCCGCATCAATAAAAAGAAGAACCCTCCGACG
AGAAGAACTCGATTCGGATGGACAAGATCCGAATATCGAGATAGAAAATACAATCAATCC
CAAGATTCTATATAAATACCCAGATATTCCCTTACGTCACACAAGACCAGAGTCTATTGA
TGACCCGTTACAACTTGAATCATGTGGGATCTGGTGAACCAATGTGCAAAACTGTGTTGT
TGGAGGATCAATTCCTAGAAAAAAATCTATTGTTACTGTTCGGCGGTGCATAAAAATATA
T
>TCONS_00005452
AGTATCTGAAAAATAACTTGATTGTCCCTAAGAGTAATCGTGTAAGATGGACCCGAAAAG
GCCGAATTATCCAAATTGGATACATAAGCACTTCCTTTATTCTAAGGGATGGATAGGTTC
CTCGAGGTTGAATAGAATCTCTGGATTCACTGAATCTTAATATAGAAAGAACGAGCAGAT
ACAGATAAAGTCAAACTTGTCGACGCATCCCGCATCAATAAAAAGAAGAACCCTCCGACG
AGAAGAACTCGATTCGGATGGACAAGATCCGAATATCGAGATAGAAAATACAATCAATCC
CAAGATTCTATATAAATACCCAGATATTCCCTTACGTCACACAAGACCAGAGTCTATTGA
TGACCCGTTACAACTTGAATCATGTGGGATCTGGTGAACCAATGTGCAAAACTGTGTTGT
TGGAGGATCAATTCCTAGAAAAAAATCTATTGTTACTGTTCGGCGGTGCAGGAAAATATA
TAAA
>TCONS_00005457
CCCATTGCCGCCTGGGAGCTGTTGAACCGGATTCACGGACGACAGACTAGTCCTTCGAAT
AGAAGCTTCGCTTCTTTGCTGTTCCTGGAATGATCGAAGTTCCCTAACCCCAACGGAAGG
AAGGGCGAAATAGAAGCTTCGCTTCTTTGCTGTTCCTGGAATGATCGAAGTTCCCTAACC
CCGAGCGAAGTAGTAGTATCGATCCGCCGTTGGAGAAATTTAGTAGAGTAATATAGAGTG
AAATGCCCCGAATCTGGTGGAAAGTC
>TCONS_00005459
CTCAGGAACTTCTTCGGTACGGTCCGGATTGCTAGCTCCCGTTCATAGTTCTGCTACAGA
TTCTACACGAGGAATCTTTCCATGGCGGTTCTTCCTTCTAATTACCGGCATATCTTTGAT
TCTTTTCTTCCAGATGAAGCAGCGGACATCGGTCCATAGAACCTACAAAAAAAAGATTGT
TGTGGTGTGAAGCACTCTTGTGCACCTACGTAACTGGGCTCGCGCGCAACCGTCCGTCAG
AGGGACGAAGATTTCGCCCCATCATGAAAGAATTTCGAGGGGCTCATTGCTGGTTCTTTG
AAGCCACCAATGGATTCGCCGAGCCATGAGGGTCAATTCGAATCTCGTTCCGTCCGTAGT
GGACACGCTTTCGGACTTGGCCGATCTCGATTCCGGAGTCACTGTGGAACCGCTGAATGT
GGAGCAGTCTGCTCCTGCAGCGTCTGATCAGTATCTCCTTATTAATTCTTGAAGAAAAAG
GGGTTTCCGGAAGAGGATCTTTTTCTAGTGGTT
>TCONS_00005501
TTATTTTTATTCCTTCTTCTCCTCCGGGAAACCATCTTAATTAGTACGGAAGCTATCTCC
ATAATTGTAAACTACGACCGAATCTATGGAAGCATTGGTTTATACATTCCTGTTGGTATC
GACCTTAGGGATAATATTTTTCGCTATTTTCTTCCGAGACCCACCTAAAGTTCCGAATGA
AGGGAGGAAATAATTCTCCCTTTCCGGACTCCCACTTGGGTCTTTCA
>TCONS_00005532
CTCTTATTCATCCTAAGCTCTCGGCCTTAACAAGATTATTCGAACGATATACACCATATC
TGTCCTATTTTCGTTTAATTTAGAGTTAAGAAGAGCGATTTCTCAACATGGAGAATGGAA
AGACGGAGACTGATCAAGTGGTAGCAGTGAAAAGCGATACAGCAAAGGATTTTCATAATG
TGGAGAGTAAGATTGAAAAAAGTGAAGGAGAGGGGAGTGCATCTGAGAAGAAATGCAGTG
ATCGAAATGCAGAGACAAAGCTTGATGAAGAATCCAATTTAATTTAGAGTTAAGAAGAGC
GATTTCTCAACATGGAGAATGGAAAGACGGAGACTGATCAAGTGGTAGCAGTGAAAAGCG
ATACAGAAAAGGATTTTCATAATGTGGAGAGTAAGATTGAAAAAAGTGAAGGAGAGGGGA
G
>TCONS_00005565
TGTACACACCTAAAATTGGCCTAGCCTTTACATTTTAGGTCTAATTAATGTCATTAAAAC
GTACCAGTTTATCCCTAATTAATGCTATTAATTAGCTAAGTCGGGTGGCCTAAATTAAGG
TTAAAATCTCCTAGCCTAAAAGCCTAACTTAAATCCTAGATTAAATTAGCCTAAAGTTAG
TTCAACCTAGGGTTAACTTAAGTCAATTTCTAAGCTAACCTAAGTCAAATAAAGGTTAGT
TTAATTAAACACTAGCCTAAGATCCCTAAGTCAAATAAAGGTTAGTTTAATTAAACACTA
GCCTAAGGTCCCTAAATCAAATTAAAAATCAAATTAATCTAAAGTAAAACAAAACTAAAT
AAAATCAAATAAAAAACAAATAAAATCAAATGTAATAAACTAAATAAAAGCTAATAAAAT
CAAAAGCAAAAAAGGTAAAGTGACGGCTTGGGAGGCGAAGCACTTCACCTGCCAATCGAT
TGAATTTTCTATCCGAATGCCATTTTAATGGAAGGAGGAACGGAATCCAGACACCCATCT
GCACCCATCTGTATCCACCAAGATCCGATCATCCCAGCGAGCTTGTTGCATCGTTCTTAG
CACTGAATCCCTGTGCAATCAACCA
>TCONS_00005595
ATGACATCAATTATATGGCACAGGAGGAGAATGAGTATAACACCATAGGACTGTAAACGC
CGCGAAAAGTCAGAGGAAAACAGGGAAGAAAATAGAGAGCGTCATTGGAATCGGCAATGG
CATCATCCGCGTCAGAATCGCCATACCAGATGACTCCACATCCGAGTGTGTCGAAGCTAT
CCGATTCCATGTGCTTCTCTGCGTATTCTGATTCTCTCAAATGCTTAGATGAATCGAATT
ATGACAAGAGCAAGTGTCGAGACCAGTTTGACATATACAAGGAGTGCAGGAAAAAAGAGA
GGGAGATTCGGCTTGAGCGCAACCGGAATAGGTCCCTGTTTAGTTGAAGGCACTTTCTCC
AGTCTCATACATTCAGTGGATCTTTTTTTGGATGGCTTGCTCTTTCTCGGTTCCCATCTG
ATGACATCATAGAATAATGTAATTTTACTTGACAGCCTAACTGGAGTTGGACAAATTGCA
ATGTGAAAAGTTGCATATTTCTGATTCATTTGATTATTAAAAGACAAGACAATGGCTGTA
TTGTCTTCTTGTGAGGAACTCTCAGAAATTCAATGGTAAACATGTCTGCTGAACGGCATA
AGCAATGGTTAATTCAATTTTCCATACTTTCTTGGCAGGAATTGGACACACTTTGCTTGA
CCATTGACTTTTATTTCAGATCAAAATGTAAGGTGTCTCTGTTTCTTAGAATGCTTTCTG
AAGATCTGTTGTGGATGAATAATGTAAAGACACTTTCTCCAGTGTGAATGGAAGTAAGTT
ATCTTTTACTGTTAAGTAGTGGGCTGATCTTATAAGTTTCCTGTATAAAAACATAAGGTG
TCTCTGTCTCTTTAAATGGTTTCTGAGGATCTGTTGTGGATGAATAATGAAAAAACAGAT
TCACCAGTGTGAATGGAAG
>TCONS_00005690
TGCTAACTACGTTTATCTCCACCATTCTTCATTCACAGTCTGTTGGAGGAAACGAAAATG
GTAGCGGAAATCCTTCCTCATTTTCTACCGCTGGTGCACACGCGGAATTACTATTCAGTG
GACTCGTCCAAGAGGTGTCATCGCAACATCATGAAGCATTCATGTATAATTGGGATAACA
GGGAGGATAAAGCCTAAGATTGGCATTGTTAGAGACATGAAACAGAGGTGGTGATATTGC
TTGGGAAAACCAGAGTATATTATGGAACTCTTATGGGTGGTGGTGGCATAGATTGAATAT
TGTTACGGTCTTGTTGCTTCTAATCTTCCTTGTGGTATTGGCTGAACGGCTCAATTTTAA
GAAATGTGATGTGCAATAGAGTAGCCTTGTATTTTGTTTTTGTTCCACATTAATGTACAT
CAAATATGCAAACATAGAAAAAATGTTTTATATAATGGGTGTCATTTCAAGGATTAGGCA
AAGATAGTCCTATATTTGTTGGTCCTACAAAGGAGATGCATCTCGATAAATGTACACAAG
CGAGGAATAGGTTGTACCTATAAATTGCATTTAGTGTGATATAAAATGGATAAAGGGGTG
GATCTTGATAAGTGTGTACATAAGCAAGGAATAGATCAAGTAAACTTATTGCAATTAGGA
AAATCTCAAATGGGCACAATATGTACCTCAATTTTTTATTGGTCACTTGCTATATGATTA
GATTATGTTTTTAGTAGTAATAGTAGGCCATCTTATTCTAAAGCCTAAACATGTTCCCGA
TGAGATTTGAACATTTGTCAATATAGTGAATATCATCAATATGAAGAACCTCAAGGAGGT
GCACTTTTACACATGAATTCATGAAAAAGTCCC
>TCONS_00005691
ACAGTCTGTTGGAGGAAACGAAAATGGTAGCGGAAATCCTTCCTCATTTTCTACCGCTGG
TGCACACGCGGAATTACTATTCAGTGGACTCGTCCAAGAGGCCTTGGTGACATATACACA
TGAATTTCTGATGTTCCATGTCAAAAAGCAAAAGTCCATCAAGTATCATTCGAGTTATTG
CTAACTGCCTCTAAGGTTTTGATGGAAAATGGTTTTATCATTCAGGTGTCATCGCAACAT
CATGAAGCATTCATGTATAATTGGGATAACAGGGAGGATAAAGCCTAAGATTGGCATTGT
TAGAGACATGAAACAGAGGTGGTGATATTGCTTGGGAAAACCAGAGTATATTATGGAACT
CTTATGGGTGGTGGTGGCATAGATTGAATATTGTTACGGTCTTGTTGCTTCTAATCTTCC
TTGTGGTATTGGCTGAACGGCTCAATTTTAAGAAATGTGATGTGCAATAGAGTAGCCTTG
TATTTTGTTTTTGTTCCACATTAATGTACATCAAATATGCAAACATAGAAAAAATGTTTT
ATATAATGGGTGTCATTTCAAGGATTAGGCAAAGATAGTCCTATATTTGTTGGTCCTACA
AAGGAGATGCATCTCGATAAATGTACACAAGCGAGGAATAGGTTGTACCTATAAATTGCA
TTTAGTGTGATATAAAATGGATAAAGGGGTGGATCTTGATAAGTGTGTACATAAGCAAGG
AATAGATCAAGTAAACTTATTGCAATTAGGAAAATCTCAAATGGGCACAATATGTACCTC
AATTTTTTATTGGTCACTTGCTATATGATTAGATTATGTTTTTAGTAGTAATAGTAGGCC
ATCTTATTCTAAAGCCTAAACATGTTCCCGATGAGATTTGAACATTTGTCAATATAGTGA
ATATCATCAATATGAAGAACCTCAAGGAGGTGCACTTTTACACA
>TCONS_00005693
CATTGTAAATTGCATAATAGAGAATAGAATGTCCAATGCAGTGGCAATGCGCCTGACCTG
TTGCACATCAGCCTCTATCATTACGAAGGTCTAAACATTAGATGTGCCCGTGTGGGAGGG
GTAGAAAATCTCGGCTGTAAAAGAATAGAGTATTCGCTGCAACGCATTCATGGCATTGGC
CGAACTACAGCCCCGTAAAATACTGTTCGACTTGGGCATGGAGATTCGAGAACAAGACCA
CTCGCGAGCTCCCCGAGGAAGAACTGACCAGAACTCGAGATGAGGCGTCCAAGTACATGA
TTGCAGGAGATTTGCGGCGTTTAACAGCCTTACCATCAGGACATTGAAAGAAATTCAATG
CTACAGAGTAAGGCTCCATATTGCAAATTTGCCTTGCAAAGGATAGCGTACTAAAAACAA
TTGCCAGATCAGAAAAGGGAAGAGGGTTGCAATAGGAGGAAAGAAGGCTGCTCCTTGCTA
AGCATCAATTTGCTACTAGATTGAAAACTTCTTGCTTGCTAAAGTATATGGTTTTCTTTG
TAAATTTTCTGATCTAACTTCAGAAATAATTATGCCAAAGTTATTTTCAGTTATTCATGG
CAAGTATCATCTGCTTCATCAAGTTTGTGTATGATAACATGGTATGGATTGGGTTGAAGT
ACAAAAATCTGTCTGTAATTATGTTTTATGTTTGTGATGATTGTCTATCAGACCATTCTA
ACATATATTCAATATTAAGTAGTTAGGAACCATTCTGAAAGCATCTGGTGGTTGGTATTC
TTTTCCATGTGAAGGAATTTTGGGTCCCCCAGCTTATGATGAGAGCAAGGTTGCATGGTT
GTGCGGGGACGGGGGGATGCAAGGGATGGGAGCGC
>TCONS_00005740
CTCAAATCGACAAAAATCCTAATTAGGTATCAACTCAACATTCATCCCTCGAATGTTGTA
TAACCATCGGCCGGGTAACCCTTGGCACCTAATTTCCAATTGGCGGCGATAACTGATTCC
GAGAATCAGAAAAAATCGACATGCCGATATCGAAAAGCATTCACATCCAATTGGTGAATG
CGCCGTTGACACGGAATGAACAATTTCCCTAGAGATATTAATAATAATTCCTGGGATGGA
GGCAG
>TCONS_00005741
CGACAAAAATCCTAATTAGGTATCAACTCAACATTCATCCCTCTGAGCTAGGCAAATAGA
ATGTTGTATAACCATCGGCCGGGTAACCCTTGGCACCTAATTTCCAATTGGCGGCGATAA
CTGATTCCGAGAATCAGAAAAAATCGACATGCCGATATCGAAAAGCATTCACATCCAATT
GGTGAATGCGCCGTTGACACGGAATGAACAATTTCCCTAGAGATATTAATAATAATTCCT
GGGATGGAGGC
>TCONS_00005742
GAAAGAGATAGACCCCCATACAGTCGAATGTTGTATAACCATCGGCCGGGTAACCCTTGG
CACCTAATTTCCAATTGGCGGCGATAACTGATTCCGAGAATCAGAAAAAATCGACATGCC
GATATCGAAAAGCATTCACATCCAATTGGTGAATGCGCCGTTGACACGGAATGAACAATT
TCCCTAGAGATATTAATAATAATTCCTGGGATGGAGGCAG
>TCONS_00005770
ATGTACACACCTAAAATTGGCCTAGCCTTTACATTTTAGGTCTAATTAATGTCATTAAAA
TGTACCATTTTATGCCTAATTAATGCTATTAATTAGCTAAGCGAGTAAGGCTAGTCTAAA
ATTAAAATCCTAAGTACTTAAAGGTCCATTTAAATTAATTAAATCCTAAGTTCCTAAAGT
TAGCCTAAAATCAAAGCTTCTAAGGTTAGTCTAATGTTATATTAGTCTAAAGTCCCTAAA
CTTAAAGTAAATGAAAATTAAAGTCAAAACTAAATAAAATCAAAGCAACACTAAATAAAA
TAAAAACCAAAATAAAATCAAAATAAAGCATAAGAAAATCAAAGAAGACAAAGGGACGGA
GGAAGAGACGATTGACTTCTCACAGAAATCCATCCGAAGCGATGAGAATTCATCAACGGA
GTTTATCAAGAGGACACCCATCTGCACCCATCGGCATCCACCAAGATCCGATCATCCATA
GCTTGCTGCTAAGATCTTGCACTAGTCGTATGGCAACCAACACTAAACCAACCTGAGC
>TCONS_00005782
ATAAGACCATCCAAAACCAAATCGAATAGGGAAGAAAGAATGGGGACGTATTATGTGGTG
AGAGAAGAGAACGGCATAGATATAGCTGGATTTCTGGTGGCATTGCTCTTGGCAATGCTG
TTGATGCTCTTATGTCAAACTAGTTCACCGCGCCGTCGTGGGAGACTCATGGTCATTCAC
CGCTGAATAAATCTTTGTGTGCTTGTATTCGGCTATATGGGGGAAGATTTGCAGTGTTTT
ATTTCCGAGTATAGAAGCTCACATAGGAGCCTTTATCATCAAAAGGTCTCTTTTTTCATG
GAGCATTCAAATCAAGTTTGAAGGGGAATTAGTAATTAGTAGTGCCTGCCGTTATCTTTT
AATAATATTTTGTTCATTTATGTTATTACTTTATAAGGGGGAGAGTTTAAGCTAGGAATC
ATACTATGTTAGTTTTTTCGGAACAACTTAGGGATCCTTTCGAGGAACACGAAGACTAGT
TGAAAGAATGACCTTCCCATAAGGGGGAGGGTTTAAGCTAGGAATCCTACTATGTTAGTT
TTCTCTCCATAGGGGTGGAAAAATCATATGAACACAAAAACCCAGTGGCTAGTGCCTTTT
ATGTTTCCATGATTGCAATGAAATGATGTAATAGCTACTTTTTCCATTTGGTGTATGGAA
CATACATTATAGCTATTTCATACATTATATGTGTTTAGTTTATGTTTCGCTTCTAATAGG
GAGGGACACTGGATTCTTGTATATTGAATGATCTATTTCTATGGCATATCGTTAATCTCC
AACTTGTCTCTAATCTCATCTTGATCTTGGGTTTAATCTTTGTATAAAAAAGGAAAG
>TCONS_00005826
CTAAAATTGGCCTAGCCTTTACATTTTAGGTCTAATTAATGTCATTAAAACGTACCATTT
TATCCCTAATTAATGCTATTAATTAGCTAAATAGGTTGGCCTAAATTAAAGCTAAAATCC
CCTAGTCTAAATCTTAGACAACCTAAAGTCAGTTCAATCTAGGGTTAATCCAAGTCAAAT
CCTAAGTACCTAGAGTCAATTTAATCTAAAGCCTAAAGGTTAATTTAAATTAAACAACCT
AAATAAGTCAATTCGTAAGTCCCTAAATCAAATTAAACATAATAAAAACGAAATAAACTA
AATCAAATAAAGCAAAAAACAAATAAAATCAAAATTAGAAAGAAAATCAAACGAAACGAG
GGAGGAACGGAATCCATTAGCTGAATATACAACCAAGCCATCGAACTAGCATCGATCAGA
CAGTCATCGAATCCTTTCATCGACCTCTGCCACTGTTGCATCTTGCACGAATCTAAAGTA
ACCTACAACGCTACCTCAATCTGAG
>TCONS_00005827
CTAAATCTTAGACAACCTAAAGTCAGTTCAATCTAGGGTTAATCCAAGTCAAATCCTACG
TACCTAGAGTCAATTTAATCTAAAGCCTAAAGGTTAATTTAAATTAAACAACCTAAATAA
GTCAATTCGTAAGTCCCTAAATCAAATTAAACATAATAAAAACTAAATAAACTAAATCAA
ATAAAGCAAAAAAACAAATAAAATCAAAATTAGAAAGAAAATCAAACGAAACGAGGGAGG
AACGGAATCCATTAGCTGAATATACAACCAAGCCATCGAACTAGCATCGATCAGACAGTC
ATCGAATCCTTTCATCGACCTCTGCCACTGTTGCATCTTGCACGAATCTAAAGTAACCTA
CA
>TCONS_00005828
CAACCACAAGGTTTCCACATTGGTAATCGCTTGGTTTGTAAGCTGAAGTGTACACACCTA
AAATTGGCCTAGCCTTTACATTTTAGGTCTAATTAATGTCATTAAAACGTACCATTTTAT
CCCTAATTAATGCTATTAATTAGCTAAACAGGTTGGCCTAAATTAAAGCTAAAATCCCCT
AAGCTAAATCTTAGACAACCTAAAGTCAGTTCAATCTAGGGTTAATCCAAGTCAAATCCT
ACGTACCTAGAGTCAATTTAATCTAAAGCCTAAAGGTTAATTTAAATTAAACAACCTAAA
TAAGTCAATTCGTAAGTCCCTAAATCAAATTAAACATAATAAAAACTAAATAAACTAAAT
CAAATAAAGCAAAAAACAAATAAAATCAAAATCAGAAAGAAAATCAAACGAAGCGAGGGA
GGAACGGAATCCATCAGCTGAATATACAACCAAGCCATCGAACTAGCATCGATCAGACAG
TCATCGAATCCTTTCATCGACCTCTGCCACTGTTGCATCTTGCACGAATCTAAAGTAACC
TACA
>TCONS_00005878
ATCCGATAAGGTGCCTGCCTGCCAGTAGTAGGAATGGCATGTATCGTGTAAGCACGAATA
GCGCCTTGGTGTGGAAAGAGAAGGTCTAGTAATGAGCGGATCTTCGCTCGCAGCGGTGGC
TTCGAACCGAACTCCTATGGTGGGGGGATTGGCGACCCTTAGCTGTTGTCACGCTATCGA
AGCGGGGCGAGACCAAATACGTACTTGACCTTGGAATTACATCAAGAATCGGAAGGAATG
GCATAAAATAATGAAGTTCGGCGTAGCTCCCAAGATTGGCACCCCCGACCTCAATGCGAA
AATCGAAATCTTTCAAGTCGCGTCGCGCCCCCCCCATTAATTACTTATCTATTCCTTGCC
CTTCTCTCGTTCCCACAGGAGAGCTTTTGCGAGGCAAAGGCAACTGCAGCCGGCCACCGT
GGCCGAAGGAGCACGGCTGGAAATCGTGTATGCGCTAATCCCCCCTCTTCCGTCGAGTCA
AGAGCTGGCTGGCTGGGGTCCGATGGACACTGGGAAAAGATTGCGATCCGAGAACTCGCC
GATCGGAC
>TCONS_00005959
TCGGACTGAAAATCTTTGATCGGACTGAAAATTCGAGATGGGACTAGAAATCTTTGATCG
GACTGAAAATCTGAGATGGGACTCGAAATCTTTGATCGGATTGAAAATCTTTGATCGAAC
TTAAATATGTGATCAGACTCGAAATACGTGATCGGACTATAATCCTCCATCCCCAATTCG
AATTTGGGTGTCGCTGGCAAGCGATATAGCCAAGTAGTAAGGCAGAGTACTTCAAATTCT
CCCCGGTTCCAATCCAGGTGTCGCCTGATTAAGGTGGAGAAAGCGAAGGAGAAGGAAAAG
TTGTGATTTCCATCACATCACCTCTGGAAGCAACTTGTGTTGCTCTATATTACCAATAGA
GTATATCGCATTTGATGTCTTTCAATTTCATCATGAATGGACGATCCTGTGGTAATTTGA
TAGTAACTCGTTCAGAAAAAGAAAGAAAAAAAAATGAAAAAGAAGTAGATTGATGAATCT
CTCAGGTTGACTCATCAGTAACGTTCGGGATGGAGAGGGGGATCATTTCGACTTTGCACT
ACCGTTATTAGCTCCCTTATCATCGGTAATCGATGATGGAAGAATTCTTTTTTTTTTTAA
TAGAGGGCATAATTCGTATGGATATAATCAGTATCGCCTGGGCTGCTCTAATGGTAGTTT
TTACATTTTCTCTTTCACTCGTAGTATGGGGAAGAAGTGGACTATAGTAAATAGTAATGA
GAATAGTAATAAGAATGCAATTTCAATCGATTGTTCTGTTCTAAATCATTCCGGAATGAA
AATCGATTCTATTTCGTAAGGATTTAGCAATATGAAATTATTGAGAATCTCCACAGAATT
CAATACTATTTTTATGAAACTATTTTCTCCTTCTTTGCGTAAGGAATATGCATAATAGAA
CCAATCCCTTACCTTTCTCCTGTGACAAATCCGATTCTTTCTCAATCTCAGGTCTTGATA
AACTAGTTATCTCCTTGAATGAGTAAAGAATCTGGTTTTTTTTTTTCGATGAGGGACGAC
CTTTCCTTTTCTTTTTTCTTTCTCTTCTTTTTTCTCTATTTTCTCTTTTCGCGGGAGGGG
TTCGTCATATCAATACTAATATTGGGTAGATATAGACCTTATGCTATAAGAAACGTAGCT
GTTATACGAATACAGATGAGGGTTTCGAATAAGAGAAGAATGGGATCTCATTATGGCTCA
AGCAAGAAAGATCAATGGAATGAATACTGCTCTTTATGCTCCAGATCCTAGTTTATTTTC
AGAGAATTGAATTTATAAGATCATCTATTATCTGCTTAATCAATTGATTTTTTTTTTCAA
TCGATTTCATTTTCGAAATGATCGAAAAAGATCGATTGGGTTCATCTTAGATGTACTCGT
CCCATCCCATTTTCTATCTCTATAGATAGAAATCTATGAGATTGATACTTAGAACCTATG
TAATACTCCGTTGGTTCTACCTATTCGTGTTCTCCGGAGAAGGCAGGAATCGAAACAAAA
AAGCGTATGAATTCAAATAACTTACATTTTCATCAAATGATTCCGAATTGATCGAATTCG
ATACGAATCTGTTCTCGGAGAAATGTGGGGCATATCGGGCCATCTTAGCCATAGATCCAT
ACGAAGG
>TCONS_00005960
AATTCAGGTGTCGCCTGATTAAGGTGGAGAAAGCGAAGGAGAAGGAAAAGTTGTGATTTC
CATCACATCACCTCTGGAAGCAACTTGTGTTGCTCTATATTACCAATAGAGTATATCGCA
TTTGATGTCTTTCAATTTCATCATGAATGGACGATCCTGTGGTAATTTGATAGTAACTCG
TTCAGAAAAAGAAAGAAAAAAAAATGAAAAAGAAGTAGATTGATGAATCTCTCAGGTTGA
CTCATCAGTAACGTTCGGGATGGAGAGGGGGATCATTTCGACTTTGCACTACCGTTATTA
GCTCCCTTATCATCGGTAATCGATGATGGAAGAATTCTTTTTTTTTTTAATAGAGGGCAT
AATTCGTATGGATATAATCAGTATCGCCTGGGCTGCTCTAATGGTAGTTTTTACATTTTC
TCTTTCACTCGTAGTATGGGGAAGAAGTGGACTATAGTAAATAGTAATGAGAATAGTAAT
AAGAATGCAATTTCAATCGATTGTTCTGTTCTAAATCATTCCGGAATGAAAATCGATTCT
ATTTCGTAAGGATTTAGCAATATGAAATTATTGAGAATCTCCACAGAATTCAATACTATT
TTTATGAAACTATTTTCTCCTTCTTTGCGTAAGGAATATGCATAATAGAACCAATCCCTT
ACCTTTCTCCTGTGACAAATCCGATTCTTTCTCAATCTCAGGTCTTGATAAACTAGTTAT
CTCCTTGAATGAGTAAAGAATCTGGTTTTTTTTTTTCGATGAGGGACGACCTCTCTATTT
TCTCTTTTCGCGGGAGGGGTTCGTCATATCAATACTAATATTGGGTAGATATAGACCTTA
TGCTATAAGAAACGTAGCTGTTATACGAATACAGATGAGGGTTTCGAATAAGAGAAGAAT
GGGATCTCATTATGGCTCAAGCAAGAAAGATCAATGGAATGAATACTGCTCTTTATGCTC
CAGATCCTAGTTTATTTTCAGAGAATTGAATTTATAAGATCATCTATTATCTGCTTAATC
AATTGATTTTTTTTTTCAATCGATTTCATTTTCGAAATGATCGAAAAAGATCGATTGGGT
TCATCTTAGATGTACTCGTCCCATCCCATTTTCTATCTCTATAGATAGAAATCTATGAGA
TTGATACTTAGAACCTATGTAATACTCCGTTGGTTCTACCTATTCGTGTTCTCCGGAGAA
GGCAGGAATCGAAACAAAAAAGCGTATGAATTCAAATAACTTACAT
>TCONS_00005961
TCGGACTGAAAATCTTTGATCGGACTGAAAATTCGAGATGGGACTAGAAATCTTTGATCG
GACTGAAAATCTGAGATGGGACTCGAAATCTTTGATCGGATTGAAAATCTTTGATCGAAC
TTAAATATGTGATCAGACTCGAAATACGTGATCGGACTATAATCCTCCATCCCCAATTCG
AATTTGGGTGTCGCTGGCAAGCGATATAGCCAAGTAGTAAGGCAGAGTACTTCAAATTCT
CCCCGGTTCCAATCCAGGTGTCGCCTGATTAAGGTGGAGAAAGCGAAGGAGAAGGAAAAG
TTGTGATTTCCATCACATCACCTCTGGAAGCAACTTGTGTTGCTCTATATTACCAATAGA
GTATATCGCATTTGATGTCTTTCAATTTCATCATGAATGGACGATCCTGTGGTAATTTGA
TAGTAACTCGTTCAGAAAAAGAAAGAAAAAAAAATGAAAAAGAAGTAGATTGATGAATCT
CTCAGGTTGACTCATCAGTAACGTTCGGGATGGAGAGGGGGATCATTTCGACTTTGCACT
ACCGTTATTAGCTCCCTTATCATCGGTAATCGATGATGGAAGAATTCTTTTTTTTTTTAA
TAGAGGGCATAATTCGTATGGATATAATCAGTATCGCCTGGGCTGCTCTAATGGTAGTTT
TTACATTTTCTCTTTCACTCGTAGTATGGGGAAGAAGTGGACTATAGTAAATAGTAATGA
GAATAGTAATAAGAATGCAATTTCAATCGATTGTTCTGTTCTAAATCATTCCGGAATGAA
AATCGATTCTATTTCGTAAGGATTTAGCAATATGAAATTATTGAGAATCTCCACAGAATT
CAATACTATTTTTATGAAACTATTTTCTCCTTCTTTGCGTAAGGAATATGCATAATAGAA
CCAATCCCTTACCTTTCTCCTGTGACAAATCCGATTCTTTCTCAATCTCAGGTCTTGATA
AACTAGTTATCTCCTTGAATGAGTAAAGAATCTGGTTTTTTTTTTCGTCATATCAATACT
AATATTGGGTAGATATAGACCTTATGCTATAAGAAACGTAGCTGTTATACGAATACAGAT
GAGGGTTTCGAATAAGAGAAGAATGGGATCTCATTATGGCTCAAGCAAGAAAGATCAATG
GAATGAATACTGCTCTTTATGCTCCAGATCCTAGTTTATTTTCAGAGAATTGAATTTATA
AGATCATCTATTATCTGCTTAATCAATTGATTTTTTTTTTCAATCGATTTCATTTTCGAA
ATGATCGAAAAAGATCGATTGGGTTCATCTTAGATGTACTCGTCCCATCCCATTTTCTAT
CTCTATAGATAGAAATCTATGAGATTGATACTTAGAACCTATGTAATACTCCGTTGGTTC
TACCTATTCGTGTTCTCCGGAGAAGGCAGGAATCGAAACAAAAAAGCGTATGAATTCAAA
TAACTTACAT
>TCONS_00005962
CCGGTTCAAATTCAGGTGTCGCCTGATTAAGGTGGAGAAAGCGAAGGAGAAGGAAAAGTT
GTGATTTCCATCACATCACCTCTGGAAGCAACTTGTGTTGCTCTATATTACCAATAGAGT
ATATCGCATTTGATGTCTTTCAATTTCATCATGAATGGACGATCCTGTGGTAATTTGATA
GTAACTCGTTCAGAAAAAGAAAGAAAAAAAAATGAAAAAGAAGTAGATTGATGAATCTCT
CAGGTTGACTCATCAGTAACGTTCGGGATGGAGAGGGGGATCATTTCGACTTTGCACTAC
CGTTATTAGCTCCCTTATCATCGGTAATCGATGATGGAAGAATTCTTTTTTTTTTTAATA
GAGGGCATAATTCGTATGGATATAATCAGTATCGCCTGGGCTGCTCTAATGGTAGTTTTT
ACATTTTCTCTTTCACTCGTAGTATGGGGAAGAAGTGGACTATAGTAAATAGTAATGAGA
ATAGTAATAAGAATGCAATTTCAATCGATTGTTCTGTTCTAAATCATTCCGGAATGAAAA
TCGATTCTATTTCGTAAGGATTTAGCAATATGAAATTATTGAGAATCTCCACAGAATTCA
ATACTATTTTTATGAAACTATTTTCTCCTTCTTTGCGTAAGGAATATGCATAATAGAACC
AATCCCTTACCTTTCTCCTGTGACAAATCCGATTCTTTCTCAATCTCAGGTCTTGATAAA
CTAGTTATCTCCTTGAATGAGTAAAGAATCTGGTTTTTTTTTTTCGATGAGGGACGACCT
CTATTTTCTCTTTTCGCGGGAGGGGTTCGTCATATCAATACTAATATTGGGTAGATATAG
ACCTTATGCTATAAGAAACGTAGCTGTTATACGAATACAGATGAGGGTTTCGAATAAGAG
AAGAATGGGATCTCATTATGGCTCAAGCAAGAAAGATCAATGGAATGAATACTGCTCTTT
ATGCTCCAGATCCTAGTTTATTTTCAGAGAATTGAATTTATAAGATCATCTATTATCTGC
TTAATCAATTGATTTTTTTTTTCAATCGATTTCATTTTCGAAATGATCGAAAAAGATCGA
TTGGGTTCATCTTAGATGTACTCGTCCCATCCCATTTTCTATCTCTATAGATAGAAATCT
ATGAGATTGATACTTAGAACCTATGTAATACTCCGTTGGTTCTACCTATTCGTGTTCTCC
GGAGAAGGCAGGAATCGAAACAAAAAAGCGTATGAATTCAAATAACTTACA
>TCONS_00005970
ATTAATTGTATTTCAGACCACAATATGGTTTCCTTCTGTACACTTGTGCAGATGAAGTGT
TCCTTTGTAAGGACTACTCCATACTTGCGAAATATGCAATGTTCTCTTTCCCTGATGCAG
CAAATGGGGAACTGATTTTTGGTTGAAATTAAGCTACTATTGGAATTTGATGATTATGGG
TGAGCAAGTAATGCAACTTTGAAGGGCCCGATTTATTAAATGGAAGCGGTTACTAGGTGA
AGATGCACTGGGAAACATAATTTATTTTTGGTTCAGTTCCCCACATCAAAATGGTAAATG
CTTTTTTGTGCTAAAGTAGTTCTAAGTGGGAATGCTCACAACCATAATTACCTGATACAT
ATTTCATGAGAGAAGAATTTTGCAGTTGTTTCTGGTTTTAATGTGGTTATTTCAAGACTG
TAATTCTAC
>TCONS_00005984
CTCGTTTTTTGCAAAGCCCACCTTCATGAATCGATGAAGCGAAGCAAAGACCTATTGGAG
AGGGAACCGGAGCTTTACCGAACTTTCTATTCGCGAAAGTTAAGGGGTCCGGACCTCCCT
ACTCACTTACTTACTCAGGGGTCCCCCCGCTTATTAATTGTAGAGAACCCCCCCCTCTTT
TACCTTCTCCTCCTCTCTTTATAGTACTTCTGATTGCCCCAGTAGGGCCCCTGAGTGATC
AATAGGTCACCTATTGGAATGGGTCCGTCCGCGGCCCCCCCCCCCTGAATGAAGGAGTAG
CGGGGGGCCTTTTCCCTCATAGTGACTCTGAATTAATGGGGCGGATCAACTGAGAAATGC
ACTTCAAAGGGGGGGAAGCCAGGTTCCCCCATTATGGTCCCCCCGGACCGGGTCTCGGGG
GTCCCCGGGCCAGAAGAGAATATTGATCCCCGAATTGGCACTCGTGTTCCTTGTTCCTTT
TCATTCCCCGTTCTCTATGGTTGGTTGGAACCTCGGGGGAGTGGAATCCTCGCCCTCCAT
AGATACATCTCTTTCCTGTTCGTGTCCCGTTTGGGGCGCCGGATCGACTGGAATATAGTG
GGAAATCAATAAGGGTCGGG
>TCONS_00005985
GGGAAAAGTAAGAGTCGTAGGTACTACTCATAATGTACCTGAGATTGCAGCCAGGGATCG
TCAACAAACCTTAGCTATTCGTTGGATCCTTGGAGCAGCTTTCAAACGACGGATAAGCAA
CAGGATAGGCTCAGATAAATGTTCATCTGCTGAGATACCGGATGCTTACCGAAAGAGGGG
AATTGCACGTAAGAAAAGGGATGATCCTCATGAACCGGCTCCCACCAATCGAAGTTTCGC
GCATCTCAGATGGTGGTAAACTCCTCCGAGTGTGATAAGCTGGGCCCTGCAACAGGGTGG
AAACGCCGCAGATAAAGCTCATCCACGGAGCTATCGCTTCTATCTCTCATTCGTTTTCGT
ATATGTAATTCCATATACAACGAGCAGTGTGGGCGAGCG
>TCONS_00005987
CATGCACTCATTTACAGGGGGTGCAACACTTCTCAGTTCGGGCTTAATATGGCTCATCAT
GCTATACCCGCGGGGAAGGAGCAACAAGCAGTTTACGCTTTAGTAGCTACCATTTCACTG
GCTCTAGTATCCACTGGGTTTCAAGGAATGGAATATTACCAAGCACCTCTCACTATTCTG
GATGGTATTTATGGTTCTACCTTTTCCTCAGCAACTGGGTTTCATGGTTTTCATGTGATT
ATAGGTACTATTCACTCAATCATATGTGGTATTCGCCAATATCTGGGTCATTTGACCAAG
GAGCATCACATTGGCTTCGAAGCAGCTGCATGGTACCGGCATTTTGTAGATGTGGTTTGG
TCATCCC
>TCONS_00006031
TAAATTAAAAGTCAAAAGTTAATCAAAAGCTTAAATCCTAGCTTAGGTCCCTAAGTCAAA
TAAAGATTAGGTAATTAGCCTAAAGTCCCTAATCAAAATAATCTAAAACTAAATCAACAT
AAAAATAAATAAAAGAAAATCAAGGGAGACGAATTTTGGAAGACAAAGGGCCGAAGGAGG
CGAAGCGATTCACCAGCCAGCCGAATCGACTCGTTCTCCTGAAGACAACCGAATGCCATT
AGAGTTTGGAGGGGGGATCCATTCTATTGAGCCAGCCACCATACCTGAATCGAATCCATT
GTCCATCAATCCAAGACCATTCATCGAATCCATGGCCAAGTTTTAATGCTGCATCTTGCA
CGAATCCGAAGCAACCTACATCACTACCTCAATCTGAGCACATCGATTTTTGGCTCAATC
GGAGGCATAGGTTCTATTTCTTGATATTTCTGATTTTTCCAGGTGATACCAAAAAG
>TCONS_00006070
TTGTTCTGGGGAAATCTCATGCAGTTTCTTCCCACAAAGGAGTACATCAGACTGGTGCAA
ATTCCTACGGCGGGTTCCCAAATACTCCATACGTTCTTTGGAGAGGGTTTATAGAGCCAG
TAGATGGATACGACGTATCAGGGGGGAACAATTACTAGATATAGCGTTCTCCCCAAAACA
AAAGGTTTTTGGCAAACTCCAATTCCATATATGCGTACGTAATTTGATCATTTCATATTT
GTAATATATTGGAACCTCTTGGAGCGCATAATTGGCATTTTTTGAATCAATTTATTGAAT
ATGGATCCTATCCCGTAAGTATCTTTTGAAGATCTATGGAAAAGGTTCTTGATGTATCTA
ACCTTTGATCTCCTAACACAACCTGCAGTCCTTCAATATGAATTGCATAAAAATCAAAAT
AAGGTTGTAGTTACTCATTGTGAACTTATCCTCTTCATGCTTTGCTTGGTATGGATTGGT
TTGATCACTTGTCTTGTTTTCAAATTTTGGAATTGACGTTGACGCTAATTTGAGATGTCT
TGTCAAATCATTGTCACTAAAGTTGTGTACTCTCTGATTCAAAGAGGACCATAGTATCCT
CCTTTTGGGAGTTGTCCTTCATTTTTAATGTCTTTGGTCGAATGGTTTATTTTGATGCAG
TTGGTATGACTAAAAATTTAAGAGAAAT
>TCONS_00006077
CTTGGGGCAATGACGCAGCTAGTGAGGTAGCACCGAAGCGCGTCAATTGCTGGTTGAAAA
CTATTTCCAACCCCCCTCATTGGCCAGGGTTTCTCCTTGGCCTCTGAGAATTTCTGGAGG
GCTCGCCTTTGGCTCGGGCCTACCCAAATACGGAAACCTAATAAAATTTTTTCTTTGAAA
CAGAATCCTGACGTGTATGTTATCTTTATTTTTGGTTCAAGCTCATTCATTACCAACACA
ACTCTGACCATTCATACAGAGCACTTGCCTACTCTGCTCAACATGTATTGTGCTGCTATT
TGCCCTCGGCATCACAGCTGCCCTAAATATCTCAAAAGTTGTACCTCAGATACACAGACA
AACCCATATGCGGAGTTTTGGGAAGTGTGGATCTTGCAACACGCTGGATTATTTGGAACC
CAGAGCTAACAGGTGCTGTCAGTGTATCCGTTCTATACACTTTCTATGAAATTTAGACTT
CCTATATAAATTATATGCCACACCTTGCCTTCCATTGGATCTACCATCTCTCTCTCACAC
AAAATATCTTTCAATTTTTGGTATACAGAACTTTTTGTATGACTGTTACTCCTAACGGCG
TTCAAGTGGATGCATACACTAGTTAAG
>TCONS_00006085
CTTCCGTGGCTTTTACACTGAAAGAAGACCAATACAGGAAACTGTGACTTCCGCGGCAAG
CTTTCCATGCATGGGCATGGCTACTTTAAACGCTTCTCTGTATCTCGACACTGCCCTTGA
GCTCTAACTCTATTGAAATGTCCGTTTCTTCCTGCCGCAAAATGGGACCCTAGCATGTTT
CAATTCTCTTCAACGTCGCCGTTGGTTGAAATATCAAGGCTGTCTACCTACATACTGGGT
GTTTCGGATTAATTGAGAAACCGGGTATCTTTGAACAATTTCCAAAGAATGTTGATCCAA
CTTCGTTAAGGATTATATAATGGCAATTGAACACATCGAGGGGGAAATAAATAAGGCAGA
GTTTTGGCGGCAACCCTATTTAAGACTTGTGGAATTGACCAAAAAGATCAGTCAAATAGA
CTTCCAACGACACTTTAGGCATTCAAGGTAATGACCAAACATACTCCATTTTGGTTAGTT
AATGTGCA
>TCONS_00006097
GTCCCAAACGTCTAAATCTTAAATTAAATCCTAATCTAAGGCCTAATCCTAAAAATTAGT
CTTAAAAGTATCTAGCCTAAAGATTAACATAAATTAAATTAAATCAAAGTCAAAAATCAA
ATAAAGTCAAAAGTAAATCAAATAAAAAATCAAACAAATCAAAAATCAAATAAAGTCAAA
AGTAAATCAAATAAAAAATCAAACAAAGCAAAATTAAATAAAATCAAACAAAAACAAAAG
AAAATCAAACAAGGCGACAGCTTGGGAGGCGAAGCGATTCGACCTTTCGCCCGAAGCCAT
TTTTGAATTGGGAAGGGGGCTAGCCATCAAAAGAAGAGGGGAATCCATCAGCTGAATACA
CAACCGAGCCATCGAATCATCCATAACCACTGCTGCACTGATCTTGCATCGAATTCAACC
ATGCAACCGACAT
>TCONS_00006119
TACCCGTTGACATTTCACACAAATTACATGTTAACCTTACGAACACGGTTTTATGGTTAA
TTAACGAATTAATTGTCATTTCTAGCTAAAATCCCCTAGCTTAAAAGCCTAGCTTAGCTC
CTAGATTAAATTTAGTTCAATCTAGGGTTAATTTGAATTAATTCCTAAGTGACTAATGGC
CTAAGGTTAGTTCAATTAAAAAGTCAAGAATTAATCTAAAGACTAAATCCTAGCTTAGGT
CTCTAAATACTTAAACGTTAATCTAAAATAAGGCCTAAAGTATGAAATACACTCAAATCA
AAATAAAATCAAACTAAATAAAGCTAATAAAATCAGATAAAAATAAAATCAAAGCAAAGG
AGGCAAGGCGACGGCTTTTGGAGGTGAAGCGATTCACTTCTCCCAAAAATTCACCCGAAA
CTATTCAAATGGACCGGAGTCGAATCCATGAGAGGGGGGGGGAATCTGCCCATCGACTAT
CTGCATCCATAGAATCCATACACCCATTGGCATCTACCATCGACCAACCCATTCGGTTGT
GGCTGTATCTTGCACTGAATCTGTAGCAACCAACATCC
>TCONS_00006160
GAGAGAAGTGTAGAAAGTTCCGGATAAAGCACCCTTCCAGAGTCTTCCCGTGACACACGT
CGATATATGGTGCCACCGACTGTTTTCTCCCACCAGAACCTTCTCTTAAACCCCATAAAT
AAAACTTCCCATTCGCCTTATCCAGCAAATTGCGTGGAAGTAAGATTCAATATTTTTGTG
ATCGCGTGTTCAAGTCCGACCGTGGTTAGATTTCTGTTGAAGAAGGAAAGGAATTGGGTT
TTTTTTTTTTTTTTGGGTGTGTTTTTATTACGAGGGAAGTATAAGGGATTTAAATTTTGA
ATGTATTTTTATTAATAAATTATATAATAAAATGGAATAATCCATTATAAAAAAAATGTG
ATACGGACAATTTTGATTTTGATTAATAGCTAAGTGATTTATTTGAATCACAGATTTGCG
CGCTCTCATTCACTCGTGTGGAGGGCAAAAAGGGGTGATGAACAGCTTAAACAAGAATAG
TTCACAATATTCTTTTAAACGTAATTAATGTGTTTAATTAGTAGTGTCTTATTAATTTTC
ATTAAAAATAAATATGTTGGTTTGATCATTTTTTGCAGTTTTATTTTATTTGGGTTGATT
GTTGCATATAAATAAAAGTCGGGCAAGTAGTAGAG
>TCONS_00006149
AAACAATTTGACATAGGTACTCAAAAGTTCGTCAAGGAAAGACCTCGTCTGGCTGGGCTT
AGGAGATGCCAGAGTAACAGCTATAAAGACTCCGAAGGCCACCATTTCGGACAACAAATT
TCGCGGAAATTGAAGCATTTATGCAATCCTTATATGATAACTCCTTTAACATCTGCTGCG
TATTGAGATGCGTCATGGGATTTATGATTCATGGAGTTTGACTTTGATAGTGGGAATTCA
CAGAGGGAGAAGAATCCGTAGGTCTTTTAAGAGGCAGTAGAAGAAGAAGAACAGGGAGGG
CGTTTTGCAGAGAAGGATCAAATGGGTTTTCGTGAAGAAGCCAGGGAGAATCAGCTTAAG
AAGAAAGCGGAAGAAGGTCTTCGCAGTAAAATGAAGGCAAGAGCTCTCAAGGAGTGTGAT
CAATATGCGGCGGTGTTTGCTGAATGTGCACGAGGAAGAACTCTTTCTGTAGTTTGGAGC
TGTCGAGGACAGGCAAAGGAGTTGAACGAATGTCTTCATCAATACACAAATGATAAGGCA
TTTGAAGAGTACAAGAGAAATTATGCCTTGGAACAAGAAGCCAGGAACAAGGGGTAAAAT
TTAAGATCTACAGACTGTTTATTCAGAGAGATCAGTTGAAATATGACCAACTGATTAAGA
AACACTTTCAGTGGACTGCTAATATGCATTATATGATGGGGAATTTCTTGGTGATTGGTT
TAGTGTTTATGTTAGCCAGTATGTTTGTATCATGACAGTTAAAAGAAAGAAAAAAAAAAA
ACAAAAACCCTGAGAGACATGCTTATCTTTTCATAAAAAACAAAAAC
>TCONS_00006185
AATGCTTTTTAGGAGAGTTTATCGATTCATCCGATACACAAAATCGATATTATGTGAAAG
ATTGATGTCTTACTCCATCGATCTGGGGGAAAAATAGCATGACAAAGATGAAGTTCTATC
GAATTCTTATTCTGTATCTAGTTGATATGGTAAATCTCAGGTTCACTCAATGCTAGGCAT
AATGAGTGCAATACGGGGACCTCAAAAGATCTTTTTTTTCGCTCTATGAACTTTGGGGTG
TATAAAGTCTCATATTTCACTTTTGGGGTGATGGAGGCTCTATTTGAGTCAATCTATGTC
TAAACAAGGCATACCTACATCAAAGAAACCTTTTGAATTACTTTGGGATTGCTTTCGAAA
AAGAAAAACTTGAGGCAAACGGAACCATCTTATTATCTTTCTGGAAGGAAAAGAATGGTG
GACTAACCGATCTATCCATCAGTTAATGAAAGAGCCCAATGCAATAAAAATGCATGTTGG
GTTCTTGGAACAGTTCAAAGAATTTAGATAATAAGAACTTCAATCTGTTCTACCGAGAAG
GTCTACGGTTCGAGCCCCGAGAATGAGTCTGCTAATGCAGGTTACAAATTCGGTCAGGAG
GAAGAAACCTATAATATCGTAGCTGCTCACGGTTATTTTGGACGATTGATCTTCCAATAT
GCTAGTTTCAATAACTCCCGTTCCCTACATTTCTTCTTAGCTGCTTGGCCTGTAGTAGGT
ATTTGGTTTACTGCTCTGGGTATTAGCACTATGGCTTTCAACTTAAATGGGTTCAATTTC
AACCAATCTGTAGTTGATAGTCAAGGTCGTGTAATTAACATTTGGGCTGATATAATTAAT
CGTGCTAACCTTGGTATGGAAGTTATGCATGAACGTAATGCTCACAACTTCCCTTTAGAT
CTAGCCGTTGTTGAAGCTCTTTCTATAGCTGGATAATATTCTGACATATTGCTAGTTAGT
GTGTTTCAATTACT
>TCONS_00006210
AACAAGTCTGCGCAAAAAGTTCGAAAAGCTTGATCAATTTATAGCCAAATTGAATCCTTT
CCATAGTGCATTTGATTAGAATTTTGCTGGATGGGGATCGGATGGTATAGTCTATTTCAT
CTGTCGGAAGCTTGTAAGATCACAATCATGACTATTGCTTTCCAATCGGCTGTGTTTGCA
TTAATTGCTATTTCATTTCTCCTGGTGATTGGTGTACCTGTCGTACTTGCCTCTCCTGAT
GGTTGGTCAAGTAGCAAAAATGTTGTATTTTCGGGTGCATCATTATGGATCGGATCAGTT
CTTTTGGTAGGTATCCTTAATTCTTTAATCTCGTAGACCTTCTCGGTAGAACAGATTGAA
GTTCTTATTATCTAAATTCTTTGAACTGTTCCAAGAACCCAACATGCATTTTTATTGCAT
TGGGCTCTTTCATTAACTGATGGATAGATCGGTTAGTCCACCATTCTTTTCCTTCCAGAA
AGATAATAAGATGGTTCCGTTTGCCTCAAGTTTTTCTTTTT
>TCONS_00006186
AAAACTTGAGGCAAACGGAACCATCTTATTATCTTTCTGGAAGGAAAAGAATGGTGGACT
AACCGATCTATCCATCAGTTAATGAAAGAGCCCAATGCAATAAAAATGCATGTTGGGTTC
TTGGAACAGTTCAAAGAATTTAGATAATAAGAACTTCAATCTGTTCTACCGAGTTTCGAG
GAATACAAATAACCTCTGATTTTTTTCAAATTTGGCAAGCATCTGGAATAACTAGTGAAT
TATAACTTTACTGCATTGCAATTGGTGCATTGATATTTGCATCTTTAATTCTTTTTGCTG
GTTGGTTCCATTATCACAAAGCTGCTCCAAAATTGGCTTGGTTCCAAGATGTAGAATCCA
TGTTGAACCACCATTTAGCAGGGTTACTAGGACTTGGGTCTCTATCTTGGGCAGGACACT
GAGTACACGTCTCTTTACCCATTAATCAACTCCTAGATGCTAGAGTGGATCCCAAGGAGA
TACCACTTCCTCATGAATTTATTTCAAATCGCGATCTTGTAGCTCAACTTTATCCTATTT
TTGTTAAGGGATTAACCCCATTTTTT
>TCONS_00006211
GTTGTTTAATGTTCCGTCAAATTCATCGTTATGATCTCTTCTCCACGGAAAGAGATAAAT
ACGGAAGTCCATTCCGAATTACGAACGAAATCAATTTCCCTTTATATCTAACTCTAGGAA
TAGTTTGATCCATATGTATATAATAGAATCTATATATATATATATGTAATTCGATCTTGA
TGTATCAAATATTATCATATTAACGTATCAGACATTTGTCTTTATTGATTCCACCAATGA
GAAATAGATCTAAATTAGGACATAGAGAGAGATAATCAAAAGAAAATAGAAAATAACTTT
GAAATTTTCTATTACAATGGTGAGATGAATGGTGAGATGGATAAGTATCCCCTTCTTCTC
TTACGAATAGGGGAAAAGTCTCCCAGGAAGAGAAGGGATAGGTGCAGAGACTCGATGGAA
GCTATTCTAACGAATAAAGATCGTTTTACCCAGTACTGTATCTATAGAAAAATCTCTCCA
TTTACACTTTGGAAGTGGGGTTGGTATATACTACCAAAAAAGATCATGATCAGGATTTGG
ATTGGATCATTTTATGCATTTCACTATGCATTTCACTATTAGTAAGGTAAGATGCTTGGG
TCAATCCCAAGTTGAAGGAATTCTTTTACATTAAGTAATCCAATTCTGAACTACCCTAAA
GAGGGAGTCAGATAAAGTTTGGGAAGAAATGATCGGACGAGGATAAAGATATAGTCCAAT
TCTACATGTCAATGCCAACAACAATGCGAATTGCAGTAAGAGGAAAATCCGTCGGCTTTA
TAGACCGTGAGGGTTCAAGTCCCTCTATTCCCAAAAAAGGGTATAGTTCATTCCCGAATA
ACTGATTTCTCATTTTTCCAATTTCGTCGATAAGTCCGATCATCCGATATCAAATCAACC
TCGATCAATAAAAATTGATGATCTGCCCCGTTTCCATGTTTCTATCGATCTTGATAAGTA
TATGAGAATTGTTGATAGGATCCAAAAGACTCTTTAGGTTAGGACTGGGTCATGGGTACT
CTAATAAGGGATATAGGAGTAAAAAAATTGAGTAGAACGTATAGGGCTATACGGGCTCGA
ACCGTAGACCTTCTCGGTAGAACAGATTGAAGTTCTTATTATCTAAATTCTTTGAACTGT
TCCAAGAACCCAACATGCATTTTTATTGCATTGGGCTCTTTCATTAACTGATGGATAGAT
CGGTTAGTCCACCATTCTTTTCCTTCCAGAAAGATAATAAGATGGTTCCGTTT
>TCONS_00006213
ATTGAACCTCTATAGGGGCTTCTCGGTTTACTGAGACATTATTCTCCCAGGAAGAGAAGG
GATAGGTGCAGAGACTCGATGGAAGCTATTCTAACGAATAAAGATCGTTTTACCCAGTAC
TGTATCTATAGAAAAATCTCTCCATTTACACTTTGGAAGTGGGGTTGGTATATACTACCA
AAAAAGATCATGATCAGGATTTGGATTGGATCATTTTATGCATTTCACTATGCATTTCAC
TATTAGTAAGGTAAG
>TCONS_00006214
GGATTATTCCCCCCCCTGGTGCGATGGACAATTCATTCATTTGGTTCTTTCATTATAGAA
ATAGTTGGTATTTACACGAACAAAAAAAAATTGATTTGCAAGACACTTTTTCCTTGTTAT
TCATGAATTATCACAGGTGTCAATTGACTCAACAATTAGATCATTGGAGTTATCGTGCTA
TTGGTCTAGGTTTTCTTCTTTTAACTATAGGTATTCTTCCTGGAGCAGTATGGGCTAATG
AAGCATGGGGATCTTATCAGAGCTGGGACCCAAAAGAGACCTGGTCATTAATTACTTGGA
TGAGATCAATGCGGTAAATTATGTCTCTCCCCGAAGTTGGTTAGCTACCTCTCATTTTGT
TCTAGGATTTTTCTTCTTTGTAGGTCATTTGTGGCATGGGGGAAGGGCTCGTGCAGCTGT
AGCAGAGGATTCGAGAAAGGAATTGATCGTGATTTTGAACCTGTCCTTTCTATGACCCCT
CTTAACTAGAACAAGAGATCGAAATAGATCAAAGAGAAATCAATTCAATTTCACCCTATC
TCCCATATCAGGATAGGGGTATCCTTAAAGACTCCCCCTCCAACTTGATTCTTATAGCTC
GGATATATTTGGTTGAGCTATTCCCTTTTTTGGTACCGGGCCGGACTGATAAGTGGAGTT
GTTCGACGAACAAAAGGAGAGAGAGGGGTTCGAACCCTCGATAGTTTTTTTGTAACTATA
CCGGTTTTCAAGACCGGAGCCATGAACCACTCGGCCATCTCTCCCAGAGACAACTTTGAT
TTTACCCTTATAGATAATACCAGACCATAGGGTTGATACCATGACTCTATATGTATATAT
CAATGCATGTATATGACATATACATATATGCATATAAGAATATGCGTGCATATTCATACA
TATGTATATAAATGTATATAGATAGATACAGAATATCTATATATGCATTACGTATTCTTA
TTTATCAAGATCATCTGGAGAACAAATAATTTTCCTATTTCTTCGCGTTCGAAGAACAAT
TCAGCAGAAAAAGTTCGAAAAGCTTGATCAATTTATAGCCAAATTGAATCCTTTCCATAG
TGCATTTGATTAGAATTTTGCTGGATGGGGATCGGATGGTATAGTCTATTTCATCTGTCG
GAAGCTTGTAAGATCACAATCATGACTATTGCTTTCCAATCGGCTGTGTTTGCATTAATT
GCTATTTCATTTCTCCTGGTGATTGGTGTACCTGTCGTACTTGCCTCTCCTGATGGTTGG
TCAAGTAGCAAAAATGTTGTATTTTCGGGTGCATCATTATGGATCGGATCAGTTCTTTTG
GTAGGTATCCTTAATTTTTTAATTTTTTA
>TCONS_00006192
TGCTCAAAATCCTGATTCTAGTAGTCACTTATTCGGTACTTCTCAAGGGGCAGGAACTGC
TATTCTAACTCTTCTCGGAGGATTCCATCCACAAACTCAAATTTTATGGCTGACTGATAT
CGCTCATCATCATTTAGCTATTGCATTTATTTTTTTCATCGTTGGTCATATGTATAGAAC
TAATTTCGGGATTGGGCACAGTATAAAAGATATTTTAGAAGTACATATTCCTCCAGGAGG
CCTATTAGGACGCGGACATAAGGGTCTTTATAACACAATCAATAATTCTCTTCACTTCCA
ACTAGGAAGAAACCTATAATATCGTAGCTGCTCACGGTTATTTTGGACGATTGATCTTCC
AATATGCTAGTTTCAATAACTCCCGTTCCCTACATTTCTTCTTAGCTGCTTGGCCTGTAG
TAGGTATTTGGTTTACTGCTCTGGGTATTAGCACTATGGCTTTCAACTTAAATGGGTTCA
ATTTCAACCAATCTGTAGTTGATAGTCAAGGTCGTGTAATTAACATTTGGGCTGATATAA
TTAATCGTGCTAACCTTGGTATGGAAGTTATGCATGAACGTAATGCTCACAACTTCCCTT
TAGATCTAGCCGTTGTTGAAGCTCTTTCTATAGCTGGATAATATTCTGACATATTGCTAG
TTAGTGTGTTTCAATTACTGATAAGATAATACCAAG
>TCONS_00006217
TATTGAGTGTTCGGGGGTGGAAATTCAGAAAGAAAATGATAGGGACTTTTACTAGTGGTT
AGTAATTTCTTTCCTCCCTGTTGGACAAAAGATCGATCCGTATGCTACAATCAAATCATA
GCGGGTATAGTTTAGTGGTAAAAGTGTGATTCGTTTCATTACCAACTCAAATAGTTGAAG
GATCTTTCAATTTGATCCATGTTCCGATCGAAAGCTTTATTTCTAGATAGGTTCAAATCC
TCCCCTATGAAAACGATTTTCCTAAGGATTGGAGTCAGTAGAAATAGGGAACGAACTAAC
TCGAAAGATTTTTTATTACAATATTGAGACTTTCAAATTGTATCCTTTTGGAGGGACCAT
CTATGAAGTGAGTCGATATTTCACGAGCCCATTCACATGAAAAAAAAGGAGAGAGGAATG
AAAAACTAACATAGATGTTATGGATCCAATTCATAGAACAATTCAGATTTGATAGAAAAA
GAAGAGAAAAAAAAAATGAAGGGAGAGAAGAGAAACATAAAGAAGATCCGAATCCGATCT
CTTCTCATCAATATTCGATTTTAGTCTTACTCTTCTTCATACCCCTTTACACCCTATCTA
TCTCCCATGGAGGAGCCAAATGAAACGAAACTTTCATGTTCGGTTCTGAATTAGAGGCGT
TGAAAATTAGTAATTAACGTCGACTATAACCCCTAGCCTTCCAAGCTAACGATGCGGGTT
CGATTCCCGCTACCCGCTCAGATTCCTGATTCAATATATATCAAGATTTTCCGCGGAATA
TATAAATATTTTCCGCGGAGATCTCCCATTAGAAATGAATTTTCCATTTTCATGTGAAAT
ATACTCTATTTTCT
>TCONS_00006218
ATTTTTGGAGGAACTAGCTACTCGTAAGGTTCCAATATGAGCAGGACCGGCATACATCCA
ATGGGCTAATTTCATAAATTAGACTTTCTTCCAAATTAATACGTGTTCCCACCCCACATC
ACAGAGATATCCCTTGTCATATCTATATCATTGGAACCGCATTACCTTTCGATAGGTATG
TATAATATATGAAATGATGAAAAAAAGAAAAAAAAAAAAATGAAGGGAGAGAAGAGAAAC
ATAAAGAAGATCCGAATCCGATCTCTTCTCATCAATATTCGATTTTAGTCTTACTCTTCT
TCATACCCCTTTACACCCTATCTATCTCCCATGGAGGAGCCAAATGAAACGAAACTTTCA
TGTTCGGTTCTGAATTAGAGGCGTTGAAAATTAGTAATTAACGTCGACTATAACCCCTAG
CCTTCCAAGCTAACGATGCGGGTTCGATTCCCGCTACCCGCTCAGATTCCTGATTCAATA
TATATCAAGATTTTCCGCGGAATATATAAATATTTTCCGCGGAGATCTCCCATTAGAAAT
GAATTTTCCATTTTCATGTGAAATATACTCTATTTTCT
>TCONS_00006219
CGAAAATGAAATACTATTTTCTCAAGTATTGAGTGTTCGGGGGTGGAAATTCAGAAAGAA
AATGATAGGGACTTTTACTAGTGGTTAGTAATTTCTTTCCTCCCTGTTGGACAAAAGATC
GATCCGTATGCTACAATCAAATCATAGCGGGTATAGTTTAGTGGTAAAAGTGTGATTCGT
TTCATTACCAACTCAAATAGTTGAAGGATCTTTCAATTTGATCCATGTTCCGATCGAAAG
CTTTATTTCTAGATAGGTTCAAATCCTCCCCTATAAATGCCGTGGCTCGGGAATAACATA
ATCCTCATAATTTGGATCTGGAATGAGAAAGAAGAACACACTTCTGATTCCAAGATGGTA
AAACAGAATATTTTCGAAGTTAGATCGATCTTTCAATTTGATTAGTCATAAATCCATGGA
TGAAATCCAAATCGATTTGGATTTTTCTTCTTTTTTTTTCATCGTAACTAGATATTCAAT
TTTCGAAAAGAAGAAATTGGAACCAAATAGCTACAGAACGATGAAAAACTAACATAGATG
TTATGGATCCAATTCATAGAACAATTCAGATTTGATAGAAAAAGAAGAGAAAAAAAAAAT
GAAGGGAGAGAAGAGAAACATAAAGAAGATCCGAATCCGATCTCTTCTCATCAATATTCG
ATTTTAGTCTTACTCTTCTTCATACCCCTTTACACCCTATCTATCTCCCATGGAGGAGCC
AAATGAAACGAAACTTTCATGTTCGGTTCTGAATTAGAGGCGTTGAAAATTAGTAATTAA
CGTCGACTATAACCCCTAGCCTTCCAAGCTAACGATGCGGGTTCGATTCCCGCTACCCGC
TCAGATTCCTGATTCAATATATATCAAGATTTTCCGCGGAATATATAAATATTTTCCGCG
GAGATCTCCCATTAGAAATGAATTTTCCATTTTCATGTGAAATATACTCTATTTTC
>TCONS_00006220
AAGAAAATGATAGGGACTTTTACTAGTGGTTAGTAATTTCTTTCCTCCCTGTTGGACAAA
AGATCGATCCGTATGCTACAATCAAATCATAGCGGGTATAGTTTAGTGGTAAAAGTGTGA
TTCGTTTCATTACCAACTCAAATAGTTGAAGGATCTTTCAATTTGATCCATGTTCCGATC
GAAAGCTTTATTTCTAGATAGGTTCAAATCCTCCCCTATAAATGCCGTGGCTCGGGAATA
ACATAATCCTCATAATTTGGATCTGGAATGAGAAAGAAGAACACACTTCTGATTCCAAGA
TGGTAAAACAGAATATTTTCGAAGTTAGATCGATCTTTCAATTTGATTAGTCATAAATCC
ATGGATGAAATCCAAATCGATTTGGATTTTTCTTCTTTTTTTTTCATCGTAACTAGATAT
TCAATTTTCGAAAAGAAGAAATTGGAACCAAATAGCTACAGAACGATGACTTTGGTTTAT
TGGGGTCCTCAGAATTCGTTCGGGCTCGATGAAAACGATTTTCCTAAGGATTGGAGTCAG
TAGAAATAGGGAACGAACTAACTCGAAAGATTTTTTATTACAATATTGAGACTTTCAAAT
TGTATCCTTTTGGAGGGACCATCTATGAAGTGAGTCGATATTTCACGAGCCCATTCACAT
GAAAAAAAAGGAGAGAGGAATGAAAAACTAACATAGATGTTATGGATCCAATTCATAGAA
CAATTCAGATTTGATAGAAAGAGAAGAGAAACATAAAGAAGATCCGAATCCGATCTCTTC
TCATCAATATTCGATTTTAGTCTTACTCTTCTTCATACCCCTTTACACCCTATCTATCTC
CCATGGAGGAGCCAAATGAAACGAAACTTTCATGTTCGGTTCTGAATTAGAGGCGTTGAA
AATTAGTAATTAACGTCGACTATAACCCCTAGCCTTCCAAGCTAACGATGCGGGTTCGAT
TCCCGCTACCCGCTCAGATTCCTGATTCAATATATATCAAGATTTTCCGCGGAATATATA
AATATTTTCCGCGGAGATCTCCCATTAGAAATGAATTTTCCATTTTCATGTGAAATATAC
TCTA
>TCONS_00006195
ATCAAATTAGATTCTCGTTCCTATTATATCAGTTTCGTTAATGACTATTCATAATTCCAT
AGAAATTTTGGGATCAGGGATCTTATGGTGAAACTTTGTCTAAAACGATGTGGTAGAAAG
CAACGAGCTACCTATCGAATTGTTGCAATTGACGTTGAATCTCGAAGAGAAGGAAGAGCT
CTTCGGGAAGTGGGTTTTTACGATCCAATCAAAGATCAAACTTCTTTAGATGTTCCTGCT
ATTCTACATTTCCTTGAAAGAGGAGCTCAGCCTACAGAAACTGTTCATGATATTTCGGAG
AAGGCAAAGGTATTTTAACGACTTCGAGCTAATCTTCATAGGAAAGGAATGGGTCCAATA
TTTAGCTCTGTGCAATTGTTCTTTCACCATCCATTTCTATTTTTGATACTATATATTAAT
CTAGTCATTCTTGTTCCCATGCGATCTCATATGAGGATGACGAATATTCGAATTTTTCTA
TCGAGATGGATGAAAGATTGAGCGGATGTAGGTAATAACTAGATCAATGGAATGAGGAGC
TTCCCATGGAATATTTAGGTGCTTCTTATTCT
>TCONS_00006196
ATGGAGTATATAGTATATTCAAAGATACATCAATATTGAATATCAGATAGATTCGTATTT
CTCTTAATGTTTTATTATTCACGAATTATCTATAAATCTTGGTTGACATAGATGTATGAA
TCGTATTATACTGTTGAATAACAAGCCTTATATGTATGCTTGGGAGCTTCTGATGATTTC
ATAAACTAAGTTTTTACCATGACTGCAACTTTAGAAAGACGCGAGCGTATTCGGCGGCTC
TCTATTCAGTGCTATGCATGGTTCCTTAGTAACCTCTAATTTGATCAGAGAAACTACCGA
GAATGAGTCTGCTAATGCAGGTTACAAATTCGGTCAGGAGGAAGAAACCTATAATATCGT
AGCTGCTCACGGTTATTTTGGACGATTGATCTTCCAATATGCTAGTTTCAATAACTCCCG
TTCCCTACATTTCTTCTTAGCTGCTTGGCCTGTAGTAGGTATTTGGTTTACTGCTCTGGG
TATTAGCACTATGGCTTTCAACTTAAATGGGTTCAATTTCAACCAATCTGTAGTTGATAG
TCAAGGTCGTCCCAGATCGATCAGGAATAAATGCTATAGTGTATGGTGGAGTCACTTTAT
GGCGGTGTACCTCTTCCAACCATTCTTCCAAGTATTATTTTAAGGTACCGAAGGGATTCT
TTTTTTCTCATTGCTGCTCTCTAGAGTCCTGGGGGTATAACATATTTGTCGATGTTACGA
ATCATTCAATTCATTGATTAATGTGGATTTAGAGGATCCGGAGGGCTCATTATTTGTCGT
GCAATAAAAACTTTTTGAATGACCAGTTGATATAGACTCAGCCAAAGAAAAAGCTTTTAT
TGCGGTCAGATTCGCTTTTCCTTTCCAAACATTTCTACGAATTCGTTTTCTGGATTTAGA
AGTACGTTTCTTCGGAACTGCCATGATGAACGATGTTTTAAATTCATATATTTCGATGTG
CAAGACATATGTTTACTTATACATGTATTTTATCTCGTATAGAACATATCTTACTTTTCT
ATGTAGTATGAAAATGTACGCGCCCATATAGATAAATAAATATCTCTTTATCTATTGAAT
ATCTAAACCCCGGAATATTTCTATCTAATTTTGATTAGGAAATTTTCGTTATATCAAATT
TAGTTGTATAAATAATGATTTATCTTCATTTGTAGAATCCGTCCCCATTTTTACAAATGG
AATCTACTCCACTGCTAATAAAATCAATTTTTGTCAATGTCCAAACTTCTGCCGTGCCTT
CCTTATAAAACACATTTCATAAATGGTCATTGAATCTCCAAGAGAAAAGTGTAAAATTTT
CTCCTCAACTGTTGCATTTTCCAACCAGGGATGTACGAGATTCCTAGTGAATCCATGACA
AATCAATAATACTTGATAAATAAGTATTCTGGTATTTAACTTATCTGGTCTTAATGATGC
GGGGTGACAAACATCAAAAAATCTACCCGATTAGATTCTAATTTGTTCACCCTCGGTTTC
AATTATTACATATGTATTCATTATTTCATTTCCTGTGGATGAAAAGCGAATATTGAATTC
GAACAGGTTCGATAAAATATTAGGAACTGGGATAGGAAAAGTACTCCTTTCGATTGGTCC
AATTCTTTTCAACTTCTATCATTAAGACTTCTGCAGGACCTCTAGAAAATAGAAAAGATC
TCTGTTGGTTGAAAAAACTATATGTGATATAAGAGAATTGATAGAAAAATATGTACAATT
TTGGATGTACACAATTCTATATTGTTGATGAATATCTGAACTGATACCCAGAAACTCGAG
TTCTTGTTCATTCGACAAATATTGATCGATTAGCCCGAATTCGGTATTTATGAAAAGGAA
AGAAGAGGGGAAGTAATATTTGATAAATGGGATCCATATCCCATCGTTCTTCTTGGTTCG
CGACCTTTTCTATTTATTCCCTTCAGGATCTAGTGGATTGGAAACCGAAAATGGGGAAGG
AATCAATATTTCAATTTTTATAGAACTATTGAAAATAATGATTTGATTTTCCCCTTATCA
TTTTAGAATAATTATTCAATCTTCCCATGGAACTTATATATAAATATGCTCGGATTGT
>TCONS_00006224
TAAGTTTTTATTTTTTTTTTCGATTTTTGTTGAAATAACAATTAAGGTAAAGCGAGGTCA
GAAACAACTAATATCTTTGAATAAACAGAGATATTTTGCAAGTTAGTTATTACGGGTAGT
TCTTACAAAGGATCAGACTAATGACGTATACAATACTTTCATTCTCGATGTAGATGCTAC
ATAGTTAGTTTTCATCCTTCAAAGACTACGAGTGTAATAAGAGAAAAGCATCCGACGACA
GAAAGATCACCCTAAGATGATCATCTCGTGGCTATCGAGAACGAAGAAAATCAGATGGTT
CTATCTTTCAATCTTTTTGACTTGTTCTTACGGAACCGAAGTCAAAAA
>TCONS_00006225
CATCATTAAGACCAGATAAGTTAAATACCAGAATACTTATTTATCAAGTATTATTGATTT
GTCATGGATTCACTAGGAATCTCGTACATCCCTGGTTGGAAAATGCAACAGTTGAGGAGA
AAATTTTACACTTTTCTCTTGGAGATTCAATGACCATTTATGAAATGTGTTTTATAAGGA
AGGCACGGCAGAAGTTTGGACATTGACAAAAATTGATTTTATTAGCAGTGGAGTAGATTC
CATTTGTAAAAATGGGGACGGATTCTACAAATGAAGATAAATCATTATTTATACAACTAA
ATTTGATATAACGAAAATTTCCTAATCAAAATTAGATAGAAATATTCCGGGGTTTAGATA
TTCAATAGATAAAGAGATATTTATTTATCTATATGGGCGCGTACATTTTCATACTACATA
GAAAAGTAAGATATGTTCTATACGAGATAAAATACATGTATAAGTAAACATATATCTTTC
ATAT
>TCONS_00006197
TATTGCAGCCGCTGAAGCAGCTATTGGATTAGCTATTGTTCCAGCAATATATCATAACAG
AAAATCAACTCGTATCAATCAACTTAATTTGTTAAAATGGTAATAGAGTCTATATTCGTC
CCGGATCGATTGTAAATACGTATATATATATTTCTATAAGCATAGATAATTTCTATAAAA
GTCGAAAAGAACTATGTATATATATTTCTACAGATATAGATATATCTATTCCCTATATGT
GATCAAAATGAATCTATTATTTCAATAGATGAAGAATGTGATTCGATCCATATGGAACTC
ATTAACAAATTGACCTGACTAACACGATTAGACCAGGTTCGATGAAATCTAGATAGATCG
AAGTTATACAAGTATCTCCGCCCTATTGAACAGATACAGAATCTTAATATATCCATTCAT
AATCTCATTGGTGGTACAATTATTGATTCGTTCGATATCCATAATATCTTGTTATTGGCC
ATATATTATAGATAGAATCTTAAGGATTCTATCAAATCAAAAACTTTTGACATCCTAACT
AATGGGAGTTTATAGATCCAATGGCGCATTCAGTAAAAATTTATGATACGTGTATTGGTT
GTACCCAATGTGTACAAGCTTGTCCCATAGATGTATTGGAAATGATACCTTGGGAAGGAT
GTAAAACTAAGCAAATTGCTTCTGCTCCAAGAACAGAAGACTGCGGAGGTTGCAAGAGGT
GTGAATCTGCTTGTCCAACAGATTTCTTGAGTGTACGTGTTTATTTGTGGCATGAGACAA
CTCGCAGTATGGGTCTAGCTTATTAATTTATATATATATCATCAAAATGGTTATATTCAA
CTAATATTGATTATTCTCCTTTTTCTTTTTATATCGAAAGTCCTTTTTATTTCTATCATG
AACAATTTACCTCGGTTAACAATAATTGTTATTTCACCCATATTTGCGGGTTCCTTAATT
CCATC
>TCONS_00006198
TATTGCAGCCGCTGAAGCAGCTATTGGATTAGCTATTGTTCCAGCAATATATCATAACAG
AAAATCAACTCGTATCAATCAACTTAATTTGTTAAAATGGTAATAGAGTCTATATTCGTC
CCGGATCGATTGTAAATACGTATATATATATTTCTATAAGCATAGATAATTTCTATAAAA
GTCGAAAAGAACTATGTATATATATTTCTACAGATATAGATATATCTATTCCCTATATGT
GATCAAAATGAATCTATTATTTCAATAGATGAAGAATGTGATTCGATCCATATGGAACTC
ATTAACAAATTGACCTGACTAACACGATTAGACCAGGTTCGATGAAATCTAGATAGATCG
AAGTTATACAAGTATCTCCGCCCTATTGAACAGATACAGAATCTTAATATATCCATTCAT
AATCTCATTGGTGGTACAATTATTGATTCGTTCGATATCCATAATATCTTGTTATTGGCC
ATATATTATAGATAGAATCTTAAGGATTCTATCAAATCAAAAACTTTTGACATCCTAACT
AATGGGAGTTTATAGATCCAATGGCGCATTCAGTAAAAATTTATGATACGTGTATTGGTT
GTACCCAATGTGTACAAGCTTGTCCCATAGATGTATTGGAAATGATACCTTGGGAAGGAT
GTAAAACTAAGCAAATTGCTTCTGCTCCAAGAACAGAAGACTGCGGAGGTTGCAAGAGGT
GTGAATCTGCTTGTCCAACAGATTTCTTGAGTGTACGTGTTTATTTGTGGCATGAGACAA
CTCGCAGTATGGGTCTAGCTTATTAATTTATATATATATCATCAAAATGGTTATATTCAA
CTAATATTGATTATTCTCCTTTTTCTCTTTCACTAATAGAAACCCATACTCAACCCAAGA
TCTTGAGCATGGGTTTTTATATCGAAAGTCCTTTTTATTTCTATCATGAACAATTTACGA
TAGGATACGTACTCCTTTTCTTGACAAAATGGGAGGAATGGCTATACCGATGCCAAAAAT
ATCTACTATGTTCAGTAGCTTTTCAATGGCTTCTCTCGCATTGCCAGGAATGAGTGGTTC
TGTAGCAGAATCTATGGTATTTTGGGGAATAATGACTAGTCATAAATATTCTTCGACTTT
TAAAATAGTTATTACTACAATAGCAGCAATTGGTATGATATTAACTCCTACTCATTTGTT
ATCTATGTTACGTCGAATGTTTTATGGATATAAGTTGTTAAATGTCCCAAAATATTATTT
CACGGATTCTGGACCACGAGAAATTTTTATTTTGATCTATCTTTTTATTCCAGTAGTAGT
TATTGGTCTTTATCCTGATCTAGTTCTATCTCTGTAGAATAATAAGGTAGAAGCTATTCT
ATTTAGACTTTTCCATGAATAGTAAAAAAAATCCTTCTGTACTTGCCAGATGCATCGTCG
GCTGCGGAGTATGATCAAATTATCTTCTTTCTCTCTTTCCGATAAATGAATAGGATCGAA
GAAAGGTAATTAACAATCCGATCTGTTTCGAATATAGTTCAAGTTATTTCAAGTAGTGAT
TATAGAAATTAGTAATAAATATTTGAAATAATTTGAACTAGTTAGTAATTTGATCTATTA
ATTCCATATAATGACTATGTAGTCTAT
>TCONS_00006200
AACGGAGCATGGCGCAACTTGGTAGCGTGCCATCGCAGGGTGATGGAGGTCGTGGGTTCA
AATCCCATTGCTCCGAATAAATAATCCCATCCAATTTTGCCGTTGAACAAGAAATCTCTA
TAAATTATCTCAATGGAATGAGAGTAGCTAGATTCCGAACATAGAATAAAGAGAGATCCA
TAGAAAAATAAAAAAATGTTTCTATCATAACCTTCCCGTCCTAAAATTTTTTGTGGATGG
TCGAATGGGAATAATATAAATAGAAATAATAGAAAAAGAAAAAAATGTTTCTATCATAAC
TTTCCCGTCCTAAAATTTTTTGTGGATGGTCGAATGGGAATAATATAAATAGAAATATCG
CGAAATAGGATGAAACTATAATTTTGATGAATCAGATCTACTTTCTTCTTTCTCCTCAAT
AGATCGCCTACACAATTGAACCTCAGCAATTGCGAATAGGGAGACATTCAAATGATGTTA
TTAACACCAGGATCACAAGAATATCACAAGCTCAGCGAGCATCTCTCTTGAGCTACTGAA
AAAGAAAACGGACTCAATCATTCATTTCCCATGAATTCTGTTCTGGGAAAAAAAAAAAAA
AAAAAAAAAAAATATGTACAATTTTGGATGTACACAATTCTATATTGTTGATGAATATCT
GAACTGATACCCAGAAACTCGAGTTCTTGTTCATTCGACAAATATTGATCGATTAGCCCG
AATTCGGTATTTATGAAAAGGAAAGAAGAGGGGAAGTAATATTTGATAAATGGGATCCAT
ATCCCATCGTTCTTCTTGGTTCGCGACCTTTTCTATTTATTCCCTTCAGGATCTAGTGGA
TTGGAAACCGAAAATGGGGAAGGAATCAATATTTCAATTTTTATAGAACTATTGAAAATA
ATGATTTGATTTTCCCCTTATCATTTTAGAATAATTATTCAATCTTCCCATGGAACTTAT
ATATAAATATGCTCGGAT
>TCONS_00006202
GCTCTTATTAGCATTTCCCCATTAAGTACAACTATGTTTTTATCATCCGATCTATTATTG
CAGCAAATTACCGGCGGTCCTATTCATCAATATTTATGGTCCTGGACCATTAATAATAAT
TTTTCCTCAGAGTTGGGCTATTTGATCGATCCACTTACTTCCATTAATAATCATTTTTCC
TCAGAGTTGGGCTATTTGATCGATCCACTTACTTCCATTATGCCAGTATCAGTTACGACT
GTCGGAACTATGGTTATGATCTACAGCGATAATTATATGTCTCATGACCAAGGATATGTG
AGGTTCTTCGCTTATCTCAGTCTTTTCAATGCTTCTATGCTGGGACTAGTTATTAGTCCT
GATCTAGTACAAATCTACATTTTTTGGGAATTAGTAGGAATGTGTTCTTATTTATTAATA
GGTTTCTGGTTTACCCGACCTAGTGCAGCCAATGCCTGTCAAAAAGCATTTATAACTAAT
CGTGTAGGGGACTTCGGACTCCTATTAGGAATCCTGGTTTTTTATTGGATAACAGGTAGT
TT
>TCONS_00006226
CTCGAAATTTGAAACTACCTGTTATCCAATAAAAAACCAGGATTCCTAATAGGAGTCCGA
AGTCCCCTACACGATTAGTTATAAATGCTTTTTGACAGGCATTGGCTGCACTAGGTCGGG
TAAACCAGAAACCTATTAATAAATAAGAACACATTCCTACTAATTCCCAAAAAATGTAGA
TTTGTACTAGATCAGGACTAATAACTAGTCCCAGCATAGAAGCATTGAAAAGACTGAGAT
AAGCGAAGAACCTCACATATCCTTGGTCATGAGACATATAATTATCGCTGTAGATCATAA
CCATAGTTCCGACAGTCGTAACTGATACTGGCATAATGGAAGTAAGTGGATCGATCAAAT
AGCCCAACTCTGAGGAAAAATTATTATTAATGGTCCAGGACCATAAATATTGATGAATAG
GACCGCCGGTAATTTGCTGCAATAATAGATCGG
>TCONS_00006246
TCATTTCGGATTTGACCAAAATTGGATTCGGAGAAGTGGACTTTGGGTGGGGGAAAGCGG
TGTATGTAGGTATGGCCCGGAGTGGGGTGGGAGAAGTGCCAGGAATGATGAGCTTCTTAA
TTCCTCTCCGCACCAAAAACGGATTCGAAGGAATCGGTGTTTCCGTTGGTTTGCCATCGG
CTGCCATGCAAAGGTTTAAAGAAGAGATGAGT
>TCONS_00006265
AGTTTGCGTACATGGAACTTATAGTAAGATTGGCCTTAACCGCATGAATAGGCTTCATGT
CCACTTTGCAACTGGATTGCCAAATGATGGTGGTGTTGTCAGTGGAATGCGAAATGATTG
CGAGATTTTGATATATTTGGATGCGCAAAAGGCTTTAAAAGATGGAATGAAACTTTTCCT
TTCTGAGAACAGAGTAATATTGACAGAAGGGTTTGATGGAATTGTACCCCCAAGTTATTT
TGCAAAAATCGAGACATGGCCAAAAAGAGAAACAATATATTGAACTAGCACTTGAATTAG
AATTATTTAATGTTACTTTGATGTACCTTAGCTTCTATCCTAGATTGCTAAGAAGGAACT
CCAAGTAGGTTAATCTTTGTTCATTCTATAAAAGATGTAAGCACTATGGTTGTGTTATAA
TATAAGGTTTCAATTGAAAACTAAATGCACGTTCATTGTCCTTTGATTAGTAGAAAT
>TCONS_00006285
AGCGGGTCAGTCAGGGACAGGCCAACACTGATCCGACCTATGCCTACACCGAGATCGGAG
ATCGATCACCTTGCCGAACCAGCACTCAACTCCCTGCTGAACCCTTTACTGAACTTTCGT
AGAACGAAAGGTAGAACCCGAGCGAAGCTTTGGTCATAACTTCACTTCCGCAAATGGAAA
GTTCAGTTCGGGTCCAGCAGGGGTGGGTTGCCGCCGGAGGAATAGAGCGAGAACGAAGAC
GACGCAGCAGCCAAAATCCGAGATACAAAGGCTCGATCGAGTAGCGGAAGTGATAATGAA
AAAAAGCGGAAAGCGGATTCCGCTTACCGGGAATTTGATCACATCACTAAATGAAATTCA
TTCATTCGCTTTATCTCGATATCGGATCCCCAAATTTGGGCGCTCTTTAGACATGATGAT
CATGATTGCCGAGAGGGAGAGAGAGTGGGGGTCGGGTGCTAACCAGGGGCACTCTTTGCT
GGGACTTTCAGCTTTTGTTCGTGGATCCACGGGGTCAGCACTCATACTTCCATGAACAAC
TCATGATCCTTTTGGACCAACCCTTCTGGGTTCGATTCACTTTCCTTCCTCTGAACCCAT
TCGGTTCGATTCGCCCTCCCTCCCCGGTTTGGTCCATTTTCTGACTCGTAATTCTGCACA
ACCGATCCGATTGCTTACTTGAGCTAGCCCTAGATCGCCATCCGAACAAGGGATCACTCA
TGGTCAGCCTTCCCGACGTAATACACTTTCCGATAAAGCTTCGGTCCGATAAACCTTTCT
GCGAATGCACAAGTCCCTGAACCAATCACTTGTTCAAGGCCCCCCCCATTGAAGTAGTCC
CCCCTTCATGAATGAACAAGGCGAAGCGCTGTGGAGCACCCCCCGAACAGGTAAGAACGG
GGGGGGACGGGGTAAAACCGAGAGAAAGGGGTGGAACCGAGATAAAGGAACAGGACTTGT
CCCTACGAAGACTTCTCCCTCGCTCGCACGAAGTTCCCGGGGAGGGCCAGACCCACCCCC
CCCTATTGAGAAAGATGCACCACCCCAGATGGGTGTGAAGAGATGGAACTCGTGGTGCCC
ACCAGGGGGGAAGGCGATATCCTCACCCATGCTTGGCACAACAAGGTTGTGGTTGGCACA
AGTGTGCCCTGTAAGGTCAATTGAATCTACGCTCTATCATGCGTCAATCCACGGAACGTG
AAATGATAATGGATGGAGAAGCAGAAGATGCTTTGGAAGGCTGCTCCCGAAAGGGTAACA
GCCGCCCATCGCCTTCGGGGGCTGATGATGGAACCCAAGATCATCGAGCGCAGGACCAGC
AGCGAG
>TCONS_00006287
AGCGGGTCAGTCAGGGACAGGCCAACACTGATCCGACCTATGCCTACACCGAGATCGGAG
ATCGATCACCTTGCCGAACCAGCACTCAACTCCCTGCTGAACCCTTTACTGAACTTTCGT
AGAACGAAAGGTAGAACCCGAGCGAAGCTTTGGTCATAACTTCACTTCCGCAAATGGAAA
GTTCAGTTCGGGTCCAGCAGGGGTGGGTTGCCGCCGGAGGAATAGAGCGAGAACGAAGAC
GACCGGAAAGCGGATTCCGCTTACCGGGAATTTGATCACATCACTAAATGAAATTCATTC
ATTCGCTTTATCTCGATATCGGATCCCCAAATTTGGGCGCTCTTTAGACATGATGATCAT
GATTGCCGAGAGGGAGAGAGAGTGGGGGTCGGGTGCTAACCAGGGGCACTCTTTGCTGGG
ACTTTCAGCTTTTGTTCGTGGATCCACGGGGTCAGCACTCATACTTCCATGAACAACTCA
TGATCCTTTTGGACCAACCCTTCTGGGTTCGATTCACTTTCCTTCCTCTGAACCCATTCG
GTTCGATTCGCCCTCCCTCCCCGGTTTGGTCCATTTTCTGACTCGTAATTCTGCACAACC
GATCCGATTGCTTACTTGAGCTAGCCCTAGATCGCCATCCGAACAAGGGATCACTCATGG
TCAGCCTTCCCGACGTAATACACTTTCCGATAAAGCTTCGGTCCGATAAACCTTTCTGCG
AATGCACAAGTCCCTGAACCAATCACTTGTTCAAGGCCCCCCCCATTGAAGTAGTCCCCC
CTTCATGAATGAACAAGGCGAAGCGCTGTGGAGCACCCCCCGAACAGGTAAGAACGGGGG
GGGACGGGGTAAAACCGAGAGAAAGGGGTGGAACCGAGATAAAGGAACAGGACTTGTCCC
TACGAAGACTTCTCCCTCGCTCGCACGAAGTTCCCGGGGAGGGCCAGACCCACCCCCCCC
TATTGAGAAAGATGCACCACCCCAGATGGGTGTGAAGAGATGGAACTCGTGGTGCCCACC
AGGGGGGAAGGCGATATCCTCACCCATGCTTGGCACAACAAGGTTGTGGTTGGCACAAGT
GTGCCCTGTAAGGTCAATTGAATCTACGCTCTATCATGCGTCAATCCACGGAACGTGAAA
TGATAATGGATGGAGAAGCAGAAGATGCTTTGGAAGGCTGCTCCCGAAAGGGTAACAGCC
GCCCATCGCCTTCGG
>TCONS_00006289
AGCGGGTCAGTCAGGGACAGGCCAACACTGATCCGACCTATGCCTACACCGAGATCGGAG
ATCGATCACCTTGCCGAACCAGCACTCAACTCCCTGCTGAACCCTTTACTGAACTTTCGT
AGAACGAAAGGTAGAACCCGAGCGAAGCTTTGGTCATAACTTCACTTCCGCAAATGGAAA
GTTCAGTTCGGGTCCAGCAGGGGTGGGTTGCCGCCGGAGGAATAGAGCGAGAACGAAGAC
GACGCAGCAGCCAAAATCCGAGATACAAAGGCTCGATCGAGTAGCGGAAGTGATCGGAGG
GGAAGTGAAAGAGCTGCGAACGACCCGCCCGCTGGAACCATAAATGGATCGAAAAAAAGG
GGGAGGAAGAGGCGAACTAACCCACTGAAATGAAAAAAAGCGGAAAGCGGATTCCGCTTA
CCGGGAATTTGATCACATCACTAAATGAAATTCATTCATTCGCTTTATCTCGATATCGGA
TCCCCAAATTTGGGCGCTCTTTAGACATGATGATCATGATTGCCGAGAGGGAGAGAGAGT
GGGGGTCGGGTGCTAACCAGGGGCACTCTTTGCTGGGACTTTCAGCTTTTGTTCGTGGAT
CCACGGGGTCAGCACTCATACTTCCATGAACAACTCATGATCCTTTTGGACCAACCCTTC
TGGGTTCGATTCACTTTCCTTCCTCTGAACCCATTCGGTTCGATTCGCCCTCCCTCCCCG
GTTTGGTCCATTTTCTGACTCGTAATTCTGCACAACCGATCCGATTGCTTACTTGAGCTA
GCCCTAGATCGCCATCCGAACAAGGGATCACTCATGGTCAGCCTTCCCGACGTAATACAC
TTTCCGATAAAGCTTCGGTCCGATAAACCTTTCTGCGAATGCACAAGTCCCTGAACCAAT
CACTTGTTCAAGGCCCCCCCCATTGAAGTAGTCCCCCCTTCATGAATGAACAAGGCGAAG
CGCTGTGGAGCACCCCCCGAACAGGTAAGAACGGGGGGGGACGGGGTAAAACCGAGAGAA
AGGGGTGGAACCGAGATAAAGGAACAGGACTTGTCCCTACGAAGACTTCTCCCTCGCTCG
CACGAAGTTCCCGGGGAGGGCCAGACCCACCCCCCCCTATTGAGAAAGATGCACCACCCC
AGATGGGTGTGAAGAGATGGAACTCGTGGTGCCCACCAGGGGGGAAGGCGATATCCTCAC
CCATGCTTGGCACAACAAGGTTGTGGTTGGCACAAGTGTGCCCTGTAAGGTCAATTGAAT
CTACGCTCTATCATGCGTCAATCCACGGAACGTGAAATGATAATGGATGGAGAAGCAGAA
GATGCTTTGGAAGGCTGCTCCCGAAAGGGTAACAGCCGCC
>TCONS_00006311
CTGATGACGACGAAGAAGACGACGCACTGAGTGAAAACTTAAAAATTCAACAACATTGAC
AAGGCCTGGAATCGAATCGAACACAATCCACAGGCCAGGCTGCAACTTCCATTCAACAAG
GGAGCGTTGAATAACATAAGGGAGCCTTCGTCTTTGTGAGTCCTGCAAATTGCAATCTTT
GTGAGTTCAAAGGTCGGGACTCGATCGCAGTCATATAACTTCCGGTTATCCTCTGGGTAA
GAGGCGTATATTGGAATTTTATTTTCAATGGCGCTCCCCAAAGCTGATCTTTTGGCAATT
GTTAAACCTGCACAACGGCAAAAGGTTTCATTCAACAGCGTTGGCATGGGCAGGGCAGTT
ATGACCATTGTATTCTGTCTTTTGATGGGCAAATGCCTTTCGTCTCTCCAAGCTGGCATT
CGGATGGCAACAAAAACAGGATCTTCACTTAATTTCTTGGTTGTCGGAGATTGGGGTAGG
AAAGGATATTACAACCAGTCTGAAGTGGCTACTCAGATGGGAAGAATAGGCGAAGAATTG
AATATTGATTTCATTATTTCGACTGGAGACAATTTTTATAAGAGTGGTTTGACTGGTATA
GATGACCCAAGTTTTGAAGAATCCTTTTCTCGAATCTACACAGCCCAAAGCTTGCAAACA
ACATGGTATTCCGGTATGAATCGCTTCTCTGTACTTCAAAATCCCCATGAAAGTTTTCTA
ATATGTCAAAA
>TCONS_00006321
GTTAAATTAAAAACCAAATGTTTTATGAGAAACCCTAGCAATCTGTGTAAATACCCTAAC
CCTAAGTTTTGTCCTCAACGATTTTTGATGATCGCAATGGGAAGGGAGATTATACAGGCA
GCCTGTCTTAGGGCTTTTGACACCGTCCAGAAAATAATGCGATGCAGATATCGAAACCTT
TGGATTATGGGCAAAGGACGCTAAAGATTGGTGGTTGCGTATAAGTAAATATCTGCATAC
ATCACTTACAAGTGAAGATTAGGAAGATTTTTTTTTTAATAAATGGATAATTAAACTTCA
AAATGAGTTGGATGAAGGGAAGATGAAGGGTCGATAAAAAAAGAGGCATGCAAAGAACAT
CTTGAAGCAATAGAAGTTTTAGCATCAAAAGAGACTCCCATATTACAAGTTCAAGGGCAT
ATTCAAAAGAAGGATATCATTGTTGCAATAGATCCAAGTAACAAATATCACTTTATCAAT
GCTGACTTGGTAGGACGACTTCAAGTACAATCAAAGAACATAACGAAGACATACGTTTAT
AGTAAGAAGGTCCAAGTTTTTGAAGATTTAAAATTAACTATGGATAAGTATGTATTGCAT
TCAAATTTCC
>TCONS_00006322
TTAAAAACCAAATGTTTTATGAGAAACCCTAGCAATCTGTGTAAATACCCTAACCCTAAG
TTTTGTCCTCAACGATTTTTGATGATCGCAATGGGAAGGGAGATTATACAGGCAGCCTGT
CTTAGGGCTTTTGACACCGTCCAGAAAATAATGCGATGCAGATATCGAAACCTTTGGATT
ATGGGCAAAGGTGGTAAGGAAACAAAATGGGAAGACTGTTGCGGAAAATTGATCTGCACA
CAATCATTGATGGCAGGGAAATTAAATGGACGCTAAAGATTGGTGGTTGCGTATAAGTAA
ATATCTGCATACATCACTTACAAGTGAAGATTAGGAAGATTTTTTTTTTAATAAATGGAT
AATTAAACTTCAAAATGAGTTGGATGAAGGGAAGATGAAGGGTCGATAAAAAAAGAGGCA
TGCAAAGAACATCTTGAAGCAATAGAAGTTTTAGCATCAAAAGAGACTCCCATATTACAA
GTTCAAGGGCATATTCAAAAGAAGGATATCATTGTTGCAATAGATCCAAGTAACAAATAT
CACTTTATCAATGCTGACTTGGTAGGACGACTTCAAGTACAATCAAAGAACATAACGAAG
ACATACGTTTATAGTAAGAAGGTCCAAGTTTTTGAAGATTTAAAATTAAC
>TCONS_00006323
AAACCACGCAATTTGATTCCAAGAGCGTTAAATTAAAAACCAAATGTTTTATGAGAAACC
CTAGCAATCTGTGTAAATACCCTAACCCTAAGTTTTGTCCTCAACGATTTTTGATGATCG
CAATGGGAAGGGAGATTATACAGGCAGCCTGTCTTAGGGCTTTTGACACCGTCCAGAAAA
TAATGCGATGCAGATATCGAAACCTTTGGATTATGGGCAAAGGTGAGACTTCAGCTATCT
TTGTTCATGGTGTAGGCGGAGGCATGGGAGGTGTAGGAAAGACACAGGTTGCCGGATCTG
GGAAGAGTAATTCATTTGTTATGAATATCTTCGGGATTTGGCAATCTTCATTGGACGTAT
TTCAATGATATTTTGTGAATTGCATCGTTTATCATTATGATAAAAAATTCAATGTTTGAA
GAGAAATATTAGAACTGTCAATGTTTAATGTATAATATTAAGATTAGGTGTGAAGATTTA
AAGTGGTTGAATTGCACCATCAATATATTTTGTATGCAAATTGTAATCTGAAAAAAAAAA
AGATAGAATATAAACTTTCTCTGCTTGCACCATTTGTAATATGTTATCTGGGAAGTGCTT
GTAATGGAAGTGATGGCTAGTTTTATAGCATGACAAAGTAGTTGTAATCCCTACTCTGAA
TTGGGTTGTTTGCCAAGAAAAGCATGGATATGTTTCAGGGTTTTAATTGCAACGTTTTTT
ACTAGCGCATTTTGTCTGGGCAAATGCATTTGTACAAACGTTTTCACATCTGAACTTAGT
TGAATTATTTATTAGCTGTACTGTTCAATCGATTACCTTCTACTGTCATTCCGCGCTAGG
TGGTAAGGAAACAAAATGGGAAGACTGTTGCGGAAAATTGATCTGCACACAATCATTGAT
GGCAGGGAAATTAAATGGACGCTAAAGATTGGTGGTTGCGTATAAGTAAATATCTGCATA
CATCACTTACAAGTGAAGATTAGGAAGATTTTTTTTTTAATAAATGGATAATTAAACTTC
AAAATGAGTTGGATGAAGGGAAGATGAAGGGTCGATAAAAAAAGAGGCATGCAAAGAACA
TCTTGAAGCAATAGAAGTTTTAGCATCAAAAGAGACTCCCATATTACAAGTTCAAGGGCA
TATTCAAAAGAAGGATATCATTGTTGCAATAGATCCAAGTAACAAATATCACTTTATCAA
TGCTGACTTGGT
>TCONS_00006375
CAGCTACCGTGTGCCGGATTATGACTGAACGCCTCTAAGTCAGAATCCACGCTAGAAGCG
GCGCTTGTCCCTCCTCGGCTGTATCGCGACCCGCAGTAGGGGCGTTTCGGCGTCCCCAGG
GGCCCCTGTCATTGGCAAAACTCCGGACGGTCTAAACCGCCGGTCGGAGCAGCTTTGAAA
CTCAATTCCAAACGGTCGGCGAGAAGAATCCTTTGCAGACGACTTAAATACGCGACGGGA
AATTGCCTTT
>TCONS_00006410
ATTTTTTGATTTTTTGGGCTGTATTGTTCGTATTTTTCGAATTGTTGTCCAGTGTTAAAT
CCTTGAAGGTGTTGCAGAACTTTGTTTGTGCTTTACAGGTTCTGGGAGAAGCTTGTACAT
TGTTTTTACAGGTTTTCTGAAGGATTGGTGGTGCTGACAAAGAATTCTTGTATGAAGGAT
TCTTGTACGGATGGATTATGGCTTCGGTGGAGAATTCTTGAAGGATTGTCTTCGATAATT
TGTTTG
>TCONS_00006445
GAACAGAATCGGTTCAGGGGTTTAATAAAAACAAAAACTTATTAATTCTCTCGAACATCC
AAAGGTATTTCTCTGAAGCATTGCAATTCATGCGAAACGTCTTTAACAAATCAGAGGAAG
AATTCCAGCATCTTTGGTACCATTGGGGTCTGGACATCCAGAGTGCAATTCTGGGGTTTC
CAGGCACTCGACTTCTAACATGATTTCATGGGCATAGAAGCAGTGATCTCATGGCCTTTA
CCAATGTCCCGCTCCATTTTACGGGAGATCCCATGTAAACATATAGGGAACGTCAGGATT
CTGACAGGAAAAACTTTACAGGATCTTCCAAGGTTTTGGATCTGCTTTAGGGAATATTGT
TATCATAGTAATCCAAGAATTCACATGCCACAATACTCTGTAGCATGTGGGAAAGGTATA
TTATAACTACCCAACTGAAGGTTTTATCCCAGGAATTATATGTCATAGATCTGTTCTGAT
TTGACCTTTTTGGGCTACTAGTTCGAGTGTCAATAGCCTTTGTAATCTACAGAGAAATGT
GGGGTTTGAATCCTATTCGAGTATCAGCAACCTGAAGGCCGGCCTGGAAGGAATATGTTT
TGTGGCCGACTTTAGAAAGGTAGCTAATACACCATTTTTTGATGGCTACGACTTCCCTTT
GGCATCACCTTACAACACTGTCTAAAGAACTTGGCAAAGGTATATTATGAGTGATTGACC
CCTTTCAGTCCCGTTTTTCAAATCTTTGATCCTTCTAAAAATGGTGTATTTGCTTTGGGA
TTTGGATAACAAGCATTCGTGGTGGGTTGTTTGTATTTGTAATCACAAGGCAGATTTATA
TCTTTGTTGAACCTTTGGATGTGCTGTCAATGCCATTTGTTTCATGACCCCAATTAGTAA
TTGAATACGATGAAAAAAAAAATGAAAGGTGGTTGTATGTCTCAACAACCCCAATTTTGC
CAGTTTGTAATTTACTATTTTGTAAACTGTTGAAGGGTGTTACGAATGCAATGTATCCCA
GAATTCGTTTTTGAATAAATGGGGAAATTGTGTTTCCAGAAATTTTGGAAGACTGTTTGG
CTTGTATTAAGCTTGGCTCTTTTTGTTAAAAGGTACATTTATGTCATGTTTCTTACAAGG
TTAAATAACCATCAGAGTCATTTTTCCAAGCATTTTGATTATGCTGAAGGGAGGTTTTAT
TTGCTGAAAAATTAG
>TCONS_00006450
GTTATATCATTTATCTGGAGTTCTAAATAGGGTGCACTGTTTTGGGATAACTCTCTCTTG
TTTGCAGGTTGAATTTAGGACCCTAAAGAAGTTGTGGTTTTTGGGCGCTAACCATTTTCT
ACATGTTTGAGCTAGGGCGACTTGTTTTATGACATCATTCTATACATTTGGACCGGAAGA
ATTGGCTCCATAAGGGTTACAGAAGGAGGGCGAACATTTCTGGAGGTGCAAACATTGAAT
GATTTAATGGAACAATTTAGAAGTGTATGCAAAGCACTTCCCTTGGCACATGAGCCACTT
TTGGTTCGGTATGAGTTGCAAGCTGATAGGTCCCTACTTGGAGAAGATGAATTTTGTTTT
GAACCAAACTGGTTAGAGAGCCAACTCCATTGGTATCTACAATATTGGCTAGGCCAAAGA
GAAGCAAGTTGTGTGCCTCAAGATGAATGTTGGAAATGTCGATTTTGTTCTTTTGCAACT
ATATGCCCAAGGGTTCATCCTTTATCAAAAGAGGAGAAATAATTAATATTTAGAGGTACA
TTAGAAGTTGAGGTCAAATCCTCGCTCTCTTCAATTGGAAATCATAAAATGAAGATTTAA
GGAGCTATGTTTTTTATTTATTTGTTTGTATTCTAACTTGAAATAAGTCATTTGACATAT
TGAAAGAAAGATTAAATGTTATAATATATCAAGTTTAATGTAATTTTTGGGGGGATTGGT
TCCTTTACCCTTGTTCTAATTCAATGCTTAGCGAGCACATGGCTATTGGACACTTGAATG
GTGTAAGCACTATGGCAACTTATGATTTGTTGAATCCACACCATCCATTATATGTAAG
>TCONS_00006451
GGAAGAGGGAGTTGAGACTACTTGTGTAGGTTGAATATGATCAATTTGTATGCTTTGTAG
CTTTTCTCGTAGATTTTCCACCACCTCAACCTTTATTTCGGTGATTGGTCGTCTTAAATT
CGCCCTTTGGGGCGAACAACCCTAATAATGGCAGATATATCTGCCATTATATCCTCTAGC
TATTCTCATGCTTGTGCACTTCTGAACTCACAGGGGAATAGTAGGCTAAAAGACGAAGGA
CTAAATGGCGTCAAAGAGGCCCAGAAAATTTGTACCCAAGGTTTATCACGAGGTGCAAAC
ATTGAATGATTTAATGGAACAATTTAGAAGTGTATGCAAAGCACTTCCCTTGGCACATGA
GCCACTTTTGGTTCGGTATGAGTTGCAAGCTGATAGGTCCCTACTTGGAGAAGATGAATT
TTGTTTTGAACCAAACTGGTTAGAGAGCCAACTCCATTGGTATCTACAATATTGGCTAGG
CCAAAGAGAAGCAAGTTGTGTGCCTCAAGATGAATGTTGGAAATGTCGATTTTGTTCTTT
TGCAACTATATGCCCAAGGGTTCATCCTTTATCAAAAGAGGAGAAATAATTAATATTTAG
AGGTACATTAGAAGTTGAGGTCAAATCCTCGCTCTCTTCAATTGGAAATCATAAAATGAA
GATTTAAGGAGCTATGTTTTTTATTTATTTGTTTGTATTCTAACTTGAAATAAGTCATTT
GACATATTGAAAGAAAGATTAAATGTTATAATATATCAAGTTTAATGTAATTTTTGGGGG
GATTGGTTCCTTTACCCTTGTTCTAATTCAATGCTTAGCGAGCACATGGCTATTGG
>TCONS_00006454
CTAAGCTCCATGTGTCGATTACTAATGTATTGTCCGCAATTCTTTGATCATTTAAAAAAA
AACAAAAAAAATCTATGCTCGACAAAGGATTTCACTTTGTAAATACAAAATGAGAACAAT
TTGAGGGAGGGGGTTTAGGCTCGTAATTGAAATGGAGCCAACGAATTCAAGAGGGGAGGG
CGAAGAAGAGAGAAGATGCGTGGCACTCGAACCTTCGAAGGATCTCATTAGACGAATATT
TTCTCAGCTTGATTGTGTTGACCTCATGCATTGCTCTCTTGTCTGCAAGCAGTGGTATGT
GGACTCTGCAGATCTCAGACAAGGTTGGAAAGATGAGTATTTGGAGGCTTTCACTGTAAG
AGGATTCAATGTCAACAGAGAAAGTTATCCTCCTCGTGCACGACTAGAGGCTTATATAAC
TGGTGCTCTTGACTAGTTGTCAGCTCTATAGATTGAGGTGTGAAGGAATTCAATGATGTC
ATTCAAGATTTTGTCGATTGCGGCAATTTCATTTTTTGTTGTCAAGATGCTATTAAAAGA
TACTTGACATGGTACCATGCTTGTTTGTCTATTTGATTTATTTATCATTGATTGGTAGTT
TCTTTGAAAGAGAGATCTATTATAACTTTAATGACAAACTCTCTTGAAGCAATGAGAGCC
ATATTTTGTTTTGAGTGCAAAGCTTGGATTCATGGAAGGTGAAAGAATCCTAGCTTGGTT
TGGATACGAAATGGGTAGTTTGATGGAATTGTTGGCATAGTAGTTTTAATATACTACGAT
GTATTGCTTATTTTTTTCATATTGTGTAATTGTACTCTAAACATTTGATCTATCTTGAAA
AGAGAATCTTATATAAGATGCTAAGAG
>TCONS_00006506
CTCTGTCGAAGGATGGAGTGTTGTCCTGCGCCCTAGAGAGGAGGGGACTGCGTGAGGCTG
GTTTCACAGAGCAACGATTACCTCCCGCTCCTTACAGTGGAAGGATTACGCGCTTTCTTG
CCTCTCTCCCATCACCCTTGCCGGCCTACTCGTCACTTGGACCTCCATCTTTTGCCTTTG
CCTGCTCTCTTCTTAATCCAATCACTAACACGG
>TCONS_00006507
CTCGATCGAGGGATGGAGTGTTGTCCTGCGCCCTAGAGAGGAGGGGACTGCGTGAGGCTG
GTTTCACAGAGCAACGATTACCTCCCGCTCCTTACAGTGGAAGGATTACGCGCTTTCTTG
CCTCTCTCCCATCACCCTTGCCGGCCTACTCGTCACTTGGACCTCCATCTTTTGCCTTTG
CCTGCTCTCTTCTTAATCCAATCACTAACACGG
>TCONS_00006527
CTCACAACCCATTTCTGTCACGTAGTAGCCAAGTCAAGTGACCTTGGAAGCTGCAAATAC
ACCGTCTTTGGTCTTCAAAAGCCGGCACGAGGAGAAGAAGGAGGATACGACGAAGAAGAT
GGTGATTTATCATGACCTTCCTCACACTCTTTGCTTTGACAATATCATTCGTGCCTTAAG
ACTAAGAAACAAGGAGTTGTGCTTTGCTTCTCCAAAGTCTTCATGCATCAACTTTGAAAC
AAGGGCATTGTCCTACAAATTCTTCCATGCATCAATTCTTCCCCTTAAAAAAATGTTGAA
TAACAGATATGCATGACCAAGAAATAGGAGTTGCACTCGATTTCTCTAAAGTCTTCAATG
TATCAACTCAACCAAGAAACAAGAATTGTCGCC
>TCONS_00006538
CTTGGGAATCCTTTTGACGATATAGGGTGCTCGAAAATGGTCGAAATAGTTAAATAGGAG
GATCACTATGACTATAGCCCTTGGAAAGTCTTCCAAAAAAGAAAAACAATTATTTGATAT
TATGGATGACTGGCTGCGTAGAGACCATTTCATTTTTGTAGGTTGGTTCGGTCTATTGCT
CTTTCCTTGTGCCTATTTCGCCCTAGGTGGATGGTTCACGGGTACAACCTTTGCAACTTC
GTGGTATACCCATGGATTGGCCAGTTCTTATTTGGAGGGCTGTAATTTCTTAACTGCCGC
AGTTTCTACTCCTGCTAATAGTTTAGCGCATTCTTTGTTGTTATTATGGGGTCCCGAAGC
ACAAGGAGATTTTACTCGTTGGTGCCAATTAGGTGGTCTATGGACCTTCGTTGCTCTTCA
TGGTGCTTTTGGTCTAATAGGCTTCATGGTACGACAATTTGAACTTGCTCGATCTGTACA
ATTGCGACCTTATAATGCAATTGCATTCTCTGCTCCAATTGCTGTTTTTGTTTCTGTATT
CT
>TCONS_00006539
GTTTGTTTGTGTTGGTTCGGTCTATTGCTCTTTCCTTGTGCCTATTTCGCCCTAGGTGGA
TGGTTCACGGGTACAACCTTTGCAACTTCGTGGTATACCCATGGATTGGCCAGTTCTTAT
TTGGAGGGCTGTAATTTCTTAACTGCCGCAGTTTCTACTCCTGCTAATAGTTTAGCGCAT
TCTTTGTTGTTATTATGGGGTCCCGAAGCACAAGGAGATTTTACTCGTTGGTGCCAATTA
GGTGGTCTATGGACCTTCGTTGCTCTTCATGGTGCTTTTGGTCTAATAGGCTT
>TCONS_00006547
AGATCCCAACTGCAGGACCAGCAGTGCTTGAAAAACGTTATAAAATAGATGCAGATGGAT
GCTCTGGAGAAATATTCTTGAAGATATTGGGACAGCGTCTATTCAATGGAGATGTGAATC
AAGCTGCATTCCGTGTGTTGTATGACTTTCGGAAAGGGAAGTTTGGTTGGATAGCACTTG
AGAGGCCCCCATCTAGTAGCAGTTAAAGCTCCAGCCTAATTGGTTGGTGGATTTGAGATT
TGGATTCTATATGTAATCTTGATCACTGGTAGCAGGAATAAGGTACACTAGTGGAGAGAA
TGCATAAAGCAATATTTTGCTGGAGCAGTATTTCTACACCATTATGTTACCGATTGAACA
TTAATACAGATATTATACAAAATTTATAATGTTCAGTTCACCATAGATGGGTATTTCTTA
CATTTGCAAGCAAAACCTGCCTCCTATTGGTTATTTATTTTCTTTAAATTCGCCAATACA
TGAAGCTGAGAAGCAGAATGGGCCAATGCTACAATGGAGTGATTGTTTTTTCCTGTAAAA
AGTTTCAACTTTTTGTTGGAGCTTGGATTGTAGTTGGCAGTAACCTAACATTTGGTAGCA
GTGGTTTATTGTCAGACAAATTTCAAGAACCACCAAGCTTCAGATTATTCTTCTGCAGTG
TCCTTTCTGCATATGAAAAACCATGTAGTTAGAATCCATGAATGCATATTAATCGGCCAA
CATACATTTTGCTTGGTAAGCGAT
>TCONS_00006569
TCTAAATCTCTTTTTATACGTTTGCATTATTTGTCACATAAATTGCTAGTTGAAGAGACT
TTTCCATGCTTTCCCTCGATGTTCGTCTGGCAATCCCTTGGCGAGTGCAAACTCTGGATG
CTATAGATGTAAAGCAGAAACAACTTCCAGAGAATAGGGAAGAAGAAAAACTGTCCTCCA
GATTAAGATATGAAATTCCTTGATTGGTATATAAAGATTGCAGTTGCCTCTGCCACAATC
GGGGCGGCTATGGAGTACTTCATGATACGGACTGGTTTCTACGATAAAGTCACTATTTTG
GAAGCAGAAAAGCGAGCCGCGGAGCTTGATCCAAAGGCTCAAGCTATTAAGGAGGCTTTG
AATCCTTGGCGAACACATGAATCTGAGAAACAAAATGGTCCCTAGTTGTGATTGAAAAAT
GTAACCTTGTATTGAATAGCCTTTTTCTCTGGTGCTTCAAAGAATATACAAGATCTATGT
GCAATGAAGAAACAATTAATTGAAATGCATTTAT
>TCONS_00006572
AAAACAGATATCTGACCATGAATATGGTGAAGAAGGTGATGATCTTGACTTTGGAGCACT
TCAAGAAGGATATATAACAATCACTCCTTTGGGTCTTAAATCTCACATACAGAGAGATGT
CCAAAGTTCTTTTAAAAACTGGGTATCGAGTGTGGCTGAGCTCAGTGCAATGTCTGCTTT
ATAATTTGGTGAGAATGCTCCTACAACCATGACCGTAAAATCTAAAATGAGGGATTGGAA
ACAGATTGGTTCCATTTAATTGTAATTGCATAAGCAGGTAAATGCAATTATTGTTTGGGA
AGCATGTGCAAGACTCTGATTGTTGACAGTGATAACTTACTTTAGATGCAATACAAACAA
TCTTCACAAACATGATTTAGAATCTAAGGAAGAAAGCCACAAGAGAGATTGGCAACTGAT
TTGTTGTAAGATGATCACAACAGAGAAATAAGTGTTTCTCATCCTTGCTAATATATTTAT
ATATATTTACCTGCATTGCATGCAAGTAAGCATTGTACATATCTTACCATATAACAGTAG
CTCTTGACTGGTATCAAGCTGATGTTAAGCTCTAATGATTGAAAAATTACAAGGTCAATG
TGGCTGTTGGAGAAGAACCCTTCAAGTATCATTTGTTGGCATCTGTGGAGTTGCAAATGA
ATACCAGTAGTTTCCTTTAAAGGCTTGTTCAATGTTTGTTGGAATTTCATGTCTCCAACT
GTAAAACATGCATTTGAGGGAACAAAACAAGAAGACGGTACCTTCTTTCTCGTGCATTAC
ATGGGATGTTGCATCATAGTAAGGTGGTGGGAAATTGTAAGTATATTTGCTGCATATAAC
AATACAATGTGATCAACAATTTGATTACGATTTGGAAGACAACTGCCTACTGTAAGTTCG
ATTCTTCCTCAATAAAACAGTTTTTGATGAACACATTATAATATATTACATAGAAGTGTT
GACGCGTGATGGCAATGCCATCTTATAGAAAAGGTTGAATCAAATAGATATTTAACATTT
TGTCTCACCATATTTCATGAATGTCTAAGTCTATAGTTCATAGCCCACTCGAAACAATGT
AATATGTACTATCATGAGTTTACATCTTTTTTTCTTTGGTCA
>TCONS_00006584
TCTACGGCCCTTACTGGTCAGGAAGGCGGTTGGGACGTGACTTTCATTATCTCGAATATA
AGAAGTCAAAAGATTTGTTGGCTCTTTGTCGAATATGGAAAGCCTTAGATCTGATCATGG
AGGCCGCCAGGCATTGTATTTCATGAGTCATGTGCGAAACCAAGAGCATGGGCATTCGGA
CTCGGGAGTACTTGTTAAACGCCCCTAATAATGGGCTTGAAGCTAATTCGGCCGCCTTAT
TTTCTATTTCAAGTATTTTTTGTTTTAGGAGCAACTGATCAAAAAATGCCTCTAATGGGC
ATTGAGGTCATTCAGATTGAAGGCGATGCAGTTCCGATTGCTTTTATGATTCAATACTGG
AAGAATTTCGGCATGCAGGCGATTACCCAGCACAATTCTTATATTACAGAGATTTACAGT
GTGCATAAGAAGTCTGTGTAAGGATAGAGCTGAATAAAGTTCCAGTTTGATTAATATCGG
CAGAGCCGAAGCCCGAAGAGAGAGAGCACATCCTGTGCATTGTTGTGTTCAACAATAACA
TAACATAACATAACATAACATATTCTTGGTTATAAGAAATTGAGTCTGCATTGGCTGTGT
TGTCTCTCTTCTAGCTTCGACTCTTCCGATTCACAAAATTTTATTCATTTGGAGGGAGAA
TTCTAAGTTGGATGATCGCTACTCATAGCTGGCCTAACTACAAAATTCTTGTCGATCAAC
AAGAGAAGTAACTAAGGGTATTTGTGTCTTGATTGATTGGATCAAACTTGTCTTCTTTGA
GAGCCGACAATATGCATTATAAGGTATACCAAAAGGTGCCTCTTTTTTGTCTTCTATTAG
TATAGCTTACTATATTTTTCTTGCACATGCAAATCTTTATGCATATTATGTGTCCCCCAC
ATGTTACAGGGGGCCATCCTCCCATGATAGGATGAAAGGGGGAGGTATTGACTTCGCCTT
CTCTTCCTCTCACCTTATTTTCTATCAACTTGCTTCCCATAGGTCTCCGGGAATTCTAAT
GAGCTATGCTTGGAATATTTTGTTGCTAGTATGCTATGTTAAAAGGGAACTCATTGTTAA
ACATTCATCATGATGTCTTTGTTCCACTTAAATGCATAAGTGAAGCTTGCATTTGCATTG
ACAATGATGGTATGAGAGGACTAGTAATTAAAGAGTTGATGCTTCCATTGATGTAGTCTT
TGAATATGCTTGTATTTTATGGAGGAAGATTAAATAATTCTAAATATTGTATGAACTTAA
CTCTTGAGCGAATAACTAAGCATGCGACATGGAATTAATGATCAATCTATGATAAGCTTA
GGACATAGCCTAAGCATGTGGCGTAAGTAGATAGAAGTGTTGGAGTTCCAAGACTGTATG
TGTGTGTGTGTACACACACACACACACACATAAAGGACTTTGTAAGATTATATGAAAAAT
GATTTGGATATTAGAAGGTCAATTCAATTATGGAAATCTTAAGGTGTAGTATTCATACAG
ACATATAAGGATAATATTCACATTTAGGGGAATTAGTTATGGTTGTTAATGGACATAGTT
TGTAAGGGAGAAAGCAACTTCAAGTGATCATCATGTAGGTCATGCCTCATTAGTCGCAAT
GATAAAAAGTTCATGTTAAAAATTTGGGAAGATGAGAAAGGTAACCCTTTTGGGTTAGGT
ATTATTTTGGGGTGTATATGGCAAGCTATGCTCCAAAAGTTCTAGTTTACAGGGGAAAAA
TTATCCTCTATTACTTAAGCATTTCAAGTCTATTGACTCAATTTTAGATAGTAGTAATTA
GATAAGCAAGTATTTGAAAACATTAAATGTGAAATTGTGAATGGTTTTGTTAATTTTTCT
AGCTTGTAAAATTTAGGTTTAATGTTAATGGTAATGTTCTTATACTTATATTTCATTAAG
TAAGAAGAAAAGGGATTAACTATTATGTTTCATTAAGTAAGAAGAAAAGGGATTAACTAT
TATATTGCATTAAATAAGAAGAAAAGGGATTAACTAAAAATGAGGTTAGATAATAGGTAT
ATCTTCGGGAGGCTTAGGAATTAGTAAGGTACTTTTATATATAGAAAAATTTCTATGGGT
GATTAATGATTTAATTACTTGTCTATTTAGTTTTGGTCTATTAAATTAATTAGATAAGGT
GTGCGATTTTATAAATGTGTTGAAATTAGGCACTTATTTATTGAATTATTTAAAGGCGGT
AATAGAATTATAGATTAATAAGATGACTAATTTAATATACAAATTATCTAATCCCATTTA
ATGTATGGGATGCATTGATATGATTCCTTAAAATATACTTACGGTATTAGGAAGGGAGAT
TTTAGAGTATAAACTTGTGTAATATCGATTTCTTTATTAATAAAATGAGGAATATAATAT
TATATTATTCCAAATCATAGGGAATTTATTAAGTATTAATTTCTCAAAACATATTCATTC
TTTGGCTAACATGAAAAAATATGCCTACATGCATTAAGATAATCCTTTAAAATAACCATT
AAATAGGGTTTATTATTTAAAATTCTAATTTAATCTACATATTCCTTTGCATTTATGTAG
TTGTAGTCAAAAGTGTAGTCAAAAGCAGAATATAACTCAAGCATATACCTTCTAAGTTAC
TATGAGCCTTAAGACTCAATTAAAATTTTTATTTTTCTATATTCTTTTAAGGACATAGGC
TCAGAAGGGAGAAATTATATATAACCCTATG
>TCONS_00006614
AGAAAAAAAAAAAAAAAAAATAAAAAAAAAAAAAAAAAAAAATCCCGAATTGGCGATATA
TGTACAATTTCTACCTAGAATCCATATTGATGAGTGATTTGGAACTATCAATAAATGGAA
TGATATATGCAAAATATCTGACAGAGATCATAGAGTGGATCGAAAGGAAAGAAATGACAA
TAAGATTACTTGTCCTATATATACAAATAAAACTCGGGCAGATGCTTTCTCAGAGTAGAG
CATAAACCTAAAGATGTTTCAAACAGCCTATTTGAGAACAAGAAAATTCCGCTGTGACCA
GAACGATTGGATTTCAATAAAACGGTACATCAATTCAAAGATAGTTCAAAAAGTTTCGCT
AAGGATATTCTTAAAGGATATTCTTAGGGAGAAGACGAACTTGAACTAATGGTTATGAAA
AAAAAAAAGAGCTCTTCGAATATGGAAAATTTTTAAGATCCAATTCCACCACAAAAAAGG
AAATGGGTCTGAAATCAATACATTTCTAA
>TCONS_00006615
CTTAAAAAAAAAAAAAAAAAAAAAATCCCGAATTGGCGATATATGTACAATTTCTACCTA
GAATCCATATTGATGAGTGATTTGGAACTATCAATAAATGGAATGATATATGCAAAATAT
CTGACAGAGATCATAGAGTGGATCGAAAGGAAAGAAATGACAATAAGATTACTTGTCCTA
TATATACAAATAAAACTCGGGCAGATGCTTTCTCAGAGTAGAGCATAAACCTAAAGATGT
TTCAAACAGCCTATTTGAGAACAAGAAAATTCCGCTGTGACCAGAACGATTGGATTTCAA
TAAAACGGTACATCAATTCAAAGATAGTTCAAAAAGTTTCGCTAAGGATATTCTTAAAGG
ATATTCTTAGGGAGAAGACGAACTTGAACTAATGGTTATGAAAAAAAAAAAGAGCTCTTC
GAATATGGAAAATTTTTAAGATCCAATTCCACCACAAAAAAGGAAATGGGTCTGAAATCA
ATACAT
>TCONS_00006616
AGAAAAAAAAAAAAAAAAAAAAAAAAAAATCCCGAATTGGCGATATATGTACAATTTCTA
CCTAGAATCCATATTGATGAGTGATTTGGAACTATCAATAAATGGAATGATATATGCAAA
ATATCTGACAGAGATCATAGAGTGGATCGAAAGGAAAGAAATGACAATAAGATTACTTGT
CCTATATATACAAATAAAACTCGGGCAGATGCTTTCTCAGAGTAGAGCATAAACCTAAAG
ATGTTTCAAACAGCCTATTTGAGAACAAGAAAATTCCGCTGTGACCAGAACGATTGGATT
TCAATAAAACGGTACATCAATTCAAAGATAGTTCAAAAAGTTTCGCTAAGGATATTCTTA
AAGGATATTCTTAGGGAGAAGACGAACTTGAACTAATGGTTATGAAAAAAAAAAAGAGCT
CTTCGAATATGGAAAATTTTTAAGATCCAATTCCACCACAAAAAAGGAAATGGGTCTGAA
ATCAATACAT
>TCONS_00006617
CTTTTTTTTTTTAACATAAACCTAAAGATGTTTCAAACAGCCTATTTGAGAACAAGAAAA
TTCCGCTGTGACCAGAACGATTGGATTTCAATAAAACGGTACATCAATTCAAAGATAGTT
CAAAAAGTTTCGCTAAGGATATTCTTAAAGGATATTCTTAGGGAGAAGACGAACTTGAAC
TAATGGTTATGAAAAAAAAAAAGAGCTCTTCGAATATGGAAAATTTTTAAGATCCAATTC
CACCACAAAAAAGGAAATGGGTCTGAAATCAATACAT
>TCONS_00006618
ATTCTCTTAAAAAAAAAAAAAAAAAAAAAAAAATCCCGAATTGGCGATATATGTACAATT
TCTACCTAGAATCCATATTGATGAGTGATTTGGAACTATCAATAAATGGAATGATATATG
CAAAATATCTGACAGAGATCATAGAGTGGATCGAAAGGAAAGAAATGACAATAAGATTAC
TTGTCCTATATATACAAATAAAACTCGGGCAGATGCTTTCTCAGAGTAGAGCATAAACCT
AAAGATGTTTCAAACAGCCTATTTGAGAACAAGAAAATTCCGCTGTGACCAGAACGATTG
GATTTCAATAAAACGGTACATCAATTCAAAGATAGTTCAAAAAGTTTCGCTAAGGATATT
CTTAAAGGATATTCTTAGGGAGAAGACGAACTTGAACTAATGGTTATGAAAAAAAAAAAG
AGCTCTTCGAATATGGAAAATTTTTAAGATCCAATTCCACCACAAAAAAGGAAATGGGTC
TGAAATCAAT
>TCONS_00006626
GGTTAATTAACGAATTAATTGTCATTTCTAGCTAAAACCCCCTAGCTTAAAAGCCTAGCT
TAGCTCCTAGATTAAATTTAGTTTAATCTAGGGTTAATTTGAATTAATTCCTAAGTGACT
AATGGCCTAAGGTTAGTTCAAATTAAAAAGTCAAGAATTGATCTAAAGACTAAGTCCTAG
CTTAGGTCCCTAAATCAAATTAATCTAAAGTGAACAAAACAAAATAAAATCAAAATAAAA
GCTAAATAAAATCAAAAGACAAAAGAAAATCAAAACGGGAAAATGCAGCGTTTGGCTTCA
AGCCATTAGACTTTCGCCCGTTCGAATTCATCGACCCGTCTTTACCAATAAAGAGACCCA
CGAATCGAATCCATGGATCATTCTGGTTTTTGCCGCTTGCTGCTAATCGGGCACGGATCT
AGGCAACCAACATTTCTATACCAATCAG
>TCONS_00006676
GAAATTGAGTCTTCAGATCAAGAAATTGAATCTTAACTCTCTGGGAAAAAATATAAATCA
GCGGAACCTTTGATCGAAGAGAGAAATGCTGTGTATCAGTCCCTTACATATTCTTCTGAA
TTGTATGTACCAGCAAGATTGATTCAGAAGAATAGGAGAAAGATACAGAAACAAACTGTA
TTTCTTGGAAATATTCCCTTGATGAATTCCTGAGGAACTTTTGTAGTGAATGGAATTTTC
AGAATCGTGGTTGATCAAATATTACGACATCCCA
>TCONS_00006679
CCATAATAAGGAACTATCATCCTATTTAATCTCATTGGGATGCCTTTAGCTCTGACATGT
CTTTCAGGATAAGTAACATGAAGCTCAGAATCATAAGCATCTTAGAGAGATGTTGAGAAA
GAGGAATTGGTCCAGGGTTGATATCTTTCATATCAAATTGCTAATTAGACTTCGTGAAAA
ACACTTCTTTTCTTCCGTATAATGGAATCCAAAAGTCATTCTTTTCCATTTTGATCATCC
TTGAATAGATGTATTCTGGACCAATTCGTCAGATATGGCTATAGGAGTCTATTCATCGCA
TATATGCTCCAAATAATATTATAACCATCGAAGTAGAGAAAGGACCTAAAGGATCAATCA
AATGGAACAGATACGGACAAGTAAATCCCTTATGAGTTTCGAAGAAGTCAGAGTCTTTTC
GTGAAGAGATGTATCCTTCGAGGGGAAGGAGACTACTCAAGAATTTCGTATTTATGTCGT
AATACAAATAGTAAAGGAATACTAAATTTCACTTGGAACTTGAGTAAAGAGTAGCCTATT
TGCTTTTTACCTAGAGCCAGAAATAGTTTTGAAACTAATAACTCCTCGTTTGGTATAGCT
ACTTGAGCCGGATGAGAGAAAACTTTCACGTCCGATTCTGTTAGGGGGGGGGAATCCTAG
AAGAACCTATCCCAATCTTTTTATTGCTAGGCCCATAGCTAACAAACCAACTTCATTACG
ATCACGAGGTACATTCAAATATGATATTCAATCCTGGGGAGATATTCTCCCTCATTATCT
CTCTGCTCAGGGCTTTGGGGCATTTCAAAATCGAG
>TCONS_00006691
CAATATAACAATAAATTCATTTATCAACACTATTTTTGCATAATGGTTATTTCAATGTAT
TGTGATAATTATCCTTTATGGGAGAAACAGATACTTTTCCATGATGGGAGAAAATATCTT
TCACTTTGTTGTTAAATAGATTCTTATTTCCCGTTCTCGAATCAATTTTGTTCCGTTCCT
CCGAATGGCGAAGAAACCGCTTGAACCCAGTACCGGCAGGTATTATCCCCCCGAGAATAA
CATTTTCCTTCAAGCCTTTCAACCAATCAATACGACCTCGGAGAGTAGCTTTAGCCAAGA
CCCGAGCAGTTTCCTGAAAACTCGCTCCTGATATAAAACTTTGAGTATCTCCTTCGTCAA
GAAATTCTCCATAATGACCATGAACAACTGCCCTCCGAGTAGCCAAATAGG
>TCONS_00006704
GGGATTTGTGGATTATATGAAAGGAAGTTGAAAGAATTGAACCCCACTTTACGGAACATC
ACATATGACATTGCGGATCTCTACAATTTCATTGATAGGCTAGCAGACCTGAGTGCACTA
GTGTATGATCACTCAATCCAAGCTTATTTGCCCTATGATCGCCAGTGGATAAAACATTGG
ACATTTCAGCATTTGAAGAAACTTGCTGCTCAGTGAACAGTTTGTATGGGAGGCTACGGA
GGTTTTACTTTTGCAGTCGATGTACT
>TCONS_00006715
CCGCTTGCAGAGTCAATTTCCCCCCCCTTTCCATTCATTCATTTCCATTTGGGGGGTGCG
CGCGGACATACTAAGGTTCTACGATCGATCAAAAAGCCCAGGCATCGTGAACTTCTACTC
CTTCGCAGCGAACCGAGACTCCCTACTTCAAATGACCTATCCAAAATGTCATTTCCGACC
CTGGCTCTCAAATAGAAGTTTTGGACCGCTACGAAGAAAGTGTCCCGCCGATTCGGCGGA
TTAGACGCCTGTCCGCTCGGGCCGACCCTATTCTGAATCAGGTGGGGGAGCAGCAGGCCA
TAAACAACGTTCTTAGGCCCGAGCAACTGGAGGAGCGGAGAATATCGTAGACCTCAGCCG
GAGCGCCCGCCGCTCGGGTCCGATTGTGCGCCCTCCGTCTGTGGATCTTCCCAGGTGGAG
ATGCATCACCTGGAAAAGGTGAGGAACGAGCCAAGATTCACCCCATTCAATAGAGGGGAT
TGGATTGAACCTATGATCAGTGGGTGGGGGCATTCGGGCTAAGCAGATACCATAGTTTGA
GTTTGACAACACCACGACGCCTATCTATCAGGTGACCTGTAGTAAGCCTGGCTCTTCGGA
GCTGCTTTCAGCTCACACTATGGCGGAGGAGGGGACCGGCCCAAGGGTTAAGATCTAGGA
GTGTGAGCAGTACGAGCCGAGAGGCTCCCATACTGTTTGGAGGGCAGGGGGCAGAGATGC
CAAACCTGACCCCTATCTATCGCCGTAGAAGCTGTTTCTTTGAAAGATTATGTTTCTCGG
GTATCCAATGAATTGATCCAAAGGTCCCCCCCCCTCTTCACTTTCACAGGGGTAGGAGGG
AAAAGGGACCTATGGGAAGGATAAATGCGGGTTGCTGCGGGTCCAACCCTAAGCTTATCT
CTGCGACCATAATCTATGAT
>TCONS_00006717
TGCAGAGTCAATTTCCCCCCCCTTTCCATTCATTCATTTCCATTTGGGGGGTGCGCGCGG
ACATACTAAGGTTCTACGATCGATCAAAAAGCCCAGGCATCGTGAACTTCTACTCCTTCG
CAGCGAACCGAGACTCCCTACTTCAAATGACCTATCCAAAATGTCATTTCCGACCCTGGC
TCTCAAATAGAAGTTTTGGACCGCTACGAAGAAAGTGTCCCGCCGATTCGGCGGATTAGA
CGCCTGTCCGCTCGGGCCGACCCTATTCTGAATCAGGTGGGGGAGCAGCAGGCCATAAAC
AACGTTCTTAGGCCCGAGCAACTGGAGGAGCGGAGAATATCGTAGACCTCAGCCGGAGCG
CCCGCCGCTCGGGTCCGATTGTGCGCCCTCCGTCTGTGGATCTTCCCAGGTGGAGATGCA
TCACCTGGAAAAGGTGAGGAACGAGCCAAGATTCACCCCATTCAATAGAGGGGATTGGAT
TGAACCTATGATCAGTGGGTGGGGGCATTCGGGCTAAGCAGATACCATAGTTTGAGTTTG
ACAACACCACGACGCCTATCTATCAGGTGACCTGTAG
>TCONS_00006718
CTTGCAGAGTCAATTTCCCCCCCCTTTCCATTCATTCATTTCCATTTGGGGGGTGCGCGC
GGACATACTAAGGTTCTACGATCGATCAAAAAGCCCAGGCATCGTGAACTTCTACTCCTT
CGCAGCGAACCGAGACTCCCTACTTCAAATGACCTATCCAAAATGTCATTTCCGACCCTG
GCTCTCAAATAGAAGTTTTGGACCGCTACGAAGAAAGTGTCCCGCCGATTCGGCGGATTA
GACGCCTGTCCGCTCGGGCCGACCCTATTCTGAATCAGGTGGGGGAGCAGCAGGCCATAA
ACAACGTTCTTAGGCCCGAGCAACTGGAGGAGCGGAGAATATCGTAGACCTCAGCCGGAG
CGCCCGCCGCTCGGGTCCGATTGTGCGCCCTCCGTCTGTGGATCTTCCCAGGTGGAGATG
CATCACCTGGAAAAGGTGAGGAACGAGCCAAGATTCACCCCATTCAATAGAGGGGATTGG
ATTGAACCTATGTTCAGTGGCTGGGGGCATTCGGGGTAAGCAGATACCATAGTTTGAGTT
TGACAACACCACGACGCCTATCTATCAGGTGACCTGTAG
>TCONS_00006719
CTTGCAGAGTCAATTTCCCCCCCCTTTCCATTCATTCATTTCCATTTGGGGGGTGCGCGC
GGACATACTAAGGTTCTACGATCGATCAAAAAGCCCAGGCATCGTGAACTTCTACTCCTT
CGCAGCGAACCGAGACTCCCTACTTCAAATGACCTATCCAAAATGTCATTTCCGACCCTG
GCTCTCAAATAGAAGTTTTGGACCGCTACGAAGAAAGTGTCCCGCCGATTCGGCGGATTA
GACGCCTGTCCGCTCGGGCCGACCCTATTCTGAATCAGGTGGGGGAGCAGCAGGCCATAA
ACAACGTTCTTAGGCCCGAGCAACTGGAGGAGCGGAGAATATCGTAGACCTCAGCCGGAG
CGCCCGCCGCTCGGGTCCGATTGTGCGCCCTCCGTCTGTGGATCTTCCCAGGTGGAGATG
CATCACCTGGAAAAGGTGAGGAACGAGCCAAGATTCACCCCATTCAATAGAGGGGATTGG
ATTGAACCTATGTTCAGTGGCTGGGGGCATTCGGGGTAAGCAGATACCATAGTTTGAGTT
TGACAACACCACGACGCCTATCTATCAGGTGACCTGTAG
>TCONS_00006720
TGCAGAGTCAATTTCCCCCCCCTTTCCATTCATTCATTTCCATTTGGGGGGTGCGCGCGG
ACATACTAAGGTTCTACGATCGATCAAAAAGCCCAGGCATCGTGAACTTCTACTCCTTCG
CAGCGAACCGAGACTCCCTACTTCAAATGACCTATCCAAAATGTCATTTCCGACCCTGGC
TCTCAAATAGAAGTTTTGGACCGCTACGAAGAAAGTGTCCCGCCGATTCGGCGGATTAGA
CGCCTGTCCGCTCGGGCCGACCCTATTCTGAATCAGGTGGGGGAGCAGCAGGCCATAAAC
AACGTTCTTAGGCCCGAGCAACTGGAGGAGCGGAGAATATCGTAGACCTCAGCCGGAGCG
CCCGCCGCTCGGGTCCGATTGTGCGCCCTCCGTCTGTGGATCTTCCCAGGTGGAGATGCA
TCACCTGGAAAAGGTGAGGAACGAGCCAAGATTCACCCCATTCAATAGAGGGGATTGGAT
TGAACCTATG
>TCONS_00006727
CATATCACTACCAGTCTCCTCCGCCCCCTCCGTATAAGTACATTTCTCCGCCACCACCAG
TGTACAAATACACTTCTCCTCCACCGCCGATCTACTGAAGGGGAATATGAATGGAAAGAA
ACTTGCGGAACTTGCCAGGGAGCCTCTCTGTTACGCTATGTTGGTGTTTTATGAGGACAG
ATAATATTTGAGAAACGCAGTACGAGAACTTCAATGCGGATCGCAAGAATCTAAAATATC
TAGAAAATAATTATTCAATAAACTAGCAGTTCACGTATAGTACAAGACGCTGTTAAGATT
GGTCCTGTGCTTATTCACAGAAGTTGAAGCCCTCCATGTAGCAAACTGTTGTTGGATCCG
GAATAAGTATCGCTTATGTTAATATGTAATCTTTTGAAAC
>TCONS_00006747
GTCTCGATAAGGCTGCATGTTGAGACTTGAGGGTGGTTGAATGGTGGAATAAATGGATCC
AAAGTCTTGATTTGTTCCATAGAGGTCACGCCACTCAGTATACCCAACACACTTAATGTC
CAAAACTCTAAGTAGGGTAGTTACTGTACACACCTAAAATTGGCTAAGCCTTTACATTTT
AGGTCTAATTAATGTCATTAATTAATATCTAAAACGTACCATTTTATCCCTAATAAATGC
TATTAATTAGCTAAGCTGGTTGGCCTAAATTAAAGTTGAAATCCCTGAAGTCAGTTTATA
GCCTAAAAACCTAACTTAGATCCTAGATTAAATTAACTTAAAGTTAATTTATCTAAGGCT
AGTTAAAATCAAATCCTAAGTACCTTAAGTCAATTTAATCTAAAGTCTAAATACCTAAGG
TTAGTTTAATTAAACACTAGCCTAAAGTCCCTAAACGCAAAATAAATAAACTCAAACCAA
AGTCAAATCAAAATTAAATCAAACTAAATAAATCGCATAAAATCAAATACAAAACAAAAT
TAAATCAAAATAAAAATAAAAGAAAATCGAGGGAGATAAGGGGACGGCTTGGGAGGCGAA
GCACTTCACCTGCCAGTCGATCGGGTTTTCTACCCGAACGCCATCTTAATAGGAGTTGCA
TGCACCAAGATCCGATCATCCAGAGCTTGCTGCTAAGATCTTGCACTGGTCGTAGGGCAA
TCGACATACCCAACTTGAGCAAATCCGT
>TCONS_00006750
CCTTGCCCAAAGTTTGAGAGAGAGATTTGTAAGTTGTTAAGGGGATTATTGCCTTTCTAA
TGGAGGAAGAGAAGGGGCACGGAAATGCGCCCCAAAAACTGGAGACGAGGGACTTCAAGC
GAAGGTCTATGAAATCACTCCAACACAGCCAGAAGCAACTCATCTTTGATCGTCGATATG
GTTGGATATTTGATGAATGGAGGGATCCTGCACAAGTTGCTCTTGTCGGAGGTCGAGGAA
TGTTTTGTATCGTGCCTCTGGCGAAAGCCACTATGAATCTCGCATTTCAATGGGTGAGGA
CTATGCGTTCTGTTTATATTTGGTGAAAACATGTCTCTTTTTAAAAATCAGAAGTATTTA
ATGGCCAACTGGGACTATTATTTTAATCCAATAGTATTATATGTATGGTTGTTTGTGTTC
TTGAGTGCATTAGAGTCACTTCCCACTGGCAGATAAATAAAG
>TCONS_00006779
AATTAACTAATTAATTTTATTAATTAATTAATCATTTTATAGCCTAAATTAAAACGAGAA
TCCCCTGGCCTAAATCCTGGATTAAATTAGCCTAAAGTTAGTTCAATCTAGGGTTAGTCC
AAGTCAATTCCTAAGTTCCTAAAGTTAGCTAGCTTAAAGTTAACATAAATCAAAGTAACC
TAAAGTTAGTCTAATTTTAAATTAGTCTAAGGTTCTTAAATCAAATTAAAAAGCAAAACA
AACATTAAATAAAATCAAACTAAAGAACAAAATAAAATCAAATAAAAATCAAAAGAAAAT
CAAGAGGAAGACGTAATGGCTCTTGGGGTAGCCGAAGCGACAGCTTTGGAGGTGGTTTTA
GGCACCATCGGCAAAGAGATTTGGGGGAATCATATGGAATCCATCCATCGAACCAGCATC
GAATACACAAATCATCGAATCATCCATACATCCATAATCAGCTTGTTGCATTCTTGTACT
AATCCAATCAGCAACCAACATATTAACCTGAGC
>TCONS_00006792
AGGTTGCTCGAACACTGGGAAAATCTTTTCGAGCTTTCCAACCTACAATAAGAGAGCTTC
AGGAAGTATCAAGGGAATTCAAGAACACACTGGAACAGGAGATTGGACTTGATGAGCTGA
GCTCTCCCAATACAAATGCCAGCAAGTCTGCTTTTCAAACCCAGGAGCGTCAAACAAAGG
AGGAACAAAATGAGCCTTCTGCCAAAAAAGCATACTCAACTGAAGATTATTTGAGAGTTA
CCGAAGAGGAAATAAAAGCATTAGTTCCAGAAGAGCACCCCAAAGCTGTTGGAGCTGCCA
ATTTGGATGGTACATCTCCCTCTACTGCAAAATCAACAACTGATGTTGCTGAGCATGCTC
CTAAGCAAGGGATAAGTGAAGATGGAAAGGCCAACAATGACCAAGTTTGACCAGATGGAG
GTTTGCTCACTGGGGAGTGCACAGGTCTCATTTCAAGAAGTCGAGGACGAGGGAAATAAC
AGGGAGAATGTTATCATGTAAATTATGACTGGCGTAGTGCTATTTTTTAGTTCTTCCATA
CATCAGTTTTGACATTATAACTATTACAAAGTTATAATGCTAAGCAAATTCTCGAGAAAA
TCGTGTACGGTATCTTAAGATGACTTTGTCACTGTCAGATTTAATATAGGAGGCATAATT
GTTTCAAGACAAGTAGTAGGATAAAAGTGGAAAATAGTCTAGTAGGTTGTAAAATATTAA
GATATTGTGTAGTATAAATTTGAACCTAAAGTGCATCAGGGAATCAAAAGCCA
>TCONS_00006802
AAAGGACAACACATTTTTTTTTGTGTGTGTTTTTGTTTTTGCTTGTTGATGGTTTGTCTG
CTTTTCTTATTTGTTGTTTTTGTGTCAGTCCAATGGCATATTGCAACAATGACATCATGA
TCTTCCATATCATGGTGCTTCCTGCTATATGTTATAATAAAACAGGTTGCTCAAACATAT
GGATTCGGTGCAAGATTAGCAGCAAGCAGCATTCATCCATTCATTCCAACTCACTGCCAT
TTCGAGAGCTTACCCAAGTCCTTCATCCCCGCCTATCCTCTCAAGGGGGCATCATCCCTA
ACCAAAATCACTCTGCCACTAGGGGCATCCTGGTGCGCTCATTCCCTAATTCCAACATTC
TTTGAAAAATTGTTACTCCTCCAAAGTCGCAACACTCTTTCAAAGAGGGGCAAAATGTAC
ACATCTAAAATTTATCGCCTTAGCTACATTACCCATTAATCCTATTTAACACCATTTCAT
GAATAATTAACTAATTAATTTTATTAATTAGTTAATTATTTTCTAGCCTAAGTAAAGCCA
AAATCCCCTAGCCTAAATCCTAGGTTAAACTAGCCTAAAGTTAATTCAATCTAGGGTTAG
CCTAAATTAACATTTAAAGTGACTAGCCTAAAGTTAGTCAAAAATCAAAATAACCTAAAG
TTAGTCTAATTTTTAATTTAGACTAAGGTTCCTAAATCAAACAAAATAAAATAAAAAAAA
AAGAAA
>TCONS_00006821
TATGCATCCAACAAAACTTTGCAGATAGAGCATCCATAATTTCCGATTCCAACGTAATTT
TTGCAGATGTGGATCATTATCGAGTGAATGAGCTCCAGGCTGCAGATAGAACTTTGGAAC
AAGTGGTTCGATATTATTTGGATAGATCCCATAGACAAGAAACATTAGATCAATCCGTAA
CAGATGCACCTTCTGCAAATCTAATTGGTATTTTTACATTGGGCTTTCATAATCAACACG
ATTGTCGTGAATTGAGACGTTTATTACGAGATCTGGACATCGAAATGAATCAAGTGATTC
CTGAAGGAGGATCTGTAGAGGATCTTAAAAATTTACCAAAAGCTTGGTTGAATTTAATTC
CTTATCGTGAAGTGGGCTTGATGACAGCGATGTATTTTGAGAAGGAATTTGGAATGCCTT
ACATATCCACAATTCCCATGGGC
>TCONS_00006829
ATTTGCTCTCCCGTCAACACCGGCATTCCACAGCTTGCAGAGTTCCTGTCGAAGCGCTAT
CCTCAGTACAAGGTTCCTACAAAGTTTGACGATGTGCCTGCCACTCCAAAATTGACTATT
TCCTCCCAGAAATTGCTGGATTGTGGTTTCTCGTTCAAGTACGGGATTGAAGATATTTAT
GATCAGGCTATCGAATACATGAAGACCAAGGGCTTGCTTACCTGCTAATGTCCGTGAATG
CATTTAATAATACAGTTTGGATTCATGTTCGGTGTGGCAAATATCGGCATATGGGGATGT
TGAG
>TCONS_00006846
CGCACCTTCTCGAACAGGCCAATTTGGTTCAGGTGCGAGCTACCTAAGGAGCTATTATAG
CGATATCGTGGCTAGAGCAGTAGGGGAAAGCCGAGGAGCGAGGCCTTTCTAGTAAGAATA
AGGGGCCAGGCTCCCGGTGGAGCAGAGGAGACGGTTAGGACAACGAACTCGAAACGCGGA
GCCCGCCCGAAGCTGGACCCGAGCAGGATATAGCGGCGAGCGAGTGGTTAGTGGGCCGGC
CAATAGCGCCCCGCCGCAGTCGATGGCATTACCCTCTGCGGCACTCGAGGAACCACGGGG
CACTCCATACAGAGCAAGTCTGAGGGATGAA
>TCONS_00006847
AAACGCCCGCGCAAGGACCTAAATTCTCATTAGGAGGTTGAACCAAGGACCTGTGGAAGT
CAGGGCTACCCCGTCCCCATGGCAACAGTGTCCTGAGGGAGGAGTTCGCGCCAGGATACA
TAGGCCGACTGTTGAGCCCACTCTGGCTCAGCCGCACCTTCTCGAACAGGCCAATTTGGT
TCAGGTGCGAGCTACCTAAGGAGCTATTATAGCGATATCGTGGCTAGAGCAGTAGGGGAA
AGCCGAGGAGCGAGGCCTTTCTAGTAAGAATAAGGGGCCAGGCTCCCGGTGGAGCAGAGG
AGACGGTTAGGACAACGAACTCGAAACGCGGAGCCCGCCCGAAGCTGGACCCGAGCAGGA
TATAGCGGCGAGCGAGTGGTTAGTGGGCCGGCCAATAGCGCCCCGCCGCAGTCGATGGCA
TTACCCTCTGCGGCACTCGAGGAACCACGGGGCACTCCATACAGAGCAAGTCTGAGGG
>TCONS_00006848
CGCCCGCGCAAGGACCTAAATTCTCATTAGGAGGTTGAACCAAGGACCTGTGGAAGTCAG
GGCTACCCCGTCCCCATGGCAACAGTGTCCTGAGGGAGGAGTTCAGAGGCCTTCTAGCAG
CACGGACGCGTGCGCCAGGATACATAGGCCGACTGTTGAGCCCACTCTGGCTCAGCCGCA
CCTTCTCGAACAGGCCAATTTGGTTCAGGTGCGAGCTACCTAAGGAGCTATTATAGCGAT
ATCGTGGCTAGAGCAGTAGGGGAAAGCCGAGGAGCGAGGCCTTTCTAGTAAGAATAAGGG
GCCAGGCTCCCGGTGGAGCAGAGGAGACGGTTAGGACAACGAACTCGAAACGCGGAGCCC
GCCCGAAGCTGGACCCGAGCAGGATATAGCGGCGAGCGAGTGGTTAGTGGGCCGGCCAAT
AGCGCCCCGCCGCAGTCGATGGCATTACCCTCTGCGGCACTCGAGGAACCACGGGGCACT
CCATACAGAGCAAGTCTGAGGGATG
>TCONS_00006849
ACCCCGTCCCCATGGCAACAGTGTCCTGAGGGAGGAGTTCAGAGGCCTTCTAGCAGCACG
GACCTATTCCTTTCCTGCGCCAGGATACATAGGCCGACTGTTGAGCCCACTCTGGCTCAG
CCGCACCTTCTCGAACAGGCCAATTTGGTTCAGGTGCGAGCTACCTAAGGAGCTATTATA
GCGATATCGTGGCTAGAGCAGTAGGGGAAAGCCGAGGAGCGAGGCCTTTCTAGTAAGAAT
AAGGGGCCAGGCTCCCGGTGGAGCAGAGGAGACGGTTAGGACAACGAACTCGAAACGCGG
AGCCCGCCCGAAGCTGGACCCGAGCAGGATATAGCGGCGAGCGAGTGGTTAGTGGGCCGG
CCAATAGCGCCCCGCCGCAGTCGATGGCATTACCCTCTGCGGCACTCGAGGAACCACGGG
GCACTCCATACAGAGCAAGTCTGAGGGAT
>TCONS_00006952
GTATTGAATCACTAAAGGTTATACCTTTCCCGAACATAGAGAGGGGAAGGAGAAGGCTTG
AAGGCCAACCCCGATTTTTTTGTTTAACCCTGAACGAAGTGAAATGATGATGCTACTTTT
TCGCAGTCCCATCGGGGTGACAGGATTTTCATCGGAGATACATATATGAAGTCAATCTTC
CTCTTTCCGGTATGCCGTTCAGCGAGCAAGGAGCGCCGCGAGCAGAGCGGAGTGGGAGAA
CAAAGTTAAGGGGTTGGGACCTCCCTACTCACTTACTTACTTTGGGGTCCTCCCGCTTAT
TAATTGTAGAGAACCCCCCCCTCTTTTACCTTCTCCTCCTCTCTTTATAGTACTTCTGAT
TGCCCCAGGAGGGCCCCTGAGTGATCAATAGGTCACCTATTGGAATGGGTCCGTCCGCGT
CCCCCCCCCCCTGAATGAAGGAGTAGTGGGGGGCCTTTTCCCTCATAGTGACTCTGAATT
AATGGGGCGGATCAACTGAGAAATGCACTTCAAAGGGGGGGAAGCCAGGTTCCCCCATTA
TGGTCCCCCCGGACCGGGTCTCGGGGGTCCCCGGGCCAGAAGAGAATATTGATCCCCGAA
TTGGCACTCGTGTTCCTTGTTCCTTTTCATTCCCCGTTCTCTATGGTTGGTTGGAACCTC
GGGGGAGTGGAATCCTCGCCCTCCATAGATACATCTCTTTCCTGTTCGTGTCCCGTTTGG
GGCGCCGGATCGACTGGAATATAGTGGGAAATCAATAAGGGTCGGGTCGGGCAGCGACAG
ATCCAAAATATTTGGTCCTCAGCACCCAAGATCTCGTGCGAGAACTCTACGCTTCCCCAC
TGCTGGAGGGAACCTGATTTGGCCGGACCGGATCGGAACGGCTCGGGCGCGCGATGTCTA
CGAGACATGGGACTCTGATGGGGGGGGGGGGGGGG
>TCONS_00006953
GTATTGAATCACTAAAGGTTATACCTTTCCCGAACATAGAGAGGGGAAGGAGAAGGCTTG
AAGGCCAACCCCGATTTTTTTGTTTAACCCTGAACGAAGTGAAATGATGATGCTACTTTT
TCGCAGTCCCATCGGGGTGACAGGATTTTCATCGGAGATACATATATGAAGTCAATCTTC
CTCTTTCCGGTATGCCGTTCAGCGAGCAAGGAGCGCCGCGAGCAGAGCGGAGTGGGAGAA
CAAAGTTAAGGGGTTGGGACCTCCCTACTCACTTACTTACTTTGGGGTCCTCCCGCTTAT
TAATTGTAGAGAACCCCCCCCTCTTTTACCTTCTCCTCGAGCAGCGTGGGCGAGCGGGGC
AAGGAGCCTTCACCCCCTTGGGGTGGGGAGGCGAAGCTCCCCCCCTTTAGGAAGAGGGGC
TCTATATATCCCTTTGGATGAACGAATCTCATGTATAAAGCCGTTTTTCGTCGCAATAGA
CTCTAATAGAATCTAATCGAATGGCCGTTAACCCTCGTTCTCCGCAAAGCCCCCCTTCAT
GAATCGATGAAGCGGAGCAAAGACCTATTGGAGAGGGAACCGGAGCTTTACCGAACTTTC
TATTCGCGAAAGTTAAGGGGTCCGGACCTCCCTACTCACTTACTTACTCAGGGGTCCCCC
CGCTTATTAATTGTAGAGAACCCCCCCCTCTTTTACCTTCTCCTCCTCTCTTTATAGTAC
TTCTGATTGCCCCAGGAGGGCCCCTGAGTGATCAATAGGTCACCTATTGGAATGGGTCCG
TCCGCGTCCCCCCCCCCCTGAATGAAGGAGTAGTGGGGGGCCTTTTCCCTCATAGTGACT
CTGAATTAATGGGGCGGATCAACTGAGAAATGCACTTCAAAGGGGGGGAAGCCAGGTTCC
CCCATTATGGTCCCCCCGGACCGGGTCTCGGGGGTCCCCGGGCCAGAAGAGAATATTGAT
CCCCGAATTGGCACTCGTGTTCCTTGTTCCTTTTCATTCCCCGTTCTCTATGGTTGGTTG
GAACCTCGGGGGAGTGGAATCCTCGCCCTCCATAGATACATCTCTTTCCTGTTCGTGTCC
CGTTTGGGGCGCCGGATCGACTGGAATATAGTGGGAAATCAATAAGGGTCGGGTCGGGCA
GCGACAGATCCAAAATATTTGGTCCTCAGCACCCAAGATCTCGTGCGAGAACTCTACGCT
TCCCCACTGCTGGAGGGAACCTGATTTGGCCGGACCGGATCGGAACGGCTCGGGCGCGCG
ATGTCTACGAGACATGGGACTCTGATGGGGGGGGGGGGGGGGA
>TCONS_00006954
CTTTTTCGCAGTCCCATCGGGGTGACAGGATTTTCATCGGAGATACATATATGAAGTCAA
TCTTCCTCTTTCCGGTATGCCGTTCAGCGAGCAAGGAGCGCCGCGAGCAGAGCGGAGTGG
GAGAACAAAGTTAAGGGGTTGGGACCTCCCTACTCACTTACTTACTTTGGGGTCCTCCCG
CTTAGCCCTGCAACAGGGTGGAAACGCCGCAGATAAAGCTCATCCACGGAGCTATCGCTT
CTATCTCTCATTCGTTTTCGTATATGTAATTCCATATACAACGAGCAGCGTGGGCGAGCG
GGGCAAGGAGCCTTCACCCCCTTGGGGTGGGGAGGCGAAGCTCCCCCCCTTTAGGAAGAG
GGGCTCTATATATCCCTTTGGATGAACGAATCTCATGTATAAAGCCGTTTTTCGTCGCAA
TAGACTCTAATAGAATCTAATCGAATGGCCGTTAACCCTCGTTCTCCGCAAAGCCCCCCT
TCATGAATCGATGAAGCGGAGCAAAGACCTATTGGAGAGGGAACCGGAGCTTTACCGAAC
TTTCTATTCGCGAAAGTTAAGGGGTCCGGACCTCCCTACTCACTTACTTACTCAGGGGTC
CCCCCGCTTATTAATTGTAGAGAACCCCCCCCTCTTTTACCTTCTCCTCCTCTCTTTATA
GTACTTCTGATTGCCCCAGGAGGGCCCCTGAGTGATCAATAGGTCACCTATTGGAATGGG
TCCGTCCGCGTCCCCCCCCCCCTGAATGAAGGAGTAGTGGGGGGCCTTTTCCCTCATAGT
GACTCTGAATTAATGGGGCGGATCAACTGAGAAATGCACTTCAAAGGGGGG
>TCONS_00006955
GGTCCTCCCGCTTATTAATTGTAGAGAACCCCCCCCTCTTTTACCTTCTCCTCCTCTCTT
AACGCCGCAGATAAAGCTCATCCACGGAGCTATCGCTTCTATCTCTCATTCGTTTTCGTA
TATGTAATTCCATATACAACGAGCAGCGTGGGCGAGCGGGGCAAGGAGCCTTCACCCCCT
TGGGGTGGGGAGGCGAAGCTCCCCCCCTTTAGGAAGAGGGGCTCTATATATCCCTTTGGA
TGAACGAATCTCATGTATAAAGCCGTTTTTCGTCGCAATAGACTCTAATAGAATCTAATC
GAATGGCCGTTAACCCTCGTTCTCCGCAAAGCCCCCCTTCATGAATCGATGAAGCGGAGC
AAAGACCTATTGGAGAGGGAACCGGAGCTTTACCGAACTTTCTATTCGCGAAAGTTAAGG
GGTCCGGACCTCCCTACTCACTTACTTACTCAGGGGTCCCCCCGCTTATTAATTGTAGAG
AACCCCCCCCTCTTTTACCTTCTCCTCCTCTCTTTATAGTACTTCTGATTGCCCCAGGAG
GGCCCCTGAGTGATCAATAGGTCACCTATTGGAATGGGTCCGTCCGCGTCCCCCCCCCCC
TGAATGAAGGAGTAGTGGGGGGCCTTTTCCCTCATAGTGACTCTGAATTAATGGGGCGGA
TCAACTGAGAAATGCACTTCAAAGGGGG
>TCONS_00006956
GGTCCTCCCGCTTATTAATTGTAGAGAACCCCCCCCTCTTTTACCTTCTCCCTCGTTCTC
CGCAAAGCCCCCCTTCATGAATCGATGAAGCGGAGCAAAGACCTATTGGAGAGGGAACCG
GAGCTTTACCGAACTTTCTATTCGCGAAAGTTAAGGGGTCCGGACCTCCCTACTCACTTA
CTTACTCAGGGGTCCCCCCGCTTATTAATTGTAGAGAACCCCCCCCTCTTTTACCTTCTC
CTCCTCTCTTTATAGTACTTCTGATTGCCCCAGGAGGGCCCCTGAGTGATCAATAGGTCA
CCTATTGGAATGGGTCCGTCCGCGTCCCCCCCCCCCTGAATGAAGGAGTAGTGGGGGGCC
TTTTCCCTCATAGTGACTCTGAATTAATGGGGCGGATCAACTGAGAAATGCACTTCAAAG
GGGG
>TCONS_00006963
GTGTGACATTATTTGGAGTGAATCGCTGCGACTGTGCTGGAGTGACTCACCACGACTGTG
CCATTTGGAGTGCGGCATTTATTGGAGTGAACGAATGCAGTTTGGAACGAGGCGATGAGA
TGAATCAGGGTTCTCTTGTGTGCAGTCTCTGTGCTTTTGTGCTGAGTGTTGTTGATTCCC
GACCGTGCAAAATGAGGATAATTGGGGATGCATAAGAACTTTTGCTATCAATGATGGAAC
CTATCTAAAGAATGTATTGAGCGAGCCTTTCAATTTCTATCTTTTGATTATGACTATATC
TATATGGTTTCACAATAGTCAGACCTTGCTTTGGTTATATTTTGATAATATATTCCATTC
CCCTATTTGGTGGTAAGCTTTTAAGTAGATTTTTAAATATCTTCTTGTGTTTTTAAAGTA
CATTTTTAATGTCATTTTTTTCCCTGATTGTTCATTATTGAATTTTTTCTTTGTGTTAGG
ATCAACTTCCATTCAAT
>TCONS_00007023
TGTCTTCATTATCAAGTTTCCCAGGTCTTTATTTTCTTCTGTAGCATTTACCTTCTATAA
TGGCTCACTGATTTTAGCCTGAACTTGTGTCATAATTTGCAGATCTACAACTCTGAACTG
TTTTGCAATCTGAGCAACAGAATCGTGACCTCATAAGCGGGAAAGTGCAGATCAAATGGC
GGATTGGGCACCGGTTATAGTGGGTTTTGTTCTGTTCATATTGTTCTCACCAGGGCTCCT
GTTTCAGCTACCTGGAAGTAATCGTCCGGTGGAGTTCGGAGGCTTTCATACTAGCGGCAA
GGCCATTTTGGTGCACACCATTATTTTTTTCGGAGTTTTTACCATCTTACTATTGGCCAT
AGGAGTGCATATTTATATGGGATGACTCTGATCACGTACACTTAGATTTCAGGTTTTCCT
TCAAAAGCCATTCGGGGCACTTGCTGTTCCAAGTTGCATTCATGAGTTAGGGTAGGGGTT
TTTATTTTAAAAAATGTGCAATCACATTGGTGGTTTGCATATTTGGGATAAAGCTATTTC
TGAATCATAAAAATGTCTCCACCTCAACTTCTGGTTTTGAAGAATTAATGTTTCATAAAG
TTGCTCATACACCTATCAATTTAGCATATGCCGGATCAACGCCAATCTGTGGAATATAAC
TGTTATAATGCTTTATTTTTTTTATGTTACACAGATCTTTGGTTTATTTATTATATATAC
AACTCTTACTTGCACATATGTAATTTTGGAAGAATGTGTCAAAGGTTTTAGATTGTACTG
AATTCAATTATCTAGGGGAGTACATATGCTTAGAGTGTGAAGTATGCATAGAATGCTTGT
GGTGGATTTGAATGAAATGTGAAGTATGCATAGGATGCTTGTGGTATGAATCAAGCACTC
CCTAATGTGACCAAGCCTAAACCCTAGACAAAGGGATGGGTTCTATCATATAAACCAACA
ATATGTATGGATTTTTAACTTGTGATTAACCTTGGTAAAGTCCCAAAGCACCTAACCATC
TAGCCATACCACTTTCATGAACTTATTAAAGATGTCGCATCTCGAGGCATTATCTTGTAA
ATTTAACAAATTAAGCCAAAGCGGTTTACATCTTCATGACTGAAGCATGGAAAATCTTAA
GCATTGACCTTTTTCTTCTCAAAAGTAGTATTGATTGGTAAATGTTTTTAACATATAAAA
TAAG
>TCONS_00007063
TACACATCTAAGATTTACCATTTTATACCTAATTAATTAATGTTATTAATTAATTAGCTA
AGCCTAGCCTAAATCCTAGATTAAATTAGCTTAAAGTTAGTTCAATCTAGGGTTAACCTA
AATTAATCCCTAAGTGACTAATGGCCTAAGGTTAGTTTAATTAAAAAGTTAAATCAATTC
AAGGTTAATAATTCCTAACTACCTAAAGTTTATCAAAGACTAAAGCCTAAAGTTAGTTTA
ACTTAATTTAAAGTTAGTCTAAACTAAAGTCCTTAAATTCTAAAATTAAAGGCAAAAGTC
AAAATGAATCAAATAAAAAATAAAATAAATCACATAAATTAAATAAATGAAAACAAAAAC
AAAAGAAAATGAAAGAAGACAGAGTGACGGAGAAGGAGGCGATTCACCTTTCACTCGAAG
CCCATTTGAATTGGCAAGGGGATTGAATTCAAGGGGGGCATGAGAGCCAAACACATCTAA
ACTCACCATTTGCAAAATCGACTTTTCCATCTACCCATCTCGGAATCTATCAATCGAAAT
TCGTCCATCATCCATGATCTGAACCCATCACCATGCTTGCTGCAAAATCCATTGCACTGA
ATCCAATTAGCAACCGACATCCTGGCATTTGAGCAAATCTCCCGTTTTGAGCTCAATCGG
A
>TCONS_00007064
GGATTTTTGAATAATGTGGTCCAACATTTGACTACCGAATTCGTGAATACTCATTGTAAG
TTAACACTGTATTATCCATTGTGTAATGGTCAAGCTAAGAGTTCCAATAAGAAATTTGAC
GAGGTGTTGGATGTTGTGCACACCTAAAATTGGCTAAGCCTTTACCATTTTATGCCCAGT
TTTATTAATTAATTAAGAAAACCTTTACACATCTAAGATTTACCATTTTATACCTAATTA
ATTAATGTTATTAATTAATTAGCTAAGCCTAGCCTAAATCCTAGATTAAATTAGCCTAAA
GTTAGTTCAATCTAGGGTTAACCTAAATTAATCCCTAAGTGACTAATGGCCTAAGGTTAG
TTTAATTAAAAAGTTAAATCAATTCAAGGTTAATAATTCCTAACTACCTAAAGTTTATCA
AAGACTAAAGCCTAAAGTTAGTTTAACTTAATTTAAAGTTAGTCTAAACTAAAGTCCTTA
AATTCTAAAATTAAAGGCAAAAGTCAAAATGAATCAAATAAAAAATAAAATAAATCACAT
AAATTAAATAAATGAAAACAAAAACAAAAGAAAATGAAAGAAGACAGAGTGACGGAGAAG
GAGGCGATTCACCTTTCACTCGAAGCCCATTTGAATTGGCAAGGGGATTGAATTCAAGGG
GGGCATGAGAGCCAAACACATCTAAACTCACCATTTGCAAAATCGACTTTTCCATCTACC
CATCTCGGAATCTATCAATCGAAATTCGTCCATCATCCATGATCTGAACCCATCACCATG
CTTGCTGCAAAATCCATTGCACTGAATCCAATTAGCAACCGACATCCTGGCATTTGAGCA
AATCTCCCGTTTTGAGCTCAATCGGA
>TCONS_00007143
CACAGAACTGAGCTCTGTTGAATTCTAAGTGAACTAAGCTCTGTTTGATGTTCCTTCTAA
GGAGAAGAGACATCGGATGGTATATGATGAGCGAGCATTGGTAGATATAAGTGGGCGTGA
ATGTGAACATGGATCTTCATCTCAATTTAGTCATGCCGAAGCAATTCAGTTTCTGTAAGA
TATGCAGGCTCAACCATGACCAAGACAAAAGCCGCTTCAATGTGGAGACTGTGGAGTACA
AGAATATTAGCTTCACCGTGTGGGATGTTGGAGGGCAGGACAAGGTACATTCAAAGCACC
TGTGCTACTTCTGGGGAAGGACTATATGAAGCCCTAGATTGGCTTTCAAATACATTGCAA
AGAAGGCTTGAGGTTGGAGCATATGAATGTGCCTAGTTATCTCTTCGAGGATGGCCTAGT
TTCTTTTAGGTCTGTAATGATTATAGTATTTTAGGCAGAGATGGTGTAGAGGATGAGGAC
CAGTGTATTTGGGAATGGAACCTCACTTCACCTACAGATTGTTTTGTTCCCTGATTTGTG
TGCCTACTAGTGTTGAGTAGTCAACAGGTTTTTTGGTTTTAACATAATCAATCAATGTAT
CTTATCATTTGGTTATGATAATCTTGAAAATTTGGATACTTAGATCCATGGGTTTATATT
GGGTTTATATTGTGCATTCATGAATGCAGATGCAAGCATATTTAAGTAGAATGTG
>TCONS_00007147
CAGTGGGCATCGTATTGGTACAGCAGAAGTAGAATCTGCTCTTGTTTCACATCCTCAGTG
TGCAGAAGCAGCTGTGGTTGGAGTAGAGCATGAGGTTAAAGGTCAGGGTATTTATGCTTT
TGTGACCCTGGTTGAAGGCGTTCGGTATAGCGAAGAGCTTCGTAATTGCCTGAAGTTAGC
TGTCCGTACGCAGATTGGAGCTTTTGCAACCCCAGACAGGATTCATTGGGCCCCTGGTCT
ACCAAAAACTAGGAGTGGTAAAATCATGAGGAGGATACTGCGAAAAATTGCTTCAAGGCA
ATTTGATGAGCTTGGTGATACCAGCACACTTGCTGATCCAAGTGTAGTTGACCAGTTGAT
TGCACTTTGCGACGTATGAGGATTGGCATTTCTGCATATCCACTCTCAAATTAGATGTTC
AATAAGGAGGCTTAGCGCAAATAATGTACAATAATGGCCAAAAAAAGTGAGGTGTGCGTG
AAGGGCCTTGAGTTCAAAACTACATGTAGTTAATATTAATTTATATTGACGGGGTATATT
TTGGAAGATTGTATTAACTTGTAATATATTTTCTTTTTTCTTAAAGTTAAGGCACAATTT
GGAAGCTTTAATAAGCTAGTGAATATTGTATGGAGTCACTTAAGGTGTAGTTTCACATCA
AACTAGTAGAAGGGGTACATTCTTCTCAAGAGGTAAAGGATGCAATAAAGTATTTGCAAG
GGGATGTGTGTTGTTTATTATAGGAAAGTAGATGGAATTGCATATATTTATTGTCCTTTC
TCATAGAAAGGAACATTGAATTCATGTCTTTTGGCAAAGTATCTCAATAGCATACCACTA
ATCATTGAGTTG
>TCONS_00007162
CCACGACACACAAAAGAATTAAAAATCAAATGACATGCAATTCAAACGCCAAAGGAGGCC
CACTCTTGGCAGTAGTTAGTTAATTGTTCGTACTGGGCACTCATTTTTCATCGTCTACTC
AAATTCACGTTCTGAAGCAATTTCACAACCTTATTATATTCCATTATTTGAAATTAAACA
GTCCATCAGGTATTGGCACTGGCAGAGCCCAAAGGTGTGCAAAAGCCTGCGACTATGGCA
ATTCTGGATCTGCTGAAATGGTCAATATCACTACTGTTCTTAGCATCAATAAGTTCATCG
TCCTGGCCTGTGGTTGAAGGGGTCAGGGCAGAAAGCAGAGTTTTGATCGAGAGGGTAAAA
AGGGATAACACCACCTTTGAATGCTCGCCCTCAGGACCCTGCGTTCCCTGTTCTTATTCT
GAAAAGG
>TCONS_00007170
CGATATTTGATTCTTAAAGCAATGGAACAAGATAGTCCATAAACGTAAGATCAAAATTTG
CCAAAGCTAAAAACACTTCCACGTCATCGCGCAACGCTATGGGTTAGGACCGTTCCAAAA
AATGGGCGTAATTTGAAACTTATTTGGTACTTTTGAAAACAATTTGTTTCTCAATATTTG
CTGCTGGTCCAGTGGCTTGAGATCCAGGAGGGAGTTAATTTGCTGCTGTGCGGAGCAGTG
GAAAAAAGAAGCATGAAAGGATTACAAGGGAATCCGCCAAGGGGATCTACCAAGTTTCGA
ATATGTTAGCCGATTGACTCTTGACGCTATCTGTCTAGAGAGGAAATTGAGGGTTTTGGG
TTATAGGGAGGAATGACTTCTTCTCTACTGGGCAATCATTCTGTGAATCCTAGGGTTGAA
CTGCCAACATCTGAGAACCTGATTCCCATTCGCCTTGACATTGAAATTGAAGGACAGCGT
TTGAAGGATGCATTTACATGGAATGTAAATGATCCTGATTCAGAAATACATGTATTTGCA
AGGAGAACTGTGAAGGATATGAAATATCCCACAACTTTCATATCCCAAATAGTGCAATCT
ATTCAAGTGAGTTTAAG
>TCONS_00007184
ATAAAACATAATAAAACATAAGAAAATCAAATGAAATAAAATCAAAATAAAAAAAAAGAC
AAAAGCGGCGGAGGGTGGAAGAGGAAACGATTCGCTTCTTCAACGGTTGGCTCACCCGAA
GCCAGAGGGACGCATTGGAATCCATTAGAGGAGTTGTCCGAGGGGAGAACGGGGGCGACC
TTCAACCATCTATCACCGGAACTAAATCCATCTGCATCCACAGAATCCATCGATCATTGA
TCATCAAGAATCCATCTATCCCGTTGCCTGAGCTGCCATTCTTGCACTGGTCTGTAAGCA
ACCAACAATTTCTTATCTGAACAAATCTCTGTATGTTCGATCTGAAGTATGCATGGTAGA
TTAATTGTGCATTTTCTTGCATTAATCTGAATCCCCTGCGTACAAAACTATAATATAAAA
GCAT
>TCONS_00007196
CTAAAATTGGCCTAGCCTTTACCATTTTATGTTTAATTAATGTCATTAATTAATATTTAA
TATTTACCATTTTACGCCTAATTAATGCTATTAATTAGCTAAGCCGGTTGGCCTAAATTA
AAGCCAAAATCCCCTAGCCTAAATCCTAGGTTAAATTAGCCTAAAGTTAGTTCAACCTAG
GGTTAATTTAAGTCAATTTAATCTAAAGCTAGCCTATGTCAAATAAAGGTTAGTTTAATT
AAACACTAGCCTAAGGTCCCTAAGTCAAAATCTTAGATTAAAGCTAATCAAATAAAGCCT
AATCAAATAAATTCAAAATTAAATCAAAGTCATAATCAAACAAAATCAAAGTAAATAAAA
TCAAACAAATACAAAATAAAATTAAAAAAACGGCAAAGTGAAGCGTTTGGGCTTCAAACC
ATTGGAATTCTGTCCGTTCAAGGGATCGATCGATCTTTACTAAGGAGGAGCCGGCCATGA
TCCAAGGG
>TCONS_00007213
CAATAACATCATGATCTTCCATATCATGGTGCATCCTGCTATATGCCATAATAAAACAGG
TTGCTCAAAACATATGGATTCAGTGCAAGATCAACAGCAAGCAACATTCATCCATCCATT
CCAACTCACTGCCATTTCGAGAGCCTATCCGTGTCCTTCATCCCCCCCTATCCTCTCGAG
GGGGCATCATCGCTAACCAAAATCATCCTGCCACTAGGGGCAGCCTGGTGCGCTCATTCC
TTAATTACAACATTCTTTGAAAAACTGGTACTCCTCCAAAGTCGCAACACTCTTTCAAAG
AGGGGAAAAATGTACACACCTAAAATTGGCTAAACCTTTACACATTTAAAATTTACCATC
TTGTGTCTAATTAATTAATGTTATTAGCTAGGCCTTGCTTAATCAAAAATTAAGTTAGCT
TAAATTAAATCTAAAGCTAAATCCTCTAGCCTAAAAGCCTAG
>TCONS_00007266
ATAAAACCTCTGTAAATGGGGTGTCTGAGTTGCCTGAGCTTCCAACCGCGTAATTCGCCT
TTCTAGGGCATCATAATACTCGCGTGTTTGGCAAAAGCAATGCGAGGTTTGGTCCACTGT
GAATTGGACAAAGATCATCCGAAAAAAAAAACAAAATATCAAATCTGTAGAATGTTGAAA
CGATTCAACAGTATAGGATTAGGATTAGGATTCAATGACATTTGGCGAATACAATGAACA
AGGTTTTGGGTACCTGCAACGAAACGACTGCATGGCTAGACCATAAATCCTTCCATGTAA
GATGTGCAATGGCAGTTCCGACGACTGTGAATTCGAGCGTGAAGAAAAGTATACGCGTTC
GCAACATTTTCCCTCTTTTTTTTTAATCTTTGGAATGAGGAAAGTGAAAACTCTGTGGAA
GAGAAGATGATGAAAATGATGAGGCTTCGGATTTTTTCTATAAAAGATGCATCACGCATT
TTGTTTGCTAGAAGGACTTTTCCTTTTAGAACTAGATGTTTCACTACAAAGCATGAAGAT
GCTGTTCGGGAAGACAAGCTTGATTTTATCACAGCTTCAAAAATATTATTCTCGACTCCC
TCAAAGCCAAGGAAATTTGGGTAGCTATTATATTA
>TCONS_00007286
ACTATAATGCGTGTTACAGAGCATTTGTGTGCCTTGTCACACATAACTTACCTCCAATGC
AAAACAAGGCATGCCAAAGAAATTGCTCTGATTGAGGAGGTTTGTAATTTTGATTCTCAG
ATACTCTCAGGTTCAGGAGCAACGGCCAGATTTCAGTAGTTGAAATATGTGTCAGAGGAT
GAAAATTGTGTTTTATTTTGCATAATTGTGTGAATTGGTAGAAGACAGTTGTGTTCCTTT
TCATTCTACCGAGTGTCTACCACTTGGGAGCTGAGAGATGTTTAAGCGATGCACATTGCA
GTCGTCTTCTTGTCTGTCATATGTTAATCGATCTGTGATTTCCAATGACAGATCTGTCTC
TAGAGGCCATTCTTCTGCAACGAAAGGCCTTTTTCTGTTTCTAAAACGTTGCAGACCAGC
TTTCAAATACACAGTTTAGGATTTAAAGATTTTTTGCAGGATTGTTTTCAGTTGAAAGAC
CTGCTGTGGAATCATTTCAAATATCAATAGTACCATGCTTTACTCTCTGTTTCAGTCCGC
TGTTAGAGTTCAATTCTTGCTTTGTGAATGATCTTTTTGTTTTTTTTAAACGTTAGTTCT
CAACTCGAGG
>TCONS_00007287
GTATTATTCATTTGCTCCGTATTACTTCAATTTTTCTGAGTGATGTTAAGAATGCCTTCC
CTCACAACTTCCAGGTATGTTCCCAAAAGAGGGCGAGTGAAGGCAGCCATTATTTCTTCA
TTTGCTCACTCCATCAAATCTCTCTTTGAATTCCATTCCTTTTCCAACTCTCCTGGCTAT
TTACCCTACTCTGTGCCTCCCTCATCTTCTCCGGCCTCGGCCTCCGCTTCACTATAATGC
CTGTTACAGAGCATTTGTGTGCCTTGTCACACATCACTTCCAACGGAAAGCAAGGCATGC
CAAGGGAATTGCTCTGATTGAGGAGGTTTGTAACTTTGATTCTCAGTTACTCTCAGGTTC
AGGAGCAACGGCCGGATTGCAGCAGTTGAAATATGTGTCAGAGGATGAAAATTGTGTTTT
ATTTTGCATAATTGTGTGAATCGGTAGAAGACAGTTGTATTCCTTTTCATTCTACCGAGT
CCACCATTTGGGAGCTGAGAGATGTTTAAGCGATGCACATTGCAGTCGTCTTCTTGTCTG
TTATATGTTAACCGATCTGTGATTTCCAATGACAAATCGGCCTATTGAGGCCAATCTTGT
GCAACGAAAGGCCTTTTTCTGTTTCTAAAACGTGGCAGACCAGCTTTCAAATACATAGTT
TAGGATTTAAAGAATTTTTGCAGGATTGGTTTCAGTTGAAAGACCTGATATGGAATAATT
TCAAATATCAATAGTACCATGCTTTACTCTCTGTTTCAAAAATTGTGTTTTATTTTGGAT
AATTGTGTGAATTGGTAGAAGACAGTTGTGTTCCTTTTCATTCTACCGAGCGTCCACCAT
TTGGGATCTGAGAGATGTTTAAGCGATGCACATTGCAGTCGTCTTGTTGTCTGTTATATG
TTAACCGATCTGTGATTTCCAATGACAGATCTGCCTATTGAGGCCACTCTTGTGCAACGA
AAGGCCTTTTTCTGTTTCTAAAACGTGGCAGACCAGCTTTCAAATACATAGTTTAGGATT
TAAAGAATTTTTGCAGGATTGGTTTCAGTTGAAAGACCTGATATGGAATCATTTCAAATA
TCAATAGTACCATGCTTTACTCTCTGTTTCAGTCCGCTCTTAGAGTTCAATCCTTGCTTC
TGTGAATGATCCTTTTGTTCTTTTTGAC
>TCONS_00007288
TATTACTTCAATTTTTCTGAGTGATGTTAAGAATGCCTTCCCTCACAACTTCCAGGTATG
TTCCCAAAAGAGGGCGAGTGAAGGCAGCCATTATTTCTTCATTTGCTCACTCCATCAAAT
CTCTCTTTGAATTCCATTCCTTTTCCAACTCTCCTGGCTATTTACCCTACTCTGTGCCTC
CCTCATCTTCTCCGGCCTCGGCCTCCGCTTCACTATAATGCCTGTTACAGAGCATTTGTG
TGCCTTGTCACACATCACTTCCAACGGAAAGCAAGGCATGCCAAGGGAATTGCTCTGATT
GAGGAGGTTTGTAACTTTGATTCTCAGTTACTCTCAGGTTCAGGAGCAACGGCCGGATTG
CAGCAGTTGAAATATGTGTCAGAGGATGAAAATTGTGTTTTATTTTGCATAATTGTGTGA
ATCGGTAGAAGACAGTTGTATTCCTTTTCATTCTACCGAGTCCACCATTTGGGAGCTGAG
AGATGTTTAAGCGATGCACATTGCAGTCGTCTTCTTGTCTGTTATATGTTAACCGATCTG
TGATTTCCAATGACAAATCGGCCTATTGAGGCCAATCTTGTGCAACGAAAGGCCTTTTTC
TGTTTCTAAAACGTGGCAGACCAGCTTTCAAATACATAGTTTAGGATTTAAAGAATTTTT
GCAGGATTGGTTTCAGTTGAAAGACCTGATATGGAATAATTTCAAATATCAATAGTACCA
TGCTTTACTCTCTGTTTCAGAAAATTGTGTTTTATTTTGGATAATTGTGTGAATTGGTAG
AAGACAGTTGTGTTCCTTTTCATTCTACCGAGCGTCCACCATTTGGGATCTGAGAGATGT
TTAAGCGATGCACATTGCAGTCGTCTTGTTGTCTGTTATATGTTAACCGATCTGTGATTT
CCAATGACAGATCTGCCTATTGAGGCCACTCTTGTGCAACGAAAGGCCTTTTTCTGTTTC
TAAAACGTGGCAGACCAGCTTTCAAATACATAGTTTAGGATTTAAAGAATTTTTGCAGGA
TTGGTTTCAGTTGAAAGACCTGATATGGAATCATTTCAAATATCAATAGTACCATGCTTT
ACTCTCTGTTTCAGTCCGCTCTTAGAGTTCAATCCTTGCTTCTGTGAATGATCCTTTTGT
TCTTTTTGACGTAATTTTCAACTCGAGCGAAAAAGCCT
>TCONS_00007309
GCCACAATTTCGATCTTCCCAACCCTGTCCATCACGCTCTCCTACCAAGCGTCTTAGAAA
GGCGCATCAAACACCTCCAGTTAGAAACTGATGCAGTGCTAGAAGGGCGCACCTGAGGCA
GTACTAAAAAGGCGCACCAAACACCTCCGCACATAGAAGAAATATGGAGAGCGAAGCGGA
GAGAGTCAACGCGCGCAGGGGAGAGAGTTTCCACCGTAGATCATTGATTTCTGATTATGG
ATCAATGAGAGTTTCACAAGCGTTCCAGCGATACAAATCATGGAGAGCTTATCTGAAATC
ACCTGCACCATCTGCACCGTAAACGTTTAAATTCGAATCAATAAATATACCGTAAACGTT
TAAAACCCAAACCAATAAATATATAAAGTCTAAATTGGAATCAATAAATATACCGTAAAC
GTTTAATTCCAAATCAATAATTATATAAATTTTCGTACAGAGCGAGCTGTAGCCGCAGTG
GGTCATGCGGCGAGAGCTCGCTCCAGGAAGCTAAAAATGCGCGTTCTCCTGTCTCATGTG
CGGAGGCTATGAGGAAGACCATTTATGAGGGTCTGAAGATTCTGAGAGGGGCTAGGATCC
GCGTGGCCGTCAATTGCCTATGGTGGGGTTTGACGAAAAGTCGATGGTAGACACATCGTC
ACCATGGCAGTAACCTAAGTATATATATGCCTACACACAGAGAACAATTTGGAATTTGGT
TCATTCCAGTTTTAACCCCAATGGAGTAATTCAGTTTCATGATTCGGCATCTACTTTTAT
AATTCGACTTCATCGCCAAACAAATTCAAGCTTTGGTCAAGGTGAGGTATAAGACATCAT
TAGCAAGATGGCCAGGGATAAGATCGATGAAGTACCCATGTTGTTAGATTCTCAGTCCCA
AGGGTTCCAGGATTATGCACCGCCAGAAGTAGAATTTCCATCCTTTGCCATGGGCAGGAG
TCCATCCATTTCCATGAGTGGGGGTTTGAGACAGCACGAAAAGGAAAGAAAAGTTGTACC
TTTTAGTGGTCCTTTGAGGAGCAAGAGTAGAGGAAGTGTATTGATACCCATGAGTGGTCC
TATACAAAATCATAGAGGATTGGAAGGTGCAGGTGTTAGTACGAGTGGTCCATTAGGAAA
TGACAGAAGAATGGATGAGCGACTCACAAACTCTCAAAGCACTGCTATTCGCATTGGAGG
GGAACATGGAATGAATGAGAACTATGGCGGAAAACATGAACACTTACTTAAATCTGGGCC
TTTGGGGCGATGCAATGACCCATTCTGCACTACGTGTCCTTCATATTATGACTACAAAGA
TACACAAGTGAAGAAGTCACAACTGCGACCGATATTTGATCACAAGGTGCAGAGCACATT
TTTTGGAGATGTGAAAAGTTTAGCTAAAAATTTTCTCTCTCT
>TCONS_00007310
CACGCTCTCCTACCAAGCGTCTTAGAAAGGCGCATCAAACACCTCCAGTTAGAAACTGAT
GCAGTGCTAGAAGGGCGCACCTGAGGCAGTACTAAAAAGGCGCACCAAACACCTCCGCAC
ATAGAAGAAATATGGAGAGCGAAGCGGAGAGAGTCAACGCGCGCAGGGGAGAGAGTTTCC
ACCGTAGATCATTGATTTCTGATTATGGATCAATGAGAGTTTCACAAGCGTTCCAGCGAT
ACAAATCATGGAGAGCTTATCTGAAATCACCTGCACCATCTGCACCGTAAACGTTTAAAT
TCGAATCAATAAATATACCGTAAACGTTTAAAACCCAAACCAATAAATATATAAAGTCTA
AATTGGAATCAATAAATATACCGTAAACGTTTAATTCCAAATCAATAATTATATAAATTT
TCGTACAGAGCGAGCTGTAGCCGCAGTGGGTCATGCGGCGAGAGCTCGCTCCAGGAAGCT
AAAAATGCGCGTTCTCCTGTCTCATGTGCGGAGGCTATGAGGAAGACCATTTATGAGGGT
CTGAAGATTCTGAGAGGGGCTAGGATCCGCGTGGCCGTCAATTGCCTATGGTGGGGTTTG
ACGAAAAGTCGATGGTAGACACATCGTCACCATGGCAGTAACCTAAGTATATATATGCCT
ACACACAGAGAACAATTTGGAATTTGGTTCATTCCAGTTTTAACCCCAATGGAGTAATTC
AGTTTCATGATTCGGCATCTACTTTTATAATTCGACTTCATCGCCAAACAAATTCAAGCT
TTGGTCAAGGTGAGGTATAAGACATCATTAGCAAGATGGCCAGGGATAAGATCGATGAAG
TACCCATGTTGTTAGATTCTCAGTCCCAAGGGTTCCAGGATTATGCACCGCCAGAAGTAG
AATTTCCATCCTTTGCCATGGGCAGGAGTCCATCCATTTCCATGAGTGGGGGTTTGAGAC
AGCACGAAAAGGAAAGAAAAGTTGTACCTTTTAGTGGTCCTTTGAGGAGCAAGAGTAGAG
GAAGTGTATTGATACCCATGAGTGGTCCTATACAAAATCATAGAGGATTGGAAGGTGCAG
GTGTTAGTACGAGTGGTCCATTAGGAAATGACAGAAGAATGGATGAGCGACTCACAAACT
CTCAAAGCACTGCTATTCGCATTGGAGGGGAACATGGAATGAATGAGAACTATGGCGGAA
AACATGAACACTTACTTAAATCTGGGCCTTTGGGGCGATGCAATGACCCATTCTGCACTA
CGTGTCCTTCATATTATGACTACAAAGATACACAAGTGAAGAAGTCACAACTGCGACCGA
TATTTGATCACAAGAGCACATTTTTTGGAGATGTGAAAAGTTTAGCTAAAAATTTTCTCT
CTCT
>TCONS_00007314
GATGGAATTCTCTTCCCCGATCAGAGAGAAATTTCAGCTTGCCCTGAAGGGTCCAAAGAA
GAAATATCAATCACGTCCATAGCGTTCAGTTGTTCTTCCATTGCATTCACCTCAGTATAA
GTCCTACTTTTGCTAGGATTGGGTAGAGGCTGAGCAGGAATATTACTGATGGATTTTGTG
GTGGTCCTTGCAAGGGAGGCAGATTCTGAGGGGGTGTCAATCCTTGTAATGAAGTTAAGT
TCTATGGGGCTGGCAAGCCTTGTGAGAAAAATTGATTGTGATACTGGCCTCCAAATGGTG
GGTGTACACACCTAAAATTGGCCTAGTCTTTACCATTTTAGGTCTAATTAATGTCATTAA
TTAATATTAAAAAACATACCATTTTATGCCTAATTAATGCTATTAATTAGCTAAGCGAGT
AAGGCTAGTCTAAAATTAAAATCCTAAGTACTTAAAGTCAAGAATTAACCTAAAGCCTAA
ATCCTAGCTTAGGTCCCTACAGTCATTTTAATCTAAAGCCTAACCTAGGATTAATGTCCT
AAGTACTTAAATGTCCATTTAAATTAATTAACTCTAAAGTTCCTAAAGTTAGCCTAAAAT
CAAAGCTTCTAAGGTCAGTCTAATTTTATATTAGTCTAAAGTCCCTAAACTCAAAGTAAA
TCAAAATCAAAATCAAACACTAAATAAAGATCAAAATAAATAAAAGTCAAAATTAAACAA
AATCAAAGCTAAAGAAAATCAAAAGGGAAAGGCGACGCATGAGGGGGAAGATGAAGTGAT
TCACCTCTTACCCGAATGCCATTCAAATTCGAAGGGGCAACCGAACCCATCAAAAGGGGG
CATCCGTTAGAGATCCGATCATCGATCATCTGCAAAAATCCAGCTATTATCGACCATCCA
CCATCATCGAATCCATCAGTGCTTGCTGTTGAATCTGGCATTGATCCAAGCAACCAACAT
CTACCCCAACCCGAGCAAATCCCTCGTTTTGAGCTCAATCGGAGGTGCTATCTTTTAGGG
ATTTTTCTCTGTTAGAATTTGTTTGAGAATCCAAAATAGTAGAGGCAC
>TCONS_00007317
CATTAATTAATATTAAAAAACATACCATTTTATGCCTAATTAATGCTATTAATTAGCTAA
GCGAGTAAGGCTAGTCTAAAATTAAAATCCTAAGTACTTAAAGTCAAGAATTAACCTAAA
GCCTAAATCCTAGCTTAGGTCCCTACAGTCATTTTAATCTAAAGCCTAACCTAGGATTAA
TGTCCTAAGTACTTAAAGGTCCATTTAAATTAATTAAATCCTAAGTTCCTAAAGTTAGCC
TAAAATCAAAGCTTCTAAGGTTAGTCTAATTTTATATTAGTCTAAAGTCCCTAAACTCAA
AGTAAATAAAAATTAAAGATCAAAATAAATAAAAGTCAAAATTAAACAAAATCAAAGCTA
AAGAAAATCAAAAGGGAAAGGCGACGCATGAGGGGGAAAATGAAGCGATTCACCTCTTAC
CCGAATGCCATTCAAATTCGAAGGGGCAACCGAACCCATCAAAAGGGGGCATCCGTTAGA
GATCCGATCATCGATCATCTGCAAAAATCCAGCTATTATCGACCATCCACCATCATCGAA
TCCATCAGTGCTTGCTGTTGAATCTGGCATTGATCCAAGCAACCAAC
>TCONS_00007318
TTCATCCATCCATTCCAACTCACTGCCATTTCGAGAGCCTATCCGGGTCCTTCATCCCCG
CCTATCCTCTCGAGGAGGCATCATCTCCAACCAAAATCATTCTTCCACTAGGGGCATTCT
AGTGCGCTCATTCCTTAATTACAACATTCTTTGAAAAAATTGTTACTCCTTCAAAGTCAC
AACACTCTTTCAAAGAGGGGCAAAATGTACACACCTAAAATTGGCCTAGTCTTTACCATT
TTAGGTCTAATTAATGTCATTAATTAATATTTAAAAACATACCATTTTATGCCTAATTAA
TGCTATTAATTAGCTAAGCAAGTAAGGCTAGTCTAAAATCAAAATCCTAAGTACTTAAAG
TCAAGAATTAACCTAAAGCCTAAATCCTAGCTTAGGTCCCTACAATCATTTTAATCTAAA
GCCTAACCTAGGATTAATGTCCTAAGTACTTAAAGGTCCATTTAAATTAATTAAATCCTA
AGTTCCTAAAGTTAGCCTAAAATCAAAGCTTCTAAGGTTAGTCTAATTTTATATTAGTCT
AAAGTCCCTAAACTCAAAGTAAATAAAAATTAAAGATCAAAATAAATAAAAGTCAAAATT
AAACAAAATCAAAGCTAAAGAAAATCAAAAGGGAAAGGCGACGCATGAGGGGGAAAATGA
AGCGATTCACCTCTTACCCGAATGCCATTCAAATTCGAAGGGGCAACCGAACCCATCAAA
AGGGGGCATCCGTTAGAGATCCGATCATCGATCATCTGCAAAAATCCAGCTATTATCGAC
CATCCACCATCATCGAATCCATCAGTGCTTGCTGTTGAATCTGGCATTGATCCAAGCAAC
CAAC
>TCONS_00007333
AATACTCTGGCAGGATATTCTTTAAGATATCTTCATCAGGCAAAGGTTGAGCAACGTCTT
GAGTCAATTGAACAGGCTATGACAAAGGCTCATCATGTTGAGCAGGAGGAAATCAAGAAA
ATTGTCAATGCAGGAAATGTTAGCTATACTTCGTGCTTTGCTACTGCGGCAACCTCTCTG
TTTATTGGTTATGGGCTTGGCTGGCGAGGTGGCAGATGGCATGCAAACAGATTATTTCAT
AAGCAGCAACAGAAGGTTCTAGGATTAAGCAAGCCTCAAAAGTGGCGATTTCTGAGAAGA
CCTTTCTCAAGATTAAAAGCCTCTGACGTTAAGGCAGGGAATACTAATACCACACGCGTG
GATGCACCAAATTCTCAAGAAGCACAACTATCCTGATCAGCATTATTTTCCAATGAATTA
GTCCAAGCGTTTTCTTAGTCTGAGAATTTGTTTGGTGTTTTCTTTAGAAAGTTTCAGGTT
ATTGCTATCTCAGTTTTGTACTAGCATATATGTTTTGGAGAAATTAGTGGTCGATACCTG
AGGTTATTTGATTGATGTCAGGAGTCTCCTATGAGTAACAATCTATTCCTTAAGGTTATA
CTTTCTCATCTCCTATCAGATTAAAGGTAGAACTTAGGATAGAAGTTCAGAAACAGGTTG
CTAGGATATCATTGCAGTTGTTTAGGTACAAATGATCGATTCGTCGTCTTTCAGTTATAT
TCATGGTTATGTAGCTTGATAGTGGACAGCTGCAGTTGTGTAATGGAAATATCAAATAGA
AGGAAGGGCAAATCAGTCTCAGAAAATGTCTACTTGTTCCCATAATGAGGGTGTCCTAAA
TCTAATTTGGTAAGAACATTTTTGTGTATGCCTTCAAGCAGGCAGTGAATCTCATTGGAG
TTTTAGTTTTTAAACATTTTCAAAGATTGACACCATTTTTGTGCTGAGGGTATATACAAA
TACCAAGTGACATGAAAATAAGACTATAAAAGAAGCTAAAGTACATCTGATCCTTTGGGC
TTGTACTTCTAAATCCATTTGAGCCATGTTCTCAATTCCACCAAGATAGTGCGTCGTAAT
AAATTAGACTTCAGGATGCTTAAATGGTTTTTATTGGCTTTTGCTTTTTTATTTTGACAA
TGATGCTCATAAGAATAATTGTCTAGGTCCATGGTTAGCTACAAAATGCTTTCGATGTCT
TCTTCAATCAGGCTTCAAATAATCTTGAAGCATTATCATGTTTATCACACATGAGATTCT
AGGCCAAAATGCTTTGCCGAATGTTGGCATTTTGTTTCTACTTTACAGCTGGTCTCACTT
GCAATATGCATTTGGGGACAACCATTGTGGGGTGCTTCTACTTTTTATTCTTTTTGCTTG
GATCATATAATAATGTGTTTAAATAAAACTCTCCATATGTCTTTGGTTG
>TCONS_00007343
CGATAAGTTCAGCCTCAAATTTACAAAGTACGCACGCGGCACCGTGCAATTGGTTTAATA
TCCTTTCAAGGGACATTGACAACTGCACGGTGTTGGCACGGCACAGTGAGTTAATTGCAC
GGTGCCGCGTTCTGTAAGGGTGTATAGCGCACTCGGAGAAGACGAAGACTCCCTAAACAG
AACTATATGAAAGCACATCCACGCGCTTAACACACCCATTCTAAACCGAAGAAAATTATC
TCTGAAACGGCAAAAATCGAATACAGGCGAATCCGAAAATGGTAAACAAAGAGTGGGATC
TCATTATTGACATAGCAGTATAAAAATTTATATAATTTTATTAAAATGAAACAAGGGAAA
TATTTGATGTTCTATAGGAAATCCATATCTATAGGCATGCATTTGTTCATGGTGTCCATA
TTTTTTGGGATCATTGATTGATAAGTACCCAAACATGACTTCTAG
>TCONS_00007344
CGATAAGTTCAGCCTCAAATTTACAAAGTACGCACGCGGCACCGTGCAATTGGTTTAATA
TCCTTTCAAGGGACATTGACAACTGCACGGTGTTGGCACGGCACAGTGAGTTAATTGCAC
GGTGCCGCGTTCTGTAAGGGTGTATAGCGCACTCGGAGAAGACGAAGACTCCCTAAACAG
AACTATATGAAAGCACATCCACGCGCTTAACACACCCATTCTAAACCGAAGAAAATTATC
TCTGAAACGGCAAAAATCGAATACAGGCGAATCCGAAAATGGTTTAAGGTACGGGGCTGT
TACAATGGTATCAGAGCCTGGGAGGGATAGTAAGAATTCCAGTATGGATTCTACAATCCT
GAAGAAATTGGAATTTATGGAAGCCAAGTTGATGTTACTTGAAGAAGAAAGATTCATGAA
AATCCTCTCTGAAGTTATGCCACAGAAAAAGCCGAAATTTCTTTTTATATGCCAAAGGAA
GATGAAGAATATGCAGAAAAAAAGTCAGAGCAGGGACCTGCATCCAAGACATCGAAGAAA
GAG
>TCONS_00007354
CATTCTGTGCTAAACATCAGATAGAGTTCAATTATAATGGAAGTTCAGGCAGTTGATGTT
CCAAAGTTTTATGTCCAAAATTGGGCAGAGAAACCTTGTTTGGCTCCTCTGGCATGCTTT
GAAAGAAGTAATGGCTTGTGGGACCTACCTACTTCCCATATAAAACTTAAAGTGACTCTG
ACAGGTTTCTCTGCACTGGCAGTGTGCAGTGAGAAGTATGCCGGGTCTCACAAGTATCAC
TTTTTTCATTGTTGTGATATCCCATTTTATTCATGTGGGCTGTTGTTTCCATTGTGTTCT
AAATAAAGCCTTTTGGTAAGTGATTGTTCGTCATTGTAGTGCTGCCCTACAGTCTATGGT
CACACATTTGGTGATCAGTACGTGTTTCTGTTGCTCATTTCTGTCTTACGAAAGCTCCCC
AAACTCTTTGGTTCCATATACCTGTGTAATGAATGGTTCTTTGAGTTTTAGTAAAGTTTG
ATCTTTTGGCAAGATAAGTTGCCTGCCTTAATGTGCATGTCTTTTCATTTCCACACAGTG
CTTATATATCTACCAGGACCCTATTGTCTTTTCATCTAAGTTGACATTTTACTTGAGCAC
TTCTGTTGCATTGTTGATGGCATTTCTTATCTGTCTGGATAAATATACCTTCACATTTTT
CACTGATTTGTGTGTTTTTTTGGGCATCCTTAAAGTTTTCTCTCATTAGCTTCAAGTGGA
CACAAATCAACATGCCCCAGAGGTCAATTTGTCTCTTGTTTATGGTCACTTCAGGTAACT
CGTGGAGTCCGATTATAGTGGAAGTTCAGGTAATTAATCTTCCCTGGTTTTATGTCCAAT
ATTGGGCAGGAAAACCTTGTTTGGCTCCTCTGGCATGTATTGAAAAAATGGCCTTTAGGA
TGGATGAACTTCCTATATAAAACATCAAGGTGACTCTGACAGGTTTCTCTGTACTGGCAG
TGTGCAGTGAGAAGTATGATGGGTCACACAAATTTTCACTGTTGTGATGTTGTATGTGCA
TCCAAGTGGGCAGTTGTTTTTGTTGAGTTCTAAAAAGAGCTTTTGGGTAAAGTGATTGCT
GGTCTTTATAGTGCTGCCCTACAGTTAATGGGTAAGTATTTGGTTATTGGTATGTGTTTT
TGTTGTTGATTTTAGTTTTACAAAAGCTCCCAAAACTATTTCGTATCATATATGTGTTCC
ATAAATGGTTCTTTTAAGTTTTAGTCGAGTTTTATCTTTTTGCGTGATAAGTTGCCTGCT
TGCATGTCTTTTCATTTCCACACGTAGTGCTTATACATCTATTAGGGCCCCATTGTCCTC
TCACCTAAGCTGACATGTTAGTTGAGCACTTTCTTTTGCATTGTCTATGGCACTTCTTAC
CCTCCTACATAAATATGCCTTTCATGTGTCTCATTGATGTAGTCCTCTCACTAGTTTCAA
GTGGATGCAAATGAACACGTCCCAAAGGTCAATTTGTCTATTGTGTATCGTCACTTGAGG
TGGACATAGAGGACTGTATTCAGCTTTTGATGCCCAATCTAGTATTGAGATTGAGG
>TCONS_00007368
GACATCTACCCCAACATCTGAGCATATCACCTTAAAGCTCAATTTGAGGTACTTCTTTGT
TCTTGAGTTCTCTGGTTTTGTATTTCCATGGTGAATTGAACAAGGGTACACTCATAAAAG
ACAGGACACCAAAACTGAAGTGCTCCTCTGTCTCTACCTTCAGTGAGCAAAGTCCATAAA
TGTGTTGATCTCTGGGCACATGGCATTCTATGTCTACCTGAAGGTGG
>TCONS_00007369
GTCAATTTAATCTAAAGCCTATAGCCTAAAGTTAGTTTAATTTAAAATTAGCTTAAAATT
AACATAAAATTAAAGTTCCTAAGGTTTAGCCTAAAACAAACATTAAGCTAAATTAAAACA
AAATCAAATAAACAAACATTAAATAAAATCAAAATGAATTAAAATCAAATGAAATGAAAT
AAAAAAGAAAATCAAAAGCCGTAATGGCTCATGGGAAGACAGAAGCGATGGAGGAGAAGC
GATTCGTTCTCCCGGAAATTCACCCGAAGTTATTCAAATCCATCAACTGAATTCATCAAG
GGACCATCTACAAAATCTTTGGGGGAGGAACTGAATCTAGAGATCCAACTCATCAAATCA
TCCATGGATACATCTTTACCTGTTGCAATGATCTTGCATTGATCCCAGCAACCGACATCT
ACCCCAACATCTGAGC
>TCONS_00007372
TGTAGACATCTAAATATCATCATCATTGTTTTACTTTATTAATCAAATCTTTGATACATT
GTAAAGTAAAATGTCTTTTAATTTCATTACATTGTCATTTCAGTTCATCTTAGTCATTTC
ATGTCATTTCATTTCAATATCATCACATCAATTTTATTTCATGATATTTCACCTAATTTC
ATTTCATGTCATGTGACACCTACCCCCCTTCAAGTCACACATGTGAATTGACACATGTGT
ACTTTCACTTGCACTAGTCACACATGTGAACTGACACATGTGTACCTTCACTTGCACTTG
TCACACATGTACCACTTGCACATGCACAACTCTCCATGCATGCAAGAGAACCCTACGCAT
GACTTAGAGAGGAGGAAGTCATTTGGGATCAATTAGTTTTTCATTTCTCAAGAGAAGGAT
TATTCAAAGATTGAAACATTATTCTAGAGAGATTTTCATCAATTTGACTATTCACAAGCT
AGCTCTCCTTTCACACCTCAAGAGGAATTTTGAGAAGTGGAGAATCAAGGAAACACTCAC
CTTCATCATTCGAGACCAGTTATCAAGAAGCTGCTATTCTCTATTGCACAGAGAAACCGA
GCACACCCACATCCAAGCACCATCTCTCTTATTCACCTTTTTTTTTATCATTATTTCTTG
AGTTTGCATTTAGATCTAGG
>TCONS_00007373
TGTAGACATCTAAATATCATCATCATTGTTTTACTTTATTAATCAAATCTTTGATACATT
GTAAAGTAAAATGTCTTTTAATTTCATTACATTGTCATTTCAGTTCATCTTAGTCATTTC
ATGTCATTTCATTTCAATATCATCTCATCAATTTTATTTCATGATATTTCACCTAATTTC
ATTTCATGTCATGTGACACCTACCCCCCTTCAAGTCACACATGTGAATTGACACATGTGT
ACTTTCACTTGCACTAGTCACACATGTGAACTGACACATGTGTACCTTCACTTGCACTTG
TCACACATGTACCACTTGCACATGCACAACTCTCCATGCATGCAAGAGAACCCTACGCAT
GACTTAGAGAGGAGGAAGTCATTTGGGATCAATTAGTTTTTCATTTCTCAAGAGAAGGAT
TATTCAAAGATTGAAACATTATTCTAGAGAGATTTTCATCAATTTGACTATTCACAAGCT
AGCTCTCCTTTCACACCTCAAGAGGAATTTTGAGAAGTGGAGAATCAAGGAAACACTCAC
CTTCATCATTCGAGACCAGTTATCAAGAAGCTGCTATTCTCTATTGCACAGAGAAACCGA
GCACACCCACATC
>TCONS_00007374
TTTTAATTTCAATTTCCATCACTATTATTTCAGTTTCTTCCTTTGCTATTAAAGTTTCCA
TTGTTGTTATTAGAGTTTCCCCCAACATTGTTAAAGTTTCCTTTGTTGTTATTATTATTA
CCACTAGGATTAATGCTACTTCTTTTATTGCTATTGTTGAAGTTGAAGTTGCCGAAGCCA
CCATGGTTTTGTTGGTTGGCATTGTAGACATCTAAATATCATCATCATTGTTTTACTTTA
TTAATCAAATCTTTGATACATTGTAAAGTAAAATGTCTTTTAATTTCATTACATTGTCAT
TTCATTCATCTTAGTCATTTCATGTCATTTCATTTCAATATCATCACATCAATTTTATTT
CATGATATTTCACCTAATTTCATTTCATGTCATGTGACACCTACCCCCCTTCAAGTCACA
CATGTGAATTGACACATGTGTACTTTCACTTGCACTAGTCACACATGTGAACTGACACAT
GTGTACCTTCACTTGCACTTGTCACACATGTACCACTTGCACATGCACAACTCTCCATGC
ATGCAAGAGAACCCTACGCATGACTTAGAGAGGAGGAAGTCATTTGGGATCAATTAGTTT
TTCATTTCTCAAGAGAAGGATTATTCAAAGATTGAAACATTATTCTAGAGAGATTTTCAT
CAATTTGACTATTCACAAGCTAGCTCTCCTTTCACACCTCAAGAGGAATTTTGAGAAGTG
GAGAATCAAGGAAACACTCACCTTCATCATTCGAGACCAGTTATCAAGAAGCTGCTATTC
TCTATTGCACAGAGAAACCGAGCACACCCACATC
>TCONS_00007375
GTCACACATGTGAACTGACACATGTGTACCTTCACTTGCACTTGTCACACATGTACCACT
TGCACATGCACAACTCTCCATGCATGCAAGAGAACCCTACGCATGACTTAGAGAGGAGGA
AGTCATTTGGGATCAATTAGTTTTTCATTTCTCAAGAGAAGGATTATTCAAAGATTGAAA
CATTATTCTAGAGAGATTTTCATCAATTTGACTATTCACAAGCTAGCTCTCCTTTCACAC
CTCAAGAGGAATTTTGAGAAGTGGAGAATCAAGGAAACACTCACCTTCATCATTCGAGAC
CAGTTATCAAGAAGCTGCTATTCTCTATTGCACAGAGAAACCGAGCACACCCACAT
>TCONS_00007382
TGAAATTCGTAATTGAACGGCGTGGATGTGATATTGGACAAAAAACTTGCTTATGACCGC
CCATTTTATTGTAACATACGACGTATCAAGATGGGTCATTCAGCAGTTTGGAATTCTCAT
CCCAAGTCCTATGGGCAAGGGTCCCGCACCTGTCGGGTGTGTGGAAACCCACATGGGCTG
GTCAGGAAGTATGGTTTGATGTGCTGTCGGCAGTGCTTTCGCAGTTATGCCAAAGACATT
GGTTTTGTGAAGTATCGGTAAGTGATTCGGTGCCAGAATGAAGCTGCTGGAGGTTCACAA
ATAGTAGCCAGAAACTATGGTGCCTATGGCAGTTAATGGAATCAAGTAGAGGGAATGCAT
CTTCCATATGGGAGAACTTTTTTTGGCAGTTTATTTAACAAATTATTGGATGAGGTACTC
TTTCATATAGAGTGGACATGTTTTGTTGAAAACTAGATTTAATACTATTGCTTCTGGATA
ATGTGAAGTTTCTTGAGAAAAAAAAAAAAAAA
>TCONS_00007383
GACAAACTGAAATTCGTAATTGAACGGCGTGGATGTGATATTGGACAAAAAACTTGCTTA
TGACCGCCCATTTTATTGTAACATGTAAGGGTTTAACGCACTCCCTGATAAAATTCTTCC
TCATAATAACCATTGTCTCATTGTAGCGATCGCATACTCGCCGCTCTTCGCTTTTTTTCC
CCTTAGCGATTAACAGAGATCGTGAGTCGGGGTTTTGCAGACGACGTATCAAGATGGGTC
ATTCAGCAGTTTGGAATTCTCATCCCAAGTCCTATGGGCAAGGGTCCCGCACCTGTCGGG
TGTGTGGAAACCCACATGGGCTGGTCAGGAAGTATGGTTTGATGTGCTGTCGGCAGTGCT
TTCGCAGTTATGCCAAAGACATTGGTTTTGTGAAGTATCGGTAAGTGATTCGGTGCCAGA
ATGAAGCTGCTGGAGGTTCACAAATAGTAGCCAGAAACTATGGTGCCTATGGCAGTTAAT
GGAATCAAGTAGAGGGAATGCATCTTCCATATGGGAGAACTTTTTTTGGCAGTTTATTTA
ACAAATTATTGGATGAGGTACTCTTTCATATAGAGTGGACATGTTTTGTTGAAAACTAGA
TTTAATACTATTGCTTCTGGATAATGTGAAGTTTCTTGAGTTTCAATGTTTATGCTTTGA
ACAAGTCTCTTGTTTTCAGGCATTTGAATTCTTTTGTGATGAAGTTGGTGGTGGCGTTTA
CAAGATTTAATGCTGTTATTTGTGATGTTGTCATTTATATAATTGTTTTATTTCTTAAAT
TTAGCGTTTGTTTTGGAATTTTCTCAAAACTGTATTTTTTGGCGTAATCAGCTTCTTGTT
CTTTTCATGTGAACTAATTATTAGATTGTTGAAAAGATTTGAAGGCTAATAATTGGGAGA
AGGGTATATCATTAGTGATCTTTAGAATGTGAGTTGCAATTTTCTCTGTAAGCTTATAAT
TGAAAATCTTGGCGATCAACATTTGTCAGTCATTTCAACAATCTACTTCAGGTTTTTTCC
ACCATCAATGAATCTGGCTTTTTTCAGGGATACCAGAATGGATAATTATAAATGGGTTGA
TATTTTGCCCACCTATGTGTTAATTTAGGGTATACAGATTGATCTGCAAATGCACTAAAT
GTCTGGATGTAATGTCAATCGTTTCAAATAAAAATTTATGGAGTTTTGTTATCAATTTAA
AACAAAAATAATCCCTTCTGACTTGTAGTACATTATGAAATTCAAATGATTTTTATGTTT
CTGGATGGAAGGTGTTTTTCAATTCAAGCAACTATTTTACTTGCTTTGATTGAAGCACAA
ATGTAAACCTCCTACGAAATTAACATAATCTTATGTATGTGCATATGCAAGGTTGTTTCA
ATTCAAACAAGTACTTTGCTTGCTTTGATTGAAAGCACAAATGTAAACTGCATTACAAAA
TTCACATAATCTAAGGTATCTGCATGCAAGTTCTTTTTTAATTCAAACTACTTCTTTGCT
GGGTTTGATTGAAGCACAAATGTAAATTGCAAATTAGCCTTTACAAATTAATGCTCTTAT
TGAACCGTTGCATGTGGCATGCCCTTGTTTATTGAGATCTCTGTGAATCAATAGTTTAAT
TGGAGAAGTACATTATAAGCCCTCTGTTTGTTCTTTCCTTCTATTTATATGGTAAATGCA
TGCAAATTATCCTGTACTTTGGGAGCATATTCTCTTTTTTGGTAATCC
>TCONS_00007395
ATGATTTTGAGCTTTTGCACATTTCCGTTAATCTATGAACAGGATCAAGATCTATCTATA
TAGATAGATCTATGGATCTATATATCTTGATCGATTAGGGAGAGAAATATCCCCAAATTA
TTCGGAATTGATCAATAAGTTTATTGGAACGAACGAAAGATAAAAGAGAAGAAGGATGAA
ACATCAATCATAGATCAACTAAGCCCTCTCGGGAAGGCTCGCTTAAGGAATAAGAAGATT
ATGAAACAAGATTTGATCCTATTCATGAGGATTATGGAAATCTCCTATTCCAAAAATAGA
AAGTTG
>TCONS_00007415
CTTAAGTCCTCACAACGACGCGAGGTCTGCGGTAGGAGTGGATCCTCTCCAGTGGGACGA
CACTGTCGCAGCCTACGCGCAGAACTACGCTAATCAACGAAGTGGAGACTGTGCTTTGAT
GCACTCCAACGGTCAATACGGAGAGAACATTTTTGTGGGAAGCGGGAAAGACTACACTCC
CGCTGATGCCGTGAGTGCTTGGGTGGGCGAAAAGCAATACTACGATTATTCGTCCAACAC
ATGCGCCCAAGGCCAAGTGTGCGGTCACTACACGCAGGTGGTATGGAAAAATTCAGTGAA
GCTCGGTTGTGCTCGTGTTGTTTGTGGCAACGGTGGGAATTTTATTACTTGCAACTACGA
TCCCCCTGGAAACTACGATGGACAGAAGCCATACTGATCAATTAATCCTTGTGTTCCATA
CTTAGAGAGTATGTTTTATAGACATATTTGAATAAGGGCCACCTTCGACTGCCCGTTAAC
CTGAAGTAAAATAAAGGAAGATTGAATAGGTGATCTTTCGAACTGCATGACTAGGGACCC
AGATCGAATACAGGCAGGAGAGTTATTACAACTGATTTTCAATCAATCATGACGAAGGAA
ATAGTAACTGTCTGTATCGTTCATCTTAAAATGGGTTGCAGTCCGGTTTTAAATTAATAT
ATCAGTATTCTATATGTCATGATTACGTTTAAAATTAGAGAGTATGTTTTATATTTAAAT
GATAGTGATTATGTCGTAAAGGATTCACAGGCACTCTAGATCTGTTATAGCGAACCTCCC
ATTTGTCATGTTACAATTCTCGAAACAAATATAATGTAAATATCTGATAAAAAGAAAT
>TCONS_00007421
CCTTGCTTTCTGTGTGGCTGCTTTGGAGCCTCATGATCAAGCAACTCTGTGTCGCCCAAG
ACATTCAGCAGCAGTACTTAAGTCCTCACAACGACGCGAGGTCTGCGGTAGGAGTGGGTC
CTCTCCAGTGGGATGACACTGTCGCAGCCTACGCGCAGAACTACGCTAATCAACGAAGTG
GAGACTGTGCTTTGATGCACTCCAACGGTCAATACGGAGAGAACATTTTTGCGGGAAGCG
GGAAAGACTACACTCCGCTGATGCCGTGAGTGCTTGGGTGGGCGAGAAGCAATACTACGA
TTATTCGTCCAACACATGCGCCCAAGGCCAAGTGTGCGGTCACTAGACGCAGGTGGTATG
GAAAAATTCAGTGAAGGTCGGTTGTGCTCGTGTTGTTTGTGGCAACGGTGGGAATTTTAT
TACTTGCAACTACGATCCCCGTGGAAACTACGATGAACAGAAGCCATACTGATCAATTAA
TCCTTGTGTTCCATACTTAGAGAGTATGTTTTAAAGACATATTTGAATAAGGGCCACCTC
CGACTGCCCGTTAACCTGAAGTAAAATAAAGGAAGATTGAATAGGTGATCTTTCGAACTG
CATGACTAGGGACCCAGATCGAATACAGGCAGGAGAGTTATTACTACTGATTTTCAATCA
ATCATGACGAAGGAAATAGTAACTGTATGTATCGTTCATCTTAAAATGGATTGCAGTCCG
GTTTTAAATTAATATATCAGTATTCTATATCTCATGATTAGGTTTAAAATTAAAGAGCAT
GTTTTATATTTAAATGATAGTGATTATGTCGTCTCCCATTTGTCAAGTTACAATTCTCGA
AACAAATATAATATCTATTACTATATACTAAAATAAAACCCATGTCCGCCCC
>TCONS_00007500
ACAGTGGGATGCAATCCATGAGCCTCTAGAGAGTCTGTGTTTATCAAACGTGTGCTTTGT
CTTATATCTGAGTTTCCTCTTGTGCAGTTAGTTGGGATTTGTGAGTGTTTTAGAGCCAGT
GAGTGAGTGAAGAAGAGGGAAGATAATTCTCAATGGCCCACTTCGGCAACATTTCTGCAG
TTCAAATTCCTGAGCAGAGGAAGAGCGAAATTTTTAAAAGAGTTTCAGAAAGATTGAATA
ACCATCGTAGTCTGGAGATACAATTGTTTGAAATTGGTGATACTTCTAATCCTCTCAGCG
GTGATCTGGTCAAATATTTCTGTAATATGTGGACATGGAGTTTAGCTTCTGTTGCTCAGC
AGTATGTTTCTGGTTTAGTGGTTACTCGAAAGGATGTTCCAGCAAATGGTATGGAAGAAA
TTTATAAGATTTGTGAAACGAATCACTGCTCTGTCCTATATGTGCTTCAGCATGACCTGA
ATAAGTGAAAAAATTGGCAGAAGCCAAGCTCGAAGCAGTTCCGAGCCCTGTTGTGAACTG
AATGTGTGACGTGAAGCTGTGAATAAGCATGTAATAAGTCTGAGTGTAGGACTTTTCCTC
TCTCAGGCATGTGAGAGTCTTGTGAAGTATGTATGTATGTATGCAAGTTGCAGGTAATAT
AGTTCGAGTTGCAGTTCGAGTATGTACAATTGGTTTCCCTCGGTGGAGGAAGATGTTATG
TATATGCAATGAGATGTTATCTTTATGAAGACCAACAAAACTCTCTAACACCGTTTCTTG
GAGGAAGATGTTATGTATGCAATGA
>TCONS_00007501
GAAAGGATGTTCCAGCAAATGGTATGGAAGAAACATTTCTGCAGTTCAAATTCCTGAGCA
GAGGAAGAGCGAAATTTTTAAAAGAGTTTCAGAAAGATTGAATAACCATCGTAGTCTGGA
GATACAATTGTTTGAAATTGGTGATACTTCTAATCCTCTCAGCGGTGATCTGGTCAAATA
TTTCTGTAATATGTGGACATGGAGTTTAGCTTCTGTTGCTCAGCAGTATGTTTCTGGTTT
AGTGGTTACTCGAAAGGATGTTCCAGCAAATGGTATGGAAGAAATTTATAAGATTTGTGA
AACGAATCACTGCTCTGTCCTATATGTGCTTCAGCATGACCTGAATAAGTGAAAAAATTG
GCAGAAGCCAAGCTCAA
>TCONS_00007502
GAGCCCTGTTGTGAACTGAATGTGTGACGTGAAGCTGTGAATAAGCATGTAATAAGTCTG
AGTGTAGGACTTTTCCTCTCTCAGGCATGTGAGAGTCTTGTGAAGTTGTGAATCAGGATA
GATCGTGGTATGTATGTATGTATGTATGCAAGTTGCAGGTAATATAGTTCGAGTTGCAGT
TCGAGTATGTACAATTGGTTTCCCTCGGTGGAGGAAGATGTTATGTATATGCAATGAGAT
GTTATCTTTATGAAGACCAACAAAACTCTCTAACACCGTTTCTTGGAGAAAATGGCCTCC
GTCATCTTTCTTATACTGAACTTACAAGAATAGGAATGTCAGTTTAGCTCTTAAATTACA
CTGAAATAAAGAACTCGTAGGTGTCCATTAATGAGATCACTATTTTGTTCAACAACAAAA
TCCAAAATTTTCAAAATAAAAAGAGGAATTGCATTATTTAATTAATAATATTATCTATCA
ACTTTAATTCTTGATGGTTTACATTACTTAAGAATTTCTATATGTGTACCTCATAGGTCT
TGTGTATCTCAAACTACATTCATTCTTTTGTCAAATAACTCGTCCACTAACCTCTTGCAT
TGCACTTTGGAACTTGTGGATACTAACCTCTTGGAATCTTACCAATGACGAATATCTCTT
CTTAAATGAGACAATAAAATAAGGGCTTACAATTAAAGCTAACTCAATGGGGGACTTATA
CTATAAGAAATTGCTATATTGCCATACCTACAATTTGAGAGCTAACACAACTTCTATTGC
ATGGGCATACATACCTTCACTTCCAAGCATATAGATTGTCCGTGTTTGTGTATCTTTGTT
TTAACTTTTTGTAGGAAAACCATGATAATTGTGAAGCCCATAAAAATCATTCTCACAACT
TAAGGATTTGAGAAAGAAATATATAACTAAACATTTACCTTAAATAGGTTATCTTCACTT
TTATATTTCTATAATTAGATTTGTCCTTATATGGTGGAGCCTTACTAAGAGTTTCTTTCA
CTTTATAGATACCATTGAACATTATATTCCATTACTACATTGTATTTCCGCCCTGAACTA
CATCACTACATGAGGATTAAACAATACTATGTTGTTATGAACTTTTGAGCACACATGATT
GAAAGTATTTCATTATCTTCATGAATGACAAGTTCATGTCCCTTGTAGGACATTTTGATG
AGATAGGAGGGCTCTAAGGGATTTGTAGGAGATTCTATGAAATAAGCTACTAATGGAGGA
TTGTATTAGAAGTATTGTATGTTGTATTCTTTAAGCTCTCAAAGAGGCTTAATATAATTA
TTTACATTATATCCAATACTTTTTTTTTTATTTTTTTTATTTCCTTAAATTCTCTTACAT
AAATTCTTTTCCATAAATCTTATGCTTTCTTTGATAATATAT
>TCONS_00007523
CGCAAAGGAAGATACTTAAGTTCTCTCAAGAGATTTCATTCTTGTCCAATTCGGCGGAGC
AGGACCTATGGAGGAAGTGAGGTTTTATTTGCTTTCTGCCAAGTTTGCCTTCGGAAATAA
ATCCTTAATTTCTGGTCATGGATTTAAAAAGGCTGCAAAAGAATTTCGAAGGTCCCAGCA
GAGTTGCAGATTACTTGATTCTGCATTTCTAACATTTATTAACCTTCGAATAAAGAGGTG
TGAAAGCCAGTCATCAGTGGTGTATGGGCGGCCTTGTTTAATGCCACTCGTCTATATGCG
TGACTATATTTCTTGTTTAAAAGCATCTTCAATGGCCTAAAACATATTATTTTACAGGCT
TAAAGCCTGGATGGATGCATTTGCA
>TCONS_00007591
AGGTACAATACGGTTGGAGCATTTAATGCAAGGTATTGGCTTTGTAATTAATGTTGCGGC
TACTTCTTCCTTCTCAAAAAGCTGGACATCATGCCCAAGAAGACTATGGGGAAGAAGTTG
GAGAGGGTATTAAAAGAGTTATAAAGGGGAGAAGTAATAGAATGTAATCCGACATCATAG
TAAGATTTTGAAAGGATGAAACAATAATATTTTTGCTTCATTTTTTTTTGTTTTCCCCAA
ATCAACAATTCTTTCTTCATAAAAATGAAACAATAAGGAAATGCATTTATAATGTTTTAA
TTCGAAGGAACATCAAGCTAACAAAAAATTTCATCACACTTAATATTTATGTACAAATAT
TTCCATTATTGTATGGCTTTCGTATGCTGGATCTTATTCACGCTGAC
>TCONS_00007597
CCTGAACGAAGTGAAACGATGATACTACTTTTTCGCAGTCCCATCGGGGTGACAGGATTT
TCACCGGAGATACATATATGAAGTCAATCTTCCTCTTTCCGGTATGCCGCTCCGCGAGCA
AGGAGCGCCGCGAGCAGAGCGGAGCGGGAGAACAAAGTGGGCTGTGTAACCAACGATGCT
GGAATTTGCACCTATTTGTATCTATTTAGTAATCAGTTTGCTAGTTCCTTTGATCCCACC
TAGTGTTCCCTTTCCATCTACTCCCAATGGTTCGACTCATCTAGAAAAATTGTCGGCCCA
CGAATGTGG
>TCONS_00007606
CTTTTCATTGCCTTCTCTCTTCTTGATCTGTATTTTTATTGTATGTTAGGAAATATTGAT
ATGCAACTGCTCTTGCCTTCCTTTTCATTGCCTTCTTTCTTCTTGATCTGGTCTCATTCT
CCGCCAGAGTTAAAATAAGTGATATCATCTCCCTCGAAATCAGACCCCACATCGCCCATG
GAGTTTCTCCAACCCAACCCTTCGAACCCAATTTGCCTCCAAAGTCAGACCCCTTCGGAC
TTCTACTTCGGCGAAGGAGCCTGAAGCTGTCTAAGGTTTTAGTGTCTGAAGTTTGAGTTT
GCCGTCTTTATATATATCTGCCTTGCCTTTTCTCATCTGCAGCAACAGCGCAAGGACGCC
CGTGATCTGCAAATCAGGAAAAATCATGTGGGATTGCGGCTGCTTTTCATTTGATATCAC
TTCTGTCAAAATGGTAACCATGCAAATTCCTTGCACACTTGAAGGATGAGGTCACTCAGT
TGGATCTAGAGTGTCGACTCATTATTATCATATCACTCTCTTACAAATTCAAATTCAAGT
GCAATATGCATTGAAGTTCACTTCTGCTATTGGAGGATTTAGAGAACACACATCTCATGA
AGGACAGAAGGAATAGTAAACAATTTGTTGATGACAGTGCAGAGGTCTGGTTGCAAATAT
ATTCTGAGAGTAAAAACAGAGAGATGGCCATTATAGGATAAGAACATATTTTGGTTGATG
TTTCAATCAATGGGGTAAGAGAAGTCTCACATCAATACTATCATCATTAACATGGGATCT
ACTTCTGGAGCATGTGGTGACTTGGAAAGAAATGACTTGTGCCAGCATATGTGACAAGAA
GAGATTACCTACTTATGTAGGAACTCAAGATAAAGTATTTGCTGTTTTGGATCTTTAGCA
AGAAACCTATAATTTGTTTATGATCAGATGGAGAAATATAGTCAGCAGATCTACCCAAAT
GTTGTAAAAG
>TCONS_00007607
TCTCTCTTCTTGATCTGTATTTTTATTGTATGTTAGGAAATATTGATATGCAACTGCTCT
TGCCTTCCTTTTCATTGCCTTCTTTCTTCTTGATCTGGTCTCATTCTCCGCCAGAGTTAA
AATAAGTGATATCATCTCCCTCGAAATCAGACCCCACATCGCCCATGGAGTTTCTCCAAC
CCAACCCTTCGAACCCAATTTGCCTCCAAAGTCAGACCCCTTCGGACTTCTACTTCGGCG
AAGGAGCCTGAAGCTGTCTAAGGTTTTAGTGTCTGAAGTTTGAGTTTGCCGTCTTTATAT
ATATCTGCCTTGCCTTTTCTCATCTGCAGCAACAGCGCAAGGACGCCCGTGATCTGCAAA
TCAGGAAAAATCATGTGGGATTGCGGCTGCTTTTCATTTGATATCACTTCTGTCAAAATG
GTAACCATGCAAATTCCTTGCACACTTGAAGGATGAGGTCACTCAGTTGGATCTAGAGTG
TCGACTCATTATTATCATATCACTCTCTTACAAATTCAAATTCAAGTGTAATATGCAATG
AAGCTCACTTATGCTATTGGAGGATTTAGAGAACACACATCTCATGAAGGACAGAAGGAA
TAGTAAACAATTTGTTGATGACAGTGCAGAGGTCTGGTTGCAAATATATTCTGAGAGTAA
AAACAGAGAGATGGCCATTATAGGATAAGAACATATTTTGGTTGATGTTTCAATCAATGG
GGTAAGAGAAGTCTCACATCAATACTATCATCATTAACATGGGATCTACTTCTGGAGCAT
GTGGTGACTTGGAAAGAAATGACTTGTGCCAGCATATGTGACAAGAAGAGATTACCTACT
TATGTAGGAACTCAAGATAAAGTATTTGCTGTTTTGGATCTTTAGCAAGAAACCTATAAT
TTGTTTATGATCAGATGGAGAAATATAGTCAGCAGATCTACCCAAATGTTGTAAAAGCTG
ACAATGATAATTTCCA
>TCONS_00007613
AGACATGGAAAACGTTCGACGAGAAGCATCGTTCGATGCCGAAGTCCCCTTTTCCTTCAA
GAATTCATGAGGGCAAGAGAACCCCCGATTGGAAGCAGGGGCGGGAATATCGTACAGCGA
CGGGTCCCCCACCTTCCCATTCCTCTTACCACCCGAAACCCCATATCTCCCTCTACCTTT
ACTACTCGTACGAGAGTCTCTTCTTGGATATAGGAAAGGGAATAAATAGAACTAGATAAA
CGATTCCTCAACCGGATAAATCCACCTATTCCACACAATTCTTCCGGTTATGCCTGATCT
TCTTTACTTTTCATATTCCCCCATGCAATGATGGAGTACTTAGGATCAGCAGAATTCCCA
AACCACGGAACCAACTGGTTTCACACCGACGAAGGGGGAACAACATCCGGAGCAACGACC
CCAACAGTTTGGAAGATATTTCGAGAAGAGGTTTCAGCACCGGTGTATCCCATATGTACT
CCAGTTTATTCAAAGTATCCCAATGGTGTAACGCCGTCGACTTATTGGGGAAAAATAAGA
AAATCACTTATATATCCCGTTCCGGAGAAATAAGTGGCTCACGGAGAATGGAAAGAAACA
TTCCATATCTGATTTCGAAGTATTCATATAGCACTTGTCCCAATCCTCTATCTGGATGGA
GGATTACTCGTAGGAGTAGCATAATGCTAATCCATGTTTTACACGGCCAAGTGAACATCG
TTTGCCAAGTGGTAATTACTTGGTCGTTTGGGAGAGAGACCCGGGACAGACCGTTTCTTC
ATTTGTTCGATAAGGGCGGGCGAAGCGTGG
>TCONS_00007617
ATGAACGAGGGAATGAATAAGTAGTAGCTGCTAGCTCATCATTACATATGTCATGTTACG
TATATAACAACGAATCCCCTGGATCAACTGAGAAATAAGGGGGGGGCCCCTAGATCAAAT
GATGAATAAGGGCTTCGCTCTGTTGCCAACTATTTACTCTACTTGTTCGGATGGGTTCTG
ACCTTTCTCAACTGTATGCGTACTTCCGTAAGTGGCTTGGTGAGTGCTTCCTCCCGTTTC
ATTCTCTCCCATGCTTACTGTTGGTAAACGAAGAACCGACCACCCGAAACCCCATATCTC
CCTCTACCTTTACTACTCGTACGAGAGTCTCTTCTTGGATATAGGAAAGGGAATAAATAG
AACTAGATAAACGATTCCTCAACCGGATAAATCCACCTATTCCACACAATTCTTCCGGTT
ATGCCTGATCTTCTTTACTTTTCATATTCCCCCATGCAATGATGGAGTACTTAGGATCAG
CAGAATTCCCAAACCACGGAACCAACTGGTTTCACACCGACGAAGGGGGAACAACATCCG
GAGCAACGACCCCAACAGTTTGGAAGATATTTCGAGAAGAGGTTTCAGCACCGGTGTATC
CCATATGTACTCCAGTTTATTCAAAGTATCCCAATGGTGTAACGCCGTCGACTTATTGGG
GAAAAATAAGAAAATCACTTATATATCCCGTTCCGGAGAAATAAGTGGCTCACGGAGAAT
GGAAAGAAACATTCCATATCTGATTTCGAAGTATTCATATAGCACTTGTCCCAATCCTCT
ATCTGGATGGAGGATTACTCGTAGGAGTAGCATAATGCTAATCCATGTTTTACACGGCCA
AGTGAACATCGTTTGCCAAGTGGTAATTACTTGGTCGTTTGGGAGAGAGACCCGGGACAG
ACCGTTTCTTCATTTGTTCGATAAGGGCGGGCGAAGCGTGG
>TCONS_00007618
ATAACAACGAATCCCCTGGATCAACTGAGAAATAAGGGGGGGGCCCCTAGATCAAATGAT
GAATAAGGGCTTCGCTCTGTTGCCAACTATTTACTCTACTTGTTCGGATGGGTTCTGACC
TTTCTCAACTGTATGCGTACTTCCGTAAGTGGCTTGGTGAGTGCTTCCTCCCGTTTCATT
CTCATTGAATGGAATCGGAATGAGAAAATGAAATACAAACAACCGGGACCGCTGGTCGTA
ATAGATCAACTCGAATGCCGGTCTTTGCTCCAGCATGAAAGTTCCATCTTAGGGACTTTC
GATACAGTCATACTCCCATGCTTACTGTTGGTAAACGAAGAACCGACCACCCGAAACCCC
ATATCTCCCTCTACCTTTACTACTCGTACGAGAGTCTCTTCTTGGATATAGGAAAGGGAA
TAAATAGAACTAGATAAACGATTCCTCAACCGGATAAATCCACCTATTCCACACAATTCT
TCCGGTTATGCCTGATCTTCTTTACTTTTCATATTCCCCCATGCAATGATGGAGTACTTA
GGATCAGCAGAATTCCCAAACCACGGAACCAACTGGTTTCACACCGACGAAGGGGGAACA
ACATCCGGAGCAACGACCCCAACAGTTTGGAAGATATTTCGAGAAGAGGTTTCAGCACCG
GTGTATCCCATATGTACTCCAGTTTATTCAAAGTATCCCAATGGTGTAACGCCGTCGACT
TATTGGGGAAAAATAAGAAAATCACTTATATATCCCGTTCCGGAGAAATAAGTGGCTCAC
GGAGAATGGAAAGAAACATTCCATATCTGATTTCGAAGTATTCATATAGCACTTGTCCCA
ATCCTCTATCTGGATGGAGGATTACTCGTAGGAGTAGCATAATGCTAATCCATGTTTTAC
ACGGCCAAGTGAACATCGTTTGCCAAGTGGTAATTACTTGGTCGTTTGGGAGAGAGACCC
GGGACAGACCGTTTCTTCATTTGTTCGATAAGGGCGGGCGAAGCGTGGAATGCGAGACGG
AAGTAGATGCACCACAA
>TCONS_00007619
GCGGGAGAGAGTCACTTCCACTTTTTAAAGGGAAAATGAATTGGAATGAGGCTCACGGCA
GCTATCCACTTTTCTTTTCCTGACAACCACAGAAATACGAGATCAACACTGACTGAATAC
GACTCATAGAACCCGTTCTTTGGGGGATCAAACTCTGAGCAAGGCCAGCGAGTCATGAAC
TTCACAGAGCTATGCCATCACTTCTCATAGGGCTAACAAGACTCCTTATATTATATTAAT
AAAAATGGGAAGGACCCTCCTTTGTTTGAGGGAGGGGTATAACCCTCGCACCGGACAACT
TTGATTGGATCGGATCGGCCATCAACCACAGGAATGAAAAGGGTTCATCCACAACCCTCG
ACCGGATCGAGATTCTCTCCGTGCACCCCGCCCCTGCTAACGCCTCATGGAAAAACATTA
TCCATTTTATAGAAGATTGGGCCGGCTCCTCAAGTGGAAGGAAGCCGCACCTCCCATTTC
CCACTTGTTGGCAGTGCTCACAAGCAGTCTTGTCCGTAAGGTAGGGATTGCTCGCAGGGG
CACTCCTCTCTATTGAATTGTCCGGTCCGCTCGGTCGGTCTGAGAGATATACGACTCCTT
CAGGTCAATGAAATGAAGAAAAGGTGAGCTCCCGTCGAAATGAGGCGGCTAGCTCAATAC
AGGGATCGGCCTTGGAGTAATAGTGCTATGAGCTTTCCATCGCAGCACGGCGGCCTTCCC
CCAGCAGGGATCAGAAATGGATGCGAAGTGATTGAAGTGCCTGCGGAGCTACACCCACCT
TGAATTAGCCGCCTTGGATCGTGAAACGGGCTAAGGGTGGTGGCTTTCTCCATCCGATTT
CCTCCATTATAAGGTAAGATGCCTGGGCCAGCCAGTAAGATGCCTCCTACCTAGTTGGGG
GGTGCCCGATCCTTCGCTTCCATTTCGGATGGACTATCGAACGGTTGTCCGACCACAAGC
CCACATTATCAAATAGGGGGTTGGCCTTATTAATCGATTCAAGCCTCTGACCTTGAAAGA
TCTGACCTGGAGAGAGGGAAGGTCCTGAGGAGCTGTGGGTGCATCGTTGAATAGAGGGCT
CGGCCAATGAGGAAGAGCCGGCCGAAAGTCCATTCCTGTATCTAGATGGCCCATTCAAAT
TATCGTATTTGAAGGAATTGGTTGCTAAGTGCCCTCTAGTGATTGAATATTCGTCGTATC
AGTCCTCTATCCGTACGAGTATTAAAGAGCTATTTGTACGGTAATACGTTTACTATTGGT
TGTACCTGTAATAGTAAAAGACTTATATCTCCGAAGAAGAGCGATGACGATTGATGAATT
GATTCTTTGTACTTGGTCCAGTAAGAGAGATCCCTCTCCTTATTCGTTCATCCAGGTTCT
AGAATGGTCAGTAATCGGCTATTTGTACCATTCTATCCGAAAGGGTCTCCATGCGTATCA
TATGGGGCGGTGAGGCCAGGACCAAGATTCCGTCTGTCTCAGCAGCGACACGGGTCTATC
GAAGACCGACCTATCGAATAGTAATATTCGATCGAGCAACCCCCGATCGTGTAAGTGAGG
GGGTTGGCGGGTAATGGACTCGCCGGGGTTTGGAACCAGCTCGGGGTGAGTAATGACCCA
ATGGATAGGTACATACTTGGGCATGAGTTCCCGCATTACATTACATCAATGGTACCAGGA
TTGACGCGTGCTATACTCTCCTTTCAACCAAGCCTTGCACTTCATTGACCGGAGTGCTTG
[truncated: 1,093,784 more chars]
