# Supplementary material for: Transcriptional profiling of long noncoding RNAs associated with leaf-color mutation in Ginkgo biloba L
Source: BMC Plant Biol. 2019 Nov 29;19:527. doi: 10.1186/s12870-019-2141-z (PMC6884798; doi:10.1186/s12870-019-2141-z)
Supplement: Supplementary file 4 — Additional file 4: Data S2. Gene expression. [file 12870_2019_2141_MOESM4_ESM.xls]

id	Gb_GL1	Gb_GL2	Gb_GL3	Gb_YL1	Gb_YL2	Gb_YL3	gene_id	nearest_ref	class_code	locus	length	exon_count
TCONS_00000252	29.52688	33.14214	36.35411	18.63594	16.84231	10.06155	XLOC_000252		intergenic	C20024903:1:302:+	221	2
TCONS_00000264	2.885381e-18	3.321602e-21	4.109571e-12	7.346363e-22	2.645205e-29	1.163096e-24	XLOC_000264		intergenic	C20159260:1:310:+	213	2
TCONS_00000290	1.159967e-16	2.912806e-16	5.161637e-31	1.213154e-24	9.298393e-33	4.873122e-28	XLOC_000290		intergenic	C20348145:3:322:+	211	2
TCONS_00000299	51.12909	34.24516	48.05298	16.40878	24.8619	29.71271	XLOC_000299		intergenic	C20419713:1:327:-	229	2
TCONS_00000312	0.4829113	3.538262	0	4.624618	14.87654	4.115854	XLOC_000312		intergenic	C20570002:1:337:+	246	2
TCONS_00000324	59.66486	28.6541	22.10627	19.10487	9.723943	7.775941	XLOC_000324		intergenic	C20703431:1:334:+	227	2
TCONS_00000328	4.64351	6.193851	16.47242	0.7773958	3.33905e-27	1.368868e-14	XLOC_000328		intergenic	C20799686:1:355:-	237	2
TCONS_00000329	0	0.4617025	2.616405	5.495575e-28	0	0	XLOC_000328		intergenic	C20799686:1:355:-	249	2
TCONS_00000340	8.722414	2.484034	6.25046e-24	3.762977e-14	1.409146e-28	7.231622e-20	XLOC_000339		intergenic	C20893504:6:362:-	248	2
TCONS_00000348	4.235146	1.270874	0.05861322	1.03727	4.791198	3.174862e-12	XLOC_000347		intergenic	C20972446:4:369:+	248	2
TCONS_00000362	7.739623e-11	5.022969	10.03485	5.927735e-17	6.093418e-19	3.438172e-18	XLOC_000361		intergenic	C21130643:1:383:-	295	2
TCONS_00000376	9.341948	4.440279	7.665878	1.486222	5.393374	3.924545	XLOC_000375		intergenic	C21288007:1:399:+	303	2
TCONS_00000392	2.748208e-27	34.08485	7.193737e-29	4.648771e-09	2.032037e-29	1.118638e-29	XLOC_000391		intergenic	C21402020:5:409:-	207	2
TCONS_00000401	5.597345	3.427703	6.388006	0.08987101	2.870339	2.492956	XLOC_000400		intergenic	C21482809:1:420:-	302	2
TCONS_00000412	20.64772	2.979146	6.857804	1.384663e-07	0.0001273563	0	XLOC_000411		intergenic	C21630948:1:438:+	252	2
TCONS_00000424	7.894794	1.250295e-24	0	3.942653e-30	3.430414e-14	5.295345e-05	XLOC_000423		intergenic	C21737319:1:450:-	232	3
TCONS_00000426	11.6564	0.8078095	1.503534	1.910499	3.450791	5.648666	XLOC_000425		intergenic	C21777581:6:456:-	345	2
TCONS_00000427	31.30315	5.539244	31.41216	7.288599	2.603398	21.28852	XLOC_000426		intergenic	C21823014:171:463:-	213	2
TCONS_00000446	0.1120399	0.5710121	0	0.3267145	9.603592	0.9031452	XLOC_000445		intergenic	C22058694:1:497:-	388	2
TCONS_00000449	22.00216	5.413631	10.85002	6.706303	4.291633	3.235228	XLOC_000448		intergenic	C22089069:31:501:+	295	2
TCONS_00000472	19.43959	5.410517	11.27455	4.822727	2.819107	2.090303	XLOC_000470		intergenic	C22327037:1:534:+	410	2
TCONS_00000475	6.321245	6.075982	5.491447	2.156738	3.750244	4.231701	XLOC_000473		intergenic	C22346566:1:538:-	408	2
TCONS_00000479	7842.141	5109.122	4328.822	4935.441	5942.011	4590.282	XLOC_000477		intergenic	C22381244:1:554:+	524	2
TCONS_00000486	17.52531	31.78276	34.90488	28.64181	20.60528	10.08769	XLOC_000484		intergenic	C22429586:1:563:-	440	2
TCONS_00000499	0.0004366859	6.96566e-09	4.026239e-12	0.0001195266	3.023493e-06	1.626377e-10	XLOC_000497		intergenic	C22724586:2:629:-	545	2
TCONS_00000505	5.51116e-17	7.713068e-24	6.026441e-16	1.419399e-23	2.896012e-24	1.037316e-23	XLOC_000503		intergenic	C22780161:34:640:-	352	3
TCONS_00000507	0.02584105	7.629485e-11	8.915872e-06	1.353885e-23	4.224125e-20	0.0001019063	XLOC_000505		intergenic	C22814653:14:641:+	382	3
TCONS_00000522	15.82049	2.985361	19.28849	10.27777	12.27368	5.670148	XLOC_000520		intergenic	C23010764:111:584:+	391	2
TCONS_00000554	2785.655	3661.296	3469.104	1557	1831.616	1595.974	XLOC_000552		intergenic	C23368716:1:727:+	604	2
TCONS_00000563	10.31297	4.996035	5.467219	1.741279	1.467457	0.3875821	XLOC_000561		intergenic	C23489939:1:876:-	528	3
TCONS_00000568	9.521038	0.9918672	1.426489	1.136807	0.8947448	0.7883145	XLOC_000566		intergenic	C23579966:23:905:-	626	3
TCONS_00000572	43.71206	54.39377	48.65265	29.62672	35.11744	37.95281	XLOC_000570		intergenic	C23600945:1:926:+	705	3
TCONS_00000580	135.884	117.0193	122.6495	92.29582	72.73581	77.90514	XLOC_000577		intergenic	C23766159:277:1008:+	585	2
TCONS_00000581	1822.286	2516.731	1619.214	1357.684	1346.277	1182.563	XLOC_000578		intergenic	C23778075:548:1013:+	378	2
TCONS_00000582	5829.186	4652.5	3098.542	3522.461	3899.529	3142.197	XLOC_000579		intergenic	C23801343:450:1026:+	480	2
TCONS_00000583	24.05977	43.62075	26.28493	58.26174	12.44472	19.60888	XLOC_000580		intergenic	C23801343:568:1026:-	362	2
TCONS_00000587	13.45916	13.32172	13.09788	8.542792	13.76141	9.66904	XLOC_000584		intergenic	C23864266:2:1062:-	883	3
TCONS_00000594	5.374306	3.688468	5.124936	1.236968	4.335072	1.303502	XLOC_000590		intergenic	C23938175:1:569:-	441	2
TCONS_00000596	23.36723	27.68229	33.02168	21.25394	8.420511	23.75667	XLOC_000592		intergenic	C23992135:1:1139:-	1039	2
TCONS_00000602	8.535717	5.303721	3.881428	2.677765	2.085622	2.393454	XLOC_000598		intergenic	C24162287:565:1258:+	573	2
TCONS_00000613	0.7771809	4.792061e-07	2.006127e-11	2.094459e-13	1.699959e-09	0.3834681	XLOC_000609		intergenic	C24347847:1:1399:+	636	4
TCONS_00000620	4.176057	4.298444	3.810326	2.225533	0.7293382	1.64488	XLOC_000616		intergenic	C24460503:192:1498:+	319	2
TCONS_00000634	10.47745	4.260089	14.04162	2.657129	2.560628	0.2852071	XLOC_000630		intergenic	C24645082:14:632:+	440	2
TCONS_00000636	4.24953	5.552985	5.385325	4.649851	3.403758	2.904862	XLOC_000632		intergenic	C24658435:1:831:-	448	3
TCONS_00000640	11.4111	9.451836	10.09921	6.052582	7.167569	5.794484	XLOC_000636		intergenic	C24873724:1226:2009:+	490	3
TCONS_00000657	19.3655	13.54112	15.91844	10.0896	9.785011	8.467445	XLOC_000653		intergenic	C25265804:1820:2680:-	531	3
TCONS_00000660	2.065011	0.7537917	1.11433	1.415767	0.6802444	0.5554696	XLOC_000656		intergenic	C25326127:1:2256:+	428	2
TCONS_00000668	0.9310779	1.755715	2.34591	1.104849	0	1.143239	XLOC_000664		intergenic	C25464386:1:1467:-	345	3
TCONS_00000679	3.039624	2.088893	3.543463	0.8713493	2.157329	1.036832	XLOC_000672		intergenic	C25840311:1459:1966:+	321	2
TCONS_00000687	99.49788	149.404	176.9982	43.31828	39.70777	16.20214	XLOC_000679		intergenic	C25948939:4023:4617:+	472	2
TCONS_00000696	3.066382	5.045195	3.767237	1.038993	0.3367827	1.622547	XLOC_000687		intergenic	C26217556:3798:4934:-	445	3
TCONS_00000702	58.15084	37.40625	52.80588	20.83416	19.58066	16.5058	XLOC_000692		intergenic	C26366295:20:787:+	622	2
TCONS_00000705	84.1004	40.82507	46.47408	12.87611	21.97353	16.02214	XLOC_000695		intergenic	C26494399:4710:5786:+	623	3
TCONS_00000706	251.4346	134.8289	186.3136	71.77287	87.70056	52.39635	XLOC_000696		intergenic	C26494399:1745:2815:-	617	3
TCONS_00000713	5.203137	4.324601	5.400496	3.968998	2.406363	2.01944	XLOC_000703		intergenic	C26769199:7445:8499:+	949	2
TCONS_00000722	24.68377	22.7512	19.94839	15.42837	11.60243	15.97281	XLOC_000712		intergenic	C26952746:5175:6048:+	247	2
TCONS_00000744	1.800266	1.21569	1.582281	0.970319	1.182517	0.5071591	XLOC_000733		intergenic	scaffold1001:995232:1011667:+	719	2
TCONS_00000749	258.6112	392.4874	325.556	449.1693	309.9644	426.916	XLOC_000738	Gb_00146	sense-overlapping	scaffold10028:506315:516230:+	241	2
TCONS_00000753	22.72168	11.51699	16.498	15.03796	11.27751	11.49888	XLOC_000741		intergenic	scaffold1003:468390:473018:+	370	2
TCONS_00000754	5.108043e-13	4.211802e-16	6.135097e-18	1.918811e-15	8.546251e-10	1.381817e-15	XLOC_000741		intergenic	scaffold1003:468390:473018:+	370	2
TCONS_00000755	1.046165	2.43609	0.3127195	1.093002	0.6628499	1.331209	XLOC_000741		intergenic	scaffold1003:468399:473012:+	677	2
TCONS_00000772	6061.631	7973.372	8687.657	15083.97	13668.9	12625.48	XLOC_000756		intergenic	scaffold10049:528102:594469:-	237	3
TCONS_00000773	803.2958	675.8375	496.3669	1339.901	1137.996	905.3384	XLOC_000756	Gb_00175	sense-overlapping	scaffold10049:537357:602683:-	237	3
TCONS_00000774	0.09744173	0.001678316	12.99765	30.57528	14.49705	13.60446	XLOC_000756	Gb_00175	sense-overlapping	scaffold10049:537357:670386:-	224	3
TCONS_00000792	1302.694	1210.798	1441.191	1995.851	2477.498	1534.813	XLOC_000770		intergenic	scaffold1006:1219963:1220324:+	324	2
TCONS_00000793	713.7021	954.0801	1059.956	1324.073	710.0683	1054.903	XLOC_000770		intergenic	scaffold1006:1219963:1220324:+	328	2
TCONS_00000807	4.704847	2.845624	4.734534	1.944097	2.284716	2.379659	XLOC_000780	Gb_00250	sense-overlapping	scaffold10060:88981:150941:+	874	2
TCONS_00000840	5.538925	5.059645	5.058115	5.078783	2.990309	1.275998	XLOC_000805		intergenic	scaffold10084:398930:401802:-	1469	3
TCONS_00000841	4.712652	1.690872	3.61023	1.780683	2.49729	2.751381	XLOC_000805		intergenic	scaffold10084:399276:401757:-	1265	3
TCONS_00000851	4.50565	0	2.739752e-07	0	0	0	XLOC_000812	Gb_00323	sense-overlapping	scaffold10096:88710:90334:+	211	2
TCONS_00000902	2.873993	2.814018	2.737248	1.424141	1.423475	1.10272	XLOC_000846	Gb_00430	sense-overlapping	scaffold10133:208345:211485:-	1012	2
TCONS_00000910	4.299578	4.161961	7.977798	3.981147	6.779033	1.153154	XLOC_000853	Gb_00452	sense-overlapping	scaffold1014:553762:557075:-	428	2
TCONS_00000912	8.581269	4.327188	5.486261	5.25207	5.074655	3.064549	XLOC_000854	Gb_00453	sense-overlapping	scaffold1014:679255:764416:-	429	2
TCONS_00000937	11.12917	2.383467	0.6560551	2.362884	0.00239811	11.30149	XLOC_000874		intergenic	scaffold1015:182048:187646:-	282	2
TCONS_00000938	31.35671	22.37407	10.0707	10.14435	10.60702	6.354143	XLOC_000874		intergenic	scaffold1015:182054:187671:-	260	2
TCONS_00000959	17.24056	10.68503	9.197177	5.498554	5.71431	6.286439	XLOC_000889	Gb_00518	intronic	scaffold10158:809983:820146:+	380	2
TCONS_00000960	0.9415767	2.260264	3.31973	2.351182	0.8476877	1.059309	XLOC_000890		intergenic	scaffold10158:1102248:1103052:+	684	2
TCONS_00000964	18.44053	6.676827	6.933076	3.817106	3.949198	5.66644	XLOC_000894	Gb_00525	sense-overlapping	scaffold10164:18448:79606:-	1162	2
TCONS_00000968	7.702754	3.400904	2.129116	4.046473	2.129685	1.559933	XLOC_000898	Gb_00527	intronic	scaffold10171:154243:165396:-	385	2
TCONS_00000975	462.9823	551.3571	522.5094	730.966	582.2593	521.9822	XLOC_000905		intergenic	scaffold10179:70972:163945:+	401	3
TCONS_00000976	5.391104	3.912654	7.021452	7.048802	5.073474	5.120208	XLOC_000905		intergenic	scaffold10179:78626:163941:+	740	2
TCONS_00000978	4.339629	3.577271	1.601615	7.11757	6.19179	4.306347	XLOC_000907	Gb_00550	intronic	scaffold10179:422302:429298:+	549	2
TCONS_00000979	5.278516	1.084689	3.517178	1.066612	2.891986	1.315642	XLOC_000907	Gb_00550	intronic	scaffold10179:422322:429298:+	529	2
TCONS_00000986	6.204539	4.516272	8.143204	6.463215	5.236139	6.707886	XLOC_000912		intergenic	scaffold10179:162971:163941:-	398	2
TCONS_00000993	3.810358	3.163895	5.487804	1.484664	1.304217	2.1715	XLOC_000919	Gb_00562	sense-overlapping	scaffold1018:1646843:1728984:-	673	2
TCONS_00001008	2.512107	1.300193	2.372394	1.290386	2.295172	1.111005	XLOC_000925		intergenic	scaffold10185:495150:498294:-	1088	3
TCONS_00001031	4.699643	2.979367	4.875682	1.49263	2.071414	1.483631	XLOC_000947	Gb_00618	sense-overlapping	scaffold1021:454514:458146:+	1008	2
TCONS_00001060	0.134638	0.101749	0.8138793	0.1396502	0.570081	0.8998125	XLOC_000969		intergenic	scaffold10225:1591065:1597185:+	1437	5
TCONS_00001061	7.360781	4.466433	6.022893	2.419278	2.562607	3.317358	XLOC_000969		intergenic	scaffold10225:1591065:1597211:+	2571	3
TCONS_00001062	1.670189	0.3689221	0.227519	0.536619	0.4234606	0.9330202	XLOC_000969		intergenic	scaffold10225:1591327:1597164:+	1962	4
TCONS_00001063	0.5047135	1.303055	1.013428	0.0998032	0.06572557	0.8579405	XLOC_000969		intergenic	scaffold10225:1591327:1597211:+	1904	4
TCONS_00001064	0.2740835	0.0006618854	0.4790084	0.6403011	0.9707681	0.06427182	XLOC_000969		intergenic	scaffold10225:1591334:1597164:+	1334	4
TCONS_00001101	1.514132	1.343348	1.526706	0.3890239	0.3223267	0.3436498	XLOC_000999		intergenic	scaffold10245:842226:870667:-	523	2
TCONS_00001103	3.318223	3.265069	3.444938	2.321464	1.98854	1.484065	XLOC_001001	Gb_00741	sense-overlapping	scaffold10249:9385:72912:-	849	4
TCONS_00001150	34.80004	39.43	44.30823	30.95299	34.10605	25.85952	XLOC_001034	Gb_00822	sense-overlapping	scaffold10282:338731:341136:-	1736	2
TCONS_00001156	10028.45	9537.15	12871.53	13147.23	14927.35	12802.54	XLOC_001037	Gb_00841	intronic	scaffold103:829600:833837:+	293	2
TCONS_00001164	12.52393	5.730526	10.61609	10.03433	10.03858	15.24481	XLOC_001043		intergenic	scaffold1030:479194:479755:+	533	2
TCONS_00001239	4.093913	2.570703	3.052887	1.455767	0.5555368	1.246064	XLOC_001088	Gb_00940	sense-overlapping	scaffold10342:658861:693791:+	763	3
TCONS_00001292	2.476821	1.326044	1.972644	1.017438	0.701348	0.4496544	XLOC_001126	Gb_01051	sense-overlapping	scaffold1039:2285052:2329493:-	808	2
TCONS_00001337	0.32798	0.4560146	0.5849223	0.4095201	0.2813258	0.2238734	XLOC_001163	Gb_01130	intronic	scaffold1044:1540652:1541216:+	409	3
TCONS_00001338	0.07995505	0.1622971	0.5716166	0.4725399	0.2048562	0.1246637	XLOC_001163	Gb_01130	intronic	scaffold1044:1540652:1541216:+	487	2
TCONS_00001339	0.32798	0.4560146	0.5849223	0.4095201	0.2813258	0.2238734	XLOC_001163	Gb_01130	intronic	scaffold1044:1540652:1541216:+	409	2
TCONS_00001340	6.265253	55.09969	21.29483	79.25029	5.19111	2.716826	XLOC_001163	Gb_01130	sense-overlapping	scaffold1044:1540652:1559542:+	351	3
TCONS_00001341	1.463527	34.77956	5.558409	39.60732	0.6306814	0.6662019	XLOC_001163	Gb_01130	intronic	scaffold1044:1540667:1541159:+	337	2
TCONS_00001342	28.85877	188.0842	88.61432	207.9542	27.2533	13.41814	XLOC_001163	Gb_01130	intronic	scaffold1044:1540688:1541216:+	373	3
TCONS_00001343	0.01502787	0.01571625	0.08571252	0.1085093	0.01062516	0.004357037	XLOC_001163	Gb_01130	intronic	scaffold1044:1540693:1541159:+	233	2
TCONS_00001356	27.97816	12.52716	9.008433	18.63968	11.11992	4.350203	XLOC_001171	Gb_01146	sense-overlapping	scaffold10456:576823:584363:-	488	2
TCONS_00001410	2.290572	0	0.2240196	0	0.1068175	0.03985731	XLOC_001205		intergenic	scaffold10475:495634:497923:+	630	3
TCONS_00001444	11.44733	14.20537	10.47078	9.587657	9.133708	8.113448	XLOC_001234	Gb_01293	sense-overlapping	scaffold1050:1024288:1086053:+	401	2
TCONS_00001456	7.026303	5.363025	8.158897	4.439142	3.684473	3.72434	XLOC_001243		intergenic	scaffold10512:2634946:2636600:-	1521	2
TCONS_00001461	187.7567	150.7534	236.3352	267.061	272.8779	243.3829	XLOC_001248	Gb_01336	intronic	scaffold10519:207652:208217:-	475	2
TCONS_00001492	1.809754	0.7418076	0.3240438	1.046442	0.1540366	0.4326132	XLOC_001274	Gb_01412	antisense	scaffold10565:366511:408738:+	818	3
TCONS_00001493	2.634276	2.978507	4.290783	1.389936	1.691137	1.994336	XLOC_001274	Gb_01412	antisense	scaffold10565:366552:408760:+	799	4
TCONS_00001506	3.014323	1.799343	2.264601	1.688399	2.220973	1.35144	XLOC_001286		intergenic	scaffold10589:1324529:1331891:+	941	4
TCONS_00001582	8.287724	5.131511	4.429702	3.2855	2.675085	5.963529	XLOC_001344		intergenic	scaffold10682:467223:469184:+	758	2
TCONS_00001583	22.2239	8.71916	14.0639	12.26579	9.353604	12.53999	XLOC_001345		intergenic	scaffold10682:565591:566195:+	500	2
TCONS_00001644	9.427659	7.160487	7.429816	6.162264	3.935916	4.39178	XLOC_001374	Gb_01677	antisense	scaffold10726:121109:165094:+	462	2
TCONS_00001672	15.42753	7.612549	6.547405	3.393523	5.219446	3.86527	XLOC_001395		intergenic	scaffold1074:3708893:3754426:+	2057	3
TCONS_00001681	8.162155	6.112753	6.076203	4.66721	3.39921	3.113992	XLOC_001401		intergenic	scaffold1075:1369929:1388672:-	637	2
TCONS_00001684	8.170282	6.035181	8.309721	6.823664	6.13337	7.031149	XLOC_001403	Gb_01739	antisense	scaffold10752:346449:347078:-	573	2
TCONS_00001688	123.5474	128.2842	131.3723	81.26445	94.5907	102.4028	XLOC_001407	Gb_01754	antisense	scaffold1076:210889:231131:+	371	2
TCONS_00001692	777.9182	1172.726	1046.309	1109.885	676.0491	685.0129	XLOC_001411	Gb_01748	sense-overlapping	scaffold1076:251668:317023:+	308	3
TCONS_00001696	76.20514	101.4439	67.86127	78.71925	54.6181	62.82801	XLOC_001415	Gb_01755	sense-overlapping	scaffold1076:210373:282007:-	288	2
TCONS_00001703	9.188878	2.736724	2.214665	1.081551	3.529933	3.23499	XLOC_001421		intergenic	scaffold1077:2512301:2516484:+	3986	3
TCONS_00001706	19.24308	15.29815	18.47724	20.13309	20.44293	31.08069	XLOC_001424		intergenic	scaffold1077:2578758:2602267:+	1286	2
TCONS_00001707	143.2239	58.80517	79.90071	35.68546	40.81086	51.12883	XLOC_001425	Gb_01781	antisense	scaffold1077:2705179:2706134:+	758	3
TCONS_00001762	139.1479	86.62063	82.81651	51.65378	44.78422	58.19727	XLOC_001462	Gb_01861	intronic	scaffold108:2036510:2037498:-	958	2
TCONS_00001800	5.011159	3.17001	2.677911	4.331007	2.578784	2.71291	XLOC_001488	Gb_01940	intronic	scaffold10851:293299:300552:-	539	2
TCONS_00001854	1038.972	838.7217	691.7008	1292.903	1451.711	1299.044	XLOC_001523	Gb_02023	sense-overlapping	scaffold10876:6826:48015:+	235	2
TCONS_00001855	275.0423	149.6439	62.98978	305.8014	222.8061	355.5611	XLOC_001523	Gb_02023	sense-overlapping	scaffold10876:32166:48016:+	236	2
TCONS_00001856	644.2802	860.3448	1193.367	1136.799	1081.187	1011.529	XLOC_001523	Gb_02023	intronic	scaffold10876:47408:48018:+	571	2
TCONS_00001905	226.6042	236.6789	337.9597	188.4724	342.5848	246.5628	XLOC_001561	Gb_02129	sense-overlapping	scaffold10961:3082:4178:+	1041	2
TCONS_00001906	277.3741	308.5594	365.9394	306.2664	384.2521	295.2485	XLOC_001561	Gb_02129	sense-overlapping	scaffold10961:3082:4212:+	1047	2
TCONS_00001907	1369.05	2101.136	2081.397	1960.468	2032.099	1894.431	XLOC_001561	Gb_02129	sense-overlapping	scaffold10961:3089:4175:+	1025	2
TCONS_00001943	11.46334	15.32227	14.37121	8.951378	8.20779	10.20468	XLOC_001591	Gb_02206	sense-overlapping	scaffold11:1425677:1460974:+	1510	4
TCONS_00001944	39.7679	41.54329	42.00799	30.59162	23.88311	35.5007	XLOC_001591	Gb_02206	sense-overlapping	scaffold11:1425677:1471895:+	1383	5
TCONS_00001945	0.8113109	0.3773291	1.108856	0.4407737	1.267914	1.257551	XLOC_001591	Gb_02206	sense-overlapping	scaffold11:1425677:1486003:+	1147	5
TCONS_00001946	4.434558	5.099924	5.176925	3.575608	3.644558	5.525151	XLOC_001591	Gb_02206	sense-overlapping	scaffold11:1425680:1461028:+	1641	6
TCONS_00001964	1018.897	908.8552	969.4821	1045.875	1012.861	1043.763	XLOC_001602		intergenic	scaffold11022:366785:373653:+	425	2
TCONS_00001999	588.7831	620.9424	813.6527	893.2249	1021.85	618.5677	XLOC_001627		intergenic	scaffold11045:809992:813627:+	540	2
TCONS_00002000	1.110536e-24	0.03867101	2.872788e-23	0.2376102	1.129105e-21	0.015604	XLOC_001627		intergenic	scaffold11045:811633:813661:+	409	2
TCONS_00002001	121.8645	137.6175	141.9332	186.513	116.6788	111.301	XLOC_001627		intergenic	scaffold11045:811652:813628:+	1167	2
TCONS_00002020	3.648262	2.582148	2.024351	2.049886	3.246948	1.72744	XLOC_001643	Gb_02290	intronic	scaffold1106:548265:556293:+	1194	2
TCONS_00002021	17.11691	11.50753	5.276031	10.70472	9.677834	9.994046	XLOC_001643	Gb_02290	intronic	scaffold1106:548693:556053:+	526	2
TCONS_00002022	3.155896e-07	1.243803e-10	0.004511707	2.63669e-15	2.059032e-11	2.896031e-10	XLOC_001643	Gb_02290	intronic	scaffold1106:548698:556053:+	527	2
TCONS_00002093	125.6163	154.9933	135.2476	157.4667	98.6442	88.90969	XLOC_001696	Gb_02438	sense-overlapping	scaffold11116:8642:57343:+	633	2
TCONS_00002113	8.358463	21.91651	13.12631	13.93183	6.880888	7.665115	XLOC_001698		intergenic	scaffold11116:16560:18638:-	1507	2
TCONS_00002115	8.483007	6.081173	8.260956	3.756871	3.442753	4.298988	XLOC_001699		intergenic	scaffold1112:59663:103575:+	335	3
TCONS_00002128	77.74267	53.72788	77.55854	33.85137	30.46499	29.66332	XLOC_001710		intergenic	scaffold1114:1279647:1281196:+	706	2
TCONS_00002248	894.4637	243.1399	392.5472	334.5309	329.4114	392.3886	XLOC_001804	Gb_02724	sense-overlapping	scaffold11290:74975:98170:-	264	2
TCONS_00002304	17.44442	1.934276	5.314246	4.462503	3.271428	2.667007	XLOC_001850		intergenic	scaffold1134:1946157:2171003:+	1102	8
TCONS_00002306	2.164732	12.10123	13.48956	3.728111	4.991481	5.877816	XLOC_001850		intergenic	scaffold1134:1946222:2171004:+	1063	7
TCONS_00002308	2.5949e-06	6.680101e-06	2.704631e-06	2.908227e-12	1.519991e-06	0.7316519	XLOC_001850		intergenic	scaffold1134:1946222:2171004:+	1055	6
TCONS_00002311	5.242004	4.972416	4.526596	2.18201	2.613634	2.485246	XLOC_001850		intergenic	scaffold1134:1946321:2171003:+	876	8
TCONS_00002314	2458.921	3145.354	3420.626	4360.133	4069.462	3759.173	XLOC_001853		intergenic	scaffold1134:1633277:1675325:-	414	2
TCONS_00002327	1.483153	6.849785	2.041696	2.936826	2.623375	8.302468	XLOC_001861	Gb_02855	sense-overlapping	scaffold11350:9814:72966:-	282	2
TCONS_00002331	3.045407	2.200118	2.090145	2.594407	0.9808877	1.192679	XLOC_001861	Gb_02855	sense-overlapping	scaffold11350:20439:105541:-	1159	4
TCONS_00002332	9.653898	13.28004	5.914722	2.874042	7.786881	11.36741	XLOC_001861	Gb_02854	antisense	scaffold11350:43496:80071:-	777	3
TCONS_00002333	162.7551	184.7488	154.9109	119.9815	70.99049	118.2731	XLOC_001862		intergenic	scaffold11350:49753:61754:-	242	2
TCONS_00002334	27.78255	46.50304	32.6253	10.30326	20.24716	35.35375	XLOC_001861	Gb_02854	antisense	scaffold11350:52466:79668:-	494	3
TCONS_00002335	0.5364475	0.3377817	0.8605907	0.2033078	0.1106657	0.1745051	XLOC_001861		intergenic	scaffold11350:71578:105547:-	1222	3
TCONS_00002337	108.804	105.4445	95.32322	88.85381	67.87259	78.47192	XLOC_001861		intergenic	scaffold11350:80142:81213:-	668	2
TCONS_00002338	298.9883	359.1656	324.7544	353.0611	295.736	284.4153	XLOC_001861		intergenic	scaffold11350:82038:105057:-	1013	2
TCONS_00002381	2.327233	1.988138	1.840884	0.917969	1.982987	1.090225	XLOC_001891		intergenic	scaffold11404:1025258:1063648:+	941	2
TCONS_00002382	15.01446	6.441023	8.354225	2.867214	1.980698	4.297008	XLOC_001891		intergenic	scaffold11404:1025462:1063646:+	715	2
TCONS_00002400	75.76722	78.15263	78.51343	36.6975	26.53923	20.568	XLOC_001903	Gb_02976	sense-overlapping	scaffold11438:145195:147951:+	522	2
TCONS_00002415	851.7152	820.567	790.7481	1166.843	1000.455	1186.108	XLOC_001911		intergenic	scaffold1146:6:484:+	393	2
TCONS_00002416	6.035432	3.5444	9.305189	12.44701	11.53494	18.07646	XLOC_001911		intergenic	scaffold1146:15:469:+	369	2
TCONS_00002465	7.307673	4.290749	6.54332	3.123918	1.548608	2.131374	XLOC_001944	Gb_03083	sense-overlapping	scaffold11498:360352:521606:+	742	4
TCONS_00002476	7.645582	5.6835	7.682493	3.714265	3.456563	3.082115	XLOC_001953	Gb_03116	sense-overlapping	scaffold115:4944667:5000850:-	890	3
TCONS_00002532	1.317928	2.255331	2.591158	1.298144	0.7501513	0.8342325	XLOC_002001		intergenic	scaffold1154:1204801:1213043:-	920	2
TCONS_00002569	41.63304	38.0987	46.97522	29.7696	29.10094	17.97956	XLOC_002024	Gb_03289	sense-overlapping	scaffold11572:906737:913204:-	961	2
TCONS_00002579	38.77328	26.67654	43.14503	5.154507	11.71174	18.16244	XLOC_002032		intergenic	scaffold1158:87868:147233:-	276	2
TCONS_00002580	9.01998	14.36685	21.94756	8.383028	24.3856	16.25525	XLOC_002032		intergenic	scaffold1158:87868:147234:-	279	2
TCONS_00002581	0.008171224	9.954858	39.90039	45.5779	32.34977	12.63732	XLOC_002032		intergenic	scaffold1158:96038:147233:-	276	2
TCONS_00002582	7.460804e-06	0.0004952076	0.01018061	0.0006393686	4.461632e-05	14.15615	XLOC_002032		intergenic	scaffold1158:96518:147234:-	277	2
TCONS_00002583	1.517218e-11	21.95155	0.09448176	5.368249	16.14982	6.386904	XLOC_002032		intergenic	scaffold1158:142266:147234:-	273	2
TCONS_00002602	74.23607	81.43423	78.76481	47.47097	40.39716	42.53348	XLOC_002044		intergenic	scaffold11612:18173:106820:-	283	3
TCONS_00002637	33.97169	31.75919	32.38718	25.70251	37.69559	29.81588	XLOC_002071		intergenic	scaffold1166:13457:92982:+	952	4
TCONS_00002643	1.662709e-23	1.234222e-13	8.084971e-19	1.498835e-17	0.3803743	1.752234e-19	XLOC_002076		intergenic	scaffold1166:623494:631517:-	440	2
TCONS_00002671	0.1306615	31.05065	7.745294e-16	69.59495	8.967556e-25	90.74953	XLOC_002097	Gb_03455	sense-overlapping	scaffold11678:653290:698662:+	207	3
TCONS_00002672	1493.838	2395.887	1977.553	2298.413	1609.05	1649.197	XLOC_002097	Gb_03455	sense-overlapping	scaffold11678:657598:677182:+	252	2
TCONS_00002687	15.20831	15.79025	18.55709	12.93683	10.10332	10.85198	XLOC_002110		intergenic	scaffold1168:10851:145803:-	640	5
TCONS_00002732	2.886976	0.1082465	0.4601107	4.598842e-05	0.8485	0.3770024	XLOC_002146		intergenic	scaffold11708:18849:29592:+	372	2
TCONS_00002733	91.71931	65.63689	61.722	57.68031	42.43351	58.44328	XLOC_002146		intergenic	scaffold11708:18849:29884:+	664	2
TCONS_00002743	32.43079	34.92723	33.70897	10.29232	7.85554	12.56019	XLOC_002156		intergenic	scaffold11712:94:598:-	445	2
TCONS_00002744	0.7294287	6.491878	6.379306	5.00253	6.260089	1.902934	XLOC_002156		intergenic	scaffold11712:107:598:-	432	2
TCONS_00002759	9.597143	14.37227	17.1489	9.349615	4.832566	6.452066	XLOC_002170		intergenic	scaffold11732:12049:14355:+	307	2
TCONS_00002761	1836.573	2347.741	2644.459	3054.349	2619.093	3577.805	XLOC_002172		intergenic	scaffold11742:301026:312378:+	362	2
TCONS_00002826	9.302207	5.522968	6.784786	4.970692	5.457633	3.636848	XLOC_002223		intergenic	scaffold11856:3143354:3161371:+	1195	3
TCONS_00002841	269.4932	173.2137	258.3895	279.1209	199.5657	157.023	XLOC_002234		intergenic	scaffold1186:197865:199489:-	278	2
TCONS_00002898	2.936408	1.773462	3.57451	1.441236	1.11504	1.584305	XLOC_002273		intergenic	scaffold11924:50915:138814:+	772	3
TCONS_00002899	4.693177e-25	0.4752836	5.498715e-25	4.356897e-25	3.058126e-25	2.82293e-24	XLOC_002274	Gb_03832	sense-overlapping	scaffold11927:444624:499385:+	269	2
TCONS_00002910	2261.998	2198.69	2275.489	3375.835	3688.176	4044.626	XLOC_002284	Gb_03850	sense-overlapping	scaffold11938:16203:49501:+	375	2
TCONS_00002911	49.64639	39.50487	58.52922	76.00016	93.89301	73.20036	XLOC_002285	Gb_03850	sense-overlapping	scaffold11938:29418:50440:+	594	2
TCONS_00002932	2665.81	3156.109	3491.305	4547.878	4768.598	3854.392	XLOC_002300		intergenic	scaffold1196:2855229:2865091:+	362	2
TCONS_00002951	8.850076	3.955592	3.942441	1.685912	2.050628	2.447656	XLOC_002314	Gb_03907	antisense	scaffold1197:325207:336250:-	498	2
TCONS_00002968	7456.92	8955.457	9743.985	4323.042	4023.45	3527.957	XLOC_002330	Gb_03955	sense-overlapping	scaffold120:5760550:5874202:+	255	3
TCONS_00002973	3.911102	5.426424	1.602983	0.6223283	0.5146925	0.9575489	XLOC_002330	Gb_03955	sense-overlapping	scaffold120:5797499:5816168:+	432	2
TCONS_00002978	331.2311	423.1973	228.3895	49.10882	66.70591	72.91263	XLOC_002330	Gb_03955	sense-overlapping	scaffold120:5814331:5816092:+	457	2
TCONS_00002999	719.904	577.7184	532.0233	611.8246	559.0581	692.8646	XLOC_002344		intergenic	scaffold120:5780325:5796625:-	870	2
TCONS_00003000	100.6995	98.05679	111.1758	122.3034	74.6165	98.60703	XLOC_002345	Gb_03953	antisense	scaffold120:5797167:5798250:-	282	2
TCONS_00003005	21.69547	7.049968	15.48955	9.020563	8.213723	15.26765	XLOC_002350	Gb_03983	sense-overlapping	scaffold120:5813498:5818884:-	275	2
TCONS_00003043	2.770438e-24	0.001644976	1.320655e-13	0.002328487	7.551995e-11	2.656725e-05	XLOC_002382	Gb_04043	intronic	scaffold1204:200463:205140:-	599	2
TCONS_00003045	2.779535	2.580042	4.277584	2.834726	1.068969	2.197479	XLOC_002384	Gb_04042	antisense	scaffold1204:650591:655400:-	1201	4
TCONS_00003073	212.2221	209.2731	187.1679	180.9061	109.8175	125.6652	XLOC_002407	Gb_04094	sense-overlapping	scaffold12090:2104:34360:+	572	3
TCONS_00003096	28.58612	12.40054	11.4736	14.82091	11.38663	13.62636	XLOC_002424		intergenic	scaffold1210:4270948:4271654:+	680	2
TCONS_00003105	2.129797	6.439511	4.676233	7.289191	1.181276	1.881288	XLOC_002430		intergenic	scaffold12101:6078:18896:+	422	2
TCONS_00003150	1.629317	0.4670358	1.710158	0.3007587	0.7894948	0.3939871	XLOC_002465	Gb_04205	sense-overlapping	scaffold12165:1321948:1325964:+	1290	2
TCONS_00003152	12.94105	2.322823	11.59171	2.647794	2.187323e-12	5.740891e-11	XLOC_002467	Gb_04210	sense-overlapping	scaffold12165:2706009:2835374:+	325	3
TCONS_00003153	1.349035	0.8257596	0.6143906	0.1408498	1.189671	0.4789833	XLOC_002468	Gb_04210	sense-overlapping	scaffold12165:2783930:2786834:+	487	2
TCONS_00003154	19.933	3.350886	5.613184	3.061403	10.71825	7.364398	XLOC_002467	Gb_04210	sense-overlapping	scaffold12165:2784641:2812982:+	914	2
TCONS_00003155	91.01531	31.36887	22.54236	7.156215	43.50062	17.71574	XLOC_002467	Gb_04210	sense-overlapping	scaffold12165:2784662:2797963:+	909	2
TCONS_00003259	3.471088	1.569877	3.162923	3.20355	2.623532	3.143112	XLOC_002555	Gb_04400	intronic	scaffold1229:589495:600420:-	930	2
TCONS_00003260	1.316354e-07	1.81273	0.0007419463	0.06345762	0.5632502	0.5867451	XLOC_002555	Gb_04400	intronic	scaffold1229:589498:600298:-	805	2
TCONS_00003264	4.028867	9.205806	10.0749	5.784884	6.227158	4.588639	XLOC_002558	Gb_04411	sense-overlapping	scaffold1230:1046810:1099284:+	540	3
TCONS_00003291	567.389	247.1313	385.2794	125.902	122.4172	142.1909	XLOC_002580	Gb_04477	sense-overlapping	scaffold12328:519057:603490:-	821	3
TCONS_00003292	0.2657845	0.555431	0.07464219	0.03250879	0.0009282313	0.5055973	XLOC_002580	Gb_04477	sense-overlapping	scaffold12328:529837:603541:-	873	3
TCONS_00003329	3.957497	2.616948	4.089875	1.589432	1.624207	1.029591	XLOC_002610	Gb_04554	sense-overlapping	scaffold12374:626220:706616:+	1398	2
TCONS_00003354	8.115486e-08	0.005870379	4.353857e-05	367.6893	14.01728	176.0431	XLOC_002631		intergenic	scaffold1239:3444654:3537703:+	238	2
TCONS_00003355	0.05527078	0.3691027	0.1803571	65.60122	0.003297665	615.2154	XLOC_002631		intergenic	scaffold1239:3513174:3537703:+	227	2
TCONS_00003356	639.2634	0.3102053	1.228776e-27	2091.494	0.9161534	1853.072	XLOC_002631		intergenic	scaffold1239:3528803:3537703:+	209	2
TCONS_00003386	23.22372	12.63919	19.78774	4.216014	8.149347	4.784575	XLOC_002647	Gb_04645	sense-overlapping	scaffold1241:755525:805192:+	748	3
TCONS_00003416	87.64792	92.84822	63.01775	62.84365	42.22999	53.45271	XLOC_002670	Gb_04710	sense-overlapping	scaffold12460:89787:103942:+	361	2
TCONS_00003417	0.4853901	1.269153	0.05283209	0.5494254	0.05186715	0.08893599	XLOC_002670	Gb_04710	sense-overlapping	scaffold12460:89989:103963:+	1278	2
TCONS_00003419	8.618778	11.88885	9.678258	10.83723	5.992081	8.780325	XLOC_002670	Gb_04710	sense-overlapping	scaffold12460:89989:104215:+	1245	2
TCONS_00003420	6.060748e-08	0.734486	2.513194e-09	0.2107808	6.137698e-11	5.262513e-12	XLOC_002670	Gb_04710	sense-overlapping	scaffold12460:90002:103940:+	706	2
TCONS_00003421	2.031398e-09	0.7424768	2.589826e-08	0.0002961537	7.635878e-09	0.07591536	XLOC_002670	Gb_04710	sense-overlapping	scaffold12460:90002:103940:+	687	2
TCONS_00003422	2.648992e-15	0.1504083	0.0517368	7.682169e-12	0.3460411	4.960277e-17	XLOC_002670	Gb_04710	sense-overlapping	scaffold12460:90002:103940:+	572	2
TCONS_00003423	5.187257e-07	0.6613322	2.503399e-08	1.463338	0.3961379	0.05846598	XLOC_002670	Gb_04710	sense-overlapping	scaffold12460:90002:103940:+	638	2
TCONS_00003424	0.2690157	0.2698613	0.03231422	0.1921361	0.09209525	0.4621828	XLOC_002670	Gb_04710	sense-overlapping	scaffold12460:90002:103940:+	1178	2
TCONS_00003425	11.89269	1.52742	0.004814156	0.7415916	0.3414216	10.92521	XLOC_002670	Gb_04710	sense-overlapping	scaffold12460:90002:104154:+	358	2
TCONS_00003426	87.49545	113.1342	93.76486	76.98243	54.37599	61.51302	XLOC_002670	Gb_04710	sense-overlapping	scaffold12460:90002:169413:+	2214	2
TCONS_00003429	3.932137	1.261489	105.1245	29.95981	0.3791063	43.11444	XLOC_002670	Gb_04710	sense-overlapping	scaffold12460:90005:104220:+	421	2
TCONS_00003430	88.27862	125.3713	26.47705	58.95246	81.88862	0.718602	XLOC_002670	Gb_04710	sense-overlapping	scaffold12460:90005:104220:+	421	2
TCONS_00003431	36.2886	32.28938	36.93562	29.85562	17.25829	27.94989	XLOC_002670	Gb_04710	sense-overlapping	scaffold12460:90015:103942:+	636	2
TCONS_00003432	0.4041253	0.1271058	0.4798011	0.2480735	0.3765401	0.001034615	XLOC_002670	Gb_04710	sense-overlapping	scaffold12460:90015:103942:+	1360	2
TCONS_00003433	3.086575e-05	0.4385169	0.5120742	0.3315001	0.05611925	0.4197585	XLOC_002670	Gb_04710	sense-overlapping	scaffold12460:90016:103963:+	1253	2
TCONS_00003436	12.58818	12.45166	13.94346	2.325294	2.207607	1.876288	XLOC_002670	Gb_04710	sense-overlapping	scaffold12460:90019:103963:+	1365	2
TCONS_00003437	0.1733939	0.37744	0.4189285	7.243439e-05	0.1145978	6.34491e-07	XLOC_002670	Gb_04710	sense-overlapping	scaffold12460:90019:103963:+	1239	2
TCONS_00003438	0.3915697	2.175415e-09	7.632928e-12	3.554447e-06	3.325937e-10	0.03669221	XLOC_002670	Gb_04710	sense-overlapping	scaffold12460:90102:103940:+	1144	2
TCONS_00003439	278.822	301.0574	262.4351	141.5758	174.0658	181.4654	XLOC_002670	Gb_04710	sense-overlapping	scaffold12460:90102:104120:+	1289	2
TCONS_00003440	10.99806	13.88872	14.39294	102.8668	15.70907	10.40633	XLOC_002670	Gb_04710	sense-overlapping	scaffold12460:90102:113895:+	1351	2
TCONS_00003442	135.657	155.2706	131.8436	98.74814	63.83628	71.71895	XLOC_002671		intergenic	scaffold12460:123825:124430:+	301	2
TCONS_00003443	5.505247	8.988778	3.425263	5.064432	4.950653	3.993949	XLOC_002672	Gb_04710	antisense	scaffold12460:89773:103928:-	361	2
TCONS_00003444	10.50453	2.091978	4.190696	2.636575	0.508153	3.559964	XLOC_002673	Gb_04710	antisense	scaffold12460:90009:104113:-	310	2
TCONS_00003477	428.4795	1300.392	1103.513	983.9847	626.1743	715.012	XLOC_002700		intergenic	scaffold12503:5896:7834:-	722	2
TCONS_00003478	0.2777058	0.2355301	0.5154576	0.0505252	0.246462	0.2431395	XLOC_002700		intergenic	scaffold12503:5897:8175:-	1973	2
TCONS_00003507	53.53435	68.06244	69.3429	56.53244	53.99314	68.50269	XLOC_002723		intergenic	scaffold12560:460603:509802:+	1858	3
TCONS_00003508	35.00097	54.64604	68.11975	77.48485	74.9099	130.9909	XLOC_002723		intergenic	scaffold12560:492559:497342:+	417	2
TCONS_00003517	9.752587	3.509142	4.752639	2.1333	2.586828	2.433024	XLOC_002731		intergenic	scaffold1258:1496012:1515508:-	503	2
TCONS_00003545	6.61071	5.929197	7.651776	1.398363	2.420718	2.190957	XLOC_002748		intergenic	scaffold1261:1437843:1439465:+	813	2
TCONS_00003568	50.6208	67.25791	66.50919	52.84143	41.37989	44.05197	XLOC_002764		intergenic	scaffold1262:22639:30323:+	1952	3
TCONS_00003578	128.2551	185.8738	156.5435	135.184	110.0134	106.9615	XLOC_002764		intergenic	scaffold1262:26736:30323:+	2671	3
TCONS_00003590	0.647682	1.293786	0.002554985	4.776022e-21	1.578692e-07	1.079158	XLOC_002767	Gb_04944	sense-overlapping	scaffold1262:14775:19769:-	475	2
TCONS_00003591	1.238042e-28	0.628381	0.3253864	7.988536e-30	2.535485e-32	1.788593e-27	XLOC_002767	Gb_04944	sense-overlapping	scaffold1262:14775:19771:-	410	2
TCONS_00003592	6.468081e-29	0.2338179	1.459481e-27	0.2187695	1.882472e-32	3.092506e-28	XLOC_002767	Gb_04944	sense-overlapping	scaffold1262:14775:19771:-	451	2
TCONS_00003593	5.396576	11.16685	7.974618	5.277109	4.130147	7.082482	XLOC_002767	Gb_04944	sense-overlapping	scaffold1262:14876:19766:-	752	2
TCONS_00003594	2.470772e-23	0.07315576	2.942515e-18	2.145558e-19	0.3054758	2.944207e-20	XLOC_002767	Gb_04944	sense-overlapping	scaffold1262:14876:19766:-	464	2
TCONS_00003595	46.56031	43.79957	42.45044	30.34302	21.10942	26.39126	XLOC_002767	Gb_04944	sense-overlapping	scaffold1262:20404:33330:-	1993	2
TCONS_00003597	11.04303	14.56107	9.445458	6.741873	5.217517	6.707725	XLOC_002769		intergenic	scaffold1262:27103:28095:-	273	2
TCONS_00003603	6.281284	3.62438	4.04598	2.14192	2.144958	1.920328	XLOC_002775	Gb_04958	antisense	scaffold1263:581835:583154:+	1094	2
TCONS_00003684	0.2947249	2.948699	3.011102	4.949387	6.600724	3.597563	XLOC_002832	Gb_05065	sense-overlapping	scaffold1271:102521:143143:-	408	3
TCONS_00003685	394.5872	469.685	563.1038	830.2821	939.6842	781.9583	XLOC_002832	Gb_05065	sense-overlapping	scaffold1271:102532:133964:-	339	2
TCONS_00003686	535.7559	920.1456	753.8888	755.6431	276.2044	677.8577	XLOC_002832	Gb_05065	sense-overlapping	scaffold1271:102532:159547:-	328	2
TCONS_00003687	5.563175	1.961252e-06	1.518386e-06	2.108288e-06	0.1528087	2.227013e-11	XLOC_002832	Gb_05065	sense-overlapping	scaffold1271:102532:159684:-	464	2
TCONS_00003718	1.528874	1.380442	1.760283	1.224657	0.9845055	0.9414563	XLOC_002856	Gb_05112	sense-overlapping	scaffold12751:808754:825167:+	1620	5
TCONS_00003847	1.2258	5.095871	9.137349	0.7169861	2.905852	1.05504	XLOC_002949		intergenic	scaffold12890:95175:96041:-	752	2
TCONS_00003888	1.257979	0.8291378	2.485025	1.533523	1.389691	1.393309	XLOC_002980	Gb_05403	intronic	scaffold1295:436459:436714:+	218	2
TCONS_00003909	111.7007	165.8359	156.643	93.23926	111.0842	145.2222	XLOC_002999	Gb_05435	sense-overlapping	scaffold1298:448887:462463:-	442	2
TCONS_00003946	4.304445	3.24814	1.307825	2.766848	0.8805609	2.223313	XLOC_003016		intergenic	scaffold13:2563261:2563995:-	328	2
TCONS_00003953	3.002244	2.785162	4.763536	2.143324	1.989511	2.46969	XLOC_003018		intergenic	scaffold130:631594:663784:-	549	3
TCONS_00003977	1.836595	2.858871	1.567838	0.6548538	1.034646	0.6890252	XLOC_003040	Gb_05526	sense-overlapping	scaffold1301:3653506:3673531:-	612	2
TCONS_00004005	19.10399	7.894913	13.23771	5.65951	2.660946	6.481161	XLOC_003060		intergenic	scaffold1303:2495372:2503057:+	334	2
TCONS_00004013	6.027952	1.973627	1.18914	0.2146518	2.496678	2.382455	XLOC_003067	Gb_05582	sense-overlapping	scaffold13041:236897:255738:+	2613	2
TCONS_00004041	25.55852	29.65498	37.52579	26.15613	36.56622	23.47404	XLOC_003085	Gb_05635	sense-overlapping	scaffold13080:4404:24472:-	396	2
TCONS_00004048	1.495402	1.314418	0.832961	1.020436	0.8010296	1.515627	XLOC_003088	Gb_05644	sense-overlapping	scaffold1309:1430585:1459390:+	1259	2
TCONS_00004049	12.87289	10.50835	14.52969	7.159815	6.603426	6.170708	XLOC_003088	Gb_05644	sense-overlapping	scaffold1309:1430585:1485885:+	857	2
TCONS_00004077	76.80004	31.18442	33.37441	29.75949	34.90025	52.25441	XLOC_003110		intergenic	scaffold13132:314866:315938:+	1010	2
TCONS_00004078	0.0004050123	0.037564	0.000163485	0.01691933	0.558395	4.443542e-10	XLOC_003110		intergenic	scaffold13132:314869:315838:+	907	2
TCONS_00004086	5.047076	5.218527	4.997047	3.409553	3.706927	2.770241	XLOC_003117	Gb_05722	sense-overlapping	scaffold13162:178723:272069:-	1088	4
TCONS_00004095	790.4554	940.6602	1302.322	1588.76	1695.63	1399.26	XLOC_003121		intergenic	scaffold13203:83756:124364:+	284	2
TCONS_00004100	16.31131	6.882349	17.50473	1.188268	1.501218	2.254545	XLOC_003126		intergenic	scaffold13214:1236611:1236962:+	234	2
TCONS_00004203	637.8058	582.9548	540.8867	493.3407	359.3593	382.8373	XLOC_003203	Gb_05912	sense-overlapping	scaffold1332:327008:332528:-	466	2
TCONS_00004210	20.37795	18.60683	43.46907	13.98442	9.400651	13.57224	XLOC_003208		intergenic	scaffold13327:22562:24632:-	243	2
TCONS_00004221	12.91744	9.58202	14.00535	10.56796	4.072441	4.63125	XLOC_003214	Gb_05946	sense-overlapping	scaffold13343:173294:206000:-	752	2
TCONS_00004222	2.105058	9.911193	7.853659	4.973996	4.013315	2.839999	XLOC_003214	Gb_05946	sense-overlapping	scaffold13343:173340:205997:-	640	3
TCONS_00004227	18.95855	8.227817	8.424653	5.288322	5.053126	6.866131	XLOC_003218	Gb_05956	antisense	scaffold13380:481896:495493:-	1080	5
TCONS_00004245	332.6347	259.3298	265.0542	232.1587	146.0218	185.3734	XLOC_003231		intergenic	scaffold13408:15:615:-	359	2
TCONS_00004256	6.213637	7.354969	7.539988	7.871049	9.522148	8.24471	XLOC_003240		intergenic	scaffold13411:921586:924499:-	648	4
TCONS_00004257	0.6969046	4.393843	3.21158	3.338381	3.188067	3.777856	XLOC_003240		intergenic	scaffold13411:921586:924499:-	638	4
TCONS_00004260	4.33565	1.634232	0.6690793	0.2194913	0.5039464	0.2191873	XLOC_003243		intergenic	scaffold13414:347816:350075:+	749	3
TCONS_00004278	1.657818e-21	1.52093e-16	0.2362353	6.218227e-24	2.128157e-24	6.658005e-27	XLOC_003260		intergenic	scaffold13432:122689:123383:+	415	3
TCONS_00004299	566.6941	477.9835	453.4032	439.3698	310.9052	397.2413	XLOC_003277		intergenic	scaffold1346:112471:114112:-	1499	2
TCONS_00004300	311.4693	246.9188	179.9165	129.5607	98.29595	145.0194	XLOC_003278		intergenic	scaffold1346:114384:114896:-	333	2
TCONS_00004322	1.817188	1.716346	1.950849	0.5721337	0.6729813	1.05019	XLOC_003291		intergenic	scaffold1348:28844:30314:-	1313	2
TCONS_00004355	1.956981	2.102909	2.944554	1.835576	2.34708	1.829303	XLOC_003315		intergenic	scaffold1352:1683963:1793635:+	875	2
TCONS_00004371	9.031163	5.847658	7.735633	2.139898	7.472236	4.797092	XLOC_003325	Gb_06191	intronic	scaffold1355:107987:115654:+	546	2
TCONS_00004372	3.827149	2.496117	0.2084641	2.367492	1.420031	3.846753	XLOC_003325	Gb_06191	intronic	scaffold1355:107996:115662:+	545	2
TCONS_00004373	16.78013	10.87826	7.951506	6.938198	2.939216	7.679708	XLOC_003325	Gb_06191	intronic	scaffold1355:108008:115621:+	569	2
TCONS_00004378	231.2288	172.4382	239.9269	124.8698	104.406	49.28689	XLOC_003330		intergenic	scaffold1356:1492619:1508013:-	640	3
TCONS_00004396	1.077078	17.30297	20.36218	11.59932	21.80797	19.46438	XLOC_003344	Gb_06222	sense-overlapping	scaffold13587:164826:165159:+	226	3
TCONS_00004397	3.618405	8.252878	6.051973	2.723905	0.9969171	3.665827	XLOC_003345	Gb_06222	antisense	scaffold13587:115843:210463:-	502	4
TCONS_00004398	1.847174	0.5566872	0.5863566	0.9121238	1.369621	0.7399549	XLOC_003345	Gb_06222	antisense	scaffold13587:116711:183503:-	1126	4
TCONS_00004400	0.06482659	0.08978542	0.09313289	0.08468272	0.3033207	0.08475285	XLOC_003345	Gb_06222	antisense	scaffold13587:116743:183503:-	998	2
TCONS_00004402	16.59512	9.290324	10.97139	9.35311	7.057347	4.185554	XLOC_003345	Gb_06222	antisense	scaffold13587:116962:183504:-	688	3
TCONS_00004403	80.4228	65.13099	88.3439	72.65193	59.2306	28.28616	XLOC_003345	Gb_06222	antisense	scaffold13587:117034:183044:-	266	2
TCONS_00004404	1.353085	5.652249	6.078597	5.484197	3.732551	5.614179	XLOC_003345	Gb_06222	antisense	scaffold13587:117050:183044:-	266	2
TCONS_00004405	1.353085	5.652249	6.078597	5.484197	3.732551	5.614179	XLOC_003345	Gb_06222	antisense	scaffold13587:117050:209861:-	266	2
TCONS_00004406	1.238207	1.112034	2.558664	4.329663	1.811397	1.594715	XLOC_003345	Gb_06222	antisense	scaffold13587:117390:210689:-	1028	2
TCONS_00004407	85.39381	60.69667	70.5647	62.72272	41.68211	48.82544	XLOC_003345		intergenic	scaffold13587:117417:117786:-	334	2
TCONS_00004446	25.24351	20.22926	31.45614	12.68197	14.12435	16.3457	XLOC_003374	Gb_06307	sense-overlapping	scaffold13646:1540029:1609786:-	413	2
TCONS_00004450	21.42322	15.85369	19.91797	11.70518	8.192411	10.03806	XLOC_003374		intergenic	scaffold13646:1540811:1611592:-	574	4
TCONS_00004451	23.06241	12.588	22.83072	7.024816	12.42913	8.995164	XLOC_003374		intergenic	scaffold13646:1540811:1611592:-	463	4
TCONS_00004453	60.00612	65.86101	69.21037	54.86462	40.90563	46.31602	XLOC_003376	Gb_06313	sense-overlapping	scaffold13650:14068:30179:-	601	2
TCONS_00004454	16.09604	24.61948	23.7207	20.63857	13.3457	17.2805	XLOC_003376	Gb_06313	sense-overlapping	scaffold13650:14068:36326:-	685	2
TCONS_00004455	11.29102	9.322224	7.819196	5.71736	1.13566	6.227135	XLOC_003376	Gb_06313	sense-overlapping	scaffold13650:14069:30099:-	505	2
TCONS_00004494	7.905482	8.281442	9.081918	6.379624	4.37081	4.412508	XLOC_003407		intergenic	scaffold13717:56842:78890:+	708	3
TCONS_00004577	444.2613	417.5025	492.8283	510.6179	409.6698	337.0876	XLOC_003471		intergenic	scaffold1386:1:614:+	545	2
TCONS_00004616	12.1447	10.90555	9.69458	10.58777	11.97258	9.874032	XLOC_003506	Gb_06608	intronic	scaffold1392:472562:477483:-	904	2
TCONS_00004638	29.19372	15.29435	7.636951	1.491676	19.02554	12.8278	XLOC_003522	Gb_06647	sense-overlapping	scaffold1395:3462098:3489906:+	1170	2
TCONS_00004641	31.16194	13.00263	7.080634	1.709161	11.24453	6.301258	XLOC_003522	Gb_06647	sense-overlapping	scaffold1395:3462098:3514213:+	1330	3
TCONS_00004642	18.8509	6.410904	5.883187	0.5642824	7.35747	5.318244	XLOC_003522	Gb_06647	sense-overlapping	scaffold1395:3462113:3554824:+	2199	2
TCONS_00004644	2.759112	1.138686	0.7616495	0.1081541	1.179665	0.7639621	XLOC_003522	Gb_06647	intronic	scaffold1395:3512767:3515730:+	2829	2
TCONS_00004652	6.566974	1.034552	0.4302231	0.185315	2.051226	2.155258	XLOC_003528		intergenic	scaffold1395:3322420:3324073:-	1525	2
TCONS_00004707	17.34787	15.01428	7.170326	4.640575	2.718065	3.743212	XLOC_003569		intergenic	scaffold14074:92:7056:+	578	2
TCONS_00004720	2.716246	2.314949	2.473134	1.523752	1.154743	1.081488	XLOC_003574	Gb_06757	intronic	scaffold14083:709199:710481:-	1203	2
TCONS_00004725	255.4226	176.3994	167.3429	61.96266	78.61404	131.5242	XLOC_003578		intergenic	scaffold14098:177557:183037:+	270	2
TCONS_00004737	11.20157	16.39428	12.18583	8.662668	11.99229	9.612162	XLOC_003584		intergenic	scaffold14104:12161:15430:-	405	2
TCONS_00004750	834.3302	752.1883	955.2746	980.428	1238.903	911.06	XLOC_003596		intergenic	scaffold1414:12063:17554:+	890	3
TCONS_00004752	469.1169	425.3716	473.7404	503.9938	522.0412	474.7546	XLOC_003596		intergenic	scaffold1414:12144:14451:+	2202	3
TCONS_00004775	222.3935	160.6773	177.6911	148.3118	172.2395	191.1161	XLOC_003602		intergenic	scaffold1414:12065:19145:-	2966	3
TCONS_00004780	326.7257	342.8721	282.2032	490.2952	496.3279	489.4146	XLOC_003602	Gb_06831	sense-overlapping	scaffold1414:25435:38399:-	978	2
TCONS_00004782	3318.072	4687.738	4699.399	7803.192	7356.712	6491.947	XLOC_003602	Gb_06827	antisense	scaffold1414:28132:29673:-	1504	2
TCONS_00004786	17.86736	29.23065	22.36009	36.59838	27.50512	21.05055	XLOC_003604	Gb_06828	antisense	scaffold1414:41924:42632:-	618	2
TCONS_00004788	17.59686	12.57019	14.86928	16.28325	12.16425	21.26346	XLOC_003606	Gb_06829	intronic	scaffold1414:45951:47072:-	990	2
TCONS_00004877	27.44379	16.01709	19.28645	10.54498	5.573376	17.29117	XLOC_003668		intergenic	scaffold1431:2623491:2630796:+	271	2
TCONS_00004883	91.4107	13.99065	4.755693	2.226934	40.10689	31.97098	XLOC_003670	Gb_06972	sense-overlapping	scaffold1431:4117894:4188798:+	320	2
TCONS_00004900	216.4093	186.6647	214.5019	286.2645	218.5591	171.7056	XLOC_003677		intergenic	scaffold1431:2276653:2345370:-	1117	2
TCONS_00004902	1271.714	1376.497	2248.851	2507.86	2885.636	2045.555	XLOC_003677		intergenic	scaffold1431:2276741:2344632:-	317	2
TCONS_00004921	3.583558	2.817833	3.020942	1.985296	2.295924	0.9727668	XLOC_003689		intergenic	scaffold14322:299934:376106:-	926	2
TCONS_00004922	5.18092	2.263218	4.717196	1.14996	0.7787572	2.898509	XLOC_003690		intergenic	scaffold14325:224476:228297:+	201	2
TCONS_00004933	27.80179	2.51112	16.86416	2.080636	11.67185	2.322672	XLOC_003699		intergenic	scaffold1434:1159181:1166369:-	229	2
TCONS_00004934	2.718768	1.15848	0.5207784	0.9001667	0.8464064	4.943111e-14	XLOC_003700	Gb_07029	sense-overlapping	scaffold1434:1191233:1242796:-	618	2
TCONS_00004955	7.439031e-08	1.084326e-05	6.728498e-09	0.1974978	0.766226	2.359556	XLOC_003714		intergenic	scaffold1440:802161:814975:-	473	2
TCONS_00004959	903.5351	1365.685	1256.486	2058.279	1755.863	1963.129	XLOC_003718	Gb_07074	antisense	scaffold14417:743309:781191:+	683	2
TCONS_00004969	9.374085	2.969128	3.383043	1.051864	4.104097	1.110072	XLOC_003728	Gb_07085	sense-overlapping	scaffold14425:60936:263010:-	517	2
TCONS_00004970	4.70643	3.724344	5.328449	1.935296	1.869408	2.063781	XLOC_003729		intergenic	scaffold14425:1506900:1559073:-	1011	2
TCONS_00004993	8.718856	6.082523	6.116158	3.387132	5.047719	3.903894	XLOC_003740		intergenic	scaffold14449:342573:398418:-	415	2
TCONS_00004994	9.150353	1.132338	2.652789	2.040397	1.064687	0.1779797	XLOC_003740		intergenic	scaffold14449:342584:346039:-	396	2
TCONS_00005019	29.91706	34.95824	28.52933	21.64234	15.39183	22.59116	XLOC_003760	Gb_07152	sense-overlapping	scaffold1448:200218:256928:-	517	2
TCONS_00005020	947.1954	4097.3	2283.84	2630.895	753.3315	701.8125	XLOC_003761	Gb_07152	sense-overlapping	scaffold1448:343515:483129:-	215	3
TCONS_00005021	151.4051	400.9913	280.7743	305.5261	124.5707	122.9283	XLOC_003761	Gb_07152	intronic	scaffold1448:396712:399326:-	521	2
TCONS_00005022	307.7672	861.8195	486.2559	694.569	213.8686	245.406	XLOC_003761	Gb_07152	intronic	scaffold1448:396712:401952:-	515	2
TCONS_00005023	56.36533	210.4122	155.4352	195.5984	63.93165	45.79251	XLOC_003761	Gb_07152	sense-overlapping	scaffold1448:396712:460837:-	284	2
TCONS_00005041	11.25594	0.6326429	19.2824	2.034843	0.7028914	1.984255	XLOC_003778		intergenic	scaffold14529:80039:221161:-	245	2
TCONS_00005061	10061.98	9565.15	10434.3	11082.33	12707.75	12441.6	XLOC_003794	Gb_07228	sense-overlapping	scaffold14549:12239:68018:+	632	2
TCONS_00005063	1.707273	0.3450964	1.036491	3.342839	2.399927	1.046882	XLOC_003795		intergenic	scaffold14549:12239:13075:-	762	2
TCONS_00005064	30.5873	21.47463	35.21442	24.33181	27.21501	29.2515	XLOC_003795		intergenic	scaffold14549:12239:13075:-	785	2
TCONS_00005088	7.245303	4.347927	2.752355	5.803664	4.103439	4.973429	XLOC_003813		intergenic	scaffold1456:3879245:3892616:-	709	2
TCONS_00005104	29.21285	30.15204	36.23707	29.01716	30.91152	25.09548	XLOC_003819	Gb_07296	sense-overlapping	scaffold1458:1608300:1615443:+	7042	2
TCONS_00005127	7.651238	6.751386	8.875133	4.270486	5.094289	4.604911	XLOC_003827	Gb_07309	sense-overlapping	scaffold1459:833597:900847:+	1123	3
TCONS_00005148	10.86037	4.467512	12.10963	6.257033	5.686035	2.541533	XLOC_003841	Gb_07332	intronic	scaffold14630:157991:166560:-	606	2
TCONS_00005149	0.01554254	12.11664	0.002791725	5.857889e-25	1.236205e-23	1.824524e-13	XLOC_003841	Gb_07332	intronic	scaffold14630:157992:166308:-	353	2
TCONS_00005169	23.41454	39.33708	48.44301	21.53858	11.43579	10.05226	XLOC_003853	Gb_07357	sense-overlapping	scaffold14658:171203:182459:-	333	3
TCONS_00005178	4.748434	1.366547	2.645489	1.15494	1.997216	0.9967864	XLOC_003859	Gb_07366	sense-overlapping	scaffold1468:47805:280500:+	572	3
TCONS_00005182	4.01593	1.116859	1.139911	0.1360474	1.750025	2.736188	XLOC_003863	Gb_07377	sense-overlapping	scaffold14689:12002:180182:-	811	3
TCONS_00005185	7.03688	0.2752493	1.048444	3.047621e-19	1.705422	2.204979	XLOC_003863	Gb_07377	sense-overlapping	scaffold14689:16711:180198:-	703	3
TCONS_00005205	24525.08	20244.57	22697.06	7076.941	5826.093	9772.997	XLOC_003876		intergenic	scaffold1469:1352357:1370088:-	291	2
TCONS_00005295	11.13884	9.140711	12.78772	3.109497	3.322385	2.007706	XLOC_003946		intergenic	scaffold14864:443538:445853:+	2218	2
TCONS_00005296	8.11419	8.236723	13.23227	1.514377	0.9503779	1.492208	XLOC_003946		intergenic	scaffold14864:443538:445853:+	832	3
TCONS_00005297	1.411698	1.524487	4.262697	0.8161066	0.03606488	0.9799121	XLOC_003946		intergenic	scaffold14864:443538:445853:+	2115	2
TCONS_00005324	6.384726e-35	12.64442	20.90916	11.75199	4.351855	6.445041	XLOC_003967	Gb_07643	sense-overlapping	scaffold14871:9411:53099:+	287	2
TCONS_00005392	3.820891	1.515864	2.6242	1.390269	0.5743922	0.8675632	XLOC_004017		intergenic	scaffold1496:4661139:4667729:-	419	2
TCONS_00005393	6.927904	5.307996	4.05816	1.127026	1.292741	2.681944	XLOC_004018		intergenic	scaffold1496:4661805:4662137:-	253	2
TCONS_00005441	397.6436	637.3906	552.3544	494.8976	285.823	379.9764	XLOC_004057		intergenic	scaffold15032:1187736:1280696:-	281	2
TCONS_00005450	298.0218	217.555	222.4997	299.5765	239.4499	280.0094	XLOC_004062		intergenic	scaffold15054:16241:43833:+	490	2
TCONS_00005451	5.787301	6.885299	8.466158	10.8975	6.620989	17.7385	XLOC_004062		intergenic	scaffold15054:16246:21210:+	481	2
TCONS_00005452	0.2417619	0.6565359	0.2444375	0.4954399	0.6037059	0.4643485	XLOC_004062		intergenic	scaffold15054:16246:43832:+	484	2
TCONS_00005457	9.964074	12.83985	12.85977	11.35697	10.33432	9.63214	XLOC_004067		intergenic	scaffold15056:4914:5250:-	266	2
TCONS_00005459	150.3197	233.9386	207.7275	199.917	143.3445	167.2732	XLOC_004068		intergenic	scaffold15056:8411:8949:-	513	2
TCONS_00005501	6760.54	7239.871	6203.544	6549.145	5653.526	6633.803	XLOC_004091		intergenic	scaffold1510:877309:906931:-	227	2
TCONS_00005532	2.640252	5.372816	6.993112	6.206786	9.558955	4.148076	XLOC_004110	Gb_07956	sense-overlapping	scaffold15130:668677:700503:-	421	2
TCONS_00005565	3.457085	0.569344	3.687343	1.713927	1.752875	0.7885204	XLOC_004135		intergenic	scaffold15186:185620:193658:+	625	2
TCONS_00005595	19.72167	12.06617	13.19199	6.789713	6.622367	6.672725	XLOC_004158	Gb_08078	sense-overlapping	scaffold15243:363225:434107:+	919	3
TCONS_00005690	9.18071	7.170167	6.429167	4.864535	4.721265	6.071855	XLOC_004235	Gb_08280	sense-overlapping	scaffold1546:982845:1118706:-	873	2
TCONS_00005691	1.707778	1.369156	3.883899	1.222797	1.239949	1.184628	XLOC_004235	Gb_08280	sense-overlapping	scaffold1546:982865:1118672:-	944	2
TCONS_00005693	1.318446	2.692679	1.68117	1.907805	2.351072	1.554176	XLOC_004237		intergenic	scaffold15464:52881:55118:+	875	3
TCONS_00005740	0.6896883	1.340127e-22	4.324097	6.092609	0.6545336	0.3005101	XLOC_004274		intergenic	scaffold15545:214646:216520:+	245	2
TCONS_00005741	2.845364	2.073588	2.896456	1.201515	4.064199	2.517255	XLOC_004274		intergenic	scaffold15545:214653:216518:+	251	2
TCONS_00005742	2.463517	6.958051e-21	29.23935	5.791627e-08	14.47213	1.308231e-18	XLOC_004274		intergenic	scaffold15545:214920:216520:+	220	2
TCONS_00005770	32.43714	19.34613	25.66931	19.08461	14.64108	11.5718	XLOC_004291		intergenic	scaffold15570:134978:145587:+	538	2
TCONS_00005782	27.50144	20.77071	24.14675	16.14165	15.3421	11.86946	XLOC_004300		intergenic	scaffold1559:104123:105789:+	837	2
TCONS_00005826	7.514421	5.05256	8.45161	4.610711	6.060038	2.575145	XLOC_004333		intergenic	scaffold15698:244555:251946:-	505	2
TCONS_00005827	0.7497574	0.9573671	0.5620179	0.01033507	1.614529	0.9559403	XLOC_004333		intergenic	scaffold15698:244573:251820:-	362	2
TCONS_00005828	5.651516	0.795701	1.976862	1.435595	0.7431922	0.2357055	XLOC_004333		intergenic	scaffold15698:244573:252003:-	544	2
TCONS_00005878	6.674175	6.462376	7.969672	5.199835	2.345694	2.712247	XLOC_004368		intergenic	scaffold15750:7:586:-	548	2
TCONS_00005959	10.95604	42.86087	24.5845	54.43643	19.55788	14.49363	XLOC_004409	Gb_08688	sense-overlapping	scaffold15896:1:1960:-	1627	2
TCONS_00005960	119.7458	84.95414	83.21279	94.67221	107.5175	116.3474	XLOC_004409	Gb_08688	sense-overlapping	scaffold15896:101:1377:-	1246	2
TCONS_00005961	9.87861e-16	1.341271e-12	1.215008e-16	1.44898e-15	0.01185417	7.896192e-16	XLOC_004409	Gb_08688	sense-overlapping	scaffold15896:101:1960:-	1450	3
TCONS_00005962	25.35179	1.106798	15.90345	12.14978	29.73997	10.39546	XLOC_004409	Gb_08688	sense-overlapping	scaffold15896:102:1385:-	1251	2
TCONS_00005970	2.270045	0.784976	0.7083251	0.1497937	0.1491881	0	XLOC_004413	Gb_08696	sense-overlapping	scaffold15904:400690:401213:-	429	2
TCONS_00005984	3.33642	0.002221669	0.0009187923	8.770819e-05	1.816137	7.717943e-07	XLOC_004421		intergenic	scaffold15914:32197:32962:-	620	2
TCONS_00005985	409.9517	392.9708	340.9192	306.0879	283.8805	278.0694	XLOC_004422		intergenic	scaffold15914:33126:33841:-	399	2
TCONS_00005987	989.6688	1038.269	986.6058	947.7851	892.888	621.1136	XLOC_004424		intergenic	scaffold15932:375709:376367:-	367	2
TCONS_00006031	16.5204	15.89636	9.502903	11.08545	8.864629	10.91906	XLOC_004451	Gb_08793	intronic	scaffold160:1249814:1257281:-	476	2
TCONS_00006070	251.7979	263.9489	213.4007	314.6412	229.4957	404.186	XLOC_004482	Gb_08851	sense-overlapping	scaffold1606:2445741:2489280:+	688	2
TCONS_00006077	104.0007	80.53708	46.10151	102.591	32.29908	72.58991	XLOC_004489	Gb_08860	antisense	scaffold16061:734550:810076:-	627	3
TCONS_00006085	2.739851	2.416974	3.889497	2.096626	1.258486	1.485344	XLOC_004496		intergenic	scaffold16072:7788:81487:-	488	3
TCONS_00006097	39.44383	22.19173	21.11994	12.25817	13.10689	15.76693	XLOC_004507		intergenic	scaffold16083:726192:733951:-	433	2
TCONS_00006119	14.13224	9.261117	12.75025	9.658211	7.670655	8.345733	XLOC_004521		intergenic	scaffold1614:3146785:3158504:+	578	2
TCONS_00006149	11.03006	7.63162	9.656966	4.292528	4.316878	4.343028	XLOC_004544	Gb_08970	sense-overlapping	scaffold1620:562991:660961:+	827	4
TCONS_00006160	2.052329	0.785147	0.9105863	0.7188574	0.2574238	1.031269	XLOC_004548	Gb_08978	sense-overlapping	scaffold1620:160887:163939:-	635	2
TCONS_00006185	15.66294	30.67763	13.28365	1.585531	1.0291	2.823637	XLOC_004564	Gb_09033	sense-overlapping	scaffold1624:2400:52970:+	974	2
TCONS_00006186	57.52335	87.53272	29.52878	141.5511	36.83691	163.5565	XLOC_004564	Gb_09026	sense-overlapping	scaffold1624:2764:14031:+	566	2
TCONS_00006192	6.678347	4.817905	7.894523	2.094546	2.254245	1.379483	XLOC_004564	Gb_09033	sense-overlapping	scaffold1624:16221:52987:+	696	2
TCONS_00006195	1568.718	1949.641	2392.699	2813.297	2453.947	1855.143	XLOC_004565		intergenic	scaffold1624:46930:48308:+	572	2
TCONS_00006196	615.8648	602.3207	715.9079	368.4326	608.0607	308.9678	XLOC_004564	Gb_09036	sense-overlapping	scaffold1624:51673:86259:+	2098	3
TCONS_00006197	3109.595	2914.906	2929.296	2559.204	1414.191	2481.662	XLOC_004564		intergenic	scaffold1624:79856:80868:+	965	2
TCONS_00006198	1382.25	1350.986	1854.57	2637.204	3284.749	2564.866	XLOC_004564		intergenic	scaffold1624:79856:82590:+	1647	3
TCONS_00006200	171.9906	241.6125	272.0161	466.5646	301.3656	551.0788	XLOC_004564		intergenic	scaffold1624:83963:86256:+	978	2
TCONS_00006202	425.958	403.0865	447.125	574.1752	556.616	570.3007	XLOC_004566	Gb_09037	sense-overlapping	scaffold1624:86348:87891:+	542	2
TCONS_00006210	1528.606	1606.47	2118.05	2145.612	2456.348	2108.695	XLOC_004569	Gb_09041	sense-overlapping	scaffold1624:2757:31437:-	521	3
TCONS_00006211	269.4337	317.6875	455.5341	950.3349	949.1368	639.3727	XLOC_004569	Gb_09041	sense-overlapping	scaffold1624:2776:23013:-	1253	3
TCONS_00006213	3405.345	4390.12	6072.673	5629.538	6134.928	5447.996	XLOC_004569	Gb_09041	sense-overlapping	scaffold1624:7812:30502:-	255	2
TCONS_00006214	2300.78	2840.645	2884.804	3310.061	3275.224	2986.971	XLOC_004569	Gb_09044	sense-overlapping	scaffold1624:15353:83098:-	1349	3
TCONS_00006217	0.7687588	1.256734	0.8522503	1.037648	0.6331925	0.970637	XLOC_004570		intergenic	scaffold1624:41373:42517:-	854	2
TCONS_00006218	2.804382e-20	8.307719e-27	3.00118e-24	0.151601	3.391947e-23	0.418539	XLOC_004570		intergenic	scaffold1624:41373:45368:-	578	2
TCONS_00006219	476.7863	377.3959	332.2388	199.8847	133.8264	188.3226	XLOC_004570		intergenic	scaffold1624:41374:42543:-	956	2
TCONS_00006220	5400.297	5066.372	5308.05	4575.434	3256.085	4129.068	XLOC_004570		intergenic	scaffold1624:41379:42488:-	1084	2
TCONS_00006224	2.910928	13.02975	9.819897	10.12505	7.757409	6.27501	XLOC_004571	Gb_09044	sense-overlapping	scaffold1624:56179:134459:-	348	2
TCONS_00006225	187.7676	154.5375	193.2753	234.329	244.0613	244.6453	XLOC_004572		intergenic	scaffold1624:76259:85600:-	484	2
TCONS_00006226	43.11993	33.5857	33.29356	30.08609	26.68644	37.39841	XLOC_004573	Gb_09037	antisense	scaffold1624:86394:87902:-	453	2
TCONS_00006246	9.975349e-08	5.833833e-22	6.686354e-24	2.088954e-28	1.564411e-28	0.09256984	XLOC_004587	Gb_09067	sense-overlapping	scaffold16259:395291:454883:+	212	2
TCONS_00006265	1.44561	2.726667	3.35319	3.832047	4.985627	2.357228	XLOC_004602		intergenic	scaffold16290:138267:254947:-	477	4
TCONS_00006285	8.620101	14.34136	9.857843	7.199046	4.83656	6.299687	XLOC_004619	Gb_09151	antisense	scaffold16316:8:19628:-	1326	2
TCONS_00006287	12.25709	6.613836	1.089183	5.002345	6.451683	5.316819	XLOC_004619	Gb_09151	antisense	scaffold16316:56:19628:-	1215	2
TCONS_00006289	16.93383	18.74934	19.05472	11.16771	7.588334	11.82595	XLOC_004619	Gb_09151	antisense	scaffold16316:68:19628:-	1360	2
TCONS_00006311	33.85861	7.281985	9.399046	2.435387	0.9896118	3.651706	XLOC_004633	Gb_09182	intronic	scaffold1635:962851:963812:-	731	3
TCONS_00006321	0.00065877	0.048871	0.2497721	0.09255064	0.4340359	5.065664e-15	XLOC_004641	Gb_09195	sense-overlapping	scaffold1636:699107:706498:-	610	2
TCONS_00006322	0.3898892	0.2744307	0	0.2599733	0.03845488	0.299483	XLOC_004641	Gb_09195	sense-overlapping	scaffold1636:699139:706492:-	650	3
TCONS_00006323	4.446794	4.897268	6.027103	5.529984	5.736606	4.095268	XLOC_004641	Gb_09195	sense-overlapping	scaffold1636:699226:706524:-	1212	2
TCONS_00006375	259.7082	68.0738	76.81792	84.67925	39.05418	74.45167	XLOC_004674		intergenic	scaffold1644:633209:640199:-	250	2
TCONS_00006410	13.46754	0.6738589	3.310316	1.257849	1.599421	2.037374	XLOC_004701		intergenic	scaffold1650:738862:754055:-	246	2
TCONS_00006445	5.162	4.078077	3.756758	1.807384	2.535811	1.794194	XLOC_004717		intergenic	scaffold16523:463458:468352:+	1215	2
TCONS_00006450	4.543092	4.180426	5.697748	2.96269	3.988699	3.397221	XLOC_004722		intergenic	scaffold16532:37165:73048:+	838	3
TCONS_00006451	8.868125e-06	1.326238e-16	0.5446088	9.500894e-10	0.05087118	0.01302297	XLOC_004722		intergenic	scaffold16532:40608:72979:+	836	3
TCONS_00006454	1.693191	2.00804	2.404867	1.376384	1.202968	1.737504	XLOC_004725		intergenic	scaffold16548:134284:265192:+	867	3
TCONS_00006506	16327.47	17025.17	15093.44	28661.25	2091.175	34849.58	XLOC_004766		intergenic	scaffold16658:37071:47750:+	213	2
TCONS_00006507	111.9666	71.12292	121.8565	146.2089	12.82998	120.5217	XLOC_004766		intergenic	scaffold16658:38840:47750:+	213	2
TCONS_00006527	0	0	0.9028396	0.2522859	0.1117106	0.3279576	XLOC_004784	Gb_09518	sense-overlapping	scaffold1670:216512:234222:+	393	2
TCONS_00006538	5351.989	7654.449	6708.048	7804.477	7160.885	7766.5	XLOC_004794		intergenic	scaffold1671:861695:915533:+	542	2
TCONS_00006539	76.77729	57.0353	43.40035	97.20424	49.38231	126.7682	XLOC_004794		intergenic	scaffold1671:866469:915435:+	293	2
TCONS_00006547	23.63998	15.56948	15.59176	13.52729	10.92614	13.14735	XLOC_004801		intergenic	scaffold1672:286249:288349:-	744	3
TCONS_00006569	12.63556	7.336392	9.447267	6.135733	6.587758	5.582351	XLOC_004810		intergenic	scaffold16733:58771:216326:+	514	3
TCONS_00006572	9.43657	7.74397	10.16562	5.415214	4.76431	3.940393	XLOC_004813		intergenic	scaffold1674:1469996:1471223:-	1122	2
TCONS_00006584	1.024836	1.151887	2.142444	0.684296	0.4712234	0.6717237	XLOC_004822		intergenic	scaffold16777:155994:159570:-	2731	3
TCONS_00006614	251.6827	161.4347	170.3893	148.147	163.7811	177.0028	XLOC_004848		intergenic	scaffold1684:1135607:1192078:-	509	2
TCONS_00006615	25.54894	23.93329	25.09084	32.62345	34.57411	25.31771	XLOC_004848		intergenic	scaffold1684:1135613:1174036:-	486	2
TCONS_00006616	110.8285	62.76698	106.0166	70.93059	121.1682	69.75782	XLOC_004848		intergenic	scaffold1684:1135613:1192078:-	490	2
TCONS_00006617	207.4483	242.3427	266.4235	330.7696	223.0852	291.1962	XLOC_004848		intergenic	scaffold1684:1135613:1231437:-	277	2
TCONS_00006618	131.6878	87.07445	95.10153	84.40573	94.94804	104.654	XLOC_004848		intergenic	scaffold1684:1135617:1174041:-	490	2
TCONS_00006626	26.03952	11.0727	13.81806	12.55914	12.57433	17.76257	XLOC_004855		intergenic	scaffold16849:816747:826855:+	448	2
TCONS_00006676	126.1747	89.88641	88.06725	76.1968	64.31411	78.50974	XLOC_004896	Gb_09770	sense-overlapping	scaffold1699:3467164:3520798:+	274	2
TCONS_00006679	372.6137	264.9918	293.3612	333.6458	320.2583	404.7791	XLOC_004899		intergenic	scaffold1699:3524086:3525016:+	815	3
TCONS_00006691	47.42616	53.86971	46.65013	49.83264	72.61716	93.29596	XLOC_004910	Gb_09784	sense-overlapping	scaffold1699:3529897:3530766:-	411	2
TCONS_00006704	62.52931	45.15342	48.61182	24.26514	33.28073	29.82015	XLOC_004921		intergenic	scaffold1702:2247547:2247965:+	266	2
TCONS_00006715	161.4247	264.0304	176.3323	224.1038	155.5919	133.6106	XLOC_004930	Gb_09831	antisense	scaffold17039:1152:4095:-	920	2
TCONS_00006717	22.14657	82.67972	12.59455	6.27965	7.842407	3.432542	XLOC_004930	Gb_09831	antisense	scaffold17039:1490:4090:-	577	2
TCONS_00006718	0.4079245	0.001136394	1.457963e-05	0.1421735	0.1066158	0.3097153	XLOC_004930	Gb_09831	antisense	scaffold17039:1490:4092:-	579	2
TCONS_00006719	0.4079245	0.001136394	1.457963e-05	0.1421735	0.1066158	0.3097153	XLOC_004930	Gb_09831	antisense	scaffold17039:1490:4092:-	579	2
TCONS_00006720	340.8477	324.0835	345.252	378.704	203.7512	303.4894	XLOC_004930	Gb_09831	antisense	scaffold17039:1577:4090:-	490	2
TCONS_00006727	14.43903	1.910463	1.535443	1.948672	1.359108	0.5697974	XLOC_004937		intergenic	scaffold1706:592043:592637:+	400	2
TCONS_00006747	26.23008	18.93203	16.83897	25.83085	18.9732	16.52636	XLOC_004953		intergenic	scaffold171:562518:572399:-	748	2
TCONS_00006750	3.91281	2.844241	4.007867	1.00969	1.700098	1.754371	XLOC_004956		intergenic	scaffold1711:229796:230437:+	462	3
TCONS_00006779	20.87943	7.190188	12.56246	4.120618	5.539621	3.528076	XLOC_004978		intergenic	scaffold1716:3552300:3559685:-	513	2
TCONS_00006792	10.90913	7.941536	10.29903	8.621984	7.953317	7.49811	XLOC_004988	Gb_09972	antisense	scaffold1719:34934:39078:+	773	5
TCONS_00006802	157.0871	117.0816	115.0869	78.48808	76.69986	101.8065	XLOC_004993		intergenic	scaffold172:97232:101925:+	726	2
TCONS_00006821	403.6622	241.3128	294.334	298.9873	306.9303	276.7108	XLOC_005005		intergenic	scaffold1724:231815:234025:-	443	2
TCONS_00006829	7.867359	10.05967	6.265272	11.86336	7.809101	4.317035	XLOC_005013		intergenic	scaffold17268:797035:797432:+	304	2
TCONS_00006846	1.330712	14.89588	4.536819	0.4936137	0.1109597	2.459062	XLOC_005028		intergenic	scaffold17315:3301:6402:+	331	2
TCONS_00006847	13.01082	17.93502	12.30741	10.72357	9.483106	6.8692	XLOC_005028		intergenic	scaffold17315:3630:6397:+	478	2
TCONS_00006848	25.29665	25.58519	19.52245	15.08558	11.88416	17.45562	XLOC_005028		intergenic	scaffold17315:3633:6400:+	505	2
TCONS_00006849	105.0018	100.6549	102.9682	88.18089	50.45727	62.12678	XLOC_005028		intergenic	scaffold17315:3697:6399:+	449	2
TCONS_00006952	0.198337	0.1403344	0.2466707	0.007329119	1.220299e-05	0.08966093	XLOC_005102		intergenic	scaffold17427:1287:4333:+	935	2
TCONS_00006953	10.18623	13.66374	14.13467	9.273408	7.064682	7.700257	XLOC_005102		intergenic	scaffold17427:1287:4334:+	1303	2
TCONS_00006954	2.092229e-06	0.01337217	0.0008778683	3.904333e-06	1.857673e-07	0.2005926	XLOC_005102		intergenic	scaffold17427:1402:3918:+	831	2
TCONS_00006955	9.088696e-05	1.321801e-07	0.09610024	0.1120966	0.1923154	0.5414636	XLOC_005102		intergenic	scaffold17427:1572:3917:+	688	2
TCONS_00006956	0.6015222	2.56578e-05	0.09792121	1.074795	0.1478026	1.27453	XLOC_005102		intergenic	scaffold17427:1572:3917:+	424	2
TCONS_00006963	2.316546	1.398432	1.740775	0.9614951	0.8085376	1.367383	XLOC_005108	Gb_10249	antisense	scaffold17440:98394:149428:+	497	2
TCONS_00007023	8.445599	10.05928	11.35769	7.852615	7.081302	6.636494	XLOC_005157	Gb_10355	sense-overlapping	scaffold17565:290683:291991:+	1204	2
TCONS_00007063	18.27671	11.42588	7.15066	8.296196	7.577419	7.659121	XLOC_005183	Gb_10406	intronic	scaffold17609:392192:399566:-	661	2
TCONS_00007064	0.4053446	0.7793241	2.481652	1.613476	1.086893	0.6983751	XLOC_005183	Gb_10406	intronic	scaffold17609:392192:399771:-	866	2
TCONS_00007143	1.466556	2.40042	2.216076	1.35478	1.856475	2.930199	XLOC_005246	Gb_10571	sense-overlapping	scaffold17764:1078782:1096511:-	715	4
TCONS_00007147	18.51345	20.4937	25.96034	10.91561	8.80578	8.176965	XLOC_005250	Gb_10587	sense-overlapping	scaffold17781:30098:142993:+	852	3
TCONS_00007162	3.206061	1.386233	3.058214	2.05325	0.9866306	1.062245	XLOC_005264		intergenic	scaffold1781:133655:134182:-	427	2
TCONS_00007170	1.476975	3.105349	2.980662	2.804969	1.640748	1.638656	XLOC_005267		intergenic	scaffold17826:6019:171126:-	617	4
TCONS_00007184	27.09478	8.374205	6.043555	3.003643	4.093245	4.518595	XLOC_005278		intergenic	scaffold1787:1565788:1573978:-	424	2
TCONS_00007196	5.297785	0.3162026	1.739038	1.048396	1.289908	0.208767	XLOC_005287	Gb_10671	intronic	scaffold179:4401402:4409351:-	488	2
TCONS_00007213	704.2405	487.0305	403.3013	324.6125	377.8704	365.3846	XLOC_005299		intergenic	scaffold1792:1071524:1072043:-	462	2
TCONS_00007266	3.764366	4.386083	5.106192	3.978707	2.136839	3.781009	XLOC_005350		intergenic	scaffold18038:49618:51259:+	635	3
TCONS_00007286	2.092816	2.268639	2.024179	0.4428406	1.03016e-05	0.06253543	XLOC_005361		intergenic	scaffold18077:222815:426594:+	610	2
TCONS_00007287	2.782198	2.586837	2.025115	0.046281	0.9358802	0.008815674	XLOC_005362	Gb_10853	sense-overlapping	scaffold18077:496247:506198:+	1168	2
TCONS_00007288	3.518979	1.572205	3.33832	0.9460861	1.305185	1.624943	XLOC_005362	Gb_10853	sense-overlapping	scaffold18077:496266:506226:+	1178	2
TCONS_00007309	10.88638	11.96484	15.30961	7.505583	6.79568	6.510224	XLOC_005375	Gb_10884	antisense	scaffold181:354811:432560:+	1422	3
TCONS_00007310	4.895495	0.5097163	0.008599965	4.383967e-07	0.3212191	0.6642125	XLOC_005375	Gb_10884	antisense	scaffold181:354843:432560:+	1384	3
TCONS_00007314	8.489433	3.54031	8.088874	5.499684	3.613488	3.760468	XLOC_005379	Gb_10885	antisense	scaffold181:1873141:1950024:+	1068	4
TCONS_00007317	3.654062e-10	7.511517e-11	4.841205e-19	0.08419045	8.881709e-10	2.273227e-19	XLOC_005379	Gb_10885	antisense	scaffold181:1873495:1949914:+	587	3
TCONS_00007318	24.67459	15.83904	16.72583	12.24315	8.667417	15.45443	XLOC_005379	Gb_10886	antisense	scaffold181:1879767:1949914:+	844	3
TCONS_00007333	7.268049	6.70124	9.459198	5.081971	5.185011	4.756778	XLOC_005391		intergenic	scaffold18149:89831:212770:-	1429	3
TCONS_00007343	5.156089	8.843951	8.678125	6.671085	6.757272	1.664849	XLOC_005396	Gb_10926	antisense	scaffold1816:330098:390506:-	465	2
TCONS_00007344	6.992105	6.766011	10.94406	4.026167	3.811133	5.970583	XLOC_005396	Gb_10926	antisense	scaffold1816:338803:390506:-	543	2
TCONS_00007354	6.88934	2.356299	3.189249	2.696714	2.280024	3.490005	XLOC_005405		intergenic	scaffold182:1518937:1521230:-	1556	2
TCONS_00007368	3.4064	0	0	0	0	0	XLOC_005417	Gb_10980	antisense	scaffold1820:2534804:2542350:-	227	2
TCONS_00007369	5.323067	2.447444	2.702143	1.776072	2.128892	1.806178	XLOC_005418	Gb_10980	antisense	scaffold1820:2535008:2542763:-	436	2
TCONS_00007372	17.4239	12.89127	6.093191	9.820628	4.685268	7.231267	XLOC_005421	Gb_10999	intronic	scaffold1820:3592642:3599334:-	680	2
TCONS_00007373	14.16884	6.18823	3.801662	3.54874	1.756103	3.686476	XLOC_005421	Gb_10999	intronic	scaffold1820:3592709:3599334:-	613	2
TCONS_00007374	0.1999174	0.1093203	2.268153e-08	0.4517304	1.05143	1.124252	XLOC_005421	Gb_10999	intronic	scaffold1820:3592709:3599536:-	814	2
TCONS_00007375	0.2192775	0.02363075	2.988079	0.009314233	8.894611e-05	4.417219e-14	XLOC_005421	Gb_10999	intronic	scaffold1820:3592710:3599080:-	356	2
TCONS_00007382	121.1244	93.19668	132.4054	60.913	79.00271	63.84152	XLOC_005428		intergenic	scaffold1821:530901:543717:-	512	5
TCONS_00007383	18.10621	13.93984	17.47074	10.44537	7.56093	7.761268	XLOC_005428		intergenic	scaffold1821:540670:543724:-	1728	3
TCONS_00007395	7.558008	11.53738	33.14545	0.0004692737	5.979205e-05	163.1845	XLOC_005437		intergenic	scaffold1824:1611888:1659038:-	306	2
TCONS_00007415	12.15385	48.79491	76.1662	18.00852	7.536244	1.965605	XLOC_005440	Gb_11047	sense-overlapping	scaffold1825:102110:104939:-	838	2
TCONS_00007421	4.511279	9.72917	14.45362	4.884576	3.398492	3.108585	XLOC_005440		intergenic	scaffold1825:229480:230409:-	892	2
TCONS_00007500	1198.423	343.036	214.6938	225.5468	533.9618	194.5071	XLOC_005492	Gb_11181	sense-overlapping	scaffold1838:514719:595361:-	805	3
TCONS_00007501	0.3653041	2.147692e-23	0.190451	1.291899e-28	0.1622132	0.07219894	XLOC_005492	Gb_11181	sense-overlapping	scaffold1838:520490:768280:-	377	3
TCONS_00007502	296.3643	62.47904	39.23785	38.56359	121.6216	46.57664	XLOC_005492	Gb_11181	sense-overlapping	scaffold1838:593418:1092890:-	1422	2
TCONS_00007523	10.17403	3.817822	5.777203	9.166292	3.710868	9.738948	XLOC_005507		intergenic	scaffold1843:311544:312278:+	385	3
TCONS_00007591	2.835184	5.785769	5.182229	4.510946	4.791852	3.589654	XLOC_005560	Gb_11327	sense-overlapping	scaffold18614:300664:367000:-	407	2
TCONS_00007597	110.3044	145.9698	111.6333	146.3423	79.07394	114.5464	XLOC_005563		intergenic	scaffold18622:2642:3015:+	309	2
TCONS_00007606	3.467271	4.219078	2.762067	1.061734	1.47366	1.530098	XLOC_005570	Gb_11347	antisense	scaffold1865:307735:353056:+	970	4
TCONS_00007607	4.810784	0.8734952	2.521383	0.8267458	0.636161	0.7479765	XLOC_005570	Gb_11347	antisense	scaffold1865:307748:353075:+	976	5
TCONS_00007613	3.394397	3.500617	2.296396	2.082883	2.877109	2.937686	XLOC_005576	Gb_11353	sense-overlapping	scaffold1866:11286:38913:+	810	2
TCONS_00007617	9.903782	11.40763	9.230002	8.843136	4.0243	4.548028	XLOC_005576	Gb_11353	sense-overlapping	scaffold1866:12555:38913:+	941	2
TCONS_00007618	165.1925	251.9754	230.9486	193.643	122.2173	123.3472	XLOC_005576	Gb_11353	sense-overlapping	scaffold1866:12618:38942:+	1037	2
TCONS_00007619	2.403921	2.665225	1.930694	2.691281	0.9732849	1.271936	XLOC_005577	Gb_11353	antisense	scaffold1866:17709:40800:-	4484	2
TCONS_00007620	45.02419	61.11675	53.91777	50.27258	30.42889	34.16581	XLOC_005577	Gb_11353	antisense	scaffold1866:35285:39714:-	3916	2
TCONS_00007628	37.29612	19.64897	29.48334	35.48806	27.67665	41.14528	XLOC_005581	Gb_11362	sense-overlapping	scaffold1868:1566:50234:+	1773	4
TCONS_00007632	60.4909	71.09199	103.244	173.9255	203.5759	139.6328	XLOC_005581	Gb_11361	sense-overlapping	scaffold1868:19878:35657:+	2335	4
TCONS_00007638	1.578339	5.64865	1.577661	11.98729	5.37372	4.233475	XLOC_005581	Gb_11362	sense-overlapping	scaffold1868:25737:60049:+	335	2
TCONS_00007639	118.2868	40.554	53.21288	5.508668	7.931591	96.80065	XLOC_005581	Gb_11362	sense-overlapping	scaffold1868:34639:103251:+	830	3
TCONS_00007641	905.6481	1019.181	1116.488	1320.18	1436.03	911.1944	XLOC_005581	Gb_11362	sense-overlapping	scaffold1868:49756:63292:+	791	2
TCONS_00007642	1.730091	2.307908	1.559859	2.789863	3.092537	5.261209	XLOC_005581	Gb_11362	sense-overlapping	scaffold1868:50556:62077:+	1286	3
TCONS_00007647	672.6466	1085.239	1566.616	1618.835	1880.807	1302.389	XLOC_005583	Gb_11368	sense-overlapping	scaffold1868:11445:56429:-	404	3
TCONS_00007648	2316.116	2721.108	2795.725	2668.58	3225.792	2947.282	XLOC_005583	Gb_11365	sense-overlapping	scaffold1868:15976:23328:-	659	2
TCONS_00007649	114.7157	148.982	136.2871	163.0295	164.3707	219.5743	XLOC_005583		intergenic	scaffold1868:16181:17102:-	429	2
TCONS_00007650	4080.49	5396.188	5589.447	6845.189	6833.996	6644.75	XLOC_005584	Gb_11368	sense-overlapping	scaffold1868:29851:59659:-	1224	2
TCONS_00007651	97.89526	109.7146	114.9784	156.3904	159.2495	152.6795	XLOC_005584	Gb_11368	sense-overlapping	scaffold1868:30233:59659:-	843	2
TCONS_00007652	46.87207	26.10095	22.53487	51.64271	26.80204	48.21466	XLOC_005585	Gb_11363	antisense	scaffold1868:55601:61277:-	283	2
TCONS_00007683	10.08701	7.660902	11.33063	6.295802	4.9337	4.512997	XLOC_005609	Gb_11429	sense-overlapping	scaffold18757:347641:348651:-	797	2
TCONS_00007691	14.62207	7.348004	13.37346	2.35312	3.574597	4.30569	XLOC_005617	Gb_11443	antisense	scaffold188:677817:763965:-	604	2
TCONS_00007769	9.317049e-10	3.860018e-08	1.58288e-10	3.56578e-17	0.3742594	1.64914e-21	XLOC_005678		intergenic	scaffold1896:535742:543066:-	235	2
TCONS_00007773	0.0001731297	0.4998638	4.820693	5.402922	5.304767	3.199307	XLOC_005682	Gb_11618	sense-overlapping	scaffold1896:2221770:2283316:-	717	2
TCONS_00007774	1.351847	2.704395	0.8859845	0.7067362	0.5543422	0.9991957	XLOC_005682	Gb_11618	sense-overlapping	scaffold1896:2225083:2283390:-	1079	2
TCONS_00007808	43.69972	38.13607	32.10882	22.23018	21.61853	23.27564	XLOC_005696		intergenic	scaffold19021:48658:49259:+	520	2
TCONS_00007812	0.9757679	1.168997	2.330415	0.9908878	0.115755	1.634272	XLOC_005700		intergenic	scaffold1903:27405:106685:-	406	2
TCONS_00007855	22.37521	18.64931	18.83932	8.535865	7.13056	8.939973	XLOC_005736	Gb_11749	sense-overlapping	scaffold19145:199856:200621:+	576	2
TCONS_00007876	7.609807e-05	2.39355e-06	7.942747e-11	1.738752e-06	2.893865e-11	7.795784e-06	XLOC_005751	Gb_11778	intronic	scaffold1919:3402792:3410694:-	686	2
TCONS_00007877	4.205122	13.10075	12.64379	2.642936	0.7332217	1.005226	XLOC_005751	Gb_11778	intronic	scaffold1919:3402792:3410963:-	942	2
TCONS_00007878	5.822778	9.880745	11.57668	3.166934	2.591076	2.966007	XLOC_005751	Gb_11778	intronic	scaffold1919:3402793:3410963:-	954	2
TCONS_00007896	5703.491	5041.086	310.5062	8532.402	391.1325	9027.01	XLOC_005765	Gb_11827	antisense	scaffold19213:865140:950347:+	208	3
TCONS_00007897	5667.501	6521.435	7147.913	8224.198	10172.4	8993.36	XLOC_005765	Gb_11827	antisense	scaffold19213:902407:914764:+	419	2
TCONS_00007922	1.844427	1.878852	4.001259	1.856508	1.647862	1.727997	XLOC_005788	Gb_11874	antisense	scaffold1928:63138:187275:-	840	4
TCONS_00007933	293.4457	469.514	357.1472	396.5199	280.5056	285.9754	XLOC_005797		intergenic	scaffold19309:20644:22249:-	1125	2
TCONS_00007954	4.073064	11.82665	80.59547	30.97818	0.1447756	2.159227	XLOC_005812		intergenic	scaffold19354:419785:462867:+	376	2
TCONS_00007969	6614.069	6410.074	6325.153	6711.46	6818.622	6858.72	XLOC_005820	Gb_11943	antisense	scaffold1937:3820:13797:+	1290	2
TCONS_00007972	4875.075	5817.143	5609.378	6526.184	7731.319	6732.905	XLOC_005822	Gb_11943	sense-overlapping	scaffold1937:5444:6291:-	755	2
TCONS_00007975	1060.601	1475.341	1587.096	2403.045	3089.427	2117.439	XLOC_005825	Gb_11944	sense-overlapping	scaffold1937:13856:22964:-	821	2
TCONS_00008038	2980.214	3252.635	3564.889	3705.098	3674.583	3850.747	XLOC_005877	Gb_12040	antisense	scaffold1944:2689684:2725454:-	400	2
TCONS_00008063	173.0948	128.684	140.4382	159.0836	174.6444	216.826	XLOC_005896		intergenic	scaffold1946:3736634:3747433:-	1380	2
TCONS_00008070	857.9698	1075.971	1278.12	1105.64	903.735	1238.738	XLOC_005903		intergenic	scaffold1947:1395250:1421490:+	313	2
TCONS_00008072	315.4463	341.4251	307.3582	266.061	182.1714	194.6318	XLOC_005905	Gb_12118	intronic	scaffold1947:1539706:1598062:-	346	2
TCONS_00008073	2763.399	2936.88	3016.158	2727.917	2663.376	2117.553	XLOC_005906	Gb_12118	sense-overlapping	scaffold1947:1621679:1713842:-	341	3
TCONS_00008074	21.47231	28.5027	17.82235	18.3623	5.292538	9.254567	XLOC_005906	Gb_12115	antisense	scaffold1947:1656712:1666062:-	1931	2
TCONS_00008087	24.42843	9.522063	9.28772	11.43822	12.54005	13.42932	XLOC_005918		intergenic	scaffold1954:9:597:+	489	2
TCONS_00008088	5.207016e-09	0.0002947221	1.027143e-08	1.038668e-05	1.651574e-07	1.858193e-08	XLOC_005918		intergenic	scaffold1954:23:597:+	476	2
TCONS_00008089	44.24203	49.23303	56.09256	49.24432	39.50121	47.96512	XLOC_005918		intergenic	scaffold1954:27:597:+	471	2
TCONS_00008090	11.87405	10.002	12.86335	8.775506	10.46991	14.61216	XLOC_005919		intergenic	scaffold1954:26:597:-	472	2
TCONS_00008091	0.446383	0.1101349	0.0006691653	1.365006e-10	1.427974e-06	4.019589e-08	XLOC_005919		intergenic	scaffold1954:28:597:-	471	2
TCONS_00008110	6.573454	5.89259	10.69293	5.285861	2.779976	3.950424	XLOC_005934		intergenic	scaffold196:1301489:1303019:-	1220	3
TCONS_00008111	5.561706	2.553735	7.751918	4.352433	2.241478	0.5716047	XLOC_005934		intergenic	scaffold196:1301489:1303019:-	1340	2
TCONS_00008133	15.70007	11.7157	13.99392	4.97309	5.229298	3.479128	XLOC_005951		intergenic	scaffold19659:14323:15462:+	410	2
TCONS_00008147	99.83395	113.9154	187.5819	230.6231	248.1964	213.0543	XLOC_005963	Gb_12253	sense-overlapping	scaffold1969:250541:308707:-	337	2
TCONS_00008148	72.79507	93.75608	73.70561	148.3382	138.2848	78.92473	XLOC_005963	Gb_12253	sense-overlapping	scaffold1969:250541:329948:-	337	2
TCONS_00008150	5.303422	2.688801	4.486288	1.47064	3.687304	2.301932	XLOC_005965	Gb_12247	antisense	scaffold1969:580974:606923:-	1212	2
TCONS_00008158	125.6024	100.0238	82.34834	60.87157	70.45907	62.50615	XLOC_005971		intergenic	scaffold19707:13065:18448:-	498	2
TCONS_00008170	27.68492	26.75554	41.03827	43.50443	51.95711	35.32567	XLOC_005983	Gb_12291	sense-overlapping	scaffold19750:34143:107282:+	584	3
TCONS_00008173	0.9106478	2.370157	3.466112	2.127327	2.102329	1.425296	XLOC_005986	Gb_12296	sense-overlapping	scaffold1976:912951:971785:+	1192	4
TCONS_00008174	3.912524	4.938606	8.746415	5.062101	3.379436	3.440278	XLOC_005986	Gb_12296	sense-overlapping	scaffold1976:912999:971785:+	768	2
TCONS_00008178	34.93868	24.23638	27.89336	19.83873	17.29353	16.05024	XLOC_005989		intergenic	scaffold1976:2099336:2100382:+	997	2
TCONS_00008222	11.07257	7.664402	9.959323	4.838129	5.787573	4.022502	XLOC_006020	Gb_12392	sense-overlapping	scaffold19877:432468:550103:+	790	3
TCONS_00008240	1.455785	0.9079314	0.7528708	2.159179	0.2989814	0.2269766	XLOC_006027	Gb_12410	sense-overlapping	scaffold19887:4402:5308:+	368	2
TCONS_00008241	1.455785	0.9079314	0.7528708	2.159179	0.2989814	0.2269766	XLOC_006027	Gb_12410	sense-overlapping	scaffold19887:4402:5308:+	368	3
TCONS_00008242	12.54929	10.49041	7.862743	10.49742	7.000176	6.731184	XLOC_006027	Gb_12410	sense-overlapping	scaffold19887:4530:5306:+	500	2
TCONS_00008270	9.999327	12.64802	19.26411	8.860059	8.760552	5.939971	XLOC_006048	Gb_12468	intronic	scaffold1993:47734:48085:+	267	2
TCONS_00008301	5467.935	6717.905	7080.124	1974.436	1779.071	3206.941	XLOC_006068		intergenic	scaffold19966:41849:303616:+	372	2
TCONS_00008302	3071.247	3885.29	3032.997	8346.122	7385.041	9208.685	XLOC_006068		intergenic	scaffold19966:41852:74988:+	307	2
TCONS_00008303	1.005797	2.659859	1.60789	3.327577	0.7555562	2.773757	XLOC_006068		intergenic	scaffold19966:41852:303568:+	293	3
TCONS_00008304	6.45842	8.886823	3.478574	4.257448	6.538955	4.169159	XLOC_006068		intergenic	scaffold19966:41853:303576:+	304	3
TCONS_00008305	4.983995	3.697526	3.972725	4.103082	6.092114	3.532806	XLOC_006068		intergenic	scaffold19966:41856:303576:+	305	3
TCONS_00008324	1.632704	5.936356	2.857643	2.178144	1.220691	1.636093	XLOC_006085		intergenic	scaffold2000:914767:924277:+	317	2
TCONS_00008326	4.289472	3.94787	2.536911	1.910638	2.018683	1.560787	XLOC_006087		intergenic	scaffold2000:2066173:2073652:+	847	2
TCONS_00008330	3.858239	0.9327533	2.302427	1.543389	0.3520023	2.110206	XLOC_006090		intergenic	scaffold2000:2281583:2289229:-	396	2
TCONS_00008405	14.91318	7.995231	7.926541	1.102927	2.882036	2.582502	XLOC_006148		intergenic	scaffold20140:112364:158567:-	602	2
TCONS_00008457	24.74771	18.48974	28.32131	10.4357	13.12028	20.93341	XLOC_006181	Gb_12749	sense-overlapping	scaffold20295:812764:848432:+	1032	2
TCONS_00008462	1514.848	465.0608	256.8684	605.1281	1104.031	295.2995	XLOC_006183		intergenic	scaffold20309:66614:126282:+	230	2
TCONS_00008463	0.7938113	4.975656	6.735712	7.337455	6.722655	5.63237	XLOC_006184		intergenic	scaffold20309:59922:125321:-	637	2
TCONS_00008474	21.60776	12.96772	7.373673	5.572519	6.198564	13.28816	XLOC_006195		intergenic	scaffold2032:1636589:1677459:+	203	2
TCONS_00008475	2.795669	1.240563	0.6915416	0.7873591	2.223297	1.979496	XLOC_006195		intergenic	scaffold2032:1636592:1674207:+	201	2
TCONS_00008476	1.702857	2.584853	1.53144	1.39772	0.813551	3.231293	XLOC_006195		intergenic	scaffold2032:1636592:1691144:+	202	2
TCONS_00008495	5.485066	4.992939	6.357804	4.137499	4.886779	3.40163	XLOC_006211		intergenic	scaffold20361:24369:26725:+	916	2
TCONS_00008497	0.4362549	0.1343279	0.5470497	0.02449154	0.09338306	0.3759144	XLOC_006213		intergenic	scaffold20361:153754:159705:+	3549	3
TCONS_00008498	6.39879	3.247266	2.963757	1.66464	3.806587	3.174445	XLOC_006213		intergenic	scaffold20361:153754:159989:+	6029	2
TCONS_00008504	4.688026	1.943035	2.702355	1.447974	1.9384	3.337779	XLOC_006219	Gb_12825	intronic	scaffold2037:1040418:1048223:-	745	2
TCONS_00008530	1.950874	0.9581549	1.741066	0.4211697	0.5037561	0.5767151	XLOC_006241		intergenic	scaffold20447:511366:512486:+	856	2
TCONS_00008537	759.9684	545.0941	638.0443	479.1228	458.1768	547.5202	XLOC_006248		intergenic	scaffold20466:817847:875938:-	605	2
TCONS_00008568	9.154245	7.468751	8.675327	3.317706	3.077384	3.647868	XLOC_006264		intergenic	scaffold20482:492376:493328:+	888	2
TCONS_00008573	67.98235	59.92436	58.48194	43.83781	47.9689	41.18125	XLOC_006268	Gb_12937	sense-overlapping	scaffold20495:353348:433624:+	464	2
TCONS_00008583	104.8116	45.62646	83.97726	115.4488	120.7402	117.1672	XLOC_006277		intergenic	scaffold2052:554950:579752:+	235	2
TCONS_00008589	11.82143	3.878059	5.626104	1.83901	2.19336	3.958342	XLOC_006281		intergenic	scaffold20527:24978:25574:-	328	3
TCONS_00008596	2.571931e-21	6.762444e-13	0.002505883	1.040411e-19	2.034652e-12	0.09387137	XLOC_006287		intergenic	scaffold2053:4036884:4046494:+	833	2
TCONS_00008597	6.614457	5.123108	6.000296	5.113578	3.816727	4.45497	XLOC_006287		intergenic	scaffold2053:4036891:4046948:+	1606	2
TCONS_00008598	6.830696	6.160334	4.935922	6.674453	8.1655	6.452721	XLOC_006288	Gb_12975	sense-overlapping	scaffold2053:4657937:4692003:+	374	3
TCONS_00008627	10.74856	9.361278	9.384667	6.95236	5.803437	3.912151	XLOC_006311	Gb_13026	sense-overlapping	scaffold2056:2417248:2426085:-	905	2
TCONS_00008645	6.281885	5.809012	6.518569	4.703408	3.559709	2.892497	XLOC_006323	Gb_13060	sense-overlapping	scaffold2059:190994:290000:-	838	3
TCONS_00008664	65.84156	68.98006	67.30347	55.919	37.3436	42.28892	XLOC_006337		intergenic	scaffold20627:95:84643:+	2945	2
TCONS_00008667	9.797509	9.394196	6.236575	3.796846	2.04948	5.561533	XLOC_006340		intergenic	scaffold2065:2999129:3006270:+	331	2
TCONS_00008699	0.02856542	0.04157804	7.548675e-06	4.713254e-07	0.002178667	0.2544471	XLOC_006364		intergenic	scaffold2069:603661:611558:-	884	2
TCONS_00008700	0.02856542	0.04157804	7.548675e-06	4.713254e-07	0.002178667	0.2544471	XLOC_006364		intergenic	scaffold2069:603661:611558:-	884	2
TCONS_00008701	12.99649	9.280684	6.035064	5.735978	3.917524	11.68669	XLOC_006364		intergenic	scaffold2069:603930:611557:-	614	2
TCONS_00008702	6.721832	3.478972	7.472764	5.804827	5.672405	5.88151	XLOC_006364		intergenic	scaffold2069:603931:611558:-	614	2
TCONS_00008762	5.341226	6.808494	10.651	2.725422	6.184991	3.931653	XLOC_006412		intergenic	scaffold20843:56064:56683:-	418	2
TCONS_00008793	1257.332	1694.17	1722.501	2017.76	2017.586	1487.757	XLOC_006436		intergenic	scaffold2093:2168154:2221955:+	524	2
TCONS_00008811	26.63889	1.709246	13.19981	0	1.908898	2.519767	XLOC_006453		intergenic	scaffold2094:3642962:3643422:+	233	2
TCONS_00008818	10.10709	10.81557	11.31965	11.99982	6.339778	6.530072	XLOC_006459		intergenic	scaffold20940:234:694:+	412	2
TCONS_00008829	3.865443	2.21276	3.55817	0.9616754	1.539377	2.171315	XLOC_006469	Gb_13330	sense-overlapping	scaffold21026:18935:62248:-	619	2
TCONS_00008841	56.1956	3.52439	0.3883009	0.9305836	3.58855	3.165417	XLOC_006479		intergenic	scaffold21039:332477:332949:+	269	2
TCONS_00008863	23.65907	17.20572	16.20017	12.46323	15.16329	11.12022	XLOC_006498		intergenic	scaffold2107:14108:14679:+	333	3
TCONS_00008880	3529.112	3440.134	3351.48	4045.57	5013.097	3476.842	XLOC_006514		intergenic	scaffold2109:383814:410098:-	307	2
TCONS_00008889	5.088817	6.131496	7.088548	3.264296	2.678379	2.844109	XLOC_006522	Gb_13455	sense-overlapping	scaffold211:701655:704137:+	998	2
TCONS_00008918	12.32629	7.77307	7.486306	4.837182	3.220499	5.548027	XLOC_006543	Gb_13489	antisense	scaffold2112:1613961:1624342:-	598	2
TCONS_00008927	2.235832	1.529559	1.796535	0.9616937	0.9020689	0.8497094	XLOC_006551	Gb_13533	sense-overlapping	scaffold2116:68612:107848:-	774	2
TCONS_00008937	1.707404	2.557634	4.981981	3.21718	3.177282	2.215728	XLOC_006559		intergenic	scaffold2118:700492:848813:+	307	2
TCONS_00008977	4.207523	1.488918	2.207885	2.004677	1.560731	1.244319	XLOC_006585		intergenic	scaffold2126:3750377:3824084:+	532	2
TCONS_00008995	0.5492571	2.487397	1.902737	0.8946701	1.768293	2.83733	XLOC_006601		intergenic	scaffold2128:1555268:1557683:-	802	2
TCONS_00009001	8.290492	3.680526	4.130862	2.55994	1.661135	3.8225	XLOC_006607	Gb_13631	antisense	scaffold2129:805127:811407:-	569	2
TCONS_00009038	1.384292	0.75058	1.786093	0.3812039	0.5544845	0.762438	XLOC_006638	Gb_13711	antisense	scaffold2137:7030239:7041528:-	931	4
TCONS_00009069	3.804393	2.505835	7.89922	1.909945	3.734201	3.908073	XLOC_006662	Gb_13788	antisense	scaffold2148:176566:180046:-	601	2
TCONS_00009091	2346.016	4016.703	1999.379	2624.497	1941.233	3417.819	XLOC_006670		intergenic	scaffold21515:68865:134680:+	234	3
TCONS_00009092	1284.255	3115.528	3463.077	2042.97	262.6175	1558.619	XLOC_006670		intergenic	scaffold21515:108024:133103:+	230	2
TCONS_00009093	1.563873	0.1881133	7.734392	84.80404	121.2627	18.95247	XLOC_006671		intergenic	scaffold21515:132223:134387:+	465	2
TCONS_00009094	0.6388418	0.5373257	0.1997654	0.05867305	0.05668648	1.65361e-06	XLOC_006671		intergenic	scaffold21515:132223:157353:+	559	2
TCONS_00009097	3.374396	2.193362	1.189767	0.8291535	1.885083	27.27429	XLOC_006674	Gb_13818	antisense	scaffold2152:309917:398490:+	205	3
TCONS_00009120	53.09488	2.852654	1.710193	4.605619	1.99274	1.785474	XLOC_006693		intergenic	scaffold21594:26132:119436:+	693	4
TCONS_00009125	231.08	43.81212	31.8782	31.0309	33.60909	14.77492	XLOC_006693		intergenic	scaffold21594:30394:119439:+	1000	3
TCONS_00009126	8.945702	3.385797	1.687052	0.5924157	0.8597073	0.6242884	XLOC_006693		intergenic	scaffold21594:30475:119439:+	925	2
TCONS_00009129	0.1125368	1.556194e-19	0.09554754	0.02684241	5.477813e-10	1.002242e-12	XLOC_006693		intergenic	scaffold21594:30675:119436:+	727	2
TCONS_00009132	17.0269	11.09498	11.59808	2.717524	2.481157	4.225947	XLOC_006694		intergenic	scaffold21596:563347:569329:+	347	2
TCONS_00009144	1.43695	1.961553	10.94406	4.798536	1.724325	1.996901	XLOC_006703		intergenic	scaffold2160:306280:307828:+	1453	2
TCONS_00009145	15.2349	20.23209	10.66829	27.4337	21.60621	17.09056	XLOC_006703		intergenic	scaffold2160:306298:307829:+	1002	2
TCONS_00009161	57.03441	32.08135	26.99015	9.416556e-17	4.829224	22.18857	XLOC_006718		intergenic	scaffold217:922416:929516:-	216	2
TCONS_00009209	41.56414	37.79866	42.63546	44.16756	37.25178	35.6226	XLOC_006760	Gb_14001	sense-overlapping	scaffold2186:103381:161830:-	241	2
TCONS_00009222	25.03259	10.75525	0.01818854	7.519133	9.288528	10.87405	XLOC_006765		intergenic	scaffold2191:570480:578200:+	360	2
TCONS_00009223	1.038072	1.375477	13.75907	0.1090608	0.01758334	2.582647	XLOC_006765		intergenic	scaffold2191:570480:578229:+	389	2
TCONS_00009239	100.5926	129.7893	120.0054	82.45286	67.61395	70.36822	XLOC_006776		intergenic	scaffold2193:138225:187025:+	665	2
TCONS_00009240	1.447474	0.0001933062	1.998003	21.09311	0	0.004420925	XLOC_006776		intergenic	scaffold2193:140295:187236:+	486	3
TCONS_00009247	21.74879	18.04177	22.23387	16.85746	7.904798	7.960894	XLOC_006782	Gb_14059	sense-overlapping	scaffold21963:2805:4383:-	745	2
TCONS_00009270	8.422324e-13	1.777164e-10	0.0939217	0.410235	3.499971e-12	1.922921	XLOC_006802	Gb_14100	sense-overlapping	scaffold2204:1904294:1962022:+	389	2
TCONS_00009271	2.181917	0.4496948	0.208411	1.663788	5.824939	1.370623	XLOC_006802	Gb_14100	sense-overlapping	scaffold2204:1928438:1962013:+	345	2
TCONS_00009272	3.945268e-12	0.1661265	0.09525933	0.3472932	3.428712e-12	8.05416e-06	XLOC_006802	Gb_14100	sense-overlapping	scaffold2204:1940763:1962022:+	389	2
TCONS_00009275	29.90355	15.29805	13.16435	10.39547	12.63647	17.5433	XLOC_006805		intergenic	scaffold2204:1578327:1586148:-	525	2
TCONS_00009293	11.66591	4.609927	5.14716	7.224669	5.692362	9.201431	XLOC_006822		intergenic	scaffold2209:230358:237942:-	501	2
TCONS_00009296	2.284591	1.737293	2.452767	1.122552	0.8744032	1.217759	XLOC_006825		intergenic	scaffold22119:408035:409268:-	1117	2
TCONS_00009298	5.047538	3.401599	4.810381	1.753333	2.705795	1.479267	XLOC_006827		intergenic	scaffold2213:211913:281045:-	605	5
TCONS_00009312	11.75696	8.285138	14.7855	6.0427	12.30379	8.316244	XLOC_006837		intergenic	scaffold2215:588011:600553:-	623	2
TCONS_00009313	14.49212	6.940938	8.695128	4.973236	3.740269	8.579718	XLOC_006837		intergenic	scaffold2215:588012:588853:-	793	2
TCONS_00009366	4.88752	4.086075	3.645606	2.205954	1.953235	1.151327	XLOC_006878	Gb_14250	sense-overlapping	scaffold2233:99980:124817:+	519	3
TCONS_00009394	445.4827	598.1035	606.994	770.4447	696.7367	754.1382	XLOC_006900		intergenic	scaffold224:1057857:1116575:+	765	2
TCONS_00009395	876.4475	1170.406	1153.177	2026.168	1562.666	1889.71	XLOC_006900		intergenic	scaffold224:1098541:1116573:+	402	2
TCONS_00009428	4.067182	1.700984	1.587677	1.595624	1.623926	1.7951	XLOC_006932		intergenic	scaffold2245:89349:153518:-	343	2
TCONS_00009434	1.621528	3.448013	3.654766	0.2112778	0.7220609	0.6784575	XLOC_006937	Gb_14399	antisense	scaffold22486:13:37178:-	552	2
TCONS_00009435	552.3956	634.3013	547.559	560.9601	342.9065	453.5194	XLOC_006937	Gb_14399	antisense	scaffold22486:43:37206:-	601	2
TCONS_00009436	0.5200454	1.195298	0.6357755	2.408314	0.0265076	0.4414155	XLOC_006937	Gb_14399	antisense	scaffold22486:43:37206:-	575	2
TCONS_00009437	2.169195	1.45734	3.172338	1.691084	3.905825	1.178137	XLOC_006937		intergenic	scaffold22486:238:37091:-	1084	2
TCONS_00009438	155.4716	167.5216	169.38	107.642	57.09917	78.50926	XLOC_006937	Gb_14399	antisense	scaffold22486:238:38326:-	1254	2
TCONS_00009439	120.6626	136.6777	127.3545	101.3887	87.80618	90.19155	XLOC_006937	Gb_14399	antisense	scaffold22486:285:37135:-	1184	2
TCONS_00009440	0.734199	0.3367746	1.56199	0.06149302	0.6490005	8.406046e-05	XLOC_006937	Gb_14399	antisense	scaffold22486:285:37135:-	807	2
TCONS_00009441	6.119487	30.73938	18.83814	57.20228	7.217157	20.88716	XLOC_006937	Gb_14399	antisense	scaffold22486:286:37147:-	737	2
TCONS_00009442	88.33222	60.52006	1.215269	65.20066	38.60943	57.87368	XLOC_006937	Gb_14399	antisense	scaffold22486:286:38068:-	948	2
TCONS_00009505	7.534636	8.31339	6.776531	7.334823	6.090335	5.644484	XLOC_006984	Gb_14527	sense-overlapping	scaffold2263:652770:654753:+	947	3
TCONS_00009550	8.623009	4.113407	3.817752	1.017553	3.194492	3.800775	XLOC_007020	Gb_14594	sense-overlapping	scaffold227:824744:826508:-	944	2
TCONS_00009664	1.735814	2.157624	2.955752	0.3245029	1.038836	1.334445	XLOC_007111		intergenic	scaffold22941:59941:61265:+	1138	3
TCONS_00009665	3.703561e-05	0.8727382	0.7556999	0.4988407	8.889537e-14	1.298352e-15	XLOC_007111		intergenic	scaffold22941:60352:61265:+	798	3
TCONS_00009677	1.205491	4.775062e-32	0.5516319	3.709383e-57	1.558665e-33	0	XLOC_007117	Gb_14862	sense-overlapping	scaffold230:4832867:4840068:+	297	2
TCONS_00009698	1.73129e-09	0.001480852	1.622814e-08	1.206346e-18	1.028488e-16	0.6903661	XLOC_007127	Gb_14880	sense-overlapping	scaffold2302:1092362:1149490:+	305	2
TCONS_00009705	23.76577	6.170086	7.008696	7.686396	5.000749	8.370143	XLOC_007132		intergenic	scaffold2302:2794852:2806408:+	381	2
TCONS_00009717	5.47318	2.745316	4.611067	3.144462	3.242278	3.569942	XLOC_007140	Gb_14903	intronic	scaffold2304:715775:726557:+	772	2
TCONS_00009719	6.303726	10.96897	13.36835	4.901207	6.683744	8.426516	XLOC_007142	Gb_14905	sense-overlapping	scaffold2304:1019058:1185398:+	521	2
TCONS_00009738	24.19917	25.25073	4.798345	9.625607e-08	2.403163	10.50328	XLOC_007159		intergenic	scaffold23064:77825:78571:+	220	3
TCONS_00009746	8.822111	10.34208	9.579199	7.883684	5.049352	5.023247	XLOC_007167		intergenic	scaffold23087:16538:17470:+	658	2
TCONS_00009847	3.126237	3.559064	1.434211	2.380818	2.554483	1.580476	XLOC_007241		intergenic	scaffold2327:2012225:2216802:-	802	3
TCONS_00009848	6.173851e-08	0.009140131	7.472798	0.0002133946	0.6829211	0.0007784034	XLOC_007241		intergenic	scaffold2327:2012408:2086164:-	426	2
TCONS_00009877	3.370554e-26	1.659954e-25	2.375353e-23	2.478248e-07	2.398608	1.274705e-20	XLOC_007267	Gb_15205	antisense	scaffold2335:2535696:2547154:+	262	2
TCONS_00009897	54.74625	20.55785	55.23223	38.51367	39.10433	25.15549	XLOC_007284	Gb_15246	sense-overlapping	scaffold2339:1758751:1847025:+	1200	2
TCONS_00009898	202.6682	380.1497	244.4509	202.4381	144.8799	119.5556	XLOC_007284	Gb_15246	sense-overlapping	scaffold2339:1764390:1847061:+	1234	2
TCONS_00009899	144.9919	106.0257	146.637	122.8555	116.5343	162.7747	XLOC_007284	Gb_15246	sense-overlapping	scaffold2339:1783264:1847025:+	1200	2
TCONS_00009900	0.9347453	1.717488	0.1057279	0.4978006	0.1449057	0.2842217	XLOC_007284	Gb_15246	sense-overlapping	scaffold2339:1818168:1854071:+	996	3
TCONS_00009901	0.3028305	0.837115	3.667997	2.397403	5.621525	1.401748	XLOC_007284	Gb_15246	sense-overlapping	scaffold2339:1829354:1846209:+	537	2
TCONS_00009908	6.505305e-13	2.311434e-09	0.7627333	1.139086e-13	0.1258497	1.559997e-12	XLOC_007289	Gb_15245	antisense	scaffold2339:1830745:1831353:-	435	2
TCONS_00009910	89.63522	80.62283	99.99684	93.16248	24.38997	102.646	XLOC_007291	Gb_15255	sense-overlapping	scaffold2339:1846255:1855463:-	237	2
TCONS_00009940	4.781307	2.778421	3.530404	2.47402	3.234104	2.372343	XLOC_007305		intergenic	scaffold23443:78319:79162:-	657	2
TCONS_00009976	30.18622	5.697501	17.0242	10.39014	26.51251	26.66854	XLOC_007332	Gb_15324	antisense	scaffold23553:40444:106873:-	306	2
TCONS_00010026	14.30224	4.366601	4.951644	4.079981	5.752457	2.202481	XLOC_007375		intergenic	scaffold23715:257807:259322:-	1264	3
TCONS_00010030	22.212	13.02222	15.0288	10.20635	9.293102	9.489997	XLOC_007379	Gb_15445	sense-overlapping	scaffold23727:621:1326:-	443	2
TCONS_00010040	46.12835	37.63491	59.27842	38.796	36.7608	41.55977	XLOC_007388	Gb_15472	antisense	scaffold2374:778181:795533:+	462	2
TCONS_00010061	121.9492	171.838	136.6217	136.7121	104.5006	137.6115	XLOC_007404	Gb_15502	sense-overlapping	scaffold23787:2135:3100:+	933	2
TCONS_00010062	700.3067	893.4104	681.8519	553.6332	567.5311	513.1465	XLOC_007404	Gb_15502	sense-overlapping	scaffold23787:2159:3102:+	685	2
TCONS_00010064	2827.865	2596.634	3857.422	4819.662	5085.184	4529.024	XLOC_007406	Gb_15503	sense-overlapping	scaffold23787:4930:13242:+	597	2
TCONS_00010066	1668.074	1260.571	1345.332	1175.586	1451.353	1331.279	XLOC_007407	Gb_15503	sense-overlapping	scaffold23787:5765:9077:+	1130	2
TCONS_00010073	3.573664e-07	1.164552e-11	6.672174e-09	3.106463e-10	8.266718e-11	2.474218e-13	XLOC_007411	Gb_15503	antisense	scaffold23787:5896:6901:-	866	2
TCONS_00010074	28.36334	28.37037	23.02819	26.63634	11.03288	25.49901	XLOC_007411	Gb_15503	antisense	scaffold23787:5896:6901:-	866	2
TCONS_00010134	3.986889	2.881833	2.1933	2.08202	1.220509	0.8684924	XLOC_007461		intergenic	scaffold2395:376869:425135:-	773	3
TCONS_00010146	2.4834	2.541851	2.94889	1.627133	1.491167	1.123997	XLOC_007468		intergenic	scaffold2396:1855172:1856024:+	714	2
TCONS_00010176	46.50852	33.98174	49.26237	24.99234	21.8587	18.99077	XLOC_007494	Gb_15701	sense-overlapping	scaffold2405:120217:217938:+	1067	5
TCONS_00010190	2.466351e-11	1.221464e-18	8.093836e-14	3.847335e-14	3.790452e-14	1.817704e-08	XLOC_007505	Gb_15740	antisense	scaffold2408:1821663:1829853:+	528	2
TCONS_00010195	4.552136	1.216818	2.841095	3.151575	4.116385	2.554419	XLOC_007509	Gb_15732	antisense	scaffold2408:1897137:1904877:-	619	2
TCONS_00010232	9.371018	4.962569	4.421105	3.417733	0.9218589	0.9603499	XLOC_007541		intergenic	scaffold24172:350252:350762:+	235	2
TCONS_00010274	26.64847	17.66595	19.47179	9.446414	12.38744	11.67628	XLOC_007578	Gb_15931	intronic	scaffold2434:2320886:2325504:-	298	2
TCONS_00010275	5.953097	2.372515	3.35159	1.190956	7.868567	2.423021	XLOC_007579	Gb_15932	sense-overlapping	scaffold2434:2683452:2692369:-	406	2
TCONS_00010321	5.800997	10.98613	4.752637	3.196543	6.765191	4.728019	XLOC_007612	Gb_16019	intronic	scaffold24469:195963:257292:+	401	3
TCONS_00010322	13.95583	2.4834	2.630834	7.554865	0.6957703	3.592382	XLOC_007612	Gb_16019	intronic	scaffold24469:201302:257292:+	394	3
TCONS_00010323	134.7621	121.4604	118.9335	68.35095	61.87399	70.48672	XLOC_007612	Gb_16019	intronic	scaffold24469:204301:257292:+	405	3
TCONS_00010383	1.525661	1.361303	2.65451	2.430232	1.185146	1.910639	XLOC_007664		intergenic	scaffold24724:227488:310379:-	589	3
TCONS_00010404	6.236613	1.841964	3.778116	2.899617	3.006968	2.898956	XLOC_007681		intergenic	scaffold248:277039:278293:-	1105	2
TCONS_00010422	6.843094	10.14623	9.216465	9.415803	6.67153	3.575957	XLOC_007694	Gb_16196	antisense	scaffold24824:7006:9262:-	1752	2
TCONS_00010423	7.315668e-07	9.469962e-10	4.331702e-09	1.233824e-07	5.006737e-12	6.550648e-11	XLOC_007694	Gb_16196	antisense	scaffold24824:7197:8435:-	734	2
TCONS_00010424	22.94642	35.18723	28.4566	34.70978	28.48311	23.03343	XLOC_007694	Gb_16196	antisense	scaffold24824:7197:8436:-	1132	2
TCONS_00010425	0.2228138	0.02942562	0.5692821	0.1376565	0.0007914347	2.003906e-05	XLOC_007694	Gb_16196	antisense	scaffold24824:7197:9262:-	1561	2
TCONS_00010427	333.2299	492.2675	537.6635	518.1674	441.1624	349.0431	XLOC_007695		intergenic	scaffold24824:14900:17716:-	912	3
TCONS_00010442	212.9282	147.2807	203.9996	339.4157	261.6277	325.245	XLOC_007706		intergenic	scaffold24866:12189:16962:-	227	2
TCONS_00010470	3.529567	2.118403	3.69363	1.28803	1.250824	1.101558	XLOC_007727	Gb_16283	sense-overlapping	scaffold2491:1609446:1610815:-	1054	2
TCONS_00010475	61.63502	20.1209	22.27141	21.74885	13.7112	20.86218	XLOC_007731	Gb_16290	antisense	scaffold24921:73485:74030:+	456	2
TCONS_00010486	2.963916	0.9134461	0.04874255	0.1700075	0.01912479	0.6087997	XLOC_007742		intergenic	scaffold2497:209234:260519:+	559	2
TCONS_00010487	0.3998109	0.6452682	1.163957	0.7775599	0.4138272	1.034198	XLOC_007742		intergenic	scaffold2497:209234:261993:+	2031	2
TCONS_00010488	222.8073	126.5739	122.3569	81.06623	92.24355	80.60868	XLOC_007742		intergenic	scaffold2497:255570:260440:+	493	2
TCONS_00010489	68.94865	44.79471	76.475	40.57085	28.68631	45.49268	XLOC_007742		intergenic	scaffold2497:255570:260440:+	475	2
TCONS_00010490	46.29263	18.66606	29.94251	14.27405	15.75296	18.30605	XLOC_007742		intergenic	scaffold2497:255570:260498:+	549	2
TCONS_00010532	82.03001	77.88195	95.84741	181.8951	108.1955	189.1029	XLOC_007774	Gb_16383	intronic	scaffold2502:353747:377766:+	590	2
TCONS_00010533	153.8644	146.9918	181.0227	332.9964	231.3585	318.9289	XLOC_007774	Gb_16383	intronic	scaffold2502:353747:377766:+	592	2
TCONS_00010534	37.20929	44.21353	60.32109	83.20605	69.76352	134.9655	XLOC_007774	Gb_16383	intronic	scaffold2502:353747:377767:+	593	2
TCONS_00010535	39.24544	47.64653	65.97773	86.82653	51.92434	134.678	XLOC_007774	Gb_16383	intronic	scaffold2502:353747:377767:+	592	2
TCONS_00010536	3597.14	4365.639	4348.339	5376.989	5551.806	6126.402	XLOC_007774	Gb_16383	intronic	scaffold2502:353747:377767:+	595	2
TCONS_00010542	14.8809	3.058839	5.52634	1.838598	2.649833	1.669792	XLOC_007779	Gb_16383	intronic	scaffold2502:353750:377766:-	589	2
TCONS_00010543	2.071458	2.269881	3.345037	1.361434	1.970294	3.961892	XLOC_007779	Gb_16383	intronic	scaffold2502:353763:377766:-	577	2
TCONS_00010550	20.20759	29.14116	38.05561	19.11469	9.33417	11.69403	XLOC_007785		intergenic	scaffold2508:244380:245332:-	269	2
TCONS_00010558	137.2264	99.39886	127.1635	44.82397	111.2085	63.44541	XLOC_007793		intergenic	scaffold25098:65771:71362:+	256	2
TCONS_00010577	981.7164	539.8889	605.9019	301.0164	306.4575	358.6841	XLOC_007806		intergenic	scaffold2513:1181005:1182046:+	516	2
TCONS_00010584	1.78882	2.215757	2.218477	1.17771	1.268088	0.7619877	XLOC_007813		intergenic	scaffold2515:97973:152941:-	941	2
TCONS_00010638	23.82981	5.909529	10.53846	6.539746	3.01031	7.316126	XLOC_007852	Gb_16554	intronic	scaffold2528:4073481:4080342:+	261	2
TCONS_00010681	1430.44	825.1421	909.4973	802.4697	415.7372	578.5029	XLOC_007867		intergenic	scaffold2529:836082:857642:-	254	2
TCONS_00010682	102.9203	57.78098	88.83373	43.3857	40.18832	34.10148	XLOC_007868		intergenic	scaffold2531:61555:71988:+	665	3
TCONS_00010713	1610.328	2403.059	2297.483	2720.875	2130.745	1607.155	XLOC_007883	Gb_16644	intronic	scaffold2533:1935920:2014732:-	296	2
TCONS_00010714	443.6534	343.0048	402.0219	545.721	384.1596	321.1124	XLOC_007883	Gb_16644	intronic	scaffold2533:1935921:1967523:-	287	2
TCONS_00010733	1.092811	0.9236958	1.536459	0.988035	1.235124	0.8576917	XLOC_007897	Gb_16681	sense-overlapping	scaffold254:760001:1094242:+	945	4
TCONS_00010735	7.081628	0.02679279	2.966681e-26	0.1774485	0.07460283	0.1352309	XLOC_007899		intergenic	scaffold2540:528562:529275:-	632	2
TCONS_00010743	89.67815	98.79432	107.147	155.7356	106.4867	67.81173	XLOC_007907		intergenic	scaffold25437:152732:161204:+	405	2
TCONS_00010757	0.5466098	2.982118	7.230812	8.255889	5.20291	5.040234	XLOC_007914		intergenic	scaffold25452:110682:157058:+	479	2
TCONS_00010765	1.347033	4.192271	7.578775	4.515625	7.625362	2.746514	XLOC_007921		intergenic	scaffold2547:750708:758132:-	296	2
TCONS_00010772	450.1748	553.4731	697.0987	1037.159	1218.962	664.0168	XLOC_007927		intergenic	scaffold2553:101:478:-	344	2
TCONS_00010774	19.96872	15.00659	4.839341	7.178197	8.42658	12.3303	XLOC_007929		intergenic	scaffold2554:1522618:1529983:+	261	2
TCONS_00010783	3.388279	3.565386	3.154374	2.140952	1.951542	1.914989	XLOC_007934	Gb_16762	antisense	scaffold2555:291244:294968:+	3667	2
TCONS_00010784	618.0585	906.8934	825.2245	907.0464	619.3941	623.7276	XLOC_007935	Gb_16762	sense-overlapping	scaffold2555:271916:319092:-	324	3
TCONS_00010789	7.88869	3.981847	5.146215	3.702489	4.202278	2.842388	XLOC_007940		intergenic	scaffold2558:20862:24503:-	618	3
TCONS_00010829	2343.866	1503.459	1703.033	1449.59	1827.187	1818.704	XLOC_007973		intergenic	scaffold2567:4685812:4688351:+	379	2
TCONS_00010841	565.1825	727.9422	691.744	1075.56	978.7576	1049.68	XLOC_007984		intergenic	scaffold2570:2904301:2957154:+	546	2
TCONS_00010842	328.1728	450.3028	534.4278	603.5703	670.769	584.1239	XLOC_007984		intergenic	scaffold2570:2918479:2957154:+	539	2
TCONS_00010854	3.932043	4.153837	5.04662	1.305878	2.051477	1.696036	XLOC_007995		intergenic	scaffold2577:786163:787264:+	580	2
TCONS_00010855	11.23298	9.173398	8.988628	5.836681	6.534638	3.552925	XLOC_007995		intergenic	scaffold2577:786236:788339:+	556	2
TCONS_00010856	4.443266	0.02245806	0.001797688	8.526313e-08	0.0001104126	1.697237	XLOC_007995		intergenic	scaffold2577:786244:795827:+	392	3
TCONS_00010875	8.580156	5.884472	8.003713	4.894735	4.876807	2.915479	XLOC_008007		intergenic	scaffold2579:3408167:3408680:+	427	2
TCONS_00010902	1.546636	2.6391	1.435529	1.312843	0.7768836	0.9295681	XLOC_008025		intergenic	scaffold2583:36603:61943:-	446	2
TCONS_00010920	0.6069478	0.2719308	6.182134e-26	1.33015e-24	1.649432e-24	0.2172792	XLOC_008040	Gb_16994	sense-overlapping	scaffold25869:11615:62815:-	326	2
TCONS_00010928	2.947086	0.5464359	0.2828996	0.318922	1.199539	1.547614	XLOC_008045	Gb_17008	sense-overlapping	scaffold25875:573974:640691:+	1230	2
TCONS_00010982	96.41637	83.2222	75.51104	62.79597	45.50835	51.5079	XLOC_008088	Gb_17129	antisense	scaffold260:2484657:2485071:+	326	2
TCONS_00010984	2030.198	1617.255	1454.333	982.9068	912.4448	836.8682	XLOC_008089	Gb_17116	sense-overlapping	scaffold260:2489178:2552420:+	245	2
TCONS_00010989	0.9408245	3.334411	1.916125	2.380325	2.315372	1.163886	XLOC_008093		intergenic	scaffold260:641287:642108:-	684	2
TCONS_00011002	4.925649	1.021946	2.235628	0.3798993	0.2026327	1.263848	XLOC_008105		intergenic	scaffold2601:829061:829644:-	287	2
TCONS_00011009	14614.31	17145.35	19486.95	22369.28	24176.15	20613.83	XLOC_008111	Gb_17169	antisense	scaffold2602:409512:482469:+	280	2
TCONS_00011010	7.612554	9.405787	4.058139	1.40884	0.06386308	1.078728	XLOC_008111	Gb_17169	intronic	scaffold2602:464998:482467:+	365	2
TCONS_00011011	325.1959	353.4048	368.9308	258.7198	245.8793	334.7529	XLOC_008111	Gb_17169	intronic	scaffold2602:464999:482469:+	370	2
TCONS_00011050	41.29101	51.7299	50.47901	34.86895	17.62606	20.58965	XLOC_008139	Gb_17219	antisense	scaffold2609:54:975:+	456	2
TCONS_00011051	6.710481e-07	5.006959e-07	3.585228e-12	0.07610295	1.32935e-18	0.04394656	XLOC_008139	Gb_17219	antisense	scaffold2609:108:967:+	393	2
TCONS_00011063	87.24866	107.9268	103.762	125.7434	103.0212	106.4053	XLOC_008149		intergenic	scaffold2611:1:533:+	488	2
TCONS_00011073	4.313698	3.298906	1.797555	2.514344	4.822332	3.556267	XLOC_008157		intergenic	scaffold262:912650:914306:+	717	2
TCONS_00011083	34.17138	37.58334	30.61937	27.48728	20.66678	30.48116	XLOC_008166	Gb_17282	sense-overlapping	scaffold2625:18997:53624:+	510	2
TCONS_00011084	1051.06	831.8278	757.9391	728.5608	732.9448	1088.817	XLOC_008166	Gb_17282	sense-overlapping	scaffold2625:20133:53411:+	263	2
TCONS_00011086	170.9977	243.0388	255.4721	378.6814	295.6949	309.0074	XLOC_008168		intergenic	scaffold2625:41409:42634:+	340	2
TCONS_00011087	212.4759	384.4225	328.6725	420.9463	269.4256	346.9539	XLOC_008168		intergenic	scaffold2625:41496:42556:+	344	2
TCONS_00011088	121.748	141.2878	131.8992	151.7542	122.5018	144.6367	XLOC_008169	Gb_17282	sense-overlapping	scaffold2625:44323:46217:+	522	2
TCONS_00011089	444.1563	383.9881	364.8583	367.6332	351.5869	335.9381	XLOC_008169	Gb_17282	sense-overlapping	scaffold2625:44323:46538:+	843	2
TCONS_00011091	39.98447	23.33318	37.00068	36.51933	40.01449	29.1637	XLOC_008170	Gb_17283	antisense	scaffold2625:47539:51177:+	432	3
TCONS_00011098	522.7996	538.6116	492.4384	584.8664	638.2211	787.8202	XLOC_008176	Gb_17283	sense-overlapping	scaffold2625:92:55949:-	687	2
TCONS_00011099	84.64353	88.10924	95.18999	97.40149	75.73878	104.7567	XLOC_008177		intergenic	scaffold2625:26281:27249:-	591	2
TCONS_00011100	11.78154	10.96171	8.329688	12.08237	7.588845	11.95328	XLOC_008178	Gb_17282	antisense	scaffold2625:44480:46506:-	654	2
TCONS_00011101	1215.932	1768.896	1921.865	2442.059	2212.645	2183.744	XLOC_008179	Gb_17282	antisense	scaffold2625:46665:48206:-	735	2
TCONS_00011102	2853.305	2885.046	3776.561	5503.932	7333.11	4346.859	XLOC_008180	Gb_17283	sense-overlapping	scaffold2625:47431:49728:-	831	3
TCONS_00011103	4.832426	11.94124	10.05002	7.337299	7.295701	5.856998	XLOC_008180	Gb_17283	sense-overlapping	scaffold2625:47490:51118:-	422	3
TCONS_00011112	0.4330594	0.5449941	0.2742645	0.05192724	0.2676566	0.3634107	XLOC_008189	Gb_17293	antisense	scaffold2628:7195:14728:-	399	2
TCONS_00011140	64.58375	19.03583	34.62505	13.20245	13.24544	9.317529	XLOC_008207	Gb_17338	sense-overlapping	scaffold2635:85238:316450:+	607	4
TCONS_00011141	176.6907	47.09996	45.25597	27.49417	16.34047	17.38025	XLOC_008207		intergenic	scaffold2635:97139:97579:+	396	2
TCONS_00011142	484.4258	109.7944	175.8741	67.55341	55.33047	50.24678	XLOC_008207		intergenic	scaffold2635:97139:99297:+	317	3
TCONS_00011143	3.838433	2.061201	8.56045	1.007711	2.028947	2.138126	XLOC_008207	Gb_17338	sense-overlapping	scaffold2635:97139:316450:+	668	3
TCONS_00011144	417.2273	219.0404	313.3257	90.50666	138.7817	95.69704	XLOC_008207	Gb_17343	intronic	scaffold2635:150388:156094:+	342	2
TCONS_00011145	400.5714	90.71696	122.3674	39.9775	42.69923	47.9544	XLOC_008207	Gb_17343	intronic	scaffold2635:150388:156094:+	342	3
TCONS_00011146	147.6395	17.4126	32.92665	7.194304	9.472759	6.159051	XLOC_008207	Gb_17338	sense-overlapping	scaffold2635:150388:316462:+	914	3
TCONS_00011147	4.693167	0.08487433	1.300109	0.1148486	0.6830696	0.3135769	XLOC_008207	Gb_17338	sense-overlapping	scaffold2635:150388:316462:+	868	4
TCONS_00011148	0.4432004	0.2413355	0.5226412	0.4466486	0.2162959	2.515312e-30	XLOC_008207	Gb_17343	intronic	scaffold2635:150448:156093:+	281	3
TCONS_00011149	3393.149	1938.457	3046.266	1003.05	1161.493	622.0284	XLOC_008207	Gb_17343	intronic	scaffold2635:155580:156094:+	304	2
TCONS_00011150	393.0745	219.4756	276.9033	85.09645	93.73263	94.31521	XLOC_008207	Gb_17343	intronic	scaffold2635:155591:156094:+	311	2
TCONS_00011154	5281.984	2389.417	3690.934	1154.651	1543.154	976.8579	XLOC_008207		intergenic	scaffold2635:314885:372486:+	629	3
TCONS_00011163	0.6418436	0.9373435	2.073411	6.387507e-26	7.285757e-30	1.412957e-25	XLOC_008212	Gb_17345	sense-overlapping	scaffold2635:298519:353577:-	271	2
TCONS_00011164	0.5872671	2.167162e-23	3.599591e-23	1.565881e-20	0.6387724	2.942319e-22	XLOC_008212	Gb_17345	sense-overlapping	scaffold2635:298519:353577:-	218	2
TCONS_00011169	76.82245	58.61735	7.806162	1.415021e-09	3.142899	1.928256	XLOC_008214		intergenic	scaffold2635:1155628:1177241:-	262	2
TCONS_00011170	541.2931	262.3675	399.6647	200.1257	107.9754	101.6336	XLOC_008214		intergenic	scaffold2635:1165117:1177241:-	263	2
TCONS_00011172	47.41212	20.10326	27.39507	7.59505	12.08961	13.56755	XLOC_008214		intergenic	scaffold2635:1176144:1177241:-	928	2
TCONS_00011173	631.1577	395.0722	574.0624	181.3434	191.9529	110.0463	XLOC_008214		intergenic	scaffold2635:1176179:1177207:-	593	2
TCONS_00011174	80.70009	45.16096	67.11536	20.60693	30.00476	13.76858	XLOC_008214		intergenic	scaffold2635:1176179:1177207:-	617	2
TCONS_00011175	7917.738	4097.506	7172.489	2195.659	2446.984	1348.906	XLOC_008214		intergenic	scaffold2635:1176182:1177395:-	401	2
TCONS_00011190	28.99943	23.54921	38.55827	15.44048	16.4769	12.79209	XLOC_008226		intergenic	scaffold26434:109282:142978:-	803	2
TCONS_00011197	11.10925	5.907373	7.257202	3.108722	2.736889	2.74048	XLOC_008232	Gb_17399	intronic	scaffold2646:123421:146382:+	877	2
TCONS_00011200	2.629394	1.448825	1.06138	0.8131474	0.6827173	1.641398	XLOC_008235		intergenic	scaffold2647:51356:52496:+	948	3
TCONS_00011202	260.7276	185.9021	343.9897	162.6711	132.0909	126.938	XLOC_008237		intergenic	scaffold2648:1:441:-	367	2
TCONS_00011206	27.65251	27.23398	26.53606	15.04961	13.0861	13.5394	XLOC_008241	Gb_17408	sense-overlapping	scaffold2649:70519:114574:-	1571	3
TCONS_00011218	121.0108	146.9755	112.7718	120.9266	73.49376	74.18368	XLOC_008241	Gb_17408	sense-overlapping	scaffold2649:101365:114574:-	1243	2
TCONS_00011254	17.05594	20.22182	15.61876	21.07893	24.44207	16.48724	XLOC_008268		intergenic	scaffold2667:603947:615381:+	329	2
TCONS_00011309	8.559299	7.407352	7.495698	3.526588	3.995607	2.275573	XLOC_008305		intergenic	scaffold26818:7061:30655:+	558	2
TCONS_00011321	12.67813	15.62509	12.23396	7.582511	8.829626	7.782992	XLOC_008312	Gb_17603	sense-overlapping	scaffold2688:1415368:1475375:+	587	3
TCONS_00011335	738.7874	877.1446	1079.926	950.6188	1064.248	791.7297	XLOC_008323		intergenic	scaffold269:1072740:1237275:+	453	3
TCONS_00011339	13.23586	32.96871	39.68314	21.63884	16.96145	12.10376	XLOC_008327	Gb_17630	antisense	scaffold2690:657978:663544:-	315	2
TCONS_00011357	12.52696	6.937399	11.33218	6.569508	6.922671	7.63626	XLOC_008342		intergenic	scaffold2693:91:640:+	514	2
TCONS_00011358	104.0812	121.3819	139.0298	130.8845	91.68011	134.2881	XLOC_008343		intergenic	scaffold2693:6:642:-	601	2
TCONS_00011394	14.6894	12.30875	8.886693	6.269935	2.842157	3.64433	XLOC_008367		intergenic	scaffold270:358323:368733:-	466	3
TCONS_00011412	2.380797	3.919349	3.278222	2.991587	2.71999	2.526051	XLOC_008382		intergenic	scaffold2702:60:10520:-	1175	2
TCONS_00011418	96.58962	27.98192	38.41502	10.86517	19.29801	20.39244	XLOC_008387		intergenic	scaffold2707:257308:368647:-	638	2
TCONS_00011445	90.4872	102.5461	103.3341	143.0906	77.39628	117.6035	XLOC_008406		intergenic	scaffold27185:377071:390958:+	299	2
TCONS_00011479	0.3738978	0.2881288	0.7179489	0.753704	0.829028	0.1870892	XLOC_008436		intergenic	scaffold273:177860:190857:+	475	2
TCONS_00011483	37.14123	28.46782	23.40382	11.89377	23.21445	20.9985	XLOC_008440	Gb_17853	sense-overlapping	scaffold273:3491445:3568421:+	595	2
TCONS_00011494	43.43116	31.26448	39.11735	20.08959	16.13286	14.32231	XLOC_008447		intergenic	scaffold273:4807882:4809172:-	594	2
TCONS_00011497	5.398642	4.668529	3.867041	4.566839	2.876737	3.650537	XLOC_008450	Gb_17873	sense-overlapping	scaffold273:5620168:5630298:-	560	2
TCONS_00011499	5.4934	6.904378	6.495569	4.157757	4.276118	3.580246	XLOC_008450	Gb_17873	sense-overlapping	scaffold273:5626834:5630221:-	968	2
TCONS_00011506	5.808133	4.395037	5.395791	3.23403	3.626085	2.774227	XLOC_008455	Gb_17879	sense-overlapping	scaffold2730:1509305:1512413:+	1966	2
TCONS_00011539	133.8702	76.52086	79.01809	54.97403	58.19213	70.70194	XLOC_008481	Gb_17938	intronic	scaffold2738:599553:607089:-	707	2
TCONS_00011555	1889.753	1543.176	1655.236	1771.524	1697.12	1695.259	XLOC_008494	Gb_17982	sense-overlapping	scaffold27414:401498:402754:+	1219	2
TCONS_00011575	8.4267	5.303691	8.607412	3.883868	4.332002	3.119133	XLOC_008512	Gb_18013	sense-overlapping	scaffold2756:1043110:1065372:+	714	2
TCONS_00011585	1.420587e-17	1.945372	5.554593	6.724415	4.7617	0.9575519	XLOC_008520		intergenic	scaffold2759:438058:445342:-	392	2
TCONS_00011612	4.679005	6.317006	8.129262	6.519957	4.847359	2.468612	XLOC_008538		intergenic	scaffold2766:22411:23207:+	674	2
TCONS_00011615	1.074489	1.662336	3.386283e-31	2.571232	1.971648e-33	0.3065387	XLOC_008541	Gb_18078	sense-overlapping	scaffold27662:59024:61763:-	345	2
TCONS_00011636	1.94075e-09	0.000114078	1.543126e-21	0.8227325	4.529776e-29	0.0002194902	XLOC_008557	Gb_18121	sense-overlapping	scaffold2774:1545:66326:+	212	2
TCONS_00011637	9.74964e-08	0.0005117595	50.51077	0.002469386	0.9866246	23.56858	XLOC_008557	Gb_18121	sense-overlapping	scaffold2774:14834:66326:+	214	2
TCONS_00011638	1.773523e-11	26.37528	3.644855	1.710601e-12	1.841238e-10	1.862008e-11	XLOC_008557	Gb_18121	sense-overlapping	scaffold2774:15240:66330:+	218	2
TCONS_00011639	0.00048892	15.00601	0.01870332	1.430836e-07	8.150296e-19	9.900902	XLOC_008557	Gb_18123	sense-overlapping	scaffold2774:24422:66326:+	213	2
TCONS_00011640	25.71351	8.091989	3.277131	9.471467e-09	0.04741203	10.02196	XLOC_008557	Gb_18123	sense-overlapping	scaffold2774:26915:66330:+	221	2
TCONS_00011641	16.55559	83.20386	29.94449	55.50981	24.95265	35.60968	XLOC_008558		intergenic	scaffold2774:31188:37459:+	242	2
TCONS_00011642	5.009156e-10	178.9216	0.167902	4.212781e-09	56.01372	10.75472	XLOC_008557	Gb_18123	sense-overlapping	scaffold2774:45969:66327:+	214	2
TCONS_00011643	2.826728e-05	5.538606e-06	2.297563e-10	6.057213e-06	2.398591e-08	9.977061e-07	XLOC_008557		intergenic	scaffold2774:61246:66327:+	214	2
TCONS_00011644	251.8625	43.58311	2.720301e-26	6.289466e-10	1.302137e-17	32.57473	XLOC_008557		intergenic	scaffold2774:63078:66326:+	212	2
TCONS_00011649	2.263394	3.415298e-10	1.440932e-12	4.94187e-10	0.3407413	2.470153e-08	XLOC_008563		intergenic	scaffold2774:59677:60653:-	512	2
TCONS_00011650	0.0001253993	1.596664e-15	4.859073e-16	7.206434e-14	7.690629e-07	5.650286e-15	XLOC_008563		intergenic	scaffold2774:59677:60653:-	512	2
TCONS_00011651	10.68795	9.452393	8.310176	10.88639	5.256408	6.575081	XLOC_008563		intergenic	scaffold2774:59679:60630:-	751	2
TCONS_00011655	3.702611	2.034162	1.877028	0.751992	0.5370771	0.9391385	XLOC_008567		intergenic	scaffold2778:539914:541139:+	840	2
TCONS_00011674	2.82466	3.896939	4.357968	1.265561	1.244992	1.53235	XLOC_008582		intergenic	scaffold27844:237408:277240:+	428	2
TCONS_00011679	1.695413e-29	1.291729e-30	1.479941e-30	0.1160976	2.53874e-32	0.1071533	XLOC_008587		intergenic	scaffold2785:13307:24319:-	530	2
TCONS_00011682	23.94242	22.91073	21.78036	17.04974	18.06747	24.99427	XLOC_008590	Gb_18184	antisense	scaffold2785:39032:41935:-	484	2
TCONS_00011683	397.7392	561.0295	449.0429	466.139	391.0178	271.5697	XLOC_008590	Gb_18184	antisense	scaffold2785:39036:41935:-	498	2
TCONS_00011690	24.03553	16.59883	15.34897	11.81752	14.52319	3.425721	XLOC_008596	Gb_18204	antisense	scaffold2787:3510296:3525977:+	237	2
TCONS_00011765	14.95129	4.171075	8.030384	2.391981	2.316843	1.958592	XLOC_008659	Gb_18336	antisense	scaffold2808:152180:199778:+	298	3
TCONS_00011766	22.17963	5.827725	10.39665	2.35797	3.583591	1.953827	XLOC_008660		intergenic	scaffold2808:406798:410648:+	421	2
TCONS_00011768	0.07512091	1.519104e-08	0.6439682	1.361286e-09	0.5201226	0.1744295	XLOC_008660		intergenic	scaffold2808:406798:422509:+	419	3
TCONS_00011775	44.79812	38.39719	48.62774	22.75091	20.6487	20.9945	XLOC_008666		intergenic	scaffold28113:89499:92907:+	648	2
TCONS_00011776	0.7682036	0.07271995	0.614205	0.9192827	0.1320693	9.39004e-05	XLOC_008666		intergenic	scaffold28113:89516:93593:+	1318	2
TCONS_00011777	2.906761	2.368503	2.546466	2.169345	1.29092	2.165279	XLOC_008667	Gb_18353	antisense	scaffold28117:54571:75889:+	732	3
TCONS_00011778	0.1054603	1.445712	1.641236	2.809334	4.058336	1.681126	XLOC_008668		intergenic	scaffold2812:1065943:1068289:+	810	2
TCONS_00011813	50.10882	52.78996	121.5142	82.51006	40.36424	61.22067	XLOC_008692		intergenic	scaffold283:803892:829620:+	311	2
TCONS_00011814	31.46294	126.4472	44.36541	31.2756	16.12997	26.87647	XLOC_008692		intergenic	scaffold283:803892:847834:+	318	2
TCONS_00011826	115.6291	81.63557	86.78713	81.19667	86.32466	110.6093	XLOC_008703		intergenic	scaffold2833:96770:132464:+	364	2
TCONS_00011827	2379.222	2468.051	2645.299	3109.607	2945.947	2862.114	XLOC_008704	Gb_18471	antisense	scaffold2833:11800:132467:-	346	3
TCONS_00011828	166.7849	182.9165	236.6618	244.5159	337.6259	305.7226	XLOC_008704	Gb_18471	antisense	scaffold2833:27167:132464:-	344	3
TCONS_00011857	5.537231	6.780605	7.709548	4.241678	3.847447	4.698994	XLOC_008725	Gb_18520	intronic	scaffold285:436502:465302:+	815	5
TCONS_00011867	2.010766	2.58341	3.138695	3.032295	2.496803	2.392699	XLOC_008733		intergenic	scaffold2854:2726445:2752696:-	418	2
TCONS_00011890	810.9033	1047.283	1237.832	1759.801	1573.264	1879.779	XLOC_008748	Gb_18574	sense-overlapping	scaffold2861:1649390:1652101:-	288	2
TCONS_00011896	5.976097	3.898725	5.127786	4.089618	1.880856	4.138444	XLOC_008753		intergenic	scaffold2865:887098:887586:-	407	2
TCONS_00011903	463.8252	227.3326	250.9612	104.2728	185.1475	193.9502	XLOC_008758		intergenic	scaffold28683:218712:418426:+	667	4
TCONS_00011904	103.1026	44.44107	56.4954	24.8177	47.6959	24.20635	XLOC_008758		intergenic	scaffold28683:268903:441305:+	747	4
TCONS_00011905	149.4097	37.01152	54.05789	18.63006	24.38575	22.21212	XLOC_008759		intergenic	scaffold28683:363819:364802:+	845	2
TCONS_00011906	21.06792	5.436518	8.808932	8.00946	12.94077	3.105282	XLOC_008758		intergenic	scaffold28683:417596:441284:+	662	3
TCONS_00011907	9.261407e-05	1.048751e-08	0.0004593897	2.251417e-07	2.979938e-08	2.788059e-11	XLOC_008758		intergenic	scaffold28683:417596:441284:+	662	3
TCONS_00011908	289.9037	122.1652	123.7324	59.59044	120.7628	74.54765	XLOC_008758		intergenic	scaffold28683:417626:441212:+	619	3
TCONS_00011909	8.719205	16.59322	7.655772	4.964714	16.2494	5.410248	XLOC_008758		intergenic	scaffold28683:440518:441305:+	649	2
TCONS_00011911	0.8228796	4.006136	0.5139843	0.1041408	1.270579	0.1985422	XLOC_008761	Gb_18604	sense-overlapping	scaffold2869:3909692:3942852:+	592	3
TCONS_00011912	2.051637	5.151054	1.667694	0.2238981	0.924231	0.3416193	XLOC_008761	Gb_18604	sense-overlapping	scaffold2869:3910288:3957589:+	589	3
TCONS_00011913	186.8767	316.7679	177.0141	16.61766	15.42114	36.30464	XLOC_008761	Gb_18604	sense-overlapping	scaffold2869:3911333:3916077:+	596	2
TCONS_00011915	11.22314	9.280781	6.62929	0.6445879	1.659826	0.7474971	XLOC_008761	Gb_18604	sense-overlapping	scaffold2869:3911340:3944501:+	573	2
TCONS_00011916	8.128016	17.86471	8.625316	0.622927	2.5939	1.509009	XLOC_008761	Gb_18604	sense-overlapping	scaffold2869:3911340:3951687:+	574	2
TCONS_00011919	966.7214	889.7013	1270.018	1398.619	1622.379	1467.097	XLOC_008763	Gb_18607	sense-overlapping	scaffold2869:4393307:4461074:+	293	2
TCONS_00011920	349.396	504.2455	596.7272	761.9794	683.7006	751.8018	XLOC_008763	Gb_18607	sense-overlapping	scaffold2869:4423385:4488042:+	279	3
TCONS_00011921	219.7507	249.9756	306.8463	300.7616	329.711	260.8947	XLOC_008764	Gb_18608	sense-overlapping	scaffold2869:4459034:4460110:+	345	2
TCONS_00011922	356.2576	543.925	374.6091	600.1163	668.969	624.9239	XLOC_008764	Gb_18608	sense-overlapping	scaffold2869:4459080:4460098:+	286	2
TCONS_00011923	0.01150226	0.01724923	0.006285315	0.0007277254	0.001544857	0.001802645	XLOC_008765		intergenic	scaffold2869:4484633:4485581:+	377	2
TCONS_00011932	20.65777	21.75657	26.38816	9.043123	8.448847	9.215848	XLOC_008774	Gb_18619	intronic	scaffold2869:4251265:4258399:-	1724	2
TCONS_00011933	43.8612	51.54052	24.63207	36.77194	19.79913	32.70024	XLOC_008774	Gb_18619	intronic	scaffold2869:4251286:4258392:-	2770	2
TCONS_00011934	0.7137868	0.4919033	0.5072817	0.2043876	0.4914224	0.4479025	XLOC_008774	Gb_18619	intronic	scaffold2869:4251300:4258392:-	1580	2
TCONS_00011935	6.345738	7.755177	6.482875	3.792733	5.000741	4.069253	XLOC_008774	Gb_18619	intronic	scaffold2869:4251301:4258469:-	862	2
TCONS_00011936	3.603764	3.915385	2.69657	0.6516486	0.4518521	0.3494925	XLOC_008774	Gb_18619	intronic	scaffold2869:4251301:4258469:-	1782	2
TCONS_00011937	0.4288182	1.494882	0.9844613	0.1789971	0.2143872	1.96296	XLOC_008774	Gb_18619	intronic	scaffold2869:4251301:4258469:-	1709	2
TCONS_00011938	3.979989	2.382176	4.771541	1.46877	0.6952787	0.9138194	XLOC_008774	Gb_18619	intronic	scaffold2869:4251301:4258469:-	1876	2
TCONS_00011939	1.478897	0.9888158	0.1992271	0.2696922	0.4252061	0.31337	XLOC_008774	Gb_18619	intronic	scaffold2869:4251304:4258395:-	1712	2
TCONS_00011940	77.07686	104.9902	102.7634	67.3797	43.51862	44.37291	XLOC_008774	Gb_18619	intronic	scaffold2869:4251304:4258395:-	2838	2
TCONS_00011942	0.01999517	0.8865982	0.1159182	0.04004753	0.05204197	8.949953e-05	XLOC_008774	Gb_18619	intronic	scaffold2869:4251304:4258396:-	1376	2
TCONS_00011949	0.7705158	2.202758	1.385544	3.822678	6.638688	6.491385	XLOC_008778		intergenic	scaffold2869:4469106:4494052:-	341	3
TCONS_00011950	140.1936	142.9608	104.8872	172.3809	91.60472	158.5352	XLOC_008778		intergenic	scaffold2869:4469802:4473733:-	319	2
TCONS_00011951	2271.128	2624.216	2982.701	3539.437	3980.228	3966.252	XLOC_008779	Gb_18620	sense-overlapping	scaffold2869:4493417:4545031:-	396	3
TCONS_00011952	1134.248	1209.67	1436.122	1847.209	2020.484	2070.57	XLOC_008779	Gb_18620	sense-overlapping	scaffold2869:4494637:4528381:-	658	2
TCONS_00011981	17.16801	7.334156	7.414533	2.513928	3.385336	4.98676	XLOC_008804		intergenic	scaffold2874:282087:291417:+	498	2
TCONS_00012026	2838.66	4295.685	3972.842	5937.077	5794.714	4915.104	XLOC_008843		intergenic	scaffold2890:338608:338946:+	237	2
TCONS_00012027	90.97236	70.21064	96.24586	146.5356	229.7484	217.7279	XLOC_008843		intergenic	scaffold2890:338609:435165:+	225	2
TCONS_00012046	398.244	345.5872	242.2966	89.17055	45.47471	90.04085	XLOC_008854	Gb_18812	sense-overlapping	scaffold2892:2889089:2896721:-	302	2
TCONS_00012059	7.891801e-32	0.9970208	6.053967e-30	7.310373e-35	0.7685387	8.234224e-21	XLOC_008867		intergenic	scaffold290:1669063:1669451:+	228	3
TCONS_00012113	36.07862	12.05192	13.98593	8.297476	14.47562	13.39204	XLOC_008906	Gb_18925	sense-overlapping	scaffold291:3370872:3376036:-	386	2
TCONS_00012166	10.90178	22.73959	21.0981	8.682794	2.447447	5.257672	XLOC_008942	Gb_18999	sense-overlapping	scaffold29188:17269:17774:-	232	2
TCONS_00012207	134.5971	152.2181	174.0621	182.1556	195.9516	221.6631	XLOC_008967		intergenic	scaffold2927:2362190:2383321:-	485	2
TCONS_00012211	1.502509	1.646053	2.999579	2.88051	1.345702	1.100665	XLOC_008970		intergenic	scaffold293:32547:59024:+	760	2
TCONS_00012232	7.881178	5.218352	2.749273	6.672473	4.304157	4.307551	XLOC_008989		intergenic	scaffold29341:12785:14149:-	993	2
TCONS_00012233	1527.24	1208.122	1319.624	1299.425	1504.431	1510.199	XLOC_008989		intergenic	scaffold29341:12979:13798:-	786	2
TCONS_00012234	1373.785	1079.497	1066.011	1082.604	1335.374	1358.484	XLOC_008989		intergenic	scaffold29341:12979:13798:-	782	2
TCONS_00012235	91.56908	70.66003	153.3696	200.2922	83.94079	144.8623	XLOC_008989	Gb_19096	sense-overlapping	scaffold29341:12979:65930:-	807	2
TCONS_00012238	154.0456	140.7769	86.39643	128.8809	111.8498	117.037	XLOC_008991		intergenic	scaffold2935:474882:479568:+	283	2
TCONS_00012281	3.129987	0.8339498	0.9243677	0.9047742	0.2538607	1.204418	XLOC_009009		intergenic	scaffold2944:2755411:2762958:+	363	2
TCONS_00012298	18.01962	16.09815	21.26793	7.825455	7.735187	7.269755	XLOC_009023		intergenic	scaffold29466:183876:184411:+	318	3
TCONS_00012300	1.998533	3.666818	5.188118	12.20926	6.712103	4.77874	XLOC_009025		intergenic	scaffold2947:531881:614814:+	267	2
TCONS_00012301	1.722082	1.881491	1.656723	26.54876	0.4642954	9.778652	XLOC_009025		intergenic	scaffold2947:564206:614802:+	266	2
TCONS_00012304	3773.667	4019.59	5726.121	5353.241	6361.945	3804.558	XLOC_009028	Gb_19166	sense-overlapping	scaffold2947:569967:619122:-	297	2
TCONS_00012305	4.713424	4.803439	8.015657	5.406508	6.113631	11.64495	XLOC_009028	Gb_19166	sense-overlapping	scaffold2947:618527:619104:-	410	2
TCONS_00012306	308.2659	356.0367	330.2417	536.1792	517.2023	487.3814	XLOC_009028	Gb_19166	sense-overlapping	scaffold2947:620308:620977:-	333	2
TCONS_00012372	2.875712	8.577064	4.135392	3.604395	4.237627	5.275933	XLOC_009075		intergenic	scaffold2973:920207:927644:-	595	2
TCONS_00012419	1.616266	0.3724351	1.453286	1.112817	3.197973	1.135708	XLOC_009108	Gb_19345	sense-overlapping	scaffold2982:2257523:2258306:-	577	2
TCONS_00012443	10.7678	18.55566	11.59511	10.75911	5.5149	5.442539	XLOC_009129		intergenic	scaffold2991:6:6284:+	572	2
TCONS_00012445	3.079447e-15	3.319044e-16	1.398453e-17	4.273355e-09	3.27991e-18	3.887903e-18	XLOC_009131	Gb_19393	sense-overlapping	scaffold2991:243:27932:-	533	2
TCONS_00012448	1653.382	1393.858	1625.34	1467.798	1481.713	1412.314	XLOC_009134		intergenic	scaffold2992:1537816:1538060:+	215	2
TCONS_00012455	744.2459	624.921	657.8665	583.7939	699.4403	745.536	XLOC_009140		intergenic	scaffold2993:101:679:+	461	2
TCONS_00012456	0.4224627	6.96857e-06	0.4244201	0.6691483	0.4174409	0.905221	XLOC_009140		intergenic	scaffold2993:101:679:+	536	2
TCONS_00012485	27.53621	28.1389	42.25013	19.76382	13.36421	20.87948	XLOC_009164		intergenic	scaffold3005:658:41198:+	463	2
TCONS_00012486	6.793077e-18	4.053604e-17	1.028271e-28	0.3126988	1.287185e-27	2.277979e-25	XLOC_009164		intergenic	scaffold3005:660:40058:+	235	2
TCONS_00012487	3.648493	3.057357	3.381094	2.221585	2.706797	1.171437	XLOC_009164		intergenic	scaffold3005:660:41088:+	577	2
TCONS_00012488	187.7351	138.3769	118.4977	90.23491	54.85225	102.4596	XLOC_009164		intergenic	scaffold3005:660:41105:+	326	2
TCONS_00012489	4.134293e-21	3.125234e-12	8.054346e-28	3.097006e-14	3.845177e-27	0.9548918	XLOC_009164		intergenic	scaffold3005:660:41112:+	326	2
TCONS_00012490	33.57558	27.30213	36.12734	25.05065	18.85349	28.94975	XLOC_009165		intergenic	scaffold3005:41967:42959:+	570	2
TCONS_00012491	33.57558	27.30213	36.12734	25.05065	18.85349	28.94975	XLOC_009165		intergenic	scaffold3005:41967:42959:+	570	2
TCONS_00012492	33.57558	27.30213	36.12734	25.05065	18.85349	28.94975	XLOC_009165		intergenic	scaffold3005:41967:42959:+	570	2
TCONS_00012493	0.2482889	1.365458	0.07332816	0.6090547	0.0001027728	1.442165e-12	XLOC_009165		intergenic	scaffold3005:41999:42933:+	670	2
TCONS_00012494	4.000118e-17	1.53768e-21	3.28981e-10	4.511812e-14	0.1168753	3.198478e-20	XLOC_009165		intergenic	scaffold3005:41999:42933:+	512	2
TCONS_00012495	20.09773	32.74938	9.738855	30.57458	20.16538	6.083184e-05	XLOC_009165		intergenic	scaffold3005:41999:42959:+	538	2
TCONS_00012496	1.883867	1.283695	2.00254	1.196073	0.9972115	0.9859184	XLOC_009165		intergenic	scaffold3005:42000:42953:+	756	2
TCONS_00012497	0.8249089	1.67145	2.027174	2.277081	2.322727	1.05576	XLOC_009165		intergenic	scaffold3005:42000:42953:+	697	2
TCONS_00012499	136.9172	215.5774	178.4088	272.0219	172.4707	206.9992	XLOC_009167		intergenic	scaffold3005:55114:55800:+	388	2
TCONS_00012557	433.2092	305.6504	237.5009	206.3219	188.1817	3096.007	XLOC_009215		intergenic	scaffold3031:1881714:1971561:+	206	3
TCONS_00012560	10.04243	5.398099	9.367752	5.727064	5.370622	2.476896	XLOC_009218	Gb_19585	antisense	scaffold3031:2988567:3034846:+	466	2
TCONS_00012607	16.75306	13.69742	14.53863	13.39156	10.57674	9.46627	XLOC_009261	Gb_19666	antisense	scaffold305:290079:476550:+	601	6
TCONS_00012608	2.542903	1.688411	3.581153	5.643888	2.980723	3.228139	XLOC_009261	Gb_19666	antisense	scaffold305:290079:476550:+	592	6
TCONS_00012641	10.57184	6.739348	2.703841	1.29275	1.521206	1.760042	XLOC_009282	Gb_19698	antisense	scaffold306:3751465:3762589:-	512	2
TCONS_00012647	8.825055	8.407618	9.133766	8.472996	24.65727	6.043062	XLOC_009286		intergenic	scaffold3063:1072418:1084821:-	262	2
TCONS_00012701	135.1571	204.6324	205.2307	406.6715	237.8417	359.3095	XLOC_009308		intergenic	scaffold3074:2076730:2087569:+	243	3
TCONS_00012702	1850.497	1762.403	2050.692	2662.616	3031.688	2745.514	XLOC_009309	Gb_19751	intronic	scaffold3074:363604:384838:-	830	2
TCONS_00012705	3.504694	4.145389	3.283208	9.208758	4.501878	8.206876	XLOC_009312		intergenic	scaffold3074:2288753:2295611:-	261	2
TCONS_00012717	2.820476	0.06122108	2.721252	0.8100087	2.378074	0.3625391	XLOC_009322	Gb_19796	sense-overlapping	scaffold3084:359166:359699:-	444	2
TCONS_00012718	227.7773	281.1249	227.9736	270.0096	167.5778	168.3484	XLOC_009322	Gb_19796	sense-overlapping	scaffold3084:359166:394213:-	542	2
TCONS_00012766	29.01532	14.47988	21.50167	8.686914	11.21892	8.488195	XLOC_009356	Gb_19853	sense-overlapping	scaffold31:1258996:1272948:+	324	2
TCONS_00012767	40.62941	37.31418	45.38623	34.2318	29.64357	28.95004	XLOC_009357	Gb_19856	sense-overlapping	scaffold31:1518787:1520890:+	917	3
TCONS_00012770	3.844235	1.757912	2.095691	0.8849189	1.22399	0.7209897	XLOC_009360	Gb_19846	antisense	scaffold31:66530:116131:-	441	3
TCONS_00012771	3.844235	1.757912	2.095691	0.8849189	1.22399	0.7209897	XLOC_009360	Gb_19846	antisense	scaffold31:66530:116131:-	441	3
TCONS_00012779	1.311203	2.385591	2.634771	2.205587	2.278873	0.9712334	XLOC_009367	Gb_19872	sense-overlapping	scaffold31:3242597:3244801:-	2094	3
TCONS_00012780	0.4089362	0.4313268	0.3171654	0.3146185	0.5797608	0.06286418	XLOC_009367	Gb_19872	sense-overlapping	scaffold31:3242597:3244866:-	2040	2
TCONS_00012781	0.006269395	0.006831986	0.0162137	0.002117064	0.005672665	0.003327257	XLOC_009367	Gb_19872	sense-overlapping	scaffold31:3242597:3258357:-	1964	3
TCONS_00012783	0.2523691	0.6437358	1.862197	0.2707657	0.4120263	0.2469509	XLOC_009367	Gb_19872	sense-overlapping	scaffold31:3242599:3258357:-	1726	3
TCONS_00012785	14.71029	12.80918	18.91344	10.56011	11.00876	12.39514	XLOC_009367	Gb_19872	sense-overlapping	scaffold31:3243282:3244804:-	1413	3
TCONS_00012808	18.47811	9.838065	14.07254	7.750951	12.06453	7.381191	XLOC_009380		intergenic	scaffold3109:372715:387274:+	426	2
TCONS_00012814	12.61911	5.58819	12.12093	7.377582	8.441419	5.686368	XLOC_009386		intergenic	scaffold3110:521389:529003:-	517	2
TCONS_00012815	0.1393036	7.473711e-19	3.40244e-22	9.153167e-13	1.264888e-07	8.565545e-22	XLOC_009386		intergenic	scaffold3110:521390:528803:-	316	2
TCONS_00012857	6.86493	4.694896	3.102809	7.875132	8.198833	8.243238	XLOC_009422	Gb_20005	antisense	scaffold3131:844634:852677:-	662	2
TCONS_00012858	12.32665	11.81836	6.120041	12.40881	15.84791	12.66421	XLOC_009422	Gb_20005	antisense	scaffold3131:844639:852427:-	406	2
TCONS_00012859	2.588093e-10	0.001199496	8.801434e-06	5.197403e-06	0.2316518	26.969	XLOC_009422	Gb_20012	intronic	scaffold3131:844642:845274:-	284	2
TCONS_00012860	2.142367e-23	9.966475e-23	1.010622e-22	1.024877e-27	4.607218e-11	4.440026e-24	XLOC_009422	Gb_20005	antisense	scaffold3131:844642:852429:-	405	2
TCONS_00012868	24.38103	13.00292	20.84782	6.063829	6.067912	7.628192	XLOC_009429	Gb_20021	antisense	scaffold31380:27388:70292:-	690	2
TCONS_00012870	345.1796	625.7464	637.8665	930.15	869.5178	463.6379	XLOC_009431		intergenic	scaffold31384:19:324:+	228	2
TCONS_00012875	6622.393	8529.255	7977.463	8451.766	8058.204	9357.627	XLOC_009436		intergenic	scaffold31413:208278:208785:+	306	2
TCONS_00012876	789.1379	234.7445	2285.521	225.4229	1074.268	92.79898	XLOC_009436		intergenic	scaffold31413:208278:213221:+	287	2
TCONS_00012877	1191.181	1974.868	1247.09	2391.183	2321.12	2193.955	XLOC_009436		intergenic	scaffold31413:208278:257678:+	306	2
TCONS_00012891	2.569142	1.495278	1.654356	0.3710753	1.827149	0.4389002	XLOC_009445		intergenic	scaffold3146:75068:218303:+	756	4
TCONS_00012914	95.20886	66.14767	61.0708	78.17691	65.73083	68.35177	XLOC_009464		intergenic	scaffold3152:22:556:+	442	2
TCONS_00012915	7424.367	10475.89	10382.43	13760.93	13056.34	13316.18	XLOC_009465		intergenic	scaffold3152:14:515:-	409	2
TCONS_00012935	4.837556e-11	0.478442	5.02565e-15	0.4988133	0.5200435	7.420128e-13	XLOC_009482	Gb_20138	sense-overlapping	scaffold316:4285064:4310247:+	263	2
TCONS_00012936	483.9337	617.4839	632.8198	888.2575	852.9448	643.8239	XLOC_009482	Gb_20138	sense-overlapping	scaffold316:4285333:4310249:+	260	2
TCONS_00012938	301.0588	436.6551	447.3901	539.5265	436.3132	392.9065	XLOC_009482	Gb_20139	sense-overlapping	scaffold316:4295550:4311726:+	1025	3
TCONS_00012939	2.059542e-11	1.513858	4.084999	1.104102e-06	2.645255e-10	1.176837	XLOC_009482		intergenic	scaffold316:4305180:4310249:+	271	2
TCONS_00012945	22.65153	25.47291	19.77572	24.7622	9.670641	18.73193	XLOC_009485		intergenic	scaffold316:4318245:4319346:+	398	2
TCONS_00012946	30.55894	39.36524	42.91855	54.68768	23.54985	38.7935	XLOC_009486		intergenic	scaffold316:4319428:4320409:+	772	2
TCONS_00012947	3022.821	2720.907	3228.033	2823.429	2526.479	2936.332	XLOC_009487	Gb_20140	sense-overlapping	scaffold316:4323543:4324712:+	387	2
TCONS_00012948	117.4174	73.85355	96.94203	88.35723	86.16904	92.68998	XLOC_009488	Gb_20147	antisense	scaffold316:4325012:4339331:+	489	2
TCONS_00012949	1506.042	2292.868	2218.416	3600.324	3239.581	2332.036	XLOC_009489		intergenic	scaffold316:4341272:4346747:+	285	2
TCONS_00012950	738.2159	911.8641	1013.39	1467.711	1443.503	1066.535	XLOC_009489		intergenic	scaffold316:4341276:4347016:+	549	2
TCONS_00012951	20.87006	9.975435	32.00625	34.90935	37.28016	26.22594	XLOC_009489		intergenic	scaffold316:4341286:4347007:+	529	2
TCONS_00012952	2.171551	5.068518	0.2617576	8.862441	1.128482	9.195224	XLOC_009489		intergenic	scaffold316:4341346:4346748:+	210	2
TCONS_00012954	1.301581e-28	4.149413e-31	0.6177786	0.4376901	6.934035e-32	1.78094e-30	XLOC_009490		intergenic	scaffold316:4358944:4359232:+	251	2
TCONS_00012955	623.537	902.5117	982.7559	1474.344	1247.601	1284.69	XLOC_009489	Gb_20142	sense-overlapping	scaffold316:4361325:4367520:+	556	3
TCONS_00012956	5.694044	4.735116	3.416851	5.405917	4.602074	5.277655	XLOC_009491		intergenic	scaffold316:4369980:4379344:+	1175	2
TCONS_00012957	13.95754	16.35808	18.57432	26.96831	31.2044	37.80672	XLOC_009491		intergenic	scaffold316:4369986:4379342:+	956	2
TCONS_00012958	9.289334	7.603916	11.03005	12.68557	13.50993	21.06394	XLOC_009491		intergenic	scaffold316:4369992:4379344:+	1094	2
TCONS_00012959	0.311059	0.5060888	2.336389	0.6490729	0.5952586	0.6927985	XLOC_009492		intergenic	scaffold316:2884471:2988540:-	547	3
TCONS_00012960	37.67912	28.0604	36.25289	21.50244	19.10012	12.23533	XLOC_009492		intergenic	scaffold316:2894164:2988402:-	414	3
TCONS_00012961	1.038548e-08	6.354255	0.1089165	1.695101	0.06371222	0.6969926	XLOC_009492		intergenic	scaffold316:2894164:2988402:-	415	3
TCONS_00012963	4310.654	4169.834	4516.761	5286.599	5734.515	5672.719	XLOC_009493	Gb_20139	antisense	scaffold316:4250271:4329085:-	438	2
TCONS_00012968	0.5336184	0.1629496	0.2488034	0.8847275	0.5133411	0.6403598	XLOC_009493	Gb_20140	antisense	scaffold316:4320990:4329085:-	587	2
TCONS_00012969	0.2578258	0.36319	0.1333346	1.564925	0.1184332	0.6443329	XLOC_009493	Gb_20147	sense-overlapping	scaffold316:4335676:4336576:-	430	2
TCONS_00012979	243.7614	120.3581	286.5064	163.9571	143.941	36.19874	XLOC_009503	Gb_20159	sense-overlapping	scaffold3166:1112654:1130557:+	422	3
TCONS_00012980	210.2563	185.0323	103.6256	0	45.73994	48.98525	XLOC_009503	Gb_20159	sense-overlapping	scaffold3166:1112715:1134424:+	411	3
TCONS_00012984	2.198268	1.76443	0.7241026	0.4214505	0.6991027	0.3525878	XLOC_009507	Gb_20172	sense-overlapping	scaffold317:547992:651289:-	637	2
TCONS_00012990	6955.992	6972.431	7984.241	8848.265	9888.29	8778.907	XLOC_009513	Gb_20178	antisense	scaffold3170:1181570:1185554:-	335	2
TCONS_00013001	412.6148	499.5983	366.897	353.3662	239.6669	446.8206	XLOC_009521		intergenic	scaffold3176:54:706:-	552	2
TCONS_00013024	420.0739	692.7613	603.6209	758.0073	543.7735	546.5913	XLOC_009533		intergenic	scaffold3180:1:585:+	522	2
TCONS_00013060	488.4965	699.4077	604.755	773.905	671.7586	658.3244	XLOC_009566		intergenic	scaffold3192:101:15437:-	333	2
TCONS_00013061	285.5557	414.5049	368.5533	586.3275	534.1206	443.0571	XLOC_009566		intergenic	scaffold3192:101:42446:-	313	2
TCONS_00013077	3.901516	2.204649	4.088327	0.3568954	0.5156295	0.4482881	XLOC_009580		intergenic	scaffold32:2795169:2797016:-	1761	2
TCONS_00013082	70.90421	104.0834	95.38098	71.54904	42.00653	54.18504	XLOC_009585		intergenic	scaffold3206:67274:160306:-	251	2
TCONS_00013084	28.15115	34.83419	51.80425	91.83767	103.294	44.22461	XLOC_009587		intergenic	scaffold3208:1140745:1167727:+	366	2
TCONS_00013085	7.086178	0.3627284	0.4691112	0.109247	1.17348	1.494009	XLOC_009588	Gb_20327	sense-overlapping	scaffold3208:1871184:1891744:+	977	2
TCONS_00013086	3.557857	0.4949012	0.0003074041	2.527963e-34	1.666581	0.3794376	XLOC_009589		intergenic	scaffold3208:1890774:1891442:+	515	2
TCONS_00013100	3.564179	3.444836	1.011014	1.672949	1.120547	0.1025302	XLOC_009600	Gb_20353	sense-overlapping	scaffold3211:100635:121042:-	701	2
TCONS_00013101	3.533995	1.732967	2.664725	0.7801137	1.671162	0.7850207	XLOC_009600	Gb_20353	sense-overlapping	scaffold3211:100766:121128:-	849	2
TCONS_00013115	19.10466	13.37052	17.43599	8.19876	8.176704	7.636792	XLOC_009610		intergenic	scaffold3214:635483:675349:+	960	2
TCONS_00013116	3.703342	4.776382	5.320138	2.886173	3.697815	2.244735	XLOC_009611		intergenic	scaffold3214:759853:841391:-	1049	5
TCONS_00013208	4.874753	5.969465	7.175044	3.844625	3.214359	3.453938	XLOC_009684		intergenic	scaffold32582:20902:22891:-	552	3
TCONS_00013225	38.67209	27.67914	35.74254	19.64869	16.01477	13.77945	XLOC_009699		intergenic	scaffold3274:3084098:3287516:+	478	4
TCONS_00013265	191.9834	87.65398	68.58894	163.7224	163.7138	115.6693	XLOC_009727		intergenic	scaffold3295:449671:505655:-	252	2
TCONS_00013288	34.78285	37.86162	41.21956	35.75308	26.80287	31.78192	XLOC_009743		intergenic	scaffold33079:3222:10697:-	1873	2
TCONS_00013289	23.08454	49.9366	39.50864	37.7194	15.51232	17.39668	XLOC_009743		intergenic	scaffold33079:4314:10697:-	781	2
TCONS_00013290	0.04414333	0.1568676	0.1022015	0.04439045	0.9186477	0.03748543	XLOC_009743		intergenic	scaffold33079:4314:10697:-	824	2
TCONS_00013291	23.08454	49.9366	39.50864	37.7194	15.51232	17.39668	XLOC_009743		intergenic	scaffold33079:4314:10697:-	781	2
TCONS_00013320	24211.26	20276.89	32803.79	24392.77	36273.63	17436.52	XLOC_009766		intergenic	scaffold3310:1070265:1128314:+	221	2
TCONS_00013321	4709.396	5341.781	1433.332	2389.6	1216.07	4375.978	XLOC_009766		intergenic	scaffold3310:1085675:1128314:+	221	2
TCONS_00013322	69979.59	62014.7	88925.08	77280.89	97185.35	55555.71	XLOC_009766		intergenic	scaffold3310:1100867:1128315:+	224	2
TCONS_00013335	3124.796	3084.597	3469.91	4004.518	3825.098	3997.586	XLOC_009775		intergenic	scaffold3310:1127796:1186490:-	455	2
TCONS_00013337	0.7299081	0.5627789	1.096991	0.6848301	0.5460907	0.438722	XLOC_009776	Gb_20770	sense-overlapping	scaffold3310:1772798:1777000:-	812	2
TCONS_00013341	95.16415	78.69841	87.63448	66.61397	60.06612	96.06021	XLOC_009779		intergenic	scaffold3310:4796953:4844799:-	833	2
TCONS_00013344	12.43708	9.306958	11.15145	5.167639	6.361314	5.020308	XLOC_009782	Gb_20778	sense-overlapping	scaffold3312:250997:254761:-	1640	2
TCONS_00013358	7.805884	7.041078	9.518532	17.60386	16.69313	22.85349	XLOC_009789		intergenic	scaffold3319:893387:948616:-	568	3
TCONS_00013373	411.5825	99.20377	87.31121	38.69431	147.3837	165.5185	XLOC_009802	Gb_20826	sense-overlapping	scaffold3324:2159015:2215000:+	679	2
TCONS_00013376	33.29988	6.802831	8.991656	2.803183	10.75516	6.362816	XLOC_009804	Gb_20827	sense-overlapping	scaffold3324:2411507:2441337:+	912	2
TCONS_00013379	17.46363	4.92567	4.83572	2.368811	2.873276	3.909031	XLOC_009806	Gb_20834	sense-overlapping	scaffold3324:1531834:1585203:-	715	2
TCONS_00013382	26.18829	27.04117	14.23893	262.2515	108.1482	44.72199	XLOC_009809	Gb_20841	antisense	scaffold3329:371397:382187:+	225	2
TCONS_00013389	22.06861	22.96548	24.0841	12.22926	9.677896	15.33187	XLOC_009816		intergenic	scaffold333:1303774:1310944:-	306	2
TCONS_00013410	18.52997	11.69128	20.07094	27.46024	41.05284	30.84733	XLOC_009832	Gb_20881	intronic	scaffold3333:1487186:1534713:+	344	3
TCONS_00013411	10335.18	9963.775	10815.42	17156.62	14396.43	12185.99	XLOC_009832	Gb_20881	intronic	scaffold3333:1510949:1522980:+	300	2
TCONS_00013412	4.759356	1.97219	2.195817	7.168609	13.40889	8.104544	XLOC_009832	Gb_20881	intronic	scaffold3333:1521772:1522980:+	399	2
TCONS_00013422	930.3305	1174.684	1230.103	1605.692	1442.857	1247.51	XLOC_009841		intergenic	scaffold3339:99783:121532:-	270	2
TCONS_00013443	8.036415	1.358375	1.120556	2.02541e-13	6.153058	7.590768	XLOC_009859		intergenic	scaffold3354:2045806:2050681:+	1145	2
TCONS_00013444	3.541529	1.262518	0.4183287	0.09854293	1.574845	1.276407	XLOC_009859	Gb_20937	sense-overlapping	scaffold3354:2045806:2069874:+	2548	2
TCONS_00013447	98.82915	30.05851	6.758615	1.907864	49.32565	32.68039	XLOC_009861	Gb_20941	sense-overlapping	scaffold3354:1456507:1731337:-	559	3
TCONS_00013448	4.789316	3.336312	3.659069	9.081138e-15	1.576574	7.531369	XLOC_009861	Gb_20941	sense-overlapping	scaffold3354:1456507:1899278:-	593	2
TCONS_00013449	6.506659	1.937944	0.06433509	0.016056	2.058973	2.69387	XLOC_009861	Gb_20943	sense-overlapping	scaffold3354:1533605:1641965:-	1635	3
TCONS_00013450	1.904981	0.9627083	0.3626772	0.04821665	0.7696434	1.765607	XLOC_009861	Gb_20943	sense-overlapping	scaffold3354:1557720:1641965:-	2443	2
TCONS_00013451	21.25039	5.363924	2.576881	0.7052012	14.24182	8.848438	XLOC_009861	Gb_20944	sense-overlapping	scaffold3354:1721475:1731315:-	1075	2
TCONS_00013452	0.0003311758	0.1574604	6.951403e-16	1.291478e-31	0.1739823	1.20752e-05	XLOC_009861	Gb_20945	sense-overlapping	scaffold3354:1786158:1899233:-	354	3
TCONS_00013453	13.36804	5.044833e-14	2.374722	5.29161e-48	1.387434	1.978474	XLOC_009861	Gb_20945	sense-overlapping	scaffold3354:1858588:1899350:-	307	2
TCONS_00013507	82.1131	117.0624	111.7049	172.3936	82.1848	74.82633	XLOC_009894		intergenic	scaffold3363:1613453:1618065:-	482	2
TCONS_00013512	6.34273	3.416016	16.27339	19.67728	16.38142	13.46181	XLOC_009897		intergenic	scaffold3365:195537:206013:+	307	2
TCONS_00013513	1.131175e-32	5.076993e-08	1.650215e-28	8.060285e-27	2.466738e-31	0.2713664	XLOC_009897		intergenic	scaffold3365:195550:205942:+	251	2
TCONS_00013518	3.252751	1.517636	1.884626	0.8333473	0.646059	0.7075568	XLOC_009900	Gb_21031	antisense	scaffold3368:477908:526803:-	1414	3
TCONS_00013529	16.3125	5.50458	4.897289	1.237197	7.044477	4.016477	XLOC_009908	Gb_21052	sense-overlapping	scaffold337:1667928:1824664:+	1879	3
TCONS_00013538	2.193646	2.9972	2.815924	2.260434	2.656289	1.682517	XLOC_009912		intergenic	scaffold337:1622846:1623888:-	844	2
TCONS_00013543	1.837727	4.902858	3.681521	0.9844305	0.3532329	0.1622743	XLOC_009915	Gb_21073	sense-overlapping	scaffold3372:394641:447249:+	1032	2
TCONS_00013549	8.402343	4.136297	4.479884	3.581407	4.671426	5.3578	XLOC_009921		intergenic	scaffold3375:370946:392922:+	429	2
TCONS_00013557	2.122661	2.571661	1.997968	0.4868076	1.286558	0.5095286	XLOC_009926		intergenic	scaffold3379:175580:176125:+	467	2
TCONS_00013558	22.88687	15.64883	24.27175	9.577335	10.26974	7.697544	XLOC_009927		intergenic	scaffold3379:694028:697317:+	1897	3
TCONS_00013563	2.865852	1.937178	2.477473	0.9474521	0.9771984	0.9691328	XLOC_009932		intergenic	scaffold3381:521406:532396:-	1217	2
TCONS_00013570	7.901543e-07	0.04535273	0.07706998	0.0002417153	0.1365351	6.534251e-06	XLOC_009938		intergenic	scaffold339:10188:38189:+	1221	2
TCONS_00013571	0.003529641	3.218899	10.80295	27.91857	68.1701	24.25567	XLOC_009938	Gb_21122	antisense	scaffold339:33910:49971:+	388	3
TCONS_00013632	13.82078	12.0776	13.86898	7.000109	6.506409	7.542905	XLOC_009986	Gb_21229	sense-overlapping	scaffold3413:120395:169507:-	796	2
TCONS_00013644	27.21727	31.70241	32.9295	100.7249	53.29157	40.43823	XLOC_009996		intergenic	scaffold3416:479796:480056:-	215	2
TCONS_00013652	36.91586	21.21984	9.459344e-11	34.26062	2.581527	11.86057	XLOC_010003		intergenic	scaffold3422:179930:345471:-	229	2
TCONS_00013677	1.657626	6.696083	3.554689	1.295163	2.919905	3.333746	XLOC_010025		intergenic	scaffold3439:21867:25570:-	322	3
TCONS_00013712	1162.833	1058.161	1030.082	1220.855	1298.07	1148.533	XLOC_010044	Gb_21355	sense-overlapping	scaffold3455:495103:495982:+	295	2
TCONS_00013713	1162.833	1058.161	1030.082	1220.855	1298.07	1148.533	XLOC_010044	Gb_21355	sense-overlapping	scaffold3455:495103:495982:+	295	2
TCONS_00013720	35.46369	63.71181	1.867883e-19	32.4535	3.560057e-22	63.46999	XLOC_010048		intergenic	scaffold3455:3439090:3502908:-	209	4
TCONS_00013725	1.197564	4.066867	0.15353	1.369998	0.0004301887	5.879558	XLOC_010052		intergenic	scaffold34574:615:1511:-	579	2
TCONS_00013726	0.2573869	0.5133051	7.085081e-06	2.327583e-08	0.7441355	0.004304003	XLOC_010052		intergenic	scaffold34574:615:1512:-	574	2
TCONS_00013727	58.43021	63.57818	37.10303	37.37847	34.42634	36.88274	XLOC_010052		intergenic	scaffold34574:615:1512:-	578	2
TCONS_00013728	40.80308	80.07435	67.67141	51.03737	27.19106	28.49676	XLOC_010052		intergenic	scaffold34574:615:1970:-	1028	2
TCONS_00013729	3.437716	14.73058	3.410449	3.949864	1.674615	1.955814	XLOC_010052		intergenic	scaffold34574:615:1970:-	975	2
TCONS_00013730	1.162075	0.6422758	0.3465485	2.14468	2.185876	6.197539	XLOC_010052		intergenic	scaffold34574:615:1971:-	977	2
TCONS_00013731	3.145275	1.405336	7.003593	8.553418	7.519661	4.785169	XLOC_010052		intergenic	scaffold34574:615:1971:-	975	2
TCONS_00013732	40.51761	10.27856	15.148	18.50142	14.43935	18.93465	XLOC_010052		intergenic	scaffold34574:615:1971:-	999	2
TCONS_00013734	57.32276	58.67087	46.18781	29.24932	16.97338	27.08066	XLOC_010052		intergenic	scaffold34574:615:2625:-	631	2
TCONS_00013769	20.29862	7.788633	5.519733	4.493875	5.713367	5.148749	XLOC_010079	Gb_21440	antisense	scaffold3467:954736:956206:+	657	3
TCONS_00013771	22.39953	10.69393	13.37369	4.487716	8.937621	6.897288	XLOC_010079	Gb_21440	antisense	scaffold3467:954739:956103:+	598	2
TCONS_00013783	69.21877	28.45852	30.04794	20.73439	17.64851	9.356738	XLOC_010090		intergenic	scaffold34688:140054:144106:+	1187	3
TCONS_00013784	3.008253	0.46472	1.792683	2.14538	1.591309	0.5938285	XLOC_010091		intergenic	scaffold34688:174644:176111:+	1263	3
TCONS_00013785	22.04181	13.15693	15.91509	14.36354	7.767773	5.790682	XLOC_010091		intergenic	scaffold34688:174966:175837:+	682	3
TCONS_00013793	22.04145	76.21847	116.0897	22.52208	7.424099	3.231398	XLOC_010098	Gb_21480	sense-overlapping	scaffold34723:57525:109218:+	592	3
TCONS_00013796	52.46227	34.89823	35.54742	26.66773	32.55226	28.41835	XLOC_010099		intergenic	scaffold3474:1:552:+	518	2
TCONS_00013797	860.6301	967.518	1064.412	1718.418	1601.334	1274.961	XLOC_010100		intergenic	scaffold3474:13:552:-	506	2
TCONS_00013831	38.16642	22.19973	51.094	32.1845	16.14161	6.154044	XLOC_010121	Gb_21523	sense-overlapping	scaffold3481:196189:203017:+	261	2
TCONS_00013841	24.23509	15.46002	17.10075	14.08442	20.2779	16.14939	XLOC_010127	Gb_21531	intronic	scaffold3481:2050574:2061512:-	672	2
TCONS_00013897	1.074543	0.8566751	1.353283	0.2785904	0.7016104	0.421673	XLOC_010168		intergenic	scaffold3496:236769:238353:+	738	2
TCONS_00013981	6.541637	1.656635	1.296492	0.09814241	1.361019	2.151181	XLOC_010230	Gb_21813	sense-overlapping	scaffold35263:31926:32525:+	346	2
TCONS_00014004	4.482127	3.250751	5.747322	3.437619	3.557045	1.997421	XLOC_010249		intergenic	scaffold3535:774061:776580:+	906	3
TCONS_00014005	2.687892	2.075615	1.517968	1.8345	0.7609829	0.8085352	XLOC_010249		intergenic	scaffold3535:774061:776580:+	907	3
TCONS_00014006	0.7695775	0.5621022	0.7924691	0.3945472	1.15211	1.033895	XLOC_010249		intergenic	scaffold3535:774116:776590:+	863	3
TCONS_00014053	3.202829	2.790402	3.356853	1.961374	1.880749	0.895427	XLOC_010285		intergenic	scaffold354:35801:64917:+	892	2
TCONS_00014124	425.2117	270.9347	252.4663	165.0625	131.1774	182.7516	XLOC_010344	Gb_22065	sense-overlapping	scaffold3582:1342830:1345082:+	1521	2
TCONS_00014150	0.9123053	2.660358	2.792806	1.954255	1.545669	1.025533	XLOC_010365		intergenic	scaffold3598:378537:415742:-	481	2
TCONS_00014169	3.640766	6.658601	6.549538	3.273013	4.956549	4.603975	XLOC_010381	Gb_22148	antisense	scaffold3603:1816966:1820128:-	825	3
TCONS_00014200	30.07018	27.43893	7.750053	17.64557	23.1475	14.13146	XLOC_010404		intergenic	scaffold3619:313424:322213:-	219	2
TCONS_00014255	780.5041	305.8045	702.2904	1583.398	2190.408	1938.827	XLOC_010444		intergenic	scaffold3639:296396:303011:+	272	2
TCONS_00014289	3.351856	2.485369	2.804305	2.748633	2.581019	3.666862	XLOC_010471		intergenic	scaffold3650:53656:60895:+	486	2
TCONS_00014301	6.094763	0.7640976	12.39336	3.980215	5.357955	3.041465	XLOC_010481	Gb_22398	sense-overlapping	scaffold3658:1629030:1675066:+	671	2
TCONS_00014302	3.741835	0.6723257	3.616942	2.441223	3.702412	2.541288	XLOC_010481	Gb_22398	sense-overlapping	scaffold3658:1629036:1675066:+	664	2
TCONS_00014310	7.392116	7.238999	6.890745	4.537877	3.608286	3.732228	XLOC_010486	Gb_22422	sense-overlapping	scaffold3661:1295886:1363414:-	783	2
TCONS_00014313	1.489535	1.933645e-11	0.08972044	0.3384759	0.1379263	0.3199743	XLOC_010489		intergenic	scaffold3664:120070:150822:-	573	2
TCONS_00014314	7.601543	5.34362	5.317192	2.751559	3.461639	3.290188	XLOC_010489		intergenic	scaffold3664:120133:150822:-	742	2
TCONS_00014377	4.369011	2.326509	1.524589	1.105595	0.8244612	1.621783	XLOC_010538	Gb_22558	sense-overlapping	scaffold37:2682508:2683797:+	1254	2
TCONS_00014409	5.234095e-06	1.486196e-07	0.3971873	0.0003243263	0.1637225	2.357423	XLOC_010555		intergenic	scaffold3705:554971:557489:-	488	2
TCONS_00014410	12.08771	0.9035754	3.269125	0.46566	1.782138	1.986554	XLOC_010555		intergenic	scaffold3705:554971:557489:-	488	2
TCONS_00014411	25.94143	7.592161	10.63344	11.89061	3.009013	3.272154	XLOC_010555		intergenic	scaffold3705:554971:557500:-	501	2
TCONS_00014412	10.03291	4.444486	8.985893	5.966896	1.482141	3.53562	XLOC_010555		intergenic	scaffold3705:554973:557500:-	506	2
TCONS_00014418	217.1377	139.642	169.0611	64.95466	62.26689	67.31233	XLOC_010560	Gb_22593	sense-overlapping	scaffold3709:9647:49582:+	304	2
TCONS_00014438	85.52299	53.16869	51.85431	34.21347	38.26431	41.56148	XLOC_010579	Gb_22628	intronic	scaffold372:1208154:1219183:-	870	2
TCONS_00014439	2.215706	1.643408	1.513686	0.5994858	0.01735921	0.1134265	XLOC_010579	Gb_22628	intronic	scaffold372:1208167:1219155:-	829	2
TCONS_00014440	1425.513	1072.734	1405.194	1354.058	1657.514	1256.7	XLOC_010580		intergenic	scaffold3721:584:964:+	305	2
TCONS_00014462	32.62849	27.35532	37.89673	22.73941	24.09435	29.67278	XLOC_010598	Gb_22676	intronic	scaffold373:6096699:6133001:+	476	3
TCONS_00014466	10394.9	12504.77	11875.23	14408.35	13520.47	14453.7	XLOC_010601	Gb_22672	sense-overlapping	scaffold373:5385892:5438822:-	701	3
TCONS_00014540	3.691058	8.749984	10.55723	7.320665	5.661002	5.503804	XLOC_010647		intergenic	scaffold3750:1340558:1341116:-	418	2
TCONS_00014556	19.21621	16.41861	8.50815	9.650604	5.211368	10.00085	XLOC_010658		intergenic	scaffold376:742118:744920:+	549	2
TCONS_00014586	11.06112	11.53749	14.46084	7.217568	5.529522	4.554238	XLOC_010683	Gb_22853	sense-overlapping	scaffold378:35202:131167:+	769	2
TCONS_00014605	45.96001	74.09564	0.007310775	14.53247	4.89303	22.88681	XLOC_010700		intergenic	scaffold3780:1546820:1547075:-	231	2
TCONS_00014619	363.4892	493.6473	518.9538	479.5607	302.4286	397.4038	XLOC_010711	Gb_22914	intronic	scaffold3790:924246:924500:-	221	2
TCONS_00014629	105.6513	79.66514	107.8884	45.47153	54.8483	39.51392	XLOC_010717		intergenic	scaffold3791:1172983:1174020:-	628	3
TCONS_00014664	2.543512	11.27256	9.174026	9.918327	6.847556	13.78445	XLOC_010744	Gb_22988	intronic	scaffold3801:1385541:1402556:+	244	2
TCONS_00014666	1.678665	1.869222	1.473425	2.316223	1.085285	2.269133	XLOC_010746	Gb_22988	intronic	scaffold3801:1375434:1401840:-	447	2
TCONS_00014670	813.087	1009.009	1081.531	1606.854	1457.833	1424.317	XLOC_010749		intergenic	scaffold3807:1:609:-	526	2
TCONS_00014698	28.74097	18.71967	19.67343	12.78513	17.05408	19.81421	XLOC_010772		intergenic	scaffold38169:280463:317460:-	984	2
TCONS_00014707	1.131853	2.946151	6.983748	0.2514107	0.5252541	0.5903154	XLOC_010778		intergenic	scaffold382:3386305:3387908:-	1340	3
TCONS_00014708	1.699391	1.564684	1.856635	0.04576579	0.07409464	0.07403436	XLOC_010778		intergenic	scaffold382:3386445:3387908:-	1185	3
TCONS_00014718	922.8336	953.3263	608.9921	102.3178	161.3703	203.2865	XLOC_010787	Gb_23102	sense-overlapping	scaffold3826:1119670:1178487:-	1050	3
TCONS_00014723	15.67876	17.06721	9.570339	11.99868	14.83418	10.95558	XLOC_010790	Gb_23106	intronic	scaffold3827:183785:191645:+	543	2
TCONS_00014724	4.08822	3.062979	3.117169	0.0002657155	5.842222e-08	1.942917e-10	XLOC_010790	Gb_23106	intronic	scaffold3827:183843:191641:+	481	2
TCONS_00014725	5.458382e-19	0.0001917166	3.10347e-27	3.092579e-26	1.062626e-19	1.362595e-30	XLOC_010790	Gb_23106	intronic	scaffold3827:184091:191645:+	237	2
TCONS_00014740	565.8979	522.206	497.3596	400.0107	305.2387	364.8259	XLOC_010803	Gb_23150	sense-overlapping	scaffold38384:5574:48234:+	403	2
TCONS_00014754	10.07069	4.93596e-16	1.321259e-22	1.093106	3.167399e-11	3.318575e-21	XLOC_010814	Gb_23175	sense-overlapping	scaffold3842:335512:342262:+	302	2
TCONS_00014764	990.019	1292.14	1451.337	1991.695	1868.096	1698.45	XLOC_010824		intergenic	scaffold3849:327406:327985:+	293	2
TCONS_00014797	2.591102	2.154988	4.954861	2.192572	2.474643	1.231269	XLOC_010845		intergenic	scaffold38536:145269:146260:-	785	3
TCONS_00014810	115.0154	140.9053	155.2464	195.8498	165.9777	181.0073	XLOC_010856		intergenic	scaffold3863:1:437:+	376	2
TCONS_00014811	197.4695	141.3664	178.7236	200.7043	210.6258	239.3824	XLOC_010857		intergenic	scaffold3863:1:451:-	390	2
TCONS_00014827	5.670249	3.630431	3.663114	2.173328	1.622737	2.459848	XLOC_010868		intergenic	scaffold38737:395400:397735:+	2292	2
TCONS_00014837	10.18838	24.56103	36.96827	7.451207	2.730879	0.6180302	XLOC_010875	Gb_23304	sense-overlapping	scaffold3879:3473652:3473995:+	222	2
TCONS_00014853	6.540304	5.666052	6.234781	4.189339	2.499987	3.310115	XLOC_010889		intergenic	scaffold3885:380955:388394:-	561	2
TCONS_00014857	3.978792	0.9473648	0.2837698	1.331369e-16	3.274304e-11	1.419641	XLOC_010892		intergenic	scaffold3885:975672:986072:-	452	2
TCONS_00014858	12.59869	8.25243	4.740232	0.8966223	4.152975	2.87557	XLOC_010892		intergenic	scaffold3885:975707:986070:-	415	2
TCONS_00014859	0.1476255	3.955443e-21	0.1443952	1.126571e-29	1.185773e-30	1.106901e-20	XLOC_010892		intergenic	scaffold3885:975755:986072:-	370	2
TCONS_00014872	1.430298	0.6652777	0.7050664	0.4073321	0.6421453	0.09902113	XLOC_010904	Gb_23365	sense-overlapping	scaffold3890:1622306:1714256:-	530	2
TCONS_00014907	1.817578	0.6293442	0.8110905	0.3116411	0.291607	0.4146731	XLOC_010935	Gb_23457	sense-overlapping	scaffold3902:336516:338451:+	1905	2
TCONS_00014960	9.483799	9.762327	18.35864	5.419707	2.504402	2.537625	XLOC_010977	Gb_23554	antisense	scaffold3922:17092:68549:+	899	2
TCONS_00014963	3.409542	1.897829	2.654948	0.8411963	0.9243342	1.184291	XLOC_010978		intergenic	scaffold3922:99116:100156:+	874	2
TCONS_00014967	35.03306	11.57983	6.639797e-08	2.86822	0.6113873	2.673575	XLOC_010982	Gb_23559	intronic	scaffold3925:1176584:1181593:-	212	2
TCONS_00014968	43.87021	61.04036	47.47334	58.51711	8.932336e-07	74.71729	XLOC_010983		intergenic	scaffold39268:35231:82002:+	214	2
TCONS_00014970	480.0442	477.014	514.5949	746.9102	568.056	433.4271	XLOC_010985		intergenic	scaffold3928:55:660:+	439	2
TCONS_00014971	4.283805e-06	0.1763954	1.555886e-05	0.506924	1.930152e-07	0.4223688	XLOC_010985		intergenic	scaffold3928:60:660:+	526	2
TCONS_00014972	2.202973	2.39841	1.276707	2.04922	2.370487	2.34268	XLOC_010986		intergenic	scaffold3928:94:657:-	397	2
TCONS_00014973	6.723332e-05	0.09720854	1.609993	0.8539323	2.537528e-10	2.033225	XLOC_010986		intergenic	scaffold3928:186:655:-	395	2
TCONS_00014990	7.739507	7.053537	10.17238	8.274499	5.325132	7.578091	XLOC_010997		intergenic	scaffold39349:42101:43602:+	704	5
TCONS_00014991	7.062289	9.46016	6.39504	3.756334	9.353958	4.792319	XLOC_010997		intergenic	scaffold39349:42427:43672:+	781	4
TCONS_00015017	1.657471	2.834973	1.752792	2.525451	1.024352	1.458292	XLOC_011019		intergenic	scaffold39467:9322:11533:-	1838	2
TCONS_00015030	8.120419	8.566959	8.74896	9.690087	8.11662	7.835539	XLOC_011030		intergenic	scaffold3951:2072712:2073487:-	623	2
TCONS_00015172	1387.949	1236.576	1182.829	1044.471	1017.898	1134.363	XLOC_011125		intergenic	scaffold40:402690:407781:-	346	2
TCONS_00015225	17.31465	18.43277	32.64043	44.40956	37.06295	42.47764	XLOC_011168		intergenic	scaffold4020:226617:228604:+	486	2
TCONS_00015227	1859.378	2075.824	2937.096	3038.039	3231.718	3454.363	XLOC_011170		intergenic	scaffold4020:226616:228619:-	502	2
TCONS_00015251	2.478957	1.978634	3.634335	2.791329	2.458082	1.315399	XLOC_011190	Gb_24025	sense-overlapping	scaffold403:369737:582109:-	678	4
TCONS_00015293	7.040949	3.292614	5.535498	3.323846	3.603843	2.495578	XLOC_011215		intergenic	scaffold4046:1427222:1427837:+	508	2
TCONS_00015324	31.59447	10.88363	17.42652	11.19236	10.80302	6.585103	XLOC_011240	Gb_24148	intronic	scaffold4061:198507:203738:-	481	2
TCONS_00015376	0.6144418	5.682273	5.376188	13.00735	2.38975	1.103038	XLOC_011283		intergenic	scaffold4082:7:40488:+	403	2
TCONS_00015377	402.9863	443.5216	457.003	730.6752	537.9803	497.3834	XLOC_011283		intergenic	scaffold4082:101:40449:+	452	2
TCONS_00015379	15.46737	57.64953	35.46182	149.3067	39.58073	18.75432	XLOC_011283		intergenic	scaffold4082:104:40472:+	473	2
TCONS_00015380	864.9658	638.9375	691.1724	1170.786	1126.639	1144.629	XLOC_011283		intergenic	scaffold4082:107:40434:+	423	2
TCONS_00015381	0.008003457	0.4517255	0.06014767	0.5174305	0.119742	0.04061202	XLOC_011283		intergenic	scaffold4082:107:40488:+	454	2
TCONS_00015396	33.14735	22.47282	27.37019	16.22559	17.11589	14.10786	XLOC_011296	Gb_24307	sense-overlapping	scaffold4086:1255254:1341122:-	1031	3
TCONS_00015413	81.55862	41.28194	42.39183	39.50209	29.69413	42.10105	XLOC_011313		intergenic	scaffold4090:1283243:1294531:-	598	3
TCONS_00015424	38.08533	18.22945	36.59135	64.16969	73.6276	44.41676	XLOC_011324		intergenic	scaffold4091:1951317:1951615:-	254	2
TCONS_00015425	5.392403	7.243582	3.669856	4.691699	12.17186	5.584489	XLOC_011325		intergenic	scaffold4092:299634:330751:+	248	2
TCONS_00015437	9.529847	5.123466	4.176861	2.805067	2.561723	3.683548	XLOC_011333		intergenic	scaffold4096:2300671:2308700:-	529	2
TCONS_00015440	27.59002	22.35066	16.12452	13.53894	12.00278	9.145412	XLOC_011336		intergenic	scaffold4097:98:558:-	402	2
TCONS_00015454	76.10299	5.029968	55.72142	42.24169	397.5049	98.18781	XLOC_011345		intergenic	scaffold41:2253543:2280421:-	396	2
TCONS_00015497	7.63159	5.918659	10.42669	7.425473	5.120031	4.477395	XLOC_011381		intergenic	scaffold4126:2043173:2044171:+	805	2
TCONS_00015546	0.3530765	0.2030123	0.3811551	0.02160182	0.2049885	0.1834149	XLOC_011412	Gb_24592	sense-overlapping	scaffold4151:521928:548494:-	412	2
TCONS_00015563	10.56106	7.112413	7.074324	4.139476	3.284763	4.2365	XLOC_011427	Gb_24628	sense-overlapping	scaffold416:110867:116704:+	1057	2
TCONS_00015600	6307.738	6478.089	6739.177	7579.682	8165.128	7641.733	XLOC_011457		intergenic	scaffold41716:141427:146028:+	395	2
TCONS_00015601	1429.713	1699.086	2058.999	3601.935	3494.891	3184.99	XLOC_011457		intergenic	scaffold41716:141493:144962:+	333	2
TCONS_00015612	2.547957	1.231425	1.659723	0.5990902	0.6084875	0.1433366	XLOC_011462	Gb_24719	sense-overlapping	scaffold4173:859787:861270:+	1337	2
TCONS_00015613	18.90177	5.826522	7.35717	3.548692	4.178772	8.676831	XLOC_011462	Gb_24719	sense-overlapping	scaffold4173:859798:861279:+	1335	2
TCONS_00015615	4.127236	1.661893	1.731744	1.022249	0.4786687	1.226781	XLOC_011462	Gb_24721	sense-overlapping	scaffold4173:859798:1107576:+	1653	2
TCONS_00015653	430.2222	529.6306	478.5028	420.5495	299.8178	316.8179	XLOC_011480		intergenic	scaffold4183:901502:902129:+	338	2
TCONS_00015660	56.13026	12.14406	43.47695	15.6366	11.66958	25.33554	XLOC_011487		intergenic	scaffold4187:544205:551710:+	267	2
TCONS_00015681	4.636084	1.09711	3.972709	3.928925	3.965478	1.524569	XLOC_011498		intergenic	scaffold4194:183701:191118:+	414	2
TCONS_00015682	346.8404	207.6137	161.6503	150.6458	92.82684	255.8025	XLOC_011499		intergenic	scaffold4194:190388:241255:+	260	2
TCONS_00015741	18.76812	12.2051	23.52681	11.28316	12.90897	6.060193	XLOC_011550		intergenic	scaffold42126:1671:2381:+	359	2
TCONS_00015754	20.95971	13.44077	20.35495	8.460636	7.944023	9.476381	XLOC_011557	Gb_24930	sense-overlapping	scaffold4217:1141768:1236194:-	494	3
TCONS_00015796	158.3296	149.4355	145.117	98.8465	71.2281	101.3308	XLOC_011593	Gb_25020	sense-overlapping	scaffold4230:176903:264127:+	560	3
TCONS_00015818	14.82684	13.33251	11.18332	7.613984	6.963424	7.952182	XLOC_011607	Gb_25052	sense-overlapping	scaffold4235:508383:512167:+	480	3
TCONS_00015839	1838.437	1512.797	1744.44	1877.487	1530.956	1666.291	XLOC_011627		intergenic	scaffold4241:1583544:1599236:-	455	2
TCONS_00015855	0.459481	3.485465	2.907486	5.163842	10.30272	0.9237701	XLOC_011640	Gb_25137	sense-overlapping	scaffold4247:910267:1004262:-	256	2
TCONS_00015857	1.897039	16.93768	0.8770999	11.17617	13.04995	14.41655	XLOC_011640		intergenic	scaffold4247:984195:1004264:-	259	2
TCONS_00015858	131.4529	223.7971	92.1235	185.0597	44.80632	434.753	XLOC_011640		intergenic	scaffold4247:991098:1004262:-	257	2
TCONS_00015863	0.4194121	1.230117	1.275486	0.662359	0.5693842	0.4044233	XLOC_011645		intergenic	scaffold425:883556:894859:+	3757	2
TCONS_00015864	12.4173	14.34291	13.53031	13.70031	10.5832	8.786087	XLOC_011645		intergenic	scaffold425:892944:894859:+	1308	2
TCONS_00015865	0.7622131	0.182044	1.96486e-08	0.7814503	7.278456	0.002467576	XLOC_011646	Gb_25148	sense-overlapping	scaffold425:1095647:1112214:+	559	2
TCONS_00015867	53.65121	45.37244	42.7654	26.96697	22.53547	20.76412	XLOC_011646	Gb_25148	sense-overlapping	scaffold425:1095647:1113574:+	1054	3
TCONS_00015868	0.3020138	0.2267078	0.4169616	0.369854	0.03225198	1.637159	XLOC_011646	Gb_25148	sense-overlapping	scaffold425:1095662:1112210:+	1268	2
TCONS_00015869	1.518466e-08	1.351665	5.856682e-08	0.3831801	2.143988	0.649245	XLOC_011646	Gb_25148	sense-overlapping	scaffold425:1095662:1112217:+	572	2
TCONS_00015870	1.691547e-06	4.919158e-09	6.211213e-07	0.2098299	8.22683e-06	2.216046e-07	XLOC_011646	Gb_25148	sense-overlapping	scaffold425:1095662:1112217:+	858	2
TCONS_00015871	3.67316	8.622842	3.129651	2.988745	5.880901	3.326994	XLOC_011646	Gb_25148	sense-overlapping	scaffold425:1095662:1112217:+	1168	2
TCONS_00015872	150.1769	164.9368	125.3066	99.60497	24.50664	76.94298	XLOC_011646	Gb_25148	sense-overlapping	scaffold425:1095662:1112217:+	468	2
TCONS_00015873	8.919292	13.94174	7.018018	6.731458	6.817588	8.179313	XLOC_011646	Gb_25148	sense-overlapping	scaffold425:1095662:1112729:+	831	2
TCONS_00015874	6.274976e-05	0.7509916	0.00994713	0.6204733	6.409945e-05	0.04250129	XLOC_011646	Gb_25148	sense-overlapping	scaffold425:1095662:1113576:+	1041	3
TCONS_00015875	171.7706	137.4048	104.9984	78.60426	46.98288	63.23971	XLOC_011646	Gb_25148	sense-overlapping	scaffold425:1095865:1112195:+	1269	2
TCONS_00015876	0.7663559	0.05808797	0.1733923	0.1933342	0.0225336	0.01809766	XLOC_011646	Gb_25148	sense-overlapping	scaffold425:1095865:1112214:+	1336	2
TCONS_00015877	6.879664	12.08634	10.68727	12.63031	7.457504	5.94059	XLOC_011646	Gb_25148	sense-overlapping	scaffold425:1095865:1112214:+	811	2
TCONS_00015878	0.8387548	2.689115e-20	3.16588e-18	0.1284937	7.113392e-19	0.1355924	XLOC_011646	Gb_25148	sense-overlapping	scaffold425:1095865:1112214:+	548	2
TCONS_00015879	0.08673633	0.08429564	0.5677853	0.004559188	0.1819238	1.60652	XLOC_011646	Gb_25148	sense-overlapping	scaffold425:1095865:1112214:+	731	2
TCONS_00015882	0.002178486	0.0004714321	5.257305	5.013652	2.705961	8.05741	XLOC_011646	Gb_25148	sense-overlapping	scaffold425:1095865:1112726:+	604	2
TCONS_00015883	2.716054e-07	1.748915	0.7614079	0.4974949	0.2067217	1.5496e-06	XLOC_011646	Gb_25148	sense-overlapping	scaffold425:1095865:1112726:+	679	2
TCONS_00015884	3.415667	6.811207	0.8667173	4.623399	3.227812	1.461222	XLOC_011646	Gb_25148	sense-overlapping	scaffold425:1095865:1112827:+	686	2
TCONS_00015885	4.786326e-06	9.299148e-06	0.0001414421	0.0005419208	4.778538e-11	9.391724e-07	XLOC_011646	Gb_25148	sense-overlapping	scaffold425:1095865:1113317:+	980	3
TCONS_00015886	1.07798	0.3746541	0.1719131	0.0184867	4.880032e-06	0.07594641	XLOC_011646	Gb_25148	sense-overlapping	scaffold425:1095865:1113317:+	980	3
TCONS_00015888	975.2355	996.3023	1084.358	824.4016	581.3075	506.5209	XLOC_011646	Gb_25148	sense-overlapping	scaffold425:1095865:1113574:+	871	2
TCONS_00015911	19.2729	6.398871	8.670464	5.093458	6.331323	7.486967	XLOC_011660	Gb_25182	sense-overlapping	scaffold4256:215181:222288:-	482	2
TCONS_00015912	2.606414	2.256642	6.408351e-11	0.244083	0.002023773	0.1075888	XLOC_011660	Gb_25182	sense-overlapping	scaffold4256:215181:222288:-	483	2
TCONS_00015914	64.84958	33.33847	31.63264	16.83464	43.95971	41.74806	XLOC_011660	Gb_25182	sense-overlapping	scaffold4256:215315:222280:-	340	2
TCONS_00015923	15.3693	4.989663	3.378203	0.7316458	5.289215	6.533885	XLOC_011668	Gb_25197	sense-overlapping	scaffold426:795163:997882:-	1227	2
TCONS_00015928	3.098824	2.956873	3.113186	1.557434	2.194011	2.505449	XLOC_011671	Gb_25209	antisense	scaffold4263:20978:143385:+	661	7
TCONS_00015933	19.251	12.00072	16.37863	4.362435	5.50215	5.17714	XLOC_011676	Gb_25220	sense-overlapping	scaffold4270:184726:228036:-	1217	3
TCONS_00015934	0.2920439	2.074069	2.280005	1.75688	1.874614	0.6384527	XLOC_011676	Gb_25220	sense-overlapping	scaffold4270:184791:228036:-	1135	3
TCONS_00015936	3.913784	2.769895	3.268754	1.439524	1.229733	2.46087	XLOC_011678		intergenic	scaffold4271:1148781:1149914:+	684	4
TCONS_00015948	10.25543	8.145927	9.691272	2.274034	4.256772	3.319257	XLOC_011685	Gb_25237	sense-overlapping	scaffold4274:704289:711718:-	472	2
TCONS_00016010	49.23344	54.05336	52.55809	43.10728	35.34625	41.72595	XLOC_011723	Gb_25320	antisense	scaffold4295:3345:52465:+	908	2
TCONS_00016012	17.02989	12.97298	13.58545	8.456713	5.322151	10.13646	XLOC_011723		intergenic	scaffold4295:4067:5082:+	926	2
TCONS_00016013	28.71207	28.88604	27.28606	14.24178	10.7926	10.80554	XLOC_011724		intergenic	scaffold4295:9093:10570:+	638	2
TCONS_00016014	85.84362	122.3636	107.4891	106.9008	66.06933	65.53283	XLOC_011723	Gb_25320	antisense	scaffold4295:37021:60307:+	609	2
TCONS_00016015	32.37293	33.74852	17.49909	8.636239	5.113019	13.09749	XLOC_011725	Gb_25320	antisense	scaffold4295:40237:42937:+	300	2
TCONS_00016045	83.85546	59.41921	54.0989	53.44608	47.6165	54.20049	XLOC_011741		intergenic	scaffold43:1350439:1359836:-	296	2
TCONS_00016050	651.6248	558.1167	527.5333	582.2954	526.0977	663.4725	XLOC_011745		intergenic	scaffold430:1818316:1837301:+	466	2
TCONS_00016115	10.54425	8.512756	11.20418	6.583463	5.007782	4.324249	XLOC_011799	Gb_25496	sense-overlapping	scaffold4323:3372949:3428894:+	1033	4
TCONS_00016136	3.841455	0.01676703	0.01863063	2.946143	24.3429	1.468521e-05	XLOC_011819	Gb_25537	sense-overlapping	scaffold4329:1996557:2095580:-	672	2
TCONS_00016137	1.868604	1.337758	0.004597538	0.4008023	6.039824	0.3074325	XLOC_011819	Gb_25537	sense-overlapping	scaffold4329:1996557:2095580:-	672	2
TCONS_00016138	2.942303	0.07665219	1.370711	0.6715209	14.04036	1.170173	XLOC_011819		intergenic	scaffold4329:2094659:2095580:-	687	2
TCONS_00016172	1.384069	1.708622	2.100924	0.9562875	0.8686821	0.5140443	XLOC_011847		intergenic	scaffold4346:858221:951114:+	1108	2
TCONS_00016179	4.710612	1.259264	1.752479	2.181822	1.53267	1.105344	XLOC_011854		intergenic	scaffold4348:34412:34961:+	427	2
TCONS_00016205	2.601281	6.924657	8.195776	4.659432	1.879216	0.52349	XLOC_011876		intergenic	scaffold436:449437:450497:+	967	2
TCONS_00016226	136.8707	141.8921	138.4503	146.1287	145.486	168.9124	XLOC_011889	Gb_25675	intronic	scaffold4377:385293:405642:+	650	2
TCONS_00016243	186.3101	0.3243202	0.2970045	9.875163	0.08861141	0.1397856	XLOC_011902		intergenic	scaffold4388:320174:346807:+	520	3
TCONS_00016249	5.612196	9.344271	2.603748	2.271277	2.16786	2.829779	XLOC_011906		intergenic	scaffold4392:3:727:+	548	2
TCONS_00016250	21.64392	23.02088	12.05747	16.86797	15.07247	15.09956	XLOC_011906		intergenic	scaffold4392:7:710:+	527	2
TCONS_00016251	35.75249	20.02793	47.93779	72.46009	68.20972	67.68252	XLOC_011906		intergenic	scaffold4392:63:700:+	462	3
TCONS_00016252	78.93707	82.50228	31.06223	110.7468	32.65947	39.44974	XLOC_011907		intergenic	scaffold4392:1:804:-	627	3
TCONS_00016253	401.0154	328.5161	355.0908	247.022	455.5251	420.1703	XLOC_011907		intergenic	scaffold4392:1:804:-	627	2
TCONS_00016254	0.005425194	5.889386e-05	0.006037751	0.004838928	0.001886828	0.004965652	XLOC_011907		intergenic	scaffold4392:3:804:-	625	2
TCONS_00016255	1425.647	1225.238	1160.472	1201.803	1389.078	1471.383	XLOC_011907		intergenic	scaffold4392:3:804:-	542	3
TCONS_00016261	20.01068	22.48419	22.03474	19.44835	19.90154	19.39629	XLOC_011912		intergenic	scaffold4398:801571:871268:+	599	2
TCONS_00016267	1.564847	4.984784	8.453138	0.9157827	0.602086	1.191964	XLOC_011914	Gb_25722	sense-overlapping	scaffold4399:506278:788806:-	373	2
TCONS_00016273	3.786848	2.863546	3.512079	2.274872	2.046521	2.229359	XLOC_011919		intergenic	scaffold44:2308345:2310236:+	1783	2
TCONS_00016276	8.74166	8.701808	6.234378	3.193651	2.279607	4.887683	XLOC_011921		intergenic	scaffold44:2319150:2319840:-	542	2
TCONS_00016277	3.05677	1.112851	4.984363	0.04965769	0.76209	1.217196	XLOC_011921		intergenic	scaffold44:2319150:2319840:-	553	2
TCONS_00016356	10.57625	14.16861	16.0521	4.065706	4.635757	3.316291	XLOC_011981	Gb_25912	sense-overlapping	scaffold4432:9831:35276:-	1204	3
TCONS_00016358	1.529129e-07	2.114093e-08	1.152115e-10	8.255832e-10	1.259529e-05	2.070776e-07	XLOC_011981	Gb_25912	sense-overlapping	scaffold4432:9833:35275:-	1271	3
TCONS_00016362	50.51711	49.06144	74.50763	19.46606	27.77448	22.48232	XLOC_011981	Gb_25912	sense-overlapping	scaffold4432:9857:35275:-	1247	3
TCONS_00016366	26.00225	17.32685	25.35386	12.37563	10.54789	10.13783	XLOC_011983	Gb_25922	sense-overlapping	scaffold4434:647044:867275:-	1052	4
TCONS_00016370	1030.366	1269.552	1326.175	1393.006	1853.976	1499.236	XLOC_011987		intergenic	scaffold4437:149374:150551:-	469	2
TCONS_00016373	385.1993	455.8901	445.8008	761.6355	534.0734	881.3604	XLOC_011990		intergenic	scaffold4437:154794:155328:-	306	2
TCONS_00016374	164.4534	235.515	207.4621	395.3944	288.7869	362.3445	XLOC_011991	Gb_25934	sense-overlapping	scaffold4437:155525:174931:-	530	2
TCONS_00016375	1084.647	838.49	913.57	1019.073	814.9507	1052.922	XLOC_011992	Gb_25935	sense-overlapping	scaffold4437:171235:250645:-	281	2
TCONS_00016396	19.1196	4.053248	0.01544184	0.01059463	11.02007	9.284171	XLOC_012004	Gb_25965	sense-overlapping	scaffold4443:987230:1023061:+	755	2
TCONS_00016397	752.7663	131.7799	74.72855	119.8648	300.2029	97.96376	XLOC_012004	Gb_25965	sense-overlapping	scaffold4443:987241:1023023:+	631	2
TCONS_00016398	10.42748	3.184815	2.296641	3.704028	9.605076	1.815485	XLOC_012004	Gb_25965	sense-overlapping	scaffold4443:987241:1023061:+	669	2
TCONS_00016399	42.93996	11.60124	8.688514	5.892981	16.90145	11.95474	XLOC_012004	Gb_25965	sense-overlapping	scaffold4443:987241:1024233:+	1782	2
TCONS_00016400	1.113687	1.058275	0.07783011	0.4351721	0.1670899	0.1831464	XLOC_012004	Gb_25965	sense-overlapping	scaffold4443:987250:1023062:+	703	2
TCONS_00016402	2376.144	978.6846	611.9075	587.3262	1152.867	375.8767	XLOC_012004	Gb_25965	sense-overlapping	scaffold4443:987253:1023012:+	591	2
TCONS_00016403	93.27778	41.38864	19.10006	57.98929	68.08474	53.35536	XLOC_012004	Gb_25964	sense-overlapping	scaffold4443:987274:999020:+	809	2
TCONS_00016443	1.308729	0.297924	5.420539	3.128448	7.501276	1.9656	XLOC_012037	Gb_26071	intronic	scaffold4468:442453:443287:-	779	2
TCONS_00016444	1966.967	2739.476	2666.911	2851.149	2827.089	2722.593	XLOC_012037	Gb_26071	intronic	scaffold4468:442453:456875:-	491	2
TCONS_00016445	194.9335	284.0764	470.9637	379.4453	354.7293	353.6719	XLOC_012037	Gb_26071	intronic	scaffold4468:442454:443270:-	761	2
TCONS_00016446	3.830998	4.282545	4.09636	5.721491	10.40408	6.00928	XLOC_012037	Gb_26071	intronic	scaffold4468:442454:443270:-	672	2
TCONS_00016453	4.78718	1.115756	2.878245	1.877694	0.5763692	3.603683	XLOC_012043		intergenic	scaffold4475:2072072:2080216:-	776	2
TCONS_00016454	4.193171	3.282158e-11	3.403217e-05	5.946289e-14	1.327744	0.0009152947	XLOC_012043		intergenic	scaffold4475:2072141:2079934:-	424	2
TCONS_00016573	6.890055	11.5137	12.04419	27.6766	67.33619	22.00329	XLOC_012125	Gb_26272	sense-overlapping	scaffold4511:330316:366505:-	339	2
TCONS_00016574	1.286022	536.9572	0.3027858	437.6749	1.521976e-19	184.3334	XLOC_012125	Gb_26270	intronic	scaffold4511:330447:338236:-	207	2
TCONS_00016585	353.0013	358.7435	359.431	452.9647	388.3207	489.1344	XLOC_012133	Gb_26286	sense-overlapping	scaffold4519:26260:80963:+	668	2
TCONS_00016587	1845.516	2549.048	2560.532	3960.696	3520.293	3245.946	XLOC_012133	Gb_26286	sense-overlapping	scaffold4519:26490:47158:+	439	2
TCONS_00016588	497.6545	709.5982	560.1803	996.2237	888.2153	884.7158	XLOC_012133	Gb_26286	sense-overlapping	scaffold4519:26491:28945:+	566	2
TCONS_00016589	2418.23	3017.805	2810.775	4885.122	4887.684	5000.806	XLOC_012133	Gb_26286	sense-overlapping	scaffold4519:27067:109510:+	275	2
TCONS_00016598	0.6895211	2.347135	2.48412	3.392947	0.5966898	1.731915	XLOC_012142	Gb_26291	sense-overlapping	scaffold4519:50828:81175:-	389	3
TCONS_00016600	297.6883	372.4931	315.4299	450.2733	379.3444	411.0723	XLOC_012142	Gb_26291	sense-overlapping	scaffold4519:56361:111220:-	392	3
TCONS_00016621	3.204019	3.832703	3.297761	1.335578	1.710956	0.6031958	XLOC_012158		intergenic	scaffold4527:56592:61133:-	610	3
TCONS_00016622	4.21472	7.507736	4.66532	1.750639	0.8525737	0.9464444	XLOC_012158		intergenic	scaffold4527:56592:61133:-	627	3
TCONS_00016623	2.818127	3.491689	6.579915	2.110969	0.7926728	0.5857325	XLOC_012158		intergenic	scaffold4527:56667:61133:-	561	3
TCONS_00016682	20.88947	29.57637	40.05099	17.13742	6.256572	14.09366	XLOC_012208		intergenic	scaffold4554:1327034:1334537:+	310	2
TCONS_00016717	1402.091	1627.318	1598.802	1381.053	1258.894	951.7518	XLOC_012239	Gb_26512	sense-overlapping	scaffold4566:370874:409453:+	280	3
TCONS_00016722	147.2854	188.795	154.8191	147.7943	96.56022	118.2493	XLOC_012242	Gb_26518	intronic	scaffold4566:398026:405708:-	3127	2
TCONS_00016723	18.04033	30.51173	27.21195	23.76032	25.95721	21.25114	XLOC_012242	Gb_26518	intronic	scaffold4566:398106:401769:-	3000	2
TCONS_00016725	0.4413456	0.7437001	0.7264613	0.1362042	0.09045317	0.5265689	XLOC_012242	Gb_26518	intronic	scaffold4566:399498:401769:-	1610	2
TCONS_00016726	3.428343e-15	3.100499e-15	2.45953e-12	1.866927e-15	1.064479e-14	8.101701e-13	XLOC_012242	Gb_26518	intronic	scaffold4566:399498:402448:-	1126	2
TCONS_00016805	0.7602749	0.3211141	0.3157586	0.1525569	0.007525356	0.588118	XLOC_012307		intergenic	scaffold4602:1118552:1130039:+	475	2
TCONS_00016806	389.1935	306.2712	364.5644	465.6874	385.3793	439.3646	XLOC_012307		intergenic	scaffold4602:1128522:1130037:+	468	2
TCONS_00016807	647.7307	633.4168	652.5507	599.9003	600.6877	870.441	XLOC_012307		intergenic	scaffold4602:1129012:1130039:+	484	2
TCONS_00016810	5.289186	7.13776	3.692197	4.232131	2.783874	2.220928	XLOC_012309	Gb_26671	intronic	scaffold4603:168136:175126:+	296	2
TCONS_00016816	60.25309	19.11307	13.75643	7.045659	24.70682	21.4113	XLOC_012313		intergenic	scaffold4603:2422467:2424097:+	1284	2
TCONS_00016820	3.525556	3.313981	3.804445	1.86968	1.414253	1.580452	XLOC_012317		intergenic	scaffold4606:786381:792446:-	1286	4
TCONS_00016839	4.003958	0.4034169	2.92024	3.3902e-15	6.421475e-13	5.77007e-18	XLOC_012333	Gb_26729	intronic	scaffold4615:2024229:2029895:-	244	2
TCONS_00016840	60.53306	51.59263	44.25204	38.502	30.97207	54.03284	XLOC_012333	Gb_26729	intronic	scaffold4615:2024232:2029914:-	261	2
TCONS_00016911	4.845369	6.978584	2.102369	9.894565	5.085241	3.018525	XLOC_012389		intergenic	scaffold4646:379694:387380:+	365	2
TCONS_00016950	0.7527064	2.51962	2.517003	0.1519858	0.6928267	0.03367564	XLOC_012420	Gb_26965	sense-overlapping	scaffold4664:28848:212660:+	1031	2
TCONS_00016992	50.64331	41.20425	36.96332	35.31222	28.26622	28.35704	XLOC_012447	Gb_27028	sense-overlapping	scaffold469:680972:682721:+	1344	2
TCONS_00016994	105.6595	89.70595	85.17268	51.28869	35.89511	46.13913	XLOC_012448	Gb_27036	antisense	scaffold469:1077991:1078773:+	452	2
TCONS_00017010	814.4465	735.0236	808.0711	1022.674	1210.613	1136.702	XLOC_012463		intergenic	scaffold46956:7812:20529:-	617	2
TCONS_00017054	58.08116	32.34638	43.16715	25.76763	25.3026	31.0626	XLOC_012494		intergenic	scaffold4710:101991:131867:-	426	3
TCONS_00017079	35.71354	22.0545	24.48812	18.68191	17.08377	19.64818	XLOC_012509		intergenic	scaffold4716:646834:648068:+	918	2
TCONS_00017087	19.88755	10.73584	12.29049	7.067909	6.462834	6.479656	XLOC_012516	Gb_27182	antisense	scaffold4717:2412602:2420010:+	461	2
TCONS_00017120	61.80328	45.37425	55.3462	23.73102	28.41688	15.57035	XLOC_012545		intergenic	scaffold47287:1:330:-	225	2
TCONS_00017125	39.33156	39.87803	29.40559	22.37699	28.88608	27.88081	XLOC_012549		intergenic	scaffold4729:1000597:1010889:-	258	2
TCONS_00017159	277.6145	242.2837	227.6683	342.0397	360.3487	488.5376	XLOC_012575	Gb_27294	sense-overlapping	scaffold474:291673:295449:+	920	3
TCONS_00017160	11228.52	10144.65	10179.6	9515.539	11652.05	10657.88	XLOC_012575	Gb_27294	sense-overlapping	scaffold474:294572:321963:+	810	2
TCONS_00017161	22.37009	15.1969	14.17404	16.61218	10.35448	11.68028	XLOC_012576	Gb_27294	antisense	scaffold474:291673:295223:-	764	2
TCONS_00017167	2.097324	1.434863	2.990549	1.384408	1.900866	1.387306	XLOC_012582		intergenic	scaffold4745:2817014:2818871:+	1041	3
TCONS_00017174	0.1099512	0.4399723	0.513378	0.2306368	0.1263976	0.4156389	XLOC_012588	Gb_27319	sense-overlapping	scaffold4748:165660:174307:+	741	2
TCONS_00017233	7.90366	7.116084	7.288609	4.593173	3.382	3.573354	XLOC_012635		intergenic	scaffold4786:5724:6923:-	997	2
TCONS_00017237	67.59187	39.29332	51.56144	48.97329	54.40238	43.94271	XLOC_012639	Gb_27457	antisense	scaffold4787:1243696:1254653:+	786	2
TCONS_00017238	1.537281	0.9585948	1.967234	0.4754561	1.288403	1.553413	XLOC_012639	Gb_27457	antisense	scaffold4787:1243696:1254653:+	1002	2
TCONS_00017239	0.0004707005	0.02321878	2.249928e-16	2.32135e-08	0.06069486	0.2006433	XLOC_012639	Gb_27457	antisense	scaffold4787:1243696:1254653:+	781	2
TCONS_00017240	1.33832	0.6577421	2.440679	1.254404	1.821156	1.107746	XLOC_012639	Gb_27457	antisense	scaffold4787:1243697:1254604:+	994	2
TCONS_00017241	20.67726	16.73476	7.493604	6.78114	4.504218	7.811299	XLOC_012639	Gb_27457	antisense	scaffold4787:1243697:1254604:+	736	2
TCONS_00017281	8.379134	5.423221	7.936682	5.699457	5.487955	6.312316	XLOC_012667	Gb_27515	intronic	scaffold4804:101696:112708:-	696	2
TCONS_00017290	8.401874	9.277623	12.07346	4.631845	3.552798	2.328902	XLOC_012675	Gb_27531	sense-overlapping	scaffold4815:652542:653325:+	692	2
TCONS_00017296	4876.577	6406.295	6678.093	10367.48	10989.49	8650.994	XLOC_012679		intergenic	scaffold4818:313165:326148:+	401	2
TCONS_00017315	0	0.8242791	0	0	0	0	XLOC_012695		intergenic	scaffold4832:546109:555590:+	211	3
TCONS_00017340	6.158582	7.927448	11.36897	4.210775	3.034652	4.998455	XLOC_012717		intergenic	scaffold4845:60953:91801:+	303	2
TCONS_00017361	9.946356	18.92129	15.19751	26.70803	7.264008	28.56993	XLOC_012730	Gb_27660	sense-overlapping	scaffold4860:1053100:1092575:+	265	2
TCONS_00017371	0.6039252	0.5972747	0.2659357	0.4830701	0.1154443	0.3362412	XLOC_012738	Gb_27679	sense-overlapping	scaffold4860:3774962:3777439:-	429	2
TCONS_00017381	7.253074	4.659196	7.831973	3.977041	4.800261	3.0593	XLOC_012743	Gb_27697	sense-overlapping	scaffold4869:74705:124399:+	607	2
TCONS_00017428	27.35595	45.2825	27.68838	27.83429	16.32065	14.84573	XLOC_012775		intergenic	scaffold4888:83:630:+	294	2
TCONS_00017437	7.720299	0.9429315	1.802825	0.3928173	0.4873032	0.2981938	XLOC_012782		intergenic	scaffold4891:1239262:1239866:+	365	2
TCONS_00017438	81.84463	34.66933	24.15534	41.78472	20.26464	43.06869	XLOC_012782		intergenic	scaffold4891:1239265:1240023:+	491	2
TCONS_00017481	2.883141	1.91693	2.245905	1.045887	0.9617856	1.547187	XLOC_012819		intergenic	scaffold4909:458008:461995:+	1478	2
TCONS_00017485	13.76542	10.56559	12.36147	8.190757	6.238752	6.897801	XLOC_012823		intergenic	scaffold4914:295662:296752:-	824	3
TCONS_00017535	21.5888	21.48881	16.69408	14.11788	13.93457	13.85296	XLOC_012859		intergenic	scaffold4931:89875:143126:+	1000	2
TCONS_00017536	0.133455	2.714323e-19	1.397689e-15	0.7731098	6.618018e-16	7.694324e-18	XLOC_012859		intergenic	scaffold4931:134632:143126:+	803	2
TCONS_00017538	17.83804	4.610582	10.55387	10.89726	12.57016	9.72752	XLOC_012861		intergenic	scaffold4931:1012145:1019717:-	647	2
TCONS_00017551	18.75949	11.33605	10.03515	3.681389	3.587852	5.253446	XLOC_012872	Gb_27991	intronic	scaffold4952:1210209:1217681:+	674	2
TCONS_00017580	25.36332	20.51598	22.90595	13.56512	13.23266	17.22846	XLOC_012885	Gb_28017	sense-overlapping	scaffold4958:353074:375549:+	688	2
TCONS_00017583	0.006647322	2.095427	1.557867	48.46035	5.176988	34.58162	XLOC_012886		intergenic	scaffold4959:42668:43273:+	492	2
TCONS_00017585	10.83067	20.39915	22.76607	28.62185	14.71781	13.40124	XLOC_012888		intergenic	scaffold4959:132302:134517:+	339	2
TCONS_00017587	22.09178	17.16747	11.19387	10.1822	5.458949	10.13302	XLOC_012890		intergenic	scaffold4959:132746:135947:-	362	2
TCONS_00017613	3.424981	3.264176	3.441094	1.647633	2.229953	1.973539	XLOC_012910	Gb_28064	sense-overlapping	scaffold4962:938425:941287:+	983	2
TCONS_00017614	10.21882	3.878228	7.451462	6.889916	3.828856	5.255162	XLOC_012911		intergenic	scaffold4962:971363:979422:+	621	2
TCONS_00017615	1.868602	1.75039e-06	1.574745	0.7097066	0.0002595131	0.0002207093	XLOC_012911		intergenic	scaffold4962:971486:979408:+	484	2
TCONS_00017626	4.188034	6.345055	3.12349	0.6835134	3.770776e-10	0.5890972	XLOC_012920	Gb_28067	antisense	scaffold4962:1335895:1343446:-	411	2
TCONS_00017627	4.540994	1.409859	4.313033	1.825593	4.184033	3.251064	XLOC_012920	Gb_28067	antisense	scaffold4962:1335898:1343637:-	599	2
TCONS_00017629	380.1018	564.812	176.3667	1029.314	536.8938	385.0542	XLOC_012922	Gb_28072	antisense	scaffold4962:2694553:2785965:-	460	3
TCONS_00017630	3234.864	3337.701	3240.608	3078.262	3111.348	3188.949	XLOC_012922	Gb_28072	intronic	scaffold4962:2719391:2785965:-	472	2
TCONS_00017631	15650.13	15696.48	16989.87	13158.98	12445.62	13391.01	XLOC_012922	Gb_28072	intronic	scaffold4962:2727832:2785965:-	471	2
TCONS_00017632	3825.719	5193.007	3578.761	3354.485	2178.869	4637.15	XLOC_012922	Gb_28072	intronic	scaffold4962:2778315:2798425:-	466	3
TCONS_00017664	4515.082	1790.312	3083.613	954.3737	1042.816	620.0076	XLOC_012945		intergenic	scaffold4973:127720:129776:-	1325	4
TCONS_00017692	34.15044	38.62992	30.56145	18.83197	13.95902	21.80853	XLOC_012964		intergenic	scaffold4984:1017060:1098480:+	1328	2
TCONS_00017693	62.66984	61.24068	50.15447	52.517	35.84738	40.72427	XLOC_012964		intergenic	scaffold4984:1052580:1098480:+	1045	2
TCONS_00017698	6.813134	7.23629	8.899465	3.721581	7.608539	5.710313	XLOC_012969		intergenic	scaffold4986:1987938:2324585:+	915	7
TCONS_00017701	4.691018	5.148865	7.070924	5.732495	4.504647	5.470313	XLOC_012969		intergenic	scaffold4986:1987938:2324637:+	858	6
TCONS_00017702	2.276699	2.133791	3.825552	3.839954	3.290358	2.222677	XLOC_012969		intergenic	scaffold4986:1987938:2324637:+	811	5
TCONS_00017704	2.505847	0.5803756	1.320797	1.41266	0.6251132	0.6646434	XLOC_012969		intergenic	scaffold4986:1987949:2324627:+	899	6
TCONS_00017705	2.128352	2.370289	1.79535	0.9633985	2.719881	1.921255	XLOC_012969		intergenic	scaffold4986:1987962:2324637:+	870	6
TCONS_00017706	0.2369658	0.6452041	0.0751156	0.6814212	1.220008	0.412886	XLOC_012969		intergenic	scaffold4986:1987970:2324627:+	842	6
TCONS_00017755	13.10773	21.18807	21.54625	19.09691	16.21076	13.85593	XLOC_013003	Gb_28311	sense-overlapping	scaffold5004:93099:208083:+	872	4
TCONS_00017764	2.19306	2.74635	1.085483	0.8595067	0.1667302	0.7424515	XLOC_013009	Gb_28320	sense-overlapping	scaffold5007:1340264:1340975:+	403	3
TCONS_00017772	565.5681	468.2483	471.5496	443.8785	530.4046	675.9927	XLOC_013014		intergenic	scaffold501:1:670:+	521	3
TCONS_00017773	1160.017	997.2884	1283.167	1110.356	1010.379	1523.779	XLOC_013014		intergenic	scaffold501:1:671:+	608	2
TCONS_00017774	524.7201	414.5725	428.5409	408.8976	524.752	345.3256	XLOC_013014		intergenic	scaffold501:1:671:+	520	3
TCONS_00017775	548.4559	431.06	477.292	426.4613	541.2239	503.1575	XLOC_013014		intergenic	scaffold501:1:671:+	518	3
TCONS_00017776	2.705037	1.764908	2.855417	4.090528	7.624975	3.214774	XLOC_013015		intergenic	scaffold501:4:659:-	504	3
TCONS_00017777	8.394297	8.735834	6.428856	8.158221	6.70172	4.830288	XLOC_013015		intergenic	scaffold501:9:671:-	510	3
TCONS_00017778	6.271009	2.600019	3.407696	2.28188	0.9638077	1.76809	XLOC_013015		intergenic	scaffold501:9:671:-	514	3
TCONS_00017779	0.04204373	6.499695	6.144782	0.512499	1.897401	6.293023	XLOC_013015		intergenic	scaffold501:19:671:-	502	3
TCONS_00017782	9.287459	16.62369	6.625059	14.70205	31.78936	12.70174	XLOC_013018	Gb_28330	intronic	scaffold5011:449380:456059:-	238	2
TCONS_00017811	13.55357	0	0	0.6259658	1.540463	0	XLOC_013036		intergenic	scaffold502:862728:863160:-	226	3
TCONS_00017815	11.1364	12.50804	3.584204	6.087861	1.0167	3.596985	XLOC_013037	Gb_28360	antisense	scaffold502:1549336:1561297:-	1891	2
TCONS_00017816	19.77709	23.93846	34.26293	17.30113	13.45839	12.66751	XLOC_013037	Gb_28360	antisense	scaffold502:1549336:1561297:-	2009	2
TCONS_00017817	1.217595	1.057041	0.1609306	0.4326478	0.9471754	0.005675981	XLOC_013037	Gb_28360	antisense	scaffold502:1549348:1561255:-	1453	2
TCONS_00017818	62.88063	83.78494	72.13462	56.93441	38.13366	30.96686	XLOC_013037	Gb_28360	antisense	scaffold502:1549348:1561255:-	2002	2
TCONS_00017820	0.06057983	0.09747266	0.5479423	0.0007405874	0.003026092	0.5270435	XLOC_013037	Gb_28360	antisense	scaffold502:1549348:1561269:-	1661	2
TCONS_00017821	2.3267	2.930867	0.2474922	2.450808	0.2989843	2.079826	XLOC_013037	Gb_28360	antisense	scaffold502:1549348:1561269:-	1837	2
TCONS_00017822	1.934976	2.204013	1.168705	1.51681	0.6818085	1.154522	XLOC_013037	Gb_28360	antisense	scaffold502:1549348:1561269:-	1923	2
TCONS_00017823	0.4103825	0.6695022	0.4870406	0.2021248	4.326989e-07	0.263658	XLOC_013037	Gb_28360	antisense	scaffold502:1549348:1561269:-	1139	2
TCONS_00017874	0.01313559	5.204422e-09	6.429175	0.008753133	1.070115	0.01132551	XLOC_013080	Gb_28490	sense-overlapping	scaffold5045:400590:790416:+	414	2
TCONS_00017877	2.394578	2.282303	3.394601	1.540378	1.615502	1.74567	XLOC_013081		intergenic	scaffold5045:1202616:1203522:-	816	2
TCONS_00017911	3.232867	1.520805	1.483587	0.4156771	0.5175704	0.5828961	XLOC_013106		intergenic	scaffold5059:2817125:2822875:-	1476	4
TCONS_00017951	2.512939	3.396331	5.361067	4.123621	3.120914	6.460538	XLOC_013140		intergenic	scaffold508:1835373:1854265:-	631	3
TCONS_00017952	3.259089	2.181899	0.6564879	1.898882	3.234031	2.391735	XLOC_013140		intergenic	scaffold508:1849418:1854251:-	858	2
TCONS_00017955	5.670876	4.430178	7.393544	3.291886	2.83773	2.510766	XLOC_013143		intergenic	scaffold5083:351252:361922:-	818	2
TCONS_00017972	14.81685	1.8045e-11	9.403095	0.7665807	7.860052e-28	2.722708e-30	XLOC_013157	Gb_28653	sense-overlapping	scaffold509:2153218:2153563:+	232	2
TCONS_00017980	65.54318	53.51924	59.21396	30.69317	27.01385	24.79322	XLOC_013165		intergenic	scaffold5092:1477592:1483647:+	335	2
TCONS_00018000	0.6405463	8.297468	2.360763	0.2015163	0.1621876	5.946568	XLOC_013178		intergenic	scaffold51:2012817:2025573:+	214	2
TCONS_00018009	6.287185e-29	1.208833	0.2866222	0.2447054	0.1789647	6.33071e-15	XLOC_013186	Gb_28708	sense-overlapping	scaffold51:2592634:2667724:-	355	2
TCONS_00018011	0.1858192	1.035514e-07	1.288221e-06	0.4184241	3.426292e-12	3.393924e-07	XLOC_013186	Gb_28708	sense-overlapping	scaffold51:2592944:2667782:-	398	2
TCONS_00018012	0.2077044	0.4016607	2.259522	2.078246	0.09209662	0.1994874	XLOC_013186	Gb_28708	sense-overlapping	scaffold51:2594287:2667724:-	416	2
TCONS_00018013	3.198456	8.772137	0.02101097	2.119842e-08	0.4884315	1.015059e-11	XLOC_013186	Gb_28709	sense-overlapping	scaffold51:2632314:2667724:-	252	2
TCONS_00018015	28.92134	28.67343	32.74341	17.61793	16.93452	17.49787	XLOC_013188	Gb_28712	sense-overlapping	scaffold510:128622:129356:-	555	2
TCONS_00018050	45.9854	29.71295	50.79778	31.17923	29.29104	24.66761	XLOC_013216		intergenic	scaffold5116:315891:316246:+	217	2
TCONS_00018086	23.20318	15.98636	15.61414	13.76868	18.10203	17.37883	XLOC_013245		intergenic	scaffold5129:898853:900457:+	946	2
TCONS_00018139	1.183096	2.220537	2.270081	1.69218	1.700166	0.9147413	XLOC_013282		intergenic	scaffold5140:219337:220587:-	917	2
TCONS_00018140	21.38155	55.48779	87.93353	6.691724	2.646025	1.280536	XLOC_013283		intergenic	scaffold5141:1:699:-	589	2
TCONS_00018151	601486.2	431292.8	491319.8	515243.3	497072.2	642527.5	XLOC_013291		intergenic	scaffold5144:879410:929738:+	242	2
TCONS_00018154	14431.59	9851.781	12200.36	5776.069	7261.066	13573.96	XLOC_013293		intergenic	scaffold5144:879409:929740:-	255	2
TCONS_00018163	295.9089	289.0395	301.6042	299.4435	336.2217	345.3286	XLOC_013300		intergenic	scaffold515:657327:692406:+	419	2
TCONS_00018170	7517.466	7553.47	6658.237	7593.097	8218.79	9557.266	XLOC_013307		intergenic	scaffold5152:615786:661446:+	922	2
TCONS_00018176	51.5295	37.74544	32.77885	16.60033	19.46398	35.53957	XLOC_013312		intergenic	scaffold5156:316982:324516:-	230	2
TCONS_00018185	20.59316	14.32608	16.76445	9.688657	7.712562	8.516648	XLOC_013318		intergenic	scaffold516:1554468:1687335:+	549	4
TCONS_00018200	1159.895	1398.801	1258.661	1101.039	1512.132	1206.489	XLOC_013328		intergenic	scaffold5168:2042422:2137591:+	325	3
TCONS_00018201	246.524	1041.724	807.0371	3138.152	765.2511	1586.567	XLOC_013328		intergenic	scaffold5168:2054942:2137576:+	576	2
TCONS_00018202	23.69181	31.95271	41.32278	72.69435	80.71393	51.19361	XLOC_013328		intergenic	scaffold5168:2095865:2137586:+	604	2
TCONS_00018203	11621.17	12554.56	12736.8	13476.91	17023.51	15147.51	XLOC_013328		intergenic	scaffold5168:2096190:2137574:+	615	2
TCONS_00018204	55.74178	262.2392	93.71077	51.09296	75.20293	58.25964	XLOC_013328		intergenic	scaffold5168:2116532:2137574:+	508	2
TCONS_00018205	7.855485	10.122	4.196186	5.703121	2.356083	5.124621	XLOC_013328		intergenic	scaffold5168:2125394:2137591:+	311	2
TCONS_00018206	235.5115	629.8967	171.7701	205.0259	258.4322	147.712	XLOC_013328		intergenic	scaffold5168:2125397:2137576:+	541	2
TCONS_00018208	58.86882	77.03745	65.14501	68.54763	46.87409	66.11356	XLOC_013330		intergenic	scaffold5168:2137069:2172180:-	636	2
TCONS_00018229	8.278167	8.471323	6.638643	9.208458	6.479628	8.775316	XLOC_013346	Gb_29040	sense-overlapping	scaffold5177:1782939:1802829:-	470	2
TCONS_00018253	72.24331	114.9809	97.32698	111.9675	75.05168	60.51188	XLOC_013349	Gb_29047	sense-overlapping	scaffold518:43499:84943:-	960	2
TCONS_00018254	3.419129	5.954622	3.699934	5.999556	1.898652	4.173768	XLOC_013349	Gb_29047	sense-overlapping	scaffold518:43499:84943:-	1227	2
TCONS_00018255	35.74936	58.22666	43.96434	49.93728	31.25419	31.63485	XLOC_013349	Gb_29047	sense-overlapping	scaffold518:43569:84943:-	2264	2
TCONS_00018256	0.2999134	0.5676627	1.053316	1.337223	0.2924423	0.3961467	XLOC_013349	Gb_29047	sense-overlapping	scaffold518:43569:84943:-	1089	2
TCONS_00018257	3.027101e-10	1.753085e-07	0.01248284	0.0105758	4.010925e-08	0.09235126	XLOC_013349	Gb_29047	sense-overlapping	scaffold518:43601:84939:-	1346	2
TCONS_00018258	0.267087	0.01954271	0.232221	1.328123e-16	0.07342422	5.274475e-14	XLOC_013349	Gb_29047	sense-overlapping	scaffold518:43609:84943:-	903	2
TCONS_00018259	1.575419e-08	1.029011e-08	0.2191502	1.855076e-05	0.01640838	5.118627e-09	XLOC_013349	Gb_29047	sense-overlapping	scaffold518:43609:84943:-	869	2
TCONS_00018260	0.8909791	9.004051e-16	7.646224e-17	0.9211061	0.4842206	0.1682262	XLOC_013349	Gb_29047	sense-overlapping	scaffold518:45620:84940:-	462	2
TCONS_00018261	1.753555e-11	3.688531e-11	0.1935562	0.09979433	0.04864861	0.1464714	XLOC_013349	Gb_29047	sense-overlapping	scaffold518:45620:84943:-	683	2
TCONS_00018265	78.15523	132.5	115.1155	108.1984	79.78808	81.04845	XLOC_013352	Gb_29049	intronic	scaffold5183:626412:627562:+	887	2
TCONS_00018291	6.587042e-20	0.946143	0.4617433	0.02075594	0.7917337	9.385339e-14	XLOC_013373	Gb_29099	intronic	scaffold5195:1013330:1021182:+	512	2
TCONS_00018292	0.1698752	5.85697e-10	1.188683	7.11003e-06	4.197627e-06	1.843047	XLOC_013373	Gb_29099	intronic	scaffold5195:1013330:1021186:+	458	2
TCONS_00018298	4.096115	3.600628	3.65758	3.257868	2.541758	2.486627	XLOC_013377	Gb_29107	antisense	scaffold52:137276:178655:+	1548	2
TCONS_00018319	3.785868	7.206235e-31	0.3871171	0.1658974	2.672333e-10	9.623135e-28	XLOC_013391	Gb_29140	sense-overlapping	scaffold52053:201276:201904:+	435	2
TCONS_00018321	7.814382	13.57095	3.511865	10.92985	2.158791	3.294425	XLOC_013393		intergenic	scaffold5209:543243:549108:-	236	3
TCONS_00018348	1.683752	1.106556	1.187385	0.5273604	0.5588849	0.785013	XLOC_013417		intergenic	scaffold5232:773770:837287:-	1181	2
TCONS_00018359	22.18257	14.12444	8.374729	18.39468	18.75889	21.11455	XLOC_013427	Gb_29248	sense-overlapping	scaffold524:2157734:2211742:+	550	3
TCONS_00018360	1.564427e-05	1.073229e-11	0.0004925092	2.807124e-05	1.347589e-11	0.7091069	XLOC_013427	Gb_29248	intronic	scaffold524:2203710:2211742:+	523	2
TCONS_00018361	1.564427e-05	1.073229e-11	0.0004925092	2.807124e-05	1.347589e-11	0.7091069	XLOC_013427	Gb_29248	intronic	scaffold524:2203710:2211742:+	523	2
TCONS_00018366	3.589006	2.125183	1.897856	1.464123	1.892513	2.344293	XLOC_013432	Gb_29256	sense-overlapping	scaffold5243:61132:74563:+	729	3
TCONS_00018367	4.766452	4.066002	5.835348	3.98054	3.386544	4.265256	XLOC_013432	Gb_29256	sense-overlapping	scaffold5243:61189:65092:+	3716	2
TCONS_00018368	3.092157	1.826138	1.923081	0.4758195	0.4751602	0.5640789	XLOC_013432	Gb_29257	sense-overlapping	scaffold5243:61189:113710:+	2555	2
TCONS_00018369	0.02120966	0.409538	0.2825273	1.327303	0.3150192	0.3465808	XLOC_013432	Gb_29257	sense-overlapping	scaffold5243:61218:114407:+	3203	2
TCONS_00018370	0.1147058	1.626092	1.732238	1.594243	0.9394774	1.541492	XLOC_013432	Gb_29256	sense-overlapping	scaffold5243:61224:65150:+	695	2
TCONS_00018371	6.032962	4.435862	5.371191	3.111493	2.142258	6.25014	XLOC_013432	Gb_29257	sense-overlapping	scaffold5243:61224:91720:+	2662	2
TCONS_00018372	0.7421653	0.6113988	1.399599	1.484588	0.603011	1.503514	XLOC_013432	Gb_29257	sense-overlapping	scaffold5243:61225:91262:+	2022	2
TCONS_00018373	0.05081939	5.756361e-06	0.00354283	0.005256268	0.05494337	0.1914809	XLOC_013432	Gb_29257	sense-overlapping	scaffold5243:61235:114408:+	3204	2
TCONS_00018375	3.191913	1.469312	1.724503	1.010921	1.136536	0.9018402	XLOC_013434		intergenic	scaffold5243:140702:148549:+	791	2
TCONS_00018383	6.348187e-09	8.317919e-12	4.092359e-07	0.04255503	0.01768044	4.773642e-16	XLOC_013440		intergenic	scaffold52489:274:582:-	287	2
TCONS_00018384	4.003037	6.096925	7.083745	5.513581	3.477726	0.2025518	XLOC_013440		intergenic	scaffold52489:274:582:-	287	2
TCONS_00018398	1.030779	1.032908e-13	1.897697	0.7011281	3.073373e-31	9.411305e-12	XLOC_013453		intergenic	scaffold5256:1382:3040:-	250	2
TCONS_00018399	41.7735	30.77153	14.16831	7.597168	0.5028266	9.890053	XLOC_013453		intergenic	scaffold5256:1414:3002:-	214	2
TCONS_00018427	27.95537	21.35706	26.62353	11.98512	12.5963	10.75772	XLOC_013473		intergenic	scaffold5264:701024:702355:+	653	2
TCONS_00018431	2.260243	2.006301	1.838112	1.584159	4.691864	5.602462	XLOC_013476		intergenic	scaffold5264:1995853:2077065:+	298	2
TCONS_00018432	880.7207	1249.983	1323.675	1225.148	1152.553	1434.636	XLOC_013476		intergenic	scaffold5264:2057354:2077173:+	364	2
TCONS_00018433	507.6888	503.4386	575.4372	874.9388	1154.563	826.8457	XLOC_013476		intergenic	scaffold5264:2071377:2077065:+	258	2
TCONS_00018495	8.158062	9.258018	14.11966	7.966594	19.3909	11.39488	XLOC_013526		intergenic	scaffold52976:939:3317:+	2344	2
TCONS_00018496	1341.169	1293.682	1215.309	1310.237	1738.562	1488.906	XLOC_013526		intergenic	scaffold52976:941:2807:+	1759	2
TCONS_00018497	14.25106	5.822369	12.90828	7.361563	10.50744	6.201422	XLOC_013526		intergenic	scaffold52976:950:3297:+	2220	2
TCONS_00018535	3.024154	2.79251	5.160067	4.430682	3.081651	2.334866	XLOC_013557	Gb_29467	sense-overlapping	scaffold5315:812641:877727:+	869	2
TCONS_00018567	5.918317	2.596246	1.107725	5.007057	5.065514	5.870276	XLOC_013580		intergenic	scaffold5335:466703:474266:-	449	2
TCONS_00018586	89.27123	91.1811	165.3041	94.14526	121.035	77.15137	XLOC_013597		intergenic	scaffold53479:1:557:-	392	2
TCONS_00018589	102.4606	119.3278	147.0334	103.9042	125.6316	104.1244	XLOC_013600		intergenic	scaffold53480:1:557:-	392	2
TCONS_00018591	6.64111	3.916151	6.769984	2.174905	3.148699	5.205705	XLOC_013602		intergenic	scaffold535:662664:665881:+	562	2
TCONS_00018599	7.917102	5.565523	6.680933	4.587053	3.452698	3.175402	XLOC_013610		intergenic	scaffold53562:1:588:-	351	3
TCONS_00018605	21.00114	16.23495	15.06659	5.892404	7.09482	6.393928	XLOC_013615	Gb_29575	sense-overlapping	scaffold536:368554:371158:+	1170	3
TCONS_00018614	2.288466	0.5443234	0.9295909	0.777589	1.472634	1.233395	XLOC_013622	Gb_29590	sense-overlapping	scaffold5360:2384702:2448356:-	1809	2
TCONS_00018640	622.5073	853.454	730.8582	1191.492	388.9245	870.5344	XLOC_013641		intergenic	scaffold5374:502100:507920:+	394	2
TCONS_00018641	1075.672	1419.989	1978.451	1772.458	2683.081	1771.637	XLOC_013641		intergenic	scaffold5374:502888:507930:+	408	2
TCONS_00018663	2304.281	2497.139	2805.72	2300.655	2056.418	1849.022	XLOC_013656	Gb_29683	sense-overlapping	scaffold5385:540237:624359:-	230	3
TCONS_00018671	6.471553	35.9538	29.46332	6.66698e-12	8.792155e-08	5.728637e-25	XLOC_013660		intergenic	scaffold5388:98849:99270:-	336	2
TCONS_00018674	1.450989	2.076872	2.594944	1.187623	1.598388	1.4152	XLOC_013663	Gb_29694	sense-overlapping	scaffold5389:466830:634623:+	1245	3
TCONS_00018699	3.759393	7.798323	8.789933	3.727804	3.042088	3.920714	XLOC_013684		intergenic	scaffold5398:1558845:1561677:+	1302	3
TCONS_00018700	4.044052	1.847979	0.8571023	2.230578	1.46909	1.458647	XLOC_013684		intergenic	scaffold5398:1558845:1561677:+	1288	3
TCONS_00018702	21.08091	28.65524	31.48099	18.76738	17.80599	15.45863	XLOC_013684		intergenic	scaffold5398:1558911:1622356:+	869	2
TCONS_00018722	4.282441	3.468529	2.081457	2.672237	1.970738	2.095363	XLOC_013701		intergenic	scaffold541:43916:44746:+	656	2
TCONS_00018795	8.575215	3.599577	1.807464	0.6804679	3.258932	2.693578	XLOC_013760	Gb_29937	sense-overlapping	scaffold5439:453766:469287:+	1884	2
TCONS_00018801	9221.687	13287.49	1177.105	25800.32	2336.182	18530.37	XLOC_013765		intergenic	scaffold5442:1042829:1087939:-	209	2
TCONS_00018892	17.93642	9.339822	9.085284	9.124526	6.923026	9.804156	XLOC_013825		intergenic	scaffold5474:1114011:1168993:-	203	2
TCONS_00018897	1.320425e-30	1.883244e-31	6.22266e-35	1.023342e-23	8.858343e-27	8.001909e-33	XLOC_013828		intergenic	scaffold5475:753492:754071:+	269	4
TCONS_00018898	3.497982	1.039761	2.539893	0.86153	0.4644512	0.5589291	XLOC_013829	Gb_30094	sense-overlapping	scaffold5475:884973:942182:+	913	2
TCONS_00018906	1249.279	1307.052	974.2496	1126.775	1546.77	1278.463	XLOC_013834	Gb_30107	antisense	scaffold5478:57819:169989:+	576	3
TCONS_00018907	1645.669	715.9461	611.7893	670.9619	455.7043	1166.627	XLOC_013834		intergenic	scaffold5478:123351:166835:+	422	2
TCONS_00018908	1.283627e-08	1.916309	9.368687e-07	0.161994	9.627567e-08	1.436638	XLOC_013834		intergenic	scaffold5478:123352:164477:+	578	2
TCONS_00018909	3726.121	3982.171	4387.202	4376.754	4964.884	4545.725	XLOC_013834		intergenic	scaffold5478:123353:147401:+	421	2
TCONS_00018910	1011.517	843.0949	980.8866	1280.612	1677.116	1391.188	XLOC_013834		intergenic	scaffold5478:123353:198077:+	426	2
TCONS_00018923	88.10111	59.36177	59.43199	41.55011	22.19696	37.69595	XLOC_013846	Gb_30132	antisense	scaffold54844:7368:7836:-	347	2
TCONS_00018965	4.806342	2.883634	5.505509	2.58882	3.075512	2.641704	XLOC_013865	Gb_30179	intronic	scaffold550:673642:682351:+	926	2
TCONS_00018966	140.5531	79.38399	100.7219	53.33022	50.09049	52.38027	XLOC_013865	Gb_30179	intronic	scaffold550:673946:682341:+	612	2
TCONS_00018967	38.71875	49.68737	24.59224	28.22564	9.887064	23.85781	XLOC_013865	Gb_30179	intronic	scaffold550:674247:682341:+	311	2
TCONS_00018970	1493.268	1870.664	1682.049	2836.971	3099.434	2748.274	XLOC_013868		intergenic	scaffold550:198549:209137:-	297	2
TCONS_00018980	10.98043	4.532323	6.88998	8.970083	0.01198358	1.859605	XLOC_013877		intergenic	scaffold5506:1442455:1446989:-	254	2
TCONS_00019051	24.92593	2.303158	2.315001	4.387502	5.940706	6.551236	XLOC_013930	Gb_30369	sense-overlapping	scaffold5570:1393575:1534649:+	503	2
TCONS_00019079	5.379348	3.37382	3.689874	1.133638	2.288802	2.740075	XLOC_013949		intergenic	scaffold559:1203850:1208051:+	792	2
TCONS_00019098	63.49023	12.10246	15.78634	8.732028	13.51282	14.71999	XLOC_013962	Gb_30408	antisense	scaffold5590:1129353:1209220:-	825	2
TCONS_00019122	1.326462	0.1741152	1.538706	0.3964666	0.1226759	0.2972405	XLOC_013982		intergenic	scaffold560:1105565:1106735:-	552	2
TCONS_00019123	2.158168	1.163177	2.471904	0.536974	0.7037229	0.9968719	XLOC_013983	Gb_30450	antisense	scaffold560:1177343:1179483:-	1527	2
TCONS_00019194	17.41356	0.2882708	41.04962	13.9733	20.76963	1.01204	XLOC_014027	Gb_30577	antisense	scaffold5631:6112:88976:-	801	2
TCONS_00019239	17.08057	20.58585	12.99976	8.921788	6.314816	5.626597	XLOC_014061		intergenic	scaffold56498:1821:20791:-	1288	2
TCONS_00019240	133.384	168.716	109.6768	76.26714	62.25927	69.28349	XLOC_014061		intergenic	scaffold56498:1821:20791:-	1247	2
TCONS_00019242	657.6374	720.0844	686.4661	597.7194	431.1937	331.3033	XLOC_014061		intergenic	scaffold56498:1848:20625:-	867	2
TCONS_00019243	85.84515	70.64336	143.7387	142.5815	134.5291	107.2595	XLOC_014061		intergenic	scaffold56498:1848:20778:-	1215	2
TCONS_00019244	10.10351	4.798212	5.480484	1.755364	1.588656	2.671647	XLOC_014062		intergenic	scaffold565:64077:110062:+	440	2
TCONS_00019256	8.081084	9.576841	10.3762	7.730311	6.109796	8.774508	XLOC_014072	Gb_30666	intronic	scaffold5652:160041:170997:-	733	2
TCONS_00019257	0.0005392693	4.005683e-08	7.121321e-09	1.999633e-14	1.192235e-18	1.789515e-15	XLOC_014072	Gb_30666	intronic	scaffold5652:160115:170997:-	659	2
TCONS_00019260	3728.819	3278.054	3007.986	1467.522	2574.655	1675.671	XLOC_014074	Gb_30668	sense-overlapping	scaffold5653:257044:321671:+	390	3
TCONS_00019261	427.8911	506.7648	582.1849	617.5526	886.8426	1225.881	XLOC_014074	Gb_30668	sense-overlapping	scaffold5653:257044:321686:+	403	3
TCONS_00019262	1877.66	619.5474	931.9542	45.89284	1184.378	1011.19	XLOC_014074	Gb_30668	sense-overlapping	scaffold5653:306167:321670:+	482	2
TCONS_00019263	1694.925	1563.027	2305.422	1393.667	2535.349	1532.437	XLOC_014074		intergenic	scaffold5653:320332:321672:+	393	2
TCONS_00019270	17.34083	5.003008	4.811342	4.538811	10.34289	8.577447	XLOC_014079		intergenic	scaffold5656:654440:655757:+	1061	2
TCONS_00019274	20.78334	50.04711	25.93416	46.85669	17.2276	38.92881	XLOC_014082	Gb_30681	intronic	scaffold566:328961:392484:+	749	2
TCONS_00019315	30.38982	30.69043	21.40797	1.111289e-05	12.0483	22.77524	XLOC_014111		intergenic	scaffold5678:70530:76120:-	371	2
TCONS_00019317	4.527189	2.998384	4.220661	11.5047	4.000141	7.118027	XLOC_014111		intergenic	scaffold5678:70530:76267:-	602	2
TCONS_00019318	23.48549	9.418565	18.03877	4.383194	9.875741	3.116961	XLOC_014111		intergenic	scaffold5678:70533:76267:-	599	2
TCONS_00019322	0.2540134	0.1051074	2.911948e-05	0.4968025	0.004741427	2.170191e-07	XLOC_014115	Gb_30746	sense-overlapping	scaffold5680:16481:53163:-	780	2
TCONS_00019324	0.01971086	0.2355086	0.9766885	1.466263e-07	0.6638125	0.7930848	XLOC_014117	Gb_30747	sense-overlapping	scaffold56802:46586:95998:+	467	3
TCONS_00019325	2.355631	1.535336	1.562097	0.7677219	0.2317533	0.2180917	XLOC_014117	Gb_30747	sense-overlapping	scaffold56802:46586:96281:+	838	2
TCONS_00019326	1.078363	2.666753	4.841641	4.182635	1.179244	0.5521333	XLOC_014118		intergenic	scaffold56802:119868:120485:-	498	2
TCONS_00019368	41.64301	28.50928	38.43919	39.03024	63.99084	51.03643	XLOC_014155	Gb_30806	intronic	scaffold569:463475:464278:-	237	2
TCONS_00019408	0.3581039	0.08082159	0.3816004	0.2385343	0.1599358	0.1110193	XLOC_014190		intergenic	scaffold57110:18193:21401:+	3044	2
TCONS_00019409	2.100727	3.092041	2.708725	2.149138	2.241091	1.343818	XLOC_014190		intergenic	scaffold57110:18322:21401:+	2863	3
TCONS_00019451	1.927373	1.900818	1.101519	1.109224	0.2847253	0.4441199	XLOC_014220	Gb_30978	sense-overlapping	scaffold5734:1011939:1036831:+	576	2
TCONS_00019453	34.4557	25.26618	23.38142	14.36614	12.94039	16.98517	XLOC_014222		intergenic	scaffold5737:4:777:+	536	2
TCONS_00019457	4.544878	2.898648	2.052433	1.963175	1.439238	1.829388	XLOC_014225		intergenic	scaffold5738:20568:85943:-	651	3
TCONS_00019462	6.53633	6.13393	5.581903	4.709197	3.201779	4.072378	XLOC_014229		intergenic	scaffold5738:1703340:1719433:-	519	2
TCONS_00019467	10.34856	15.86365	18.15226	2.313384	0.8396104	0.9138105	XLOC_014233	Gb_31006	sense-overlapping	scaffold5739:2318270:2475227:-	1396	3
TCONS_00019468	116.0093	149.0326	191.0185	46.03656	25.80479	25.08852	XLOC_014233	Gb_31006	sense-overlapping	scaffold5739:2318767:2475138:-	1321	3
TCONS_00019469	38.51399	40.03859	50.22819	6.510765	8.599826	5.704236	XLOC_014233	Gb_31006	sense-overlapping	scaffold5739:2318808:2443183:-	1068	2
TCONS_00019470	0.7092805	0.1908376	0.8998838	0.6873044	0.000174593	6.316436e-05	XLOC_014233	Gb_31006	sense-overlapping	scaffold5739:2318808:2443183:-	1012	3
TCONS_00019471	48.31648	58.2402	98.50842	18.59961	10.20905	6.530083	XLOC_014233	Gb_31006	sense-overlapping	scaffold5739:2318808:2475238:-	1030	3
TCONS_00019486	3.858322	4.02957	4.058221	3.650909	3.000624	4.237525	XLOC_014247		intergenic	scaffold5751:625799:679325:-	778	2
TCONS_00019515	4.212133	4.02168	2.039963	1.973654	2.076553e-06	0.653057	XLOC_014268		intergenic	scaffold5760:1464056:1480879:+	354	2
TCONS_00019521	117.1465	156.9624	254.5251	209.0929	235.5882	167.667	XLOC_014273		intergenic	scaffold5767:45:486:+	386	2
TCONS_00019522	0.8712621	1.384504	1.693807	4.497882	5.935329	4.033554	XLOC_014273		intergenic	scaffold5767:45:486:+	380	2
TCONS_00019544	8.62955e-12	0.8983817	7.084985	25.59814	2.619103	18.86684	XLOC_014291	Gb_31168	intronic	scaffold5783:184585:185172:+	374	2
TCONS_00019545	279.9055	346.5276	315.4304	258.1041	238.643	205.9179	XLOC_014292	Gb_31170	sense-overlapping	scaffold5783:188081:233761:+	272	2
TCONS_00019546	153.7526	234.7201	181.6097	177.8098	107.9868	136.5703	XLOC_014293		intergenic	scaffold5783:199614:200084:+	388	2
TCONS_00019547	152.9481	198.1962	178.0952	178.7177	105.7681	130.5349	XLOC_014293	Gb_31170	sense-overlapping	scaffold5783:199614:245622:+	641	2
TCONS_00019548	208.7355	265.1171	275.7419	347.3382	259.2713	209.0657	XLOC_014293	Gb_31169	sense-overlapping	scaffold5783:200185:202975:+	295	2
TCONS_00019549	92.31807	114.8153	94.65951	103.6489	76.56496	90.0393	XLOC_014293	Gb_31170	sense-overlapping	scaffold5783:200190:259811:+	297	2
TCONS_00019551	1.185675	0.3794607	0.345498	0.6370807	0.4950747	0.2773984	XLOC_014293	Gb_31170	sense-overlapping	scaffold5783:202105:259789:+	420	2
TCONS_00019552	1.937685	0.7951919	0.5515262	1.286619e-31	2.232886e-32	3.899316e-31	XLOC_014293	Gb_31169	sense-overlapping	scaffold5783:202146:202986:+	223	2
TCONS_00019553	0.5801409	4.582099e-31	2.678185e-25	2.077197	9.070409e-33	6.105113e-31	XLOC_014293	Gb_31170	sense-overlapping	scaffold5783:202161:234852:+	221	2
TCONS_00019554	1.437302e-25	1.865112e-28	1.957263e-26	1.823144	8.411494e-26	1.472095e-25	XLOC_014293	Gb_31170	sense-overlapping	scaffold5783:202161:259820:+	229	2
TCONS_00019555	188.7422	197.2818	191.5407	133.1509	105.1361	122.5695	XLOC_014294	Gb_31177	antisense	scaffold5783:240169:243671:+	238	3
TCONS_00019593	3.714863	4.565719	3.881377	2.313964	2.001098	2.017641	XLOC_014326		intergenic	scaffold579:2600312:2601774:-	1116	4
TCONS_00019613	48.43325	30.88775	36.53912	16.58597	5.224307	12.67144	XLOC_014343	Gb_31279	sense-overlapping	scaffold58016:18626:19627:+	427	3
TCONS_00019614	27.05075	21.54841	20.26201	14.19039	10.41707	12.47084	XLOC_014343	Gb_31279	sense-overlapping	scaffold58016:18626:19627:+	715	3
TCONS_00019616	7.088648	6.83762	3.054976	3.273829	3.071278	3.188511	XLOC_014343	Gb_31279	sense-overlapping	scaffold58016:18626:19673:+	330	3
TCONS_00019617	53.66675	49.57805	31.94213	17.84458	16.74761	17.16454	XLOC_014343	Gb_31279	sense-overlapping	scaffold58016:18627:19627:+	499	4
TCONS_00019618	44.1589	45.88487	35.52481	20.4228	18.84722	21.51503	XLOC_014343	Gb_31279	sense-overlapping	scaffold58016:18627:19627:+	499	4
TCONS_00019619	2695.553	3110.89	3323.376	3660.637	3965.387	2478.799	XLOC_014344	Gb_31285	antisense	scaffold5802:228473:312647:+	289	2
TCONS_00019620	896.9216	831.6902	854.945	908.1383	919.612	778.6037	XLOC_014344		intergenic	scaffold5802:306216:313111:+	762	2
TCONS_00019629	69.70047	65.32875	41.35188	20.98341	17.6172	42.16383	XLOC_014352		intergenic	scaffold5807:53357:60825:+	319	2
TCONS_00019638	2002.222	2745.69	2782.202	2793.497	1689.972	3517.892	XLOC_014360	Gb_31302	sense-overlapping	scaffold5813:51325:93631:-	251	2
TCONS_00019639	1.528101	1.77153	0.7592272	3.145145	3.114058	1.409826	XLOC_014360	Gb_31302	intronic	scaffold5813:92029:93626:-	353	2
TCONS_00019640	10.70429	12.18678	6.25951	4.426404	8.742824	7.171891	XLOC_014361		intergenic	scaffold58133:13788:14300:+	285	2
TCONS_00019674	7.532456	7.082644	9.907069	3.74849	5.377114	6.4303	XLOC_014392		intergenic	scaffold58340:123:629:+	263	3
TCONS_00019683	9.022042	7.216616	6.282496	7.183467	6.402926	5.615303	XLOC_014400		intergenic	scaffold5843:871482:879637:-	713	2
TCONS_00019687	5.613891	3.365136	3.625138	3.423079	2.442172	3.411785	XLOC_014403	Gb_31395	intronic	scaffold5845:740475:748665:+	636	2
TCONS_00019688	2.495357	1.141602	1.426052	0.01764455	0.03139157	0.05548094	XLOC_014403	Gb_31395	intronic	scaffold5845:740479:748549:+	516	2
TCONS_00019696	113.7165	131.0268	73.95749	77.27572	54.87809	64.04607	XLOC_014410		intergenic	scaffold5849:18427:20652:+	264	2
TCONS_00019766	3.793539	2.746453	3.359401	5.450631	2.39544	3.807661	XLOC_014414		intergenic	scaffold5849:205351:206860:-	1272	2
TCONS_00019784	253.4313	247.4651	212.9973	219.673	166.6091	264.9981	XLOC_014426		intergenic	scaffold5856:1525592:1543048:+	307	2
TCONS_00019788	353.8201	231.8243	172.006	153.2479	204.6082	203.1748	XLOC_014430		intergenic	scaffold5858:529007:531260:+	256	2
TCONS_00019830	10.27361	7.289481	8.714478	11.36447	13.11492	10.55358	XLOC_014463	Gb_31536	intronic	scaffold5878:879724:890091:-	883	2
TCONS_00019831	40.10387	15.95817	11.27375	16.98932	23.9354	18.00068	XLOC_014463	Gb_31536	intronic	scaffold5878:879777:890092:-	939	2
TCONS_00019832	22.3421	5.66043	12.56937	2.039175	1.725452	7.085614	XLOC_014463	Gb_31536	intronic	scaffold5878:879777:890092:-	902	2
TCONS_00019833	0.9408204	3.261975	1.555055	1.135039	1.160275	0.3027527	XLOC_014463	Gb_31536	intronic	scaffold5878:879779:890091:-	930	2
TCONS_00019834	0.007930106	0.002651028	8.348619e-10	9.426644e-13	2.257871e-05	3.969805e-12	XLOC_014463	Gb_31536	intronic	scaffold5878:879779:890091:-	830	2
TCONS_00019863	15.1945	10.34178	13.28794	3.878738	5.779364	5.377534	XLOC_014485	Gb_31571	sense-overlapping	scaffold5893:1616468:1727786:-	634	3
TCONS_00019867	1.98006	2.684643	2.339146	1.654916	1.8069	1.549333	XLOC_014488	Gb_31576	sense-overlapping	scaffold5896:79932:127729:-	419	3
TCONS_00019868	0.6100432	1.367181	3.196764	0.8904926	0.452947	0.08977901	XLOC_014488	Gb_31576	sense-overlapping	scaffold5896:79932:127729:-	483	4
TCONS_00019885	0.7675028	0.3524721	0.1806464	0.1124236	0.05263889	0.1111369	XLOC_014501	Gb_31610	sense-overlapping	scaffold5901:744073:747184:-	544	2
TCONS_00019895	12.04102	10.4593	4.324341	4.955695	3.701038	4.683282	XLOC_014506		intergenic	scaffold5903:3720109:3729582:+	735	2
TCONS_00019936	4.986012	4.195878	4.211534	2.278147	3.470469	3.418011	XLOC_014540		intergenic	scaffold5916:39896:203576:+	436	6
TCONS_00019954	0	0.6351918	0.0648052	0	0.2449459	0.1624256	XLOC_014552	Gb_31700	sense-overlapping	scaffold5926:1410695:1426242:+	508	3
TCONS_00019996	273.6173	63.58552	352.1794	159.1732	187.9985	57.07341	XLOC_014579	Gb_31765	sense-overlapping	scaffold59427:5293:7261:-	752	2
TCONS_00019997	0.05050738	0.09009303	0.1862972	0.07854944	0.02465322	0.06171358	XLOC_014579	Gb_31765	sense-overlapping	scaffold59427:5305:7602:-	1992	2
TCONS_00020072	7.018518	13.77996	19.23144	13.54241	35.16113	25.13154	XLOC_014640		intergenic	scaffold5976:685966:727002:-	202	2
TCONS_00020078	502.6696	692.1566	701.7479	860.3139	724.6265	628.272	XLOC_014646		intergenic	scaffold5979:101:613:+	479	2
TCONS_00020120	0.4770037	9.401073e-16	3.187273e-22	1.709414e-14	2.152701e-09	4.789583e-16	XLOC_014679	Gb_31994	sense-overlapping	scaffold60:4727264:4774556:+	224	2
TCONS_00020129	267.3511	203.7691	301.1215	344.5814	305.5666	321.3602	XLOC_014683		intergenic	scaffold60:4644327:4705812:-	333	2
TCONS_00020130	6.260951	6.044186	10.36036	11.68393	5.369492	4.125615	XLOC_014683		intergenic	scaffold60:4682614:4705812:-	334	2
TCONS_00020131	51.51407	97.18586	125.3064	184.534	141.0862	119.145	XLOC_014684		intergenic	scaffold60:4727265:4732592:-	267	2
TCONS_00020132	43.75675	36.62396	16.9753	16.67419	25.64654	3.491534	XLOC_014684	Gb_31994	antisense	scaffold60:4727265:4776802:-	266	2
TCONS_00020166	1.190463	2.998838	0.6756778	0.5199942	0.6618005	0.6203417	XLOC_014710		intergenic	scaffold6013:34123:35198:-	746	2
TCONS_00020167	15.40838	7.326822	10.64066	8.055372	6.829159	6.301891	XLOC_014710		intergenic	scaffold6013:34330:35198:-	402	3
TCONS_00020188	9.892622	4.007933	12.59902	2.113866	3.386489	1.873951	XLOC_014723	Gb_32106	sense-overlapping	scaffold602:2083797:2161025:-	871	2
TCONS_00020189	8.132103	21.71581	16.5844	8.735176	9.519334	5.682366	XLOC_014723	Gb_32106	sense-overlapping	scaffold602:2084026:2142950:-	642	2
TCONS_00020243	8.022465	5.586932	7.706546	2.625059	2.875721	5.085352	XLOC_014760		intergenic	scaffold6051:1249672:1257182:+	696	2
TCONS_00020244	5.147783e-14	7.084399e-07	4.471286e-09	1.284804e-09	1.401353e-05	0.05046602	XLOC_014760		intergenic	scaffold6051:1249751:1257144:+	579	2
TCONS_00020264	0.2550584	3.96107	0.1176158	0.6606999	1.365849	0.5363788	XLOC_014773		intergenic	scaffold6062:272336:411142:-	619	3
TCONS_00020282	334.373	232.3401	198.9413	158.8212	167.4906	222.027	XLOC_014788		intergenic	scaffold6078:142185:219847:-	295	2
TCONS_00020323	6.240483	2.301116	2.88431	1.128023	3.629599	2.678681	XLOC_014821	Gb_32315	sense-overlapping	scaffold6093:51591:256797:-	553	3
TCONS_00020324	6.240483	2.301116	2.88431	1.128023	3.629599	2.678681	XLOC_014821	Gb_32315	sense-overlapping	scaffold6093:51591:256797:-	553	3
TCONS_00020331	5.139237	4.089224	8.584828	2.315961	2.045775	1.110095	XLOC_014824	Gb_32324	antisense	scaffold6095:57590:141372:+	683	3
TCONS_00020336	31.7592	25.7978	25.59916	20.39361	16.2413	24.36868	XLOC_014827	Gb_32326	intronic	scaffold6096:168509:180164:-	1243	2
TCONS_00020377	123.5145	187.5069	158.5054	133.7459	72.95018	72.501	XLOC_014858		intergenic	scaffold61159:1:1465:-	1396	2
TCONS_00020411	34.1052	32.49791	39.41114	29.9797	33.13446	40.32942	XLOC_014882	Gb_32444	antisense	scaffold6132:12751:14387:+	1064	2
TCONS_00020412	248.8343	341.6773	297.5069	485.1689	496.5068	618.0759	XLOC_014883	Gb_32444	antisense	scaffold6132:17748:18284:+	470	2
TCONS_00020416	943.8568	1292.03	1497.938	1602.864	1880.511	1563.834	XLOC_014885	Gb_32444	sense-overlapping	scaffold6132:11507:37938:-	362	2
TCONS_00020417	16.3519	56.18395	36.23965	29.84224	37.29315	68.12754	XLOC_014885	Gb_32444	sense-overlapping	scaffold6132:11507:65472:-	348	2
TCONS_00020418	43.95606	76.27749	36.10933	42.93293	35.76047	53.51773	XLOC_014885	Gb_32444	sense-overlapping	scaffold6132:11507:66024:-	349	2
TCONS_00020420	1997.084	2697.425	2518.673	2722.097	2834.653	3198.955	XLOC_014886	Gb_32444	sense-overlapping	scaffold6132:13383:71546:-	465	2
TCONS_00020426	1.203136	5.183612	0.7392814	2.02037	0	0.6290608	XLOC_014892	Gb_32467	antisense	scaffold6135:593587:613082:+	225	2
TCONS_00020447	0.7013086	4.917366e-23	8.204058e-29	5.763713e-38	1.991905e-39	7.206346e-44	XLOC_014910	Gb_32501	sense-overlapping	scaffold6142:528887:536022:-	218	2
TCONS_00020468	5.421952	8.798595	9.778484	15.29366	5.137898	9.844875	XLOC_014925		intergenic	scaffold6153:96:656:+	395	2
TCONS_00020469	7498.118	11151.2	10848.1	17345.33	15932.64	15440.49	XLOC_014926		intergenic	scaffold6153:1:659:-	493	2
TCONS_00020470	1.862685	1.183486	1.199837	2.172563	1.931837	1.660864	XLOC_014926		intergenic	scaffold6153:1:659:-	592	2
TCONS_00020479	15.53913	9.631566	4.516223	4.744345	0.8917041	5.553805	XLOC_014933		intergenic	scaffold6155:816568:824438:-	412	2
TCONS_00020541	6.637355	11.05457	6.335486	13.67937	23.25103	11.96791	XLOC_014982	Gb_32657	sense-overlapping	scaffold6190:311979:513528:-	524	3
TCONS_00020592	35.76155	44.04307	32.50994	51.61368	48.45448	40.90555	XLOC_015011		intergenic	scaffold6201:52:452:+	337	2
TCONS_00020594	4714.085	4563.25	5001.014	5446.648	7388.616	4868.026	XLOC_015011		intergenic	scaffold6201:85:452:+	304	2
TCONS_00020595	53.40412	19.36959	26.47393	14.891	16.73824	29.82362	XLOC_015012		intergenic	scaffold6201:65:452:-	324	2
TCONS_00020596	2.992251	5.976835e-08	0.08907049	0.004168454	0.2436109	4.517155e-05	XLOC_015012		intergenic	scaffold6201:92:446:-	291	2
TCONS_00020597	2.821362	2.474447	3.114873	2.891074	2.262303	1.496936	XLOC_015013		intergenic	scaffold6203:49299:53100:-	1574	3
TCONS_00020604	120.06	103.4038	104.1529	132.1997	160.8504	148.7644	XLOC_015018	Gb_32720	antisense	scaffold6204:20445:93185:-	325	2
TCONS_00020607	111.7186	145.4722	192.7061	203.2871	201.7593	179.5994	XLOC_015021		intergenic	scaffold6206:251464:252220:+	299	2
TCONS_00020608	5.751757	10.80013	19.47808	6.21785	8.727729	4.676226	XLOC_015021		intergenic	scaffold6206:251467:252203:+	504	3
TCONS_00020609	0.8292106	0.3747589	1.104067	0.7927163	1.089633	1.595707	XLOC_015021		intergenic	scaffold6206:251470:252025:+	411	2
TCONS_00020624	57.19319	52.98618	59.65403	61.46572	51.64651	53.43968	XLOC_015032		intergenic	scaffold6211:93:594:+	433	2
TCONS_00020630	3.750788	3.084062	4.701807	4.241197	3.776788	3.832148	XLOC_015038	Gb_32789	antisense	scaffold6219:186762:187668:+	640	2
TCONS_00020633	29.37877	50.79844	48.71839	30.73651	17.18469	21.07933	XLOC_015040		intergenic	scaffold6220:102:570:+	372	2
TCONS_00020645	5.855074	2.550601	3.165735	1.677104	1.194472	4.254773	XLOC_015051	Gb_32816	sense-overlapping	scaffold6235:257431:258764:+	864	2
TCONS_00020646	22.09104	7.869803	15.04023	16.63087	13.54987	6.527594	XLOC_015051	Gb_32816	sense-overlapping	scaffold6235:257431:258764:+	818	2
TCONS_00020651	0.5652939	7.887243e-25	2.22532e-26	6.652258e-22	3.319076e-25	2.418252e-26	XLOC_015056		intergenic	scaffold6241:482776:483185:-	326	2
TCONS_00020655	44.48952	34.2871	36.82194	27.04737	25.50128	25.96345	XLOC_015060	Gb_32825	intronic	scaffold6245:406066:406989:-	861	2
TCONS_00020656	0.8160026	1.824163	0.8721033	0.0007028636	0.7717443	0.7023507	XLOC_015060	Gb_32825	intronic	scaffold6245:406069:413516:-	539	2
TCONS_00020657	5.678587	4.023145	2.070921	0.7587148	4.178594	0.7689311	XLOC_015060	Gb_32825	intronic	scaffold6245:406069:413562:-	489	3
TCONS_00020658	45.64114	28.88128	29.36872	21.13366	21.73075	31.27888	XLOC_015060	Gb_32825	intronic	scaffold6245:406074:406994:-	860	2
TCONS_00020659	32.83688	17.2938	18.02369	13.08332	16.47153	17.7509	XLOC_015060	Gb_32825	intronic	scaffold6245:406074:406994:-	859	2
TCONS_00020662	1.755196	1.188024	0.7650895	0.2957532	0.7101896	0.7095949	XLOC_015063		intergenic	scaffold6249:280788:293051:+	537	3
TCONS_00020707	6.086463	6.147996	7.797963	4.863532	5.035641	3.35684	XLOC_015092	Gb_32883	sense-overlapping	scaffold627:1097675:1200437:-	1163	4
TCONS_00020732	0.8022083	0.01549369	0.7174532	0.2734582	0.05083946	0.03878951	XLOC_015110	Gb_32938	sense-overlapping	scaffold63:161702:165108:-	1005	2
TCONS_00020736	2.327746	7.395492	2.376064	2.752719	8.092482	2.963917	XLOC_015113	Gb_32958	antisense	scaffold6302:789352:790711:+	1263	2
TCONS_00020737	66.43616	57.10868	58.57937	71.70708	60.6487	66.79341	XLOC_015113	Gb_32958	antisense	scaffold6302:789352:790723:+	1294	2
TCONS_00020738	4.770512	1.551665	1.265845	1.462877	3.549286	2.399229	XLOC_015113	Gb_32958	antisense	scaffold6302:790072:790723:+	550	2
TCONS_00020741	6.081893	5.950277	9.206418	8.667532	6.071301	6.338003	XLOC_015115	Gb_32958	sense-overlapping	scaffold6302:789876:790709:-	732	2
TCONS_00020748	113.582	111.8699	174.6591	167.1998	76.97137	175.8404	XLOC_015123	Gb_32973	sense-overlapping	scaffold6309:466967:514276:-	383	2
TCONS_00020774	614.4449	850.6444	1328.766	410.5626	244.0789	116.5248	XLOC_015131	Gb_32990	sense-overlapping	scaffold6312:164499:436225:+	302	3
TCONS_00020798	328.5478	431.9581	502.6646	561.7841	447.1247	480.6087	XLOC_015152		intergenic	scaffold6334:4458:5327:-	837	2
TCONS_00020799	6434.7	7672.851	7685.846	9563.914	7795.727	8123.167	XLOC_015152		intergenic	scaffold6334:4485:5327:-	779	2
TCONS_00020873	416.3619	353.9447	448.81	254.6442	195.9129	174.0928	XLOC_015205		intergenic	scaffold6370:40774:92503:-	479	3
TCONS_00020978	7.790829	5.469627	5.302983	2.024128	4.176741	2.726833	XLOC_015293		intergenic	scaffold6444:2923959:2937540:-	422	2
TCONS_00020995	6.577856	4.29649	6.517024	3.42364	3.149935	4.043439	XLOC_015309		intergenic	scaffold646:520277:521647:-	1182	2
TCONS_00021003	117.0096	91.26692	103.9229	57.5118	30.87764	45.97014	XLOC_015316		intergenic	scaffold6474:791208:814572:+	271	2
TCONS_00021119	11046.28	12102.75	14307.31	12096.39	12891.81	13371.39	XLOC_015405		intergenic	scaffold6552:72323:168175:-	336	3
TCONS_00021134	78.93437	67.84891	90.26737	44.84311	40.83009	41.67369	XLOC_015418		intergenic	scaffold656:4806136:4807799:+	693	2
TCONS_00021139	3.719003	5.451483	6.521263	3.137977	2.688822	4.077508	XLOC_015422	Gb_33667	sense-overlapping	scaffold656:5524260:5530782:+	394	2
TCONS_00021181	61.35481	31.7899	36.74329	31.43113	24.74195	29.37848	XLOC_015452	Gb_33760	intronic	scaffold658:2362073:2369833:-	358	2
TCONS_00021202	122.9105	189.1204	163.8481	179.8732	118.8703	115.681	XLOC_015461	Gb_33783	sense-overlapping	scaffold6586:617:7752:-	1220	2
TCONS_00021210	10.64656	20.66628	21.19991	36.95146	21.11988	34.38352	XLOC_015461	Gb_33783	sense-overlapping	scaffold6586:619:7752:-	676	2
TCONS_00021287	160.1108	166.3656	162.9592	169.7726	155.1781	182.5516	XLOC_015519	Gb_33892	sense-overlapping	scaffold6646:23443:24342:+	817	2
TCONS_00021299	2.100411	1.94125	1.716445	0.9588819	0.5425618	1.283169	XLOC_015531		intergenic	scaffold6647:198793:253773:+	784	2
TCONS_00021337	4.693887	2.014754	1.719519	1.731163	1.82568	1.6025	XLOC_015560	Gb_33960	intronic	scaffold6655:128877:139367:+	439	2
TCONS_00021348	110.3725	107.9215	67754.49	155.6997	46413.72	101.7786	XLOC_015570		intergenic	scaffold66635:25655:68566:-	215	2
TCONS_00021349	9126.169	12629.02	335.117	5240.323	135.2582	5733.94	XLOC_015570		intergenic	scaffold66635:60889:68561:-	211	2
TCONS_00021350	133912.9	145388.4	5369.447	80796.33	2683.211	86435.01	XLOC_015570		intergenic	scaffold66635:61517:68561:-	208	2
TCONS_00021362	9.20696	9.451747	11.421	0.4468425	7.91513	4.335354	XLOC_015581		intergenic	scaffold6678:202995:216740:+	704	2
TCONS_00021363	8.420938	3.711022	7.484251	6.505869	1.052692	2.166873	XLOC_015581		intergenic	scaffold6678:202999:216903:+	923	2
TCONS_00021368	158.3975	157.5534	156.9125	135.0739	129.8232	165.6434	XLOC_015585	Gb_34006	sense-overlapping	scaffold668:32787:34411:+	1485	2
TCONS_00021390	9.42592	1.081727	4.930285	2.064925e-14	3.114946	0.8286066	XLOC_015604		intergenic	scaffold6698:49351:49707:-	256	2
TCONS_00021511	6.578703	3.827759	4.060348	2.963487	2.519188	1.74149	XLOC_015699	Gb_34281	intronic	scaffold6771:482288:489914:-	451	2
TCONS_00021581	0.9890221	1.124938	1.454604	1.916263	2.04465	1.381229	XLOC_015737		intergenic	scaffold6791:42284:52747:+	585	2
TCONS_00021592	2.202166	15.05923	11.09582	1.18343	0.2893913	3.485728	XLOC_015746	Gb_34380	antisense	scaffold68:167787:178617:+	869	2
TCONS_00021593	39.94656	57.48879	70.30437	59.9942	81.25689	51.19103	XLOC_015746	Gb_34380	antisense	scaffold68:168295:178620:+	354	2
TCONS_00021594	1611.588	2386.312	2604.143	2417.32	1995	1774.243	XLOC_015746	Gb_34380	antisense	scaffold68:168314:178617:+	332	2
TCONS_00021598	2.963386	6.904836	6.046756	6.046661	3.049643	2.190719	XLOC_015750	Gb_34383	antisense	scaffold68:240894:243719:+	617	2
TCONS_00021600	169.3022	141.1281	147.1342	91.76068	79.45362	91.30642	XLOC_015751	Gb_34373	sense-overlapping	scaffold68:39274:42666:-	289	2
TCONS_00021602	311.9689	697.4641	403.6255	206.1396	117.4005	185.6732	XLOC_015753	Gb_34380	sense-overlapping	scaffold68:164319:177055:-	318	2
TCONS_00021603	0.5948337	2.377769	2.745774	1.906795	0.3123482	2.26561	XLOC_015753	Gb_34380	sense-overlapping	scaffold68:168473:216392:-	354	3
TCONS_00021604	13.14802	12.93911	15.47237	8.10643	6.443586	7.362548	XLOC_015754	Gb_34383	sense-overlapping	scaffold68:171350:243513:-	2880	2
TCONS_00021610	49.45121	32.57178	26.43504	19.4759	11.17958	13.40975	XLOC_015754	Gb_34383	sense-overlapping	scaffold68:238561:243756:-	2561	2
TCONS_00021611	0.1665032	3.449955e-08	0.01889067	5.376587e-08	2.053141e-06	1.651759e-05	XLOC_015754	Gb_34383	sense-overlapping	scaffold68:239966:243722:-	1110	3
TCONS_00021612	51.35377	38.71527	44.37788	33.60192	19.33972	27.97541	XLOC_015754	Gb_34383	sense-overlapping	scaffold68:239966:243756:-	1178	2
TCONS_00021614	1.416679e-12	0.0002231254	2.889489	1.04725	1.56537e-08	1.767274e-09	XLOC_015756		intergenic	scaffold68:246886:251485:-	410	2
TCONS_00021615	24.11625	12.91761	18.27464	10.64771	3.167024	4.094843	XLOC_015756		intergenic	scaffold68:246886:251485:-	686	2
TCONS_00021616	1.659594e-09	1.731555e-05	5.534192e-11	1.258438e-07	2.568625e-06	0.8434251	XLOC_015756		intergenic	scaffold68:246887:251355:-	526	2
TCONS_00021617	64.91774	14.99151	57.40406	43.41115	27.28825	35.54935	XLOC_015756		intergenic	scaffold68:246887:251490:-	632	2
TCONS_00021618	27.68674	80.58703	22.46565	17.86051	19.91535	13.74066	XLOC_015756		intergenic	scaffold68:246887:251490:-	638	2
TCONS_00021639	3940.895	5069.938	4937.898	4963.056	5232.949	3894.553	XLOC_015774		intergenic	scaffold6811:101:83479:-	297	2
TCONS_00021654	288.1046	410.522	377.1534	337.8569	194.8963	198.7368	XLOC_015786	Gb_34443	sense-overlapping	scaffold683:1424319:1478618:+	870	2
TCONS_00021656	303.1532	520.2999	413.6045	411.6381	213.6058	272.7764	XLOC_015786	Gb_34443	sense-overlapping	scaffold683:1466860:1480386:+	478	2
TCONS_00021658	74.93445	82.53955	67.889	54.25696	35.27371	44.67227	XLOC_015787	Gb_34445	sense-overlapping	scaffold683:1467846:1513694:+	526	2
TCONS_00021662	93.77281	137.0709	127.8268	150.2114	81.0373	71.76932	XLOC_015786	Gb_34443	sense-overlapping	scaffold683:1477155:1478669:+	1369	2
TCONS_00021665	0.9738993	2.652	1.166749	1.28511	0.924065	2.351058	XLOC_015788	Gb_34455	antisense	scaffold683:1483505:1485042:+	1430	2
TCONS_00021666	17.78314	19.2156	18.54056	13.03999	12.31614	10.96074	XLOC_015789	Gb_34455	antisense	scaffold683:1487691:1489415:+	1588	2
TCONS_00021683	87.6572	113.4226	99.94281	95.52385	57.25379	62.87904	XLOC_015801		intergenic	scaffold683:1500111:1501133:-	855	2
TCONS_00021689	99.79104	85.26234	78.99942	47.97586	32.44774	38.71436	XLOC_015803	Gb_34445	antisense	scaffold683:1508410:1512754:-	524	2
TCONS_00021690	94.83801	97.06428	96.07305	66.6967	40.94043	41.6142	XLOC_015804	Gb_34445	antisense	scaffold683:1510186:1511396:-	1060	2
TCONS_00021702	3.924819	2.967929	4.276166	2.668699	2.921319	2.20056	XLOC_015816		intergenic	scaffold6844:16536:17910:+	757	4
TCONS_00021707	22.05556	20.30754	27.81865	20.98042	24.5913	20.76739	XLOC_015821	Gb_34492	antisense	scaffold6847:6:554:+	467	2
TCONS_00021708	3.207192	4.59912	2.795858	8.944256	6.063387	4.602192	XLOC_015822	Gb_34492	sense-overlapping	scaffold6847:1:528:-	446	2
TCONS_00021719	32.8571	61.26337	94.30251	8.056503	6.815369	2.854108	XLOC_015823	Gb_34494	sense-overlapping	scaffold6848:232632:541437:+	481	2
TCONS_00021730	18.03127	20.90542	14.04198	19.49933	2.855769	13.8051	XLOC_015833	Gb_34531	sense-overlapping	scaffold6858:456130:467011:-	256	3
TCONS_00021736	3.279681	1.591829	2.44922	1.139341	1.344637	1.031309	XLOC_015839		intergenic	scaffold6866:550860:573765:-	942	3
TCONS_00021762	1.897044	3.55069	2.90151	16.56765	18.75995	7.354065	XLOC_015857		intergenic	scaffold688:1951452:2077056:+	224	3
TCONS_00021763	4686.663	8054.704	3698.327	37548.14	33216.84	35282.11	XLOC_015857		intergenic	scaffold688:1979210:2077056:+	237	3
TCONS_00021764	33186.24	34993.16	35691.52	8326.525	9378.139	14116.92	XLOC_015857		intergenic	scaffold688:2006846:2009425:+	225	2
TCONS_00021788	70.01279	52.07451	52.80632	35.04225	31.0416	52.48625	XLOC_015878	Gb_34615	sense-overlapping	scaffold6893:208503:246864:-	521	2
TCONS_00021800	9.816897e-07	0.0001355369	0.09138851	0.09648199	2.003446e-25	23.75498	XLOC_015888		intergenic	scaffold69:812331:827197:+	212	3
TCONS_00021802	7.638327	6.551223	8.43812	3.764564	3.862849	2.380036	XLOC_015890	Gb_34636	sense-overlapping	scaffold69:4115558:4117065:+	676	3
TCONS_00021864	0.5378888	7.761545	1.65654	4.154925	3.260831	3.995952	XLOC_015936		intergenic	scaffold6918:436585:437340:+	274	2
TCONS_00021904	286.9702	355.4439	308.12	259.4307	200.1744	210.1098	XLOC_015963	Gb_34803	sense-overlapping	scaffold69397:20090:38268:+	1264	2
TCONS_00021926	7.185405	2.956136	6.977427	2.532849	2.216668	5.276715	XLOC_015972		intergenic	scaffold6941:1339485:1345519:-	451	2
TCONS_00021960	238.3182	80.70363	134.1317	131.3038	101.2294	155.4112	XLOC_016001		intergenic	scaffold697:1307789:1343077:-	414	2
TCONS_00021961	50.7205	70.40239	50.33508	28.65079	18.64631	44.14286	XLOC_016001		intergenic	scaffold697:1307790:1343077:-	422	2
TCONS_00021963	2.16435	1.166498	1.692751	0.4981452	0.5801165	0.5558886	XLOC_016003	Gb_34900	sense-overlapping	scaffold697:2425822:2636504:-	1129	3
TCONS_00022053	35.29097	30.94327	28.34349	3.516778	6.426939	6.868468	XLOC_016070	Gb_35039	sense-overlapping	scaffold702:249258:249906:-	520	2
TCONS_00022110	5.864477	4.525643	5.809148	3.220011	2.542824	2.47977	XLOC_016114		intergenic	scaffold7055:245418:246087:-	600	2
TCONS_00022134	191.2498	319.3496	296.7969	301.4403	275.7792	226.6759	XLOC_016135		intergenic	scaffold7075:119146:120899:-	764	2
TCONS_00022139	2.528671	1.401217	1.09899	1.057897	0.6726918	1.583482	XLOC_016138	Gb_35179	antisense	scaffold7085:25562:51408:+	563	2
TCONS_00022142	144.7146	230.1662	182.001	169.052	120.4827	129.21	XLOC_016140		intergenic	scaffold7085:44000:48250:-	1570	2
TCONS_00022198	1.651627	1.19494	1.790411	0.8885323	0.4348809	0.4408812	XLOC_016186		intergenic	scaffold7106:723124:803654:-	1296	2
TCONS_00022222	16.68463	11.67725	7.774891	8.737015	12.72559	19.77837	XLOC_016208	Gb_35291	intronic	scaffold7124:142238:153021:-	496	2
TCONS_00022224	47.33807	16.44633	61.0651	47.82548	231.5362	20.60851	XLOC_016210		intergenic	scaffold7126:371877:397585:+	504	2
TCONS_00022225	0.2674278	0.1546026	0.1286884	0.01291846	18.96265	4.246908	XLOC_016210		intergenic	scaffold7126:393789:397585:+	466	2
TCONS_00022229	14.08123	78.54399	0.1139144	61.07194	0.5420231	151.9846	XLOC_016214		intergenic	scaffold7127:1371752:1462832:+	210	2
TCONS_00022230	1.013559	1.335481	0.1435533	1.895623	0.5218057	1.709124	XLOC_016214		intergenic	scaffold7127:1371752:1463233:+	704	2
TCONS_00022231	9.027024	4.995373	9.983444	5.873126	9.032987	5.379411	XLOC_016214		intergenic	scaffold7127:1371752:1463242:+	621	2
TCONS_00022232	7.915132	25.85525	6.765337	27.65464	34.10305	69.48705	XLOC_016214		intergenic	scaffold7127:1371752:1467041:+	300	3
TCONS_00022233	3.965223	9.622572	13.51581	24.46173	11.52307	33.97732	XLOC_016214		intergenic	scaffold7127:1371753:1462824:+	291	2
TCONS_00022234	3.696483	8.786727e-07	0.0004719313	0.0008270383	6.684543	0.0001253015	XLOC_016214		intergenic	scaffold7127:1371753:1462830:+	298	2
TCONS_00022237	7.230804	2.490036	4.411872	4.10474	0.7509655	1.748691	XLOC_016217		intergenic	scaffold7127:1341955:1349087:-	395	2
TCONS_00022238	0.0002461804	9.613406	0.003599144	3.409037	5.319723	0.0129716	XLOC_016217		intergenic	scaffold7127:1341964:1349045:-	344	2
TCONS_00022239	0.00054939	1.32914e-05	2.395959e-06	1.611057e-19	0.0001068989	4.691607	XLOC_016217		intergenic	scaffold7127:1341968:1348965:-	261	2
TCONS_00022240	217.9521	193.6016	224.4346	321.1736	358.4888	391.3652	XLOC_016218		intergenic	scaffold7127:1371755:1463244:-	711	2
TCONS_00022241	50.94092	42.5283	59.25562	65.73733	96.67621	38.15094	XLOC_016218		intergenic	scaffold7127:1371760:1463242:-	613	2
TCONS_00022254	3.363815	0	1.562893e-08	3.54811e-20	0	4.442954e-36	XLOC_016228		intergenic	scaffold71378:568:1000:+	246	3
TCONS_00022277	109.5356	120.1247	148.3387	94.5599	97.02114	75.89771	XLOC_016244		intergenic	scaffold7153:1506:3141:+	340	2
TCONS_00022279	22.25132	6.751577	39.51199	7.090972	6.110176	4.459101	XLOC_016246		intergenic	scaffold71596:1:408:-	219	3
TCONS_00022316	5.672187	2.55569	3.706502	6.144585	5.073653	3.729459	XLOC_016271	Gb_35447	sense-overlapping	scaffold7170:1872722:1930630:-	314	2
TCONS_00022335	595.4752	745.0657	847.7393	1012.959	848.849	803.6572	XLOC_016287	Gb_35497	sense-overlapping	scaffold719:467763:493698:+	470	2
TCONS_00022361	6.522264	0	0.7587818	0	3.834446	9.659629	XLOC_016311		intergenic	scaffold722:137609:147074:-	272	2
TCONS_00022411	83.85992	43.99427	72.75486	91.54399	94.58243	91.39738	XLOC_016347		intergenic	scaffold7245:19:511:+	423	2
TCONS_00022412	2614.323	3090.623	3345.792	3596.708	3283.741	3959.887	XLOC_016348		intergenic	scaffold7245:1:506:-	436	2
TCONS_00022416	1091.062	1006.861	695.8707	654.3299	560.6494	523.9344	XLOC_016352		intergenic	scaffold725:1211114:1224312:+	215	2
TCONS_00022434	47.4086	37.15723	51.65369	57.20256	53.44678	51.53021	XLOC_016366		intergenic	scaffold7263:82:475:-	309	2
TCONS_00022435	47.4086	37.15723	51.65369	57.20256	53.44678	51.53021	XLOC_016366		intergenic	scaffold7263:82:475:-	309	2
TCONS_00022482	153.9999	128.1551	161.5172	79.91747	73.21423	56.51686	XLOC_016407		intergenic	scaffold7299:16074:39326:+	378	2
TCONS_00022494	779.3651	636.6113	554.9937	429.5335	440.5464	448.597	XLOC_016416		intergenic	scaffold7309:1258:3551:+	283	2
TCONS_00022495	1.373476	0.04889922	3.432202e-06	0.501509	0.02826614	2.020823	XLOC_016416		intergenic	scaffold7309:1297:3538:+	284	2
TCONS_00022531	159.4328	90.06842	90.39658	85.85608	63.04137	94.31082	XLOC_016450	Gb_35864	intronic	scaffold7323:246680:250135:-	471	2
TCONS_00022532	2.189629e-09	7.843519e-11	6.896418e-23	4.176692e-30	4.802122e-23	1.949969e-15	XLOC_016451	Gb_35864	intronic	scaffold7323:249363:256442:-	237	2
TCONS_00022533	31.00599	13.73036	23.60705	16.54542	14.39642	17.81575	XLOC_016451	Gb_35864	intronic	scaffold7323:249363:256762:-	557	2
TCONS_00022535	6.108642e-07	1.041516e-09	1.971809e-08	5.491599e-08	3.404079e-07	0.0324168	XLOC_016453		intergenic	scaffold733:39:748:+	658	2
TCONS_00022536	6.87188	10.26033	5.989674	9.515602	5.885498	7.727769	XLOC_016453		intergenic	scaffold733:39:763:+	524	3
TCONS_00022537	1601.169	2545.221	2423.334	4004.585	4072.949	3401.746	XLOC_016454		intergenic	scaffold733:1:763:-	562	3
TCONS_00022539	1601.169	2545.221	2423.334	4004.585	4072.949	3401.746	XLOC_016454		intergenic	scaffold733:1:763:-	562	3
TCONS_00022564	14.30282	7.320104	11.71092	6.568427	5.368579	5.913281	XLOC_016474		intergenic	scaffold7344:1336571:1341431:+	654	4
TCONS_00022628	513.0831	800.0233	943.009	889.8923	883.6381	1043.701	XLOC_016522	Gb_35991	intronic	scaffold737:5823020:5837364:-	345	2
TCONS_00022632	1525.383	1200.61	1480.99	1638.282	1571.211	1595.669	XLOC_016526	Gb_35998	intronic	scaffold7370:691938:722621:-	467	2
TCONS_00022633	348.012	312.398	285.6284	227.4751	156.2711	151.2796	XLOC_016526	Gb_35998	intronic	scaffold7370:691938:737975:-	484	2
TCONS_00022656	643.6467	741.3853	721.6478	974.2475	904.1442	752.7749	XLOC_016544		intergenic	scaffold738:1245423:1246918:+	374	2
TCONS_00022659	6.293875	9.319154	7.570227	10.67528	5.64751	7.783633	XLOC_016547		intergenic	scaffold738:1245423:1246889:-	345	2
TCONS_00022668	0.1698752	5.85697e-10	1.188683	7.11003e-06	4.197627e-06	1.843047	XLOC_016554	Gb_36053	intronic	scaffold7384:461609:469775:+	458	2
TCONS_00022669	7.401924	7.47058	8.957811	3.41767	3.725059	4.27054	XLOC_016555	Gb_36055	sense-overlapping	scaffold7387:479233:485513:+	1096	2
TCONS_00022689	12.95269	6.391122	7.337019	3.491684	2.532691	2.540117	XLOC_016569	Gb_36080	sense-overlapping	scaffold739:1375706:1377642:+	812	2
TCONS_00022723	1.568679	2.135441e-16	7.338903e-10	1.908425e-06	9.194857e-19	2.47597e-16	XLOC_016601		intergenic	scaffold74349:1010:1867:-	596	3
TCONS_00022733	3.784299	2.854967	2.914752	1.300107	1.659424	1.251398	XLOC_016609	Gb_36179	sense-overlapping	scaffold7448:102260:146624:+	628	3
TCONS_00022744	3.406648	2.793426	1.427029	1.154078	0.9819395	0.731617	XLOC_016617	Gb_36195	antisense	scaffold745:6923:191923:-	519	2
TCONS_00022785	11.01615	10.03518	12.11537	5.989947	4.883994	6.851391	XLOC_016648		intergenic	scaffold748:3858097:3860956:-	2042	2
TCONS_00022791	15.41579	12.7147	5.661195	7.863015	6.330094	10.43709	XLOC_016652		intergenic	scaffold7480:1:541:-	279	2
TCONS_00022825	139.9733	58.26961	97.62743	45.96556	43.61216	49.7906	XLOC_016676		intergenic	scaffold7509:1226746:1289295:+	273	3
TCONS_00022830	44.92835	42.33667	34.37993	39.24945	32.02156	36.1665	XLOC_016679	Gb_36326	sense-overlapping	scaffold7509:1576025:1613514:-	1654	2
TCONS_00022831	25.05556	26.97096	25.19091	19.7507	12.53559	16.12087	XLOC_016679		intergenic	scaffold7509:1606137:1613512:-	6652	4
TCONS_00022833	0.04905266	0.0202461	0.1360876	0.08694563	0.08757481	0.08336705	XLOC_016679		intergenic	scaffold7509:1606137:1613514:-	6767	3
TCONS_00022835	128.5973	127.8658	119.764	93.5774	52.95838	68.80044	XLOC_016679		intergenic	scaffold7509:1606734:1613514:-	6522	3
TCONS_00022837	79.31892	91.31049	84.86089	71.07733	41.0876	48.47616	XLOC_016679		intergenic	scaffold7509:1606742:1613514:-	6222	3
TCONS_00022852	11.94555	14.452	18.09382	32.00997	29.10227	43.10469	XLOC_016692	Gb_36344	antisense	scaffold7511:187468:195566:-	814	2
TCONS_00022861	1.974002	1.486385	2.266729	1.329076	0.9997065	0.7602879	XLOC_016700		intergenic	scaffold7522:36042:36910:+	588	2
TCONS_00022880	3.105061	6.862871	17.97812	1.47479	2.211343	1.445611	XLOC_016718		intergenic	scaffold7536:351531:352006:+	338	2
TCONS_00022902	61.50973	63.20706	79.09408	52.23042	62.12715	40.97258	XLOC_016736		intergenic	scaffold75432:1:620:-	406	2
TCONS_00022903	56.81601	75.14433	80.92579	61.00732	60.98094	40.10585	XLOC_016737		intergenic	scaffold75433:1:628:-	414	2
TCONS_00022907	5.193389e-22	0.1039474	8.983483e-20	0.1050329	1.613464	1.917988e-15	XLOC_016740		intergenic	scaffold7544:410743:414593:-	410	2
TCONS_00022923	2.671672	0.9662122	1.673581	0.6668693	1.305051	0.9830845	XLOC_016755		intergenic	scaffold7567:465776:467517:+	1470	2
TCONS_00022931	6.8423	4.539519	3.324118	0.9064493	0.9693427	1.373399	XLOC_016763	Gb_36510	sense-overlapping	scaffold758:749794:790171:-	1999	2
TCONS_00023006	2.421895	1.679382	1.56309	0.6090387	0.6217117	0.9606637	XLOC_016827		intergenic	scaffold7629:18538:282129:-	637	4
TCONS_00023014	1.649119	3.018055	2.928978	2.090293	1.156312	1.808684	XLOC_016834		intergenic	scaffold7636:1000824:1002060:+	449	2
TCONS_00023019	3.501835	3.850181	5.003032	4.713013	0.9680135	0.8565436	XLOC_016838	Gb_36678	antisense	scaffold7639:4041715:4042386:+	545	2
TCONS_00023021	501.0623	520.8321	695.5441	370.9512	279.4963	141.6753	XLOC_016840	Gb_36678	sense-overlapping	scaffold7639:4017671:4042468:-	754	3
TCONS_00023022	106.4377	119.5998	163.8977	71.77903	74.8619	54.75962	XLOC_016840	Gb_36678	sense-overlapping	scaffold7639:4017671:4042471:-	811	3
TCONS_00023031	3.78522	1.974675	2.126781	1.612836	1.123315	1.565426	XLOC_016846		intergenic	scaffold7640:515682:608267:-	1029	7
TCONS_00023032	1.067313	1.363977	1.591751	2.86479	2.450787	2.406697	XLOC_016846		intergenic	scaffold7640:515840:590417:-	740	5
TCONS_00023055	3.740552	1.362813	2.072911	0.85718	0.4442075	0.6553254	XLOC_016863	Gb_36734	sense-overlapping	scaffold7676:843613:845196:+	939	2
TCONS_00023086	205.2553	264.5483	333.7763	185.0456	232.0325	169.6097	XLOC_016882	Gb_36788	sense-overlapping	scaffold769:1073762:1186252:-	479	2
TCONS_00023098	56.61524	114.5972	147.6713	100.1967	119.296	100.6503	XLOC_016882	Gb_36790	sense-overlapping	scaffold769:1139669:1186249:-	263	2
TCONS_00023100	42.95482	39.54746	58.99955	26.46262	24.72931	20.54583	XLOC_016884	Gb_36793	sense-overlapping	scaffold769:1470355:1533152:-	843	3
TCONS_00023164	284.1737	167.8886	258.0842	95.61652	75.71516	59.47786	XLOC_016936		intergenic	scaffold7731:77390:81502:+	351	3
TCONS_00023165	84.53569	45.78297	58.77944	15.79791	13.76905	11.25377	XLOC_016936	Gb_36907	antisense	scaffold7731:77390:195033:+	356	2
TCONS_00023166	5.57398e-18	1.116559e-21	8.166734e-18	1.60056e-21	3.413136e-29	0.1326571	XLOC_016936		intergenic	scaffold7731:77400:81494:+	330	2
TCONS_00023167	16.1898	2.745928	5.981372	2.511095	1.032913	0.1585279	XLOC_016936	Gb_36907	antisense	scaffold7731:77400:195031:+	346	2
TCONS_00023168	353.1279	197.0674	268.4838	85.20194	75.56727	64.38316	XLOC_016936	Gb_36907	antisense	scaffold7731:77401:195033:+	682	2
TCONS_00023169	8.005602	6.245706	8.667433	1.949707	1.434942	1.044463	XLOC_016936	Gb_36907	antisense	scaffold7731:77401:195033:+	348	2
TCONS_00023175	130.6539	145.5478	130.0162	47.73172	31.14042	70.12104	XLOC_016940	Gb_36916	sense-overlapping	scaffold7745:416620:473729:+	237	3
TCONS_00023176	4.191849e-19	3.580989e-21	3.563034e-24	9.459903e-32	1.897576e-22	1.382022e-22	XLOC_016940	Gb_36916	sense-overlapping	scaffold7745:416620:473729:+	237	2
TCONS_00023177	96.59537	71.70447	60.40317	56.81662	38.74914	64.40131	XLOC_016940	Gb_36916	sense-overlapping	scaffold7745:420915:473704:+	401	2
TCONS_00023178	144.6603	45.62948	60.6803	80.32417	37.33147	36.77388	XLOC_016940	Gb_36916	sense-overlapping	scaffold7745:420915:473729:+	237	2
TCONS_00023242	6.696287	3.079711	5.950286	2.745166	2.937299	2.629167	XLOC_016985		intergenic	scaffold7802:2471708:2683882:-	1257	5
TCONS_00023243	3.425087	2.256323	3.288863	0.817216	1.167591	1.009497	XLOC_016985		intergenic	scaffold7802:2471709:2683882:-	1148	4
TCONS_00023257	7.456513	23.73221	16.48737	11.89973	3.779128	6.353194	XLOC_016996		intergenic	scaffold781:152733:155291:-	220	2
TCONS_00023294	38.72961	52.1185	51.56928	36.50703	40.10403	26.21508	XLOC_017029		intergenic	scaffold7831:721916:774447:+	468	2
TCONS_00023295	38.09635	49.5554	42.07742	30.8697	21.76983	22.85196	XLOC_017029		intergenic	scaffold7831:721918:736531:+	628	2
TCONS_00023311	4.88089	2.451579	3.487378	2.052693	1.630767	1.380574	XLOC_017041	Gb_37193	sense-overlapping	scaffold78423:26038:29182:-	1087	2
TCONS_00023332	273.6166	380.2507	265.6585	248.6728	168.9404	192.9855	XLOC_017055	Gb_37215	sense-overlapping	scaffold785:1901625:1986386:-	265	4
TCONS_00023333	0.03386661	0.2155514	0.4776973	0.1679135	0.1524677	0.2299796	XLOC_017055	Gb_37215	sense-overlapping	scaffold785:1969406:1986839:-	712	3
TCONS_00023370	7.330353	4.587942	9.681457	3.450133	3.873601	2.749207	XLOC_017087		intergenic	scaffold7869:77711:404134:-	513	2
TCONS_00023371	27.59602	30.24834	42.66615	28.48212	10.86655	7.468856	XLOC_017087		intergenic	scaffold7869:344427:404134:-	601	2
TCONS_00023473	22.0746	20.55802	30.27189	13.75899	10.34259	9.365762	XLOC_017162	Gb_37439	sense-overlapping	scaffold7909:1884074:1948940:-	472	3
TCONS_00023480	11.68426	11.7191	11.52688	9.066335	7.341597	10.21501	XLOC_017168		intergenic	scaffold7914:2573996:2599601:+	588	2
TCONS_00023485	1401.382	1945.004	2007.277	2448.448	1849.117	1787.631	XLOC_017171	Gb_37463	sense-overlapping	scaffold7916:2520862:2557887:+	635	2
TCONS_00023488	2193.457	2196.723	2165.605	3498.34	3950.108	3194.094	XLOC_017171	Gb_37463	sense-overlapping	scaffold7916:2520901:2558197:+	590	2
TCONS_00023490	544.7826	510.8791	504.1656	659.7134	602.1017	599.4667	XLOC_017171		intergenic	scaffold7916:2523765:2525114:+	809	2
TCONS_00023491	590.0813	520.2004	643.4019	560.7258	634.7645	797.3396	XLOC_017171		intergenic	scaffold7916:2525762:2532854:+	715	3
TCONS_00023492	7.80821e-08	9.423519e-10	6.710621e-09	0.3534447	0.00011243	0.01356307	XLOC_017171		intergenic	scaffold7916:2525762:2532854:+	715	3
TCONS_00023493	206.8421	136.672	217.4765	190.3164	204.1169	188.646	XLOC_017171		intergenic	scaffold7916:2526449:2532854:+	921	2
TCONS_00023499	5.306332	3.780796	6.269253	2.569402	2.82948	4.060749	XLOC_017174		intergenic	scaffold7920:446014:545897:-	875	2
TCONS_00023500	4.288145	3.4473	3.34162	2.221144	1.86708	2.292133	XLOC_017174		intergenic	scaffold7920:446014:545897:-	1026	3
TCONS_00023514	2581.312	2825.733	2871.293	3858.028	3340.998	3784.858	XLOC_017188	Gb_37507	sense-overlapping	scaffold7943:635355:676825:+	815	2
TCONS_00023515	774.2129	728.2804	753.0076	287.1478	1022.35	964.988	XLOC_017188	Gb_37507	sense-overlapping	scaffold7943:635355:684644:+	815	2
TCONS_00023521	11.08159	8.272384	10.25518	10.30408	9.873879	7.495937	XLOC_017192	Gb_37507	antisense	scaffold7943:635355:715061:-	1197	2
TCONS_00023537	282.4002	145.3725	194.4392	81.6399	82.80982	63.86758	XLOC_017208	Gb_37558	antisense	scaffold7957:247505:250742:+	674	2
TCONS_00023544	3.757362	6.155921	2.453453	3.945899	2.640196	4.243946	XLOC_017212		intergenic	scaffold796:184:729:+	427	2
TCONS_00023547	1551.922	2301.942	2264.011	4028.256	3669.788	3243.474	XLOC_017213		intergenic	scaffold796:1:746:-	676	2
TCONS_00023579	0.785888	0.8393535	1.923889	1.171987	0.7594843	0.5182398	XLOC_017237		intergenic	scaffold799:43829:44580:+	560	2
TCONS_00023616	79.40007	67.20336	69.17703	45.16057	34.22337	41.35558	XLOC_017264	Gb_37663	antisense	scaffold8007:716239:721605:-	975	2
TCONS_00023617	4.64475	4.133263e-16	7.233831e-05	3.026029e-07	2.254212e-11	6.169182e-17	XLOC_017264		intergenic	scaffold8007:720181:721536:-	287	2
TCONS_00023623	7.913156	5.585265	8.220569	4.931606	3.584859	5.788937	XLOC_017269	Gb_37676	sense-overlapping	scaffold8010:61592:72743:-	842	2
TCONS_00023624	2.948827	0.8489483	0.4320421	1.274071	0.1600944	0.8930378	XLOC_017270	Gb_37679	antisense	scaffold80121:25072:29983:+	202	2
TCONS_00023625	2.12105	1.278651	2.180165	1.187457	0.884844	0.8741511	XLOC_017271		intergenic	scaffold80121:56:8431:-	716	2
TCONS_00023671	361.2988	226.8977	282.5298	294.9468	141.2362	403.5936	XLOC_017307		intergenic	scaffold8042:55999:75482:+	214	2
TCONS_00023672	64.30138	27.76854	24.17998	14.28586	20.36772	25.00625	XLOC_017307		intergenic	scaffold8042:61269:92976:+	364	3
TCONS_00023681	12.05736	7.833037	9.128769	7.103207	7.226377	10.98993	XLOC_017313	Gb_37767	sense-overlapping	scaffold8047:470376:503964:-	443	2
TCONS_00023682	3.263662e-09	1.320154e-16	0.02563675	1.597537e-15	3.63458e-15	2.01331e-17	XLOC_017313	Gb_37767	sense-overlapping	scaffold8047:470383:503963:-	440	2
TCONS_00023683	3.978561	2.102209	3.841897	0.09043765	7.2591	2.157854	XLOC_017313	Gb_37767	sense-overlapping	scaffold8047:470389:503965:-	431	2
TCONS_00023718	4.417581	5.638907	6.289394	5.127847	5.632839	4.763288	XLOC_017339	Gb_37855	sense-overlapping	scaffold8074:753276:901343:-	980	3
TCONS_00023730	8.241469	3.621246	1.694937	2.198209	2.911093	3.099733	XLOC_017344	Gb_37878	antisense	scaffold8076:1864327:1872618:+	677	2
TCONS_00023734	13.07273	7.057315	6.806746	3.693814	3.29459	5.004629	XLOC_017348	Gb_37884	sense-overlapping	scaffold808:147917:212604:+	319	3
TCONS_00023753	22.87167	8.900817	10.61594	11.39103	17.91884	21.46054	XLOC_017360	Gb_37909	sense-overlapping	scaffold8087:1037314:1068183:+	309	2
TCONS_00023779	18.73345	2.56767	5.429201	7.548001	7.751925	5.259426	XLOC_017382		intergenic	scaffold812:573317:580794:+	429	2
TCONS_00023791	4.596125	3.870552	3.913826	2.487205	1.942663	2.5686	XLOC_017393		intergenic	scaffold812:2023266:2030874:-	473	2
TCONS_00023796	9.659427	3.805599	13.28709	2.973823	4.375673	1.269628	XLOC_017398		intergenic	scaffold8123:527077:633882:-	298	3
TCONS_00023804	837.2603	642.2276	647.2505	506.0429	301.9272	412.3028	XLOC_017406	Gb_38011	sense-overlapping	scaffold8133:10917:29850:+	291	2
TCONS_00023816	48.28279	28.62989	29.20309	16.60285	21.10395	19.52412	XLOC_017415		intergenic	scaffold8140:881869:890922:-	408	2
TCONS_00023839	0.1163788	0.1967767	1.783958	0.09466278	1.108006	0.1583556	XLOC_017432		intergenic	scaffold8154:14012:26510:+	383	2
TCONS_00023863	0.06712298	2.543235e-15	6.118211e-15	4.605289e-26	5.295654e-19	2.717862e-16	XLOC_017452		intergenic	scaffold817:1514184:1525358:-	487	2
TCONS_00023864	6.347955	9.708676	4.239205	4.527132	4.696573	6.023927	XLOC_017452		intergenic	scaffold817:1514184:1525461:-	544	2
TCONS_00023875	20.78954	18.57882	25.62493	11.19064	11.35443	13.52645	XLOC_017461		intergenic	scaffold8179:15194:74930:+	742	3
TCONS_00023884	2.755773	2.099633	2.091128	1.215957	0.9637599	1.644903	XLOC_017469	Gb_38169	sense-overlapping	scaffold818:1900191:2109454:+	1939	5
TCONS_00023887	2.930264	1.231208	1.60512	0.6987528	1.130614	0.7627599	XLOC_017472	Gb_38172	sense-overlapping	scaffold818:525984:549210:-	906	2
TCONS_00023894	28.23675	16.13955	20.07569	34.82782	37.06566	39.91863	XLOC_017478	Gb_38182	sense-overlapping	scaffold8189:1219749:1308891:+	244	3
TCONS_00023899	2554.059	3630.383	3292.836	4608.682	4765.905	3823.744	XLOC_017482		intergenic	scaffold8197:208003:218148:+	304	2
TCONS_00023934	10.47225	14.26997	10.6723	18.14645	22.40253	17.85772	XLOC_017514	Gb_38268	sense-overlapping	scaffold823:354963:443101:+	230	2
TCONS_00023935	1.599609	5.863064	8.168522	33.21951	31.72551	16.99588	XLOC_017514	Gb_38268	sense-overlapping	scaffold823:397863:443101:+	226	2
TCONS_00023971	2286.898	1134.003	1337.987	1534.645	1115.184	1652.003	XLOC_017539		intergenic	scaffold825:2902917:2923321:+	249	2
TCONS_00023972	0.2161174	0.2567426	1.111683	0.1727372	0.3225528	0.5602689	XLOC_017539		intergenic	scaffold825:2902919:2923549:+	548	2
TCONS_00024074	10.85644	12.20837	9.450525	5.246679	4.895442	3.319867	XLOC_017612	Gb_38528	intronic	scaffold8332:280381:287767:+	365	2
TCONS_00024088	5.60124	4.616037	2.95136	3.021548	4.55538	2.817153	XLOC_017624		intergenic	scaffold8342:803726:812756:+	853	2
TCONS_00024095	5.169487e-15	6.038543	19.07902	5.493316e-11	9.301034e-29	4.859563e-32	XLOC_017630		intergenic	scaffold835:339223:339583:-	245	2
TCONS_00024158	9.891542	15.14319	17.75563	12.35335	5.502245	15.21487	XLOC_017679		intergenic	scaffold84:30054:80441:-	433	2
TCONS_00024172	9.532391	7.637527	8.541758	5.73341	8.284316	5.762346	XLOC_017692	Gb_38711	antisense	scaffold841:2669685:2693717:+	360	3
TCONS_00024173	31.87284	79.10603	53.07295	100.9778	21.29078	73.46713	XLOC_017693		intergenic	scaffold8412:4:64202:+	391	3
TCONS_00024184	36.29707	49.99054	78.8335	152.3377	101.8182	111.7465	XLOC_017703		intergenic	scaffold8412:1221156:1221696:+	233	2
TCONS_00024189	643.5668	703.709	775.818	725.8009	612.8993	542.6572	XLOC_017705	Gb_38723	sense-overlapping	scaffold8412:1234305:1254761:+	846	3
TCONS_00024192	0.041902	7.244111e-16	1.017289	1.286013e-17	2.336817e-21	1.137129e-14	XLOC_017704	Gb_38723	sense-overlapping	scaffold8412:1248208:1253800:+	376	2
TCONS_00024194	676.5518	563.7032	807.0664	877.1759	890.5731	518.3532	XLOC_017705	Gb_38723	sense-overlapping	scaffold8412:1248683:1254299:+	400	2
TCONS_00024195	27.92386	20.3546	49.54016	30.76542	20.42219	48.88062	XLOC_017706		intergenic	scaffold8412:1:667:-	574	2
TCONS_00024196	902.1236	1403.704	1226.75	1909.404	1940.462	1810.416	XLOC_017706		intergenic	scaffold8412:3:667:-	529	2
TCONS_00024202	4.249845	7.695239	12.36778	7.224437	1.082332	11.59939	XLOC_017712	Gb_38732	sense-overlapping	scaffold8412:1211541:1251948:-	229	2
TCONS_00024203	3.356055e-20	0.7452308	0.3907735	3.385777	6.952954	4.436755e-11	XLOC_017713		intergenic	scaffold8412:1229099:1233128:-	257	2
TCONS_00024261	3.819703e-21	7.893787e-07	2.215871e-15	1.05816e-23	8.303174e-24	0.01522444	XLOC_017757	Gb_38826	sense-overlapping	scaffold845:1088532:1178218:+	278	2
TCONS_00024280	31.75916	13.78518	29.23308	19.9858	28.55879	174.2379	XLOC_017772		intergenic	scaffold8461:630686:633198:-	206	2
TCONS_00024316	62.61074	23.1364	22.51874	4.090215	17.05337	11.36212	XLOC_017799		intergenic	scaffold8477:252758:256781:-	3926	2
TCONS_00024345	32.71679	9.501565	8.089648	2.357954	9.242407	5.668676	XLOC_017815		intergenic	scaffold8492:1233170:1243401:-	366	2
TCONS_00024346	4.104787	2.925823	2.02871	5.083604	2.095541	3.862649	XLOC_017815		intergenic	scaffold8492:1233172:1243516:-	540	2
TCONS_00024381	9.724532	7.222155	8.897008	5.896707	2.613272	4.392952	XLOC_017841	Gb_39015	sense-overlapping	scaffold851:177343:199189:+	681	3
TCONS_00024382	14.09362	5.423586	9.079073	1.110612	2.755892	3.472617	XLOC_017841	Gb_39015	sense-overlapping	scaffold851:177390:181392:+	551	2
TCONS_00024476	3.945545	3.154741	2.749187	2.793385	1.148865	2.179054	XLOC_017909		intergenic	scaffold8598:208686:209840:+	562	2
TCONS_00024477	7.083407	5.416885	6.016842	4.798811	4.678065	2.80759	XLOC_017910		intergenic	scaffold8598:208704:209847:-	551	2
TCONS_00024503	7.380081	3.706577	5.703796	5.060497	3.763805	5.29652	XLOC_017928		intergenic	scaffold861:3413804:3422148:-	646	2
TCONS_00024509	72.51755	149.3947	143.6487	94.8222	99.89154	107.1921	XLOC_017934		intergenic	scaffold8614:13227:14628:-	352	2
TCONS_00024569	44.62341	43.96883	39.58815	19.70641	24.41529	24.19214	XLOC_017983	Gb_39305	intronic	scaffold867:656344:664046:+	229	2
TCONS_00024586	3.440795	2.244966	3.68156	3.027173	2.405442	1.85716	XLOC_017993	Gb_39339	sense-overlapping	scaffold868:2354264:2774006:-	820	5
TCONS_00024632	13788.09	10081.52	12415.75	9980.239	13375.65	10442.73	XLOC_018026		intergenic	scaffold8713:37003:93596:-	534	3
TCONS_00024646	1.757055	1.130203	1.624505	2.120365	2.221973	0.9562486	XLOC_018037	Gb_39455	sense-overlapping	scaffold8723:856894:858778:-	1789	2
TCONS_00024649	1.438812	1.493484	1.473699	0.7623959	0.4013734	0.8356266	XLOC_018038		intergenic	scaffold8725:325986:329985:+	1596	2
TCONS_00024650	14.65444	17.23502	21.03102	14.01141	12.12547	17.38244	XLOC_018038		intergenic	scaffold8725:325992:339186:+	510	2
TCONS_00024671	18.58564	12.14348	12.38664	7.111145	4.453032	5.482375	XLOC_018056		intergenic	scaffold8733:148:39709:-	728	2
TCONS_00024680	9.660332	2.703205	6.995756	4.659957	4.461483	3.730902	XLOC_018060	Gb_39512	antisense	scaffold8740:1457027:1467434:+	687	2
TCONS_00024685	13.94724	6.832185	11.52712	6.936855	6.575138	5.910487	XLOC_018064		intergenic	scaffold8747:350691:358838:+	391	2
TCONS_00024687	0.7103702	0.4836263	0.1997076	0.68224	0.5858795	8.888143e-05	XLOC_018064		intergenic	scaffold8747:350794:400925:+	405	2
TCONS_00024712	14.53865	10.43341	9.275217	15.26089	12.91964	9.426132	XLOC_018084		intergenic	scaffold8776:781304:782490:+	251	2
TCONS_00024714	5.109722	6.244336	8.668412	5.352131	4.388118	5.169408	XLOC_018086		intergenic	scaffold8776:781304:782458:-	554	2
TCONS_00024715	3.051152e-30	9.897269e-30	1.177704e-21	4.435211e-24	0.278071	3.103225e-31	XLOC_018086		intergenic	scaffold8776:781304:782743:-	504	2
TCONS_00024752	4.897993	5.709696	4.917333	5.463007	3.088138	5.825564	XLOC_018111	Gb_39634	sense-overlapping	scaffold8799:496664:526750:-	652	2
TCONS_00024753	1.431503	0.4139008	1.220219	0.4241846	0.1768241	0.6126829	XLOC_018111	Gb_39634	sense-overlapping	scaffold8799:498416:526755:-	1132	2
TCONS_00024758	13.15452	8.760221	10.58835	3.911997	4.069817	3.124716	XLOC_018115	Gb_39641	sense-overlapping	scaffold88:1356085:1365467:+	597	2
TCONS_00024798	2.839002	2.326637	2.139188	1.98861	1.621734	1.987099	XLOC_018147		intergenic	scaffold8834:347885:350729:-	618	2
TCONS_00024821	12.44103	11.4065	10.63167	7.880723	5.588339	7.951581	XLOC_018166		intergenic	scaffold8845:1049840:1057972:+	527	2
TCONS_00024825	184.559	92.50105	194.8901	154.6845	103.9458	114.7826	XLOC_018168		intergenic	scaffold8845:1057591:1093609:-	385	2
TCONS_00024826	221.0895	141.6353	231.8001	590.7734	113.3061	118.6431	XLOC_018168		intergenic	scaffold8845:1057591:1093609:-	384	2
TCONS_00024827	42.37606	30.06779	44.83315	44.3476	61.71632	40.53507	XLOC_018168		intergenic	scaffold8845:1057591:1114988:-	390	2
TCONS_00024828	28.95158	9.583742	50.03868	21.95617	83.12273	15.76699	XLOC_018168		intergenic	scaffold8845:1057591:1114988:-	391	2
TCONS_00024829	58.66133	32.10883	47.76273	40.72719	35.30619	60.91613	XLOC_018168		intergenic	scaffold8845:1057592:1058202:-	387	2
TCONS_00024830	159.6675	71.10716	143.8964	166.9656	240.5433	96.21551	XLOC_018168		intergenic	scaffold8845:1057592:1058202:-	383	2
TCONS_00024831	142.8284	44.34918	198.26	79.53381	148.4766	79.3703	XLOC_018168		intergenic	scaffold8845:1057592:1058204:-	386	2
TCONS_00024832	241.2896	198.2653	253.1117	192.7151	241.0867	539.5062	XLOC_018168		intergenic	scaffold8845:1057592:1059893:-	384	2
TCONS_00024833	169.9785	120.4888	110.0074	149.7333	202.9996	137.6689	XLOC_018168		intergenic	scaffold8845:1057592:1060001:-	386	2
TCONS_00024834	168.2986	225.3731	119.8341	77.78485	179.9561	93.16986	XLOC_018168		intergenic	scaffold8845:1057592:1060424:-	386	2
TCONS_00024835	226.0036	310.3305	198.5652	137.0178	332.5916	180.207	XLOC_018168		intergenic	scaffold8845:1057592:1069131:-	385	2
TCONS_00024836	140.69	92.33486	159.9989	122.7301	76.95157	76.77436	XLOC_018168		intergenic	scaffold8845:1057592:1093609:-	386	2
TCONS_00024837	65.79405	41.06424	74.81547	68.09249	60.87361	51.23326	XLOC_018168		intergenic	scaffold8845:1057592:1097237:-	385	2
TCONS_00024838	110.8772	40.03578	59.25211	55.86564	38.08966	35.90869	XLOC_018168		intergenic	scaffold8845:1057592:1097237:-	386	2
TCONS_00024839	43.8742	41.19721	50.72252	47.24384	17.48745	31.89679	XLOC_018168		intergenic	scaffold8845:1057592:1097237:-	387	2
TCONS_00024840	106.9274	58.15179	99.05679	86.14215	74.15514	57.05787	XLOC_018168		intergenic	scaffold8845:1057592:1097237:-	384	2
TCONS_00024841	31.89429	17.92156	27.84601	25.79702	220.7326	31.03978	XLOC_018168		intergenic	scaffold8845:1057592:1113524:-	398	2
TCONS_00024842	15.79931	38.79173	15.82418	31.29204	13.21067	29.16611	XLOC_018168		intergenic	scaffold8845:1057592:1114986:-	391	2
TCONS_00024843	12.95443	5.805558	14.15238	10.90165	9.414057	14.39301	XLOC_018168		intergenic	scaffold8845:1057592:1114988:-	395	2
TCONS_00024844	168.0378	179.6648	119.7642	84.48141	95.68538	71.73974	XLOC_018168		intergenic	scaffold8845:1057592:1120111:-	388	2
TCONS_00024895	1097.59	1502.539	1251.043	1784.518	1033.452	1786.299	XLOC_018195	Gb_39846	sense-overlapping	scaffold8905:510192:510707:-	423	2
TCONS_00024922	4.182125	5.082958	3.038318	3.208361	1.637621	3.165176	XLOC_018218		intergenic	scaffold8932:60557:68490:-	461	2
TCONS_00024931	5.46806	4.018994	3.437394	2.553889	2.081291	2.979096	XLOC_018226		intergenic	scaffold8942:1992436:2001299:+	1974	2
TCONS_00024932	12.47965	4.597037	4.764879	4.401799	4.731829	6.272024	XLOC_018227		intergenic	scaffold8942:2073470:2077769:+	928	2
TCONS_00025028	0.688773	3.032935	0.2257595	1.84308e-21	2.502827e-35	2.823605	XLOC_018307	Gb_40061	intronic	scaffold9002:279405:287659:+	272	2
TCONS_00025077	1.826543	1.73227	1.27797	0.8587791	0.5524905	1.048331	XLOC_018340	Gb_40134	antisense	scaffold9051:521642:688583:-	982	4
TCONS_00025086	2.032149e-31	2.379194e-29	0.1958401	2.381081e-27	7.426323e-33	1.615034e-28	XLOC_018348	Gb_40159	intronic	scaffold9066:1511182:1513932:-	296	2
TCONS_00025101	6.015232	2.300743	3.506113	1.654519	1.552967	1.212577	XLOC_018359	Gb_40190	sense-overlapping	scaffold9070:273622:339756:-	2483	3
TCONS_00025145	10.33241	7.127687	10.18122	3.518377	3.2676	4.443671	XLOC_018395	Gb_40298	sense-overlapping	scaffold913:581025:621887:+	745	2
TCONS_00025156	0.7321667	0.2032673	0.01243585	0.2213969	0.4412837	0.4347581	XLOC_018404	Gb_40321	antisense	scaffold9134:25907:27614:+	1485	2
TCONS_00025157	16.74176	19.01182	16.22119	9.823829	8.315901	9.289895	XLOC_018404	Gb_40321	antisense	scaffold9134:25907:27618:+	1043	2
TCONS_00025158	0.1974393	0.04200269	0.01636113	0.2919507	0.009225129	0.1792904	XLOC_018404	Gb_40321	antisense	scaffold9134:25907:27618:+	1489	2
TCONS_00025193	3.290317	2.939455	4.126546	2.252372	3.231902	1.860906	XLOC_018417		intergenic	scaffold9152:887108:908938:-	817	2
TCONS_00025236	2.192529	4.962912e-11	3.488407	2.378823	3.252678	4.428231	XLOC_018450	Gb_40423	antisense	scaffold9204:67617:130336:-	454	2
TCONS_00025237	3.629704	6.660601	4.547038	6.931479	7.684071	2.785536	XLOC_018450	Gb_40423	antisense	scaffold9204:75461:130336:-	462	2
TCONS_00025243	468.7406	367.0451	383.4177	383.9277	384.0845	521.9637	XLOC_018454		intergenic	scaffold9211:937469:998567:+	1482	2
TCONS_00025298	110.9918	125.2279	129.6594	179.599	149.7801	136.4512	XLOC_018498	Gb_40542	intronic	scaffold9258:958438:960993:-	848	2
TCONS_00025302	1634.433	1660.438	2035.842	2448.809	2500.101	2406.265	XLOC_018502	Gb_40557	sense-overlapping	scaffold9265:317649:363199:+	766	2
TCONS_00025304	0.2124372	0.113513	0.4167854	0.6712638	0.4997056	0.7465451	XLOC_018504		intergenic	scaffold9265:331788:333322:+	1269	2
TCONS_00025305	3.492787e-27	1.581906e-15	7.415624e-27	0.3445282	6.032144e-21	1.201856e-14	XLOC_018504		intergenic	scaffold9265:331832:332633:+	536	2
TCONS_00025306	155.0787	74.22908	85.31158	58.10238	49.31939	48.27313	XLOC_018502	Gb_40558	sense-overlapping	scaffold9265:355996:439582:+	853	3
TCONS_00025307	20.45865	48.53474	44.67649	49.29595	37.77667	39.79187	XLOC_018502	Gb_40558	sense-overlapping	scaffold9265:355997:363250:+	417	3
TCONS_00025308	351.5508	442.4947	503.9082	679.1502	658.4913	633.6437	XLOC_018505	Gb_40558	sense-overlapping	scaffold9265:357900:365853:+	615	3
TCONS_00025309	271.1118	288.9642	309.2168	425.5996	390.655	462.122	XLOC_018506	Gb_40561	sense-overlapping	scaffold9265:242427:338381:-	808	2
TCONS_00025313	646.0672	750.7037	800.0128	828.1719	998.1233	1031.859	XLOC_018510		intergenic	scaffold9265:339265:343023:-	546	2
TCONS_00025317	19.32403	14.46742	19.27943	15.69224	17.27711	12.40782	XLOC_018514	Gb_40560	antisense	scaffold9265:364362:365745:-	649	2
TCONS_00025322	344.4567	208.4431	234.109	191.8541	163.6255	200.0912	XLOC_018519		intergenic	scaffold927:105022:108420:+	507	2
TCONS_00025323	1.154839e-25	9.483271e-24	6.441724e-28	3.313853e-28	5.250549e-21	5.960985e-28	XLOC_018519		intergenic	scaffold927:105223:108420:+	306	2
TCONS_00025326	55.35552	29.10981	31.83223	24.55152	15.64567	25.04836	XLOC_018522		intergenic	scaffold927:1134721:1140993:-	551	2
TCONS_00025356	1.19909	0.8299841	2.210558	0.04052729	0.2663058	0.322785	XLOC_018547	Gb_40626	antisense	scaffold93:1287955:1336557:-	512	2
TCONS_00025365	20.80965	31.58652	37.01045	37.84736	22.56841	23.35382	XLOC_018554	Gb_40631	intronic	scaffold930:194786:196049:-	923	2
TCONS_00025366	2.328203	2.949231	1.9787	0.9284524	0.2736493	1.104123	XLOC_018555	Gb_40639	sense-overlapping	scaffold930:1198935:1269594:-	516	2
TCONS_00025392	3.884646	2.462826	2.521577	1.15958	2.123855	0.6001798	XLOC_018574		intergenic	scaffold93308:1008:1538:+	448	2
TCONS_00025403	0.7241957	7.314577e-25	0.198869	0.7269094	1.719907	0.2760503	XLOC_018584		intergenic	scaffold935:25:677:+	599	2
TCONS_00025404	3.255234e-25	5.157519e-27	1.817239e-26	1.789294e-24	0.3239278	0.2539313	XLOC_018584		intergenic	scaffold935:91:577:+	426	2
TCONS_00025405	1.453278e-21	3.216901e-25	6.01354e-25	1.755997e-21	4.62672e-26	4.740131e-13	XLOC_018584		intergenic	scaffold935:91:579:+	374	2
TCONS_00025408	4.075993	4.926381	2.9665	2.029003	6.110175	0.4602865	XLOC_018587	Gb_40708	sense-overlapping	scaffold936:1606147:1606786:+	451	2
TCONS_00025516	3.106009	0.957872	1.470671	1.081501	0.7282313	1.351064	XLOC_018654		intergenic	scaffold947:345158:347193:+	1002	2
TCONS_00025543	9.523701	4.715653	6.478175	10.86526	3.879727	10.10975	XLOC_018673		intergenic	scaffold948:933753:934424:-	429	2
TCONS_00025545	14.16922	8.957524	18.44849	5.666198	15.34371	4.864721	XLOC_018675		intergenic	scaffold948:1569834:1570132:-	214	2
TCONS_00025560	2.687783	0.9387362	2.420648	1.629985	1.289298	2.712378	XLOC_018684		intergenic	scaffold9484:49447:211791:+	483	3
TCONS_00025566	6.223133	4.74181	7.04613	2.762875	2.16119	2.151146	XLOC_018690		intergenic	scaffold9488:1016013:1109524:+	2990	2
TCONS_00025598	0.3439725	8.912427e-29	6.633528e-22	1.381136e-18	6.267904e-33	8.721899e-27	XLOC_018705		intergenic	scaffold95:1278296:1278728:+	321	2
TCONS_00025602	13.24743	9.609722	10.00644	7.241489	4.512001	5.03484	XLOC_018709	Gb_40978	sense-overlapping	scaffold95:1288804:1289429:-	589	2
TCONS_00025623	2.85445	2.88446	3.334553	3.074737	3.438351	2.709345	XLOC_018723		intergenic	scaffold9529:145602:203470:-	1178	2
TCONS_00025627	1.381741	5.442594	8.983379	1.110638	0.7022593	0.105675	XLOC_018727	Gb_41031	sense-overlapping	scaffold9533:146863:192784:+	642	2
TCONS_00025628	0.4892991	5.332263e-06	4.220101	0.8762353	0.4151526	0	XLOC_018728	Gb_41032	sense-overlapping	scaffold9533:192027:199484:+	535	2
TCONS_00025629	8.435846	17.83944	38.22043	8.171013	1.231392	1.993086	XLOC_018728	Gb_41032	sense-overlapping	scaffold9533:192129:199479:+	428	2
TCONS_00025636	582.4482	493.4858	609.1202	635.7781	736.0241	709.4678	XLOC_018733		intergenic	scaffold9538:303978:330712:+	224	2
TCONS_00025656	12.03304	1.436407	1.766905	0.3233152	0.5881003	0.2775786	XLOC_018745		intergenic	scaffold95489:145980:148415:+	2177	3
TCONS_00025673	3.854828	3.539188	0.9518569	0.9555327	1.426552	1.385282	XLOC_018760	Gb_41112	sense-overlapping	scaffold957:1551977:1567866:+	644	2
TCONS_00025736	1.26479	0.884266	1.555681	1.412318	1.454368	0.9839584	XLOC_018813	Gb_41251	sense-overlapping	scaffold9644:2699:69537:+	646	2
TCONS_00025749	3145.181	3009.943	3472.098	3908.428	4546.127	3815.062	XLOC_018822		intergenic	scaffold9652:159408:189117:-	347	2
TCONS_00025750	4.015818	1.474057	2.741762	0.7290645	1.62941	0.9540346	XLOC_018823	Gb_41271	sense-overlapping	scaffold9653:95535:99194:+	907	2
TCONS_00025787	3.128094	5.020315	5.266216	0.8546143	1.240603	0.8917017	XLOC_018852		intergenic	scaffold9716:113468:114164:+	546	2
TCONS_00025817	126.9367	130.4106	127.5173	141.402	105.225	147.1681	XLOC_018876		intergenic	scaffold974:3:605:+	531	2
TCONS_00025824	7.414574	3.777897	5.178242	3.49182	2.679665	2.694934	XLOC_018881		intergenic	scaffold9752:202764:216338:-	649	3
TCONS_00025825	1.722244	1.034197	2.219906	0.7499228	1.300839	0.4716463	XLOC_018882		intergenic	scaffold9752:934893:936049:-	1071	2
TCONS_00025843	42.23852	31.32877	42.89757	18.15848	21.26663	18.58722	XLOC_018896		intergenic	scaffold9778:127261:134282:-	890	4
TCONS_00025878	5.009772	6.155462	6.729453	3.281012	2.275301	2.209062	XLOC_018921		intergenic	scaffold9801:808730:813526:+	4706	2
TCONS_00025879	1.401581	0.5444056	1.852355	1.372634	1.272274	0.5586688	XLOC_018922		intergenic	scaffold9801:965173:966985:+	1435	2
TCONS_00025889	2.899407	3.0491	3.241211	1.115329	2.264551	1.427421	XLOC_018931		intergenic	scaffold9813:2442230:2452609:-	449	4
[truncated: 45 more rows]
