# Supplementary material for: Transcriptional profiling of long noncoding RNAs associated with leaf-color mutation in Ginkgo biloba L
Source: BMC Plant Biol. 2019 Nov 29;19:527. doi: 10.1186/s12870-019-2141-z (PMC6884798; doi:10.1186/s12870-019-2141-z)
Supplement: Supplementary file 5 — Additional file 5: Data S3. Differentially expressed lncRNAs. [file 12870_2019_2141_MOESM5_ESM.xls]

id	baseMean	baseMean_control_Gb_GL	baseMean_case_Gb_YL	foldChange	log2FoldChange	pval	padj	up_down	expression_Gb_GL1	expression_Gb_GL2	expression_Gb_GL3	expression_Gb_YL1	expression_Gb_YL2	expression_Gb_YL3	gene_id	nearest_ref	class_code	locus	length	exon_count
TCONS_00000312	74.1373801645495	16.796344721148	131.478415607951	7.82779930935856	2.96860676834276	0.0352897292815587	0.241620459035794	Up	0.4829113	3.538262	0	4.624618	14.87654	4.115854	XLOC_000312		intergenic	C20570002:1:337:+	246	2
TCONS_00000328	54.4275342568711	105.102240357905	3.75282815583752	0.0357064525271584	-4.80767138196957	0.00105226172671049	0.0274817965248674	Down	4.64351	6.193851	16.47242	0.7773958	3.33905e-27	1.368868e-14	XLOC_000328		intergenic	C20799686:1:355:-	237	2
TCONS_00000340	21.3701156425538	42.7402312851075	0	0	-Inf	0.0105369629237897	0.115791434096946	Down	8.722414	2.484034	6.25046e-24	3.762977e-14	1.409146e-28	7.231622e-20	XLOC_000339		intergenic	C20893504:6:362:-	248	2
TCONS_00000362	36.8710086181803	73.7420172363606	0	0	-Inf	0.00124739205946049	0.0305915296533543	Down	7.739623e-11	5.022969	10.03485	5.927735e-17	6.093418e-19	3.438172e-18	XLOC_000361		intergenic	C21130643:1:383:-	295	2
TCONS_00000412	59.2867230509796	118.573446101959	0	0	-Inf	9.00783431222052e-05	0.00823397945539794	Down	20.64772	2.979146	6.857804	1.384663e-07	0.0001273563	0	XLOC_000411		intergenic	C21630948:1:438:+	252	2
TCONS_00000472	159.624541905015	232.142792627833	87.1062911821974	0.375227204756878	-1.41416366483521	0.0425377017689703	0.268160872280248	Down	19.43959	5.410517	11.27455	4.822727	2.819107	2.090303	XLOC_000470		intergenic	C22327037:1:534:+	410	2
TCONS_00000563	107.552787182152	173.603869081231	41.5017052830732	0.239059794592793	-2.06455657888604	0.0132534352885898	0.132760919919054	Down	10.31297	4.996035	5.467219	1.741279	1.467457	0.3875821	XLOC_000561		intergenic	C23489939:1:876:-	528	3
TCONS_00000634	127.094125644488	201.364223322885	52.8240279660908	0.26233075118507	-1.93054116039988	0.0130034477298733	0.132760919919054	Down	10.47745	4.260089	14.04162	2.657129	2.560628	0.2852071	XLOC_000630		intergenic	C24645082:14:632:+	440	2
TCONS_00000687	2150.1545607211	3270.02462438911	1030.28449705309	0.315069339040701	-1.66625872950746	0.000282482703762994	0.0177522724146056	Down	99.49788	149.404	176.9982	43.31828	39.70777	16.20214	XLOC_000679		intergenic	C25948939:4023:4617:+	472	2
TCONS_00000705	1199.84269826706	1689.42208984063	710.263306693486	0.420417911524104	-1.25010395956318	0.00354088291142989	0.0583707481800688	Down	84.1004	40.82507	46.47408	12.87611	21.97353	16.02214	XLOC_000695		intergenic	C26494399:4710:5786:+	623	3
TCONS_00000772	152048.620920539	87373.8699304147	216723.371910663	2.48041401946901	1.31058094883085	0.000247572365425203	0.016060258931293	Up	6061.631	7973.372	8687.657	15083.97	13668.9	12625.48	XLOC_000756		intergenic	scaffold10049:528102:594469:-	237	3
TCONS_00000773	12589.0636212441	7508.06470189582	17670.0625405925	2.35347765931355	1.23479415812573	0.000708314912527154	0.0232368288441992	Up	803.2958	675.8375	496.3669	1339.901	1137.996	905.3384	XLOC_000756	Gb_00175	sense-overlapping	scaffold10049:537357:602683:-	237	3
TCONS_00000774	166.418146129789	47.4758835312402	285.360408728338	6.01063924467176	2.5875184328791	0.000773580446988608	0.0232368288441992	Up	0.09744173	0.001678316	12.99765	30.57528	14.49705	13.60446	XLOC_000756	Gb_00175	sense-overlapping	scaffold10049:537357:670386:-	224	3
TCONS_00000792	31949.9516282993	20626.3880737224	43273.5151828761	2.09796863261802	1.06899310789387	0.00316628185000849	0.054422160686898	Up	1302.694	1210.798	1441.191	1995.851	2477.498	1534.813	XLOC_000770		intergenic	scaffold1006:1219963:1220324:+	324	2
TCONS_00001854	15393.1742288005	9675.1211917928	21111.2272658082	2.18201166138532	1.12565881191717	0.00218568312089627	0.045785507876275	Up	1038.972	838.7217	691.7008	1292.903	1451.711	1299.044	XLOC_001523	Gb_02023	sense-overlapping	scaffold10876:6826:48015:+	235	2
TCONS_00001855	3212.92965708685	1818.20795544404	4607.65135872967	2.53417181732901	1.34151434279173	0.000902132747265523	0.0251970688159857	Up	275.0423	149.6439	62.98978	305.8014	222.8061	355.5611	XLOC_001523	Gb_02023	sense-overlapping	scaffold10876:32166:48016:+	236	2
TCONS_00002382	240.455056262212	336.262081215209	144.648031309216	0.430164563267069	-1.21703941369823	0.0392057168976113	0.256816601567089	Down	15.01446	6.441023	8.354225	2.867214	1.980698	4.297008	XLOC_001891		intergenic	scaffold11404:1025462:1063646:+	715	2
TCONS_00002400	1458.4070632741	1957.27317818289	959.540948365313	0.490243752921675	-1.02842884832785	0.0129874668587021	0.132760919919054	Down	75.76722	78.15263	78.51343	36.6975	26.53923	20.568	XLOC_001903	Gb_02976	sense-overlapping	scaffold11438:145195:147951:+	522	2
TCONS_00002416	227.99726324197	111.407513739906	344.587012744033	3.09303206917006	1.62902179165309	0.0089207912386755	0.10678399512486	Up	6.035432	3.5444	9.305189	12.44701	11.53494	18.07646	XLOC_001911		intergenic	scaffold1146:15:469:+	369	2
TCONS_00002579	348.916048520757	479.762037744646	218.070059296868	0.454537962865948	-1.13752730200541	0.028332507252072	0.213152043073323	Down	38.77328	26.67654	43.14503	5.154507	11.71174	18.16244	XLOC_002032		intergenic	scaffold1158:87868:147233:-	276	2
TCONS_00002743	514.277833255818	726.506667355212	302.048999156425	0.415755302364959	-1.26619343174319	0.00948698294461814	0.109645532767972	Down	32.43079	34.92723	33.70897	10.29232	7.85554	12.56019	XLOC_002156		intergenic	scaffold11712:94:598:-	445	2
TCONS_00002910	66650.5016100767	40697.1788253921	92603.8243947612	2.27543596552651	1.18614298708957	0.00106961722777791	0.0275769262187355	Up	2261.998	2198.69	2275.489	3375.835	3688.176	4044.626	XLOC_002284	Gb_03850	sense-overlapping	scaffold11938:16203:49501:+	375	2
TCONS_00002911	2310.49932129249	1407.64499508177	3213.35364750321	2.28278696598253	1.19079623080177	0.00252429918221385	0.0488112082253081	Up	49.64639	39.50487	58.52922	76.00016	93.89301	73.20036	XLOC_002285	Gb_03850	sense-overlapping	scaffold11938:29418:50440:+	594	2
TCONS_00002978	4605.57932304237	7284.00143989206	1927.15720619268	0.264573973810368	-1.91825694446295	6.750993268612e-05	0.00653663732952105	Down	331.2311	423.1973	228.3895	49.10882	66.70591	72.91263	XLOC_002330	Gb_03955	sense-overlapping	scaffold120:5814331:5816092:+	457	2
TCONS_00003152	77.3427957114449	136.944949231658	17.7406421912319	0.129545794063727	-2.94846591828796	0.00871412224222021	0.105566866440391	Down	12.94105	2.322823	11.59171	2.647794	2.187323e-12	5.740891e-11	XLOC_002467	Gb_04210	sense-overlapping	scaffold12165:2706009:2835374:+	325	3
TCONS_00003291	11341.6904528855	15573.7110205468	7109.66988522422	0.456517388555898	-1.13125828198216	0.00347870031586551	0.0582972194600462	Down	567.389	247.1313	385.2794	125.902	122.4172	142.1909	XLOC_002580	Gb_04477	sense-overlapping	scaffold12328:519057:603490:-	821	3
TCONS_00003354	1409.95087725702	0	2819.90175451404	Inf	Inf	5.22181243406242e-07	0.000150015211498565	Up	8.115486e-08	0.005870379	4.353857e-05	367.6893	14.01728	176.0431	XLOC_002631		intergenic	scaffold1239:3444654:3537703:+	238	2
TCONS_00003355	1733.89570338206	2.41445179533747	3465.37695496878	1435.26450255116	10.4871009179775	0.013084685755981	0.132760919919054	Up	0.05527078	0.3691027	0.1803571	65.60122	0.003297665	615.2154	XLOC_002631		intergenic	scaffold1239:3513174:3537703:+	227	2
TCONS_00003356	9862.21434737332	1994.97225015161	17729.456444595	8.88706920271582	3.15170772233611	0.0410891235373851	0.264435204074338	Up	639.2634	0.3102053	1.228776e-27	2091.494	0.9161534	1853.072	XLOC_002631		intergenic	scaffold1239:3528803:3537703:+	209	2
TCONS_00003386	474.957719510246	661.967869411735	287.947569608756	0.434987229613794	-1.2009550480485	0.0129430976008184	0.132760919919054	Down	23.22372	12.63919	19.78774	4.216014	8.149347	4.784575	XLOC_002647	Gb_04645	sense-overlapping	scaffold1241:755525:805192:+	748	3
TCONS_00003436	525.691439551692	857.896657090179	193.486222013205	0.225535582187105	-2.14857303304648	1.64840683615316e-05	0.00208168717737669	Down	12.58818	12.45166	13.94346	2.325294	2.207607	1.876288	XLOC_002670	Gb_04710	sense-overlapping	scaffold12460:90019:103963:+	1365	2
TCONS_00003508	1849.85916533016	1070.84487820966	2628.87345245066	2.45495263221118	1.29569518831459	0.00579191590530707	0.0802580970013505	Up	35.00097	54.64604	68.11975	77.48485	74.9099	130.9909	XLOC_002723		intergenic	scaffold12560:492559:497342:+	417	2
TCONS_00003545	186.782486657001	263.93712053323	109.627852780773	0.415355947504817	-1.26757988228327	0.0497105971520494	0.291451926742773	Down	6.61071	5.929197	7.651776	1.398363	2.420718	2.190957	XLOC_002748		intergenic	scaffold1261:1437843:1439465:+	813	2
TCONS_00003685	13524.4892380221	7833.86396755312	19215.1145084911	2.45282718567462	1.29444559216991	0.000394373867517246	0.0179595274957706	Up	394.5872	469.685	563.1038	830.2821	939.6842	781.9583	XLOC_002832	Gb_05065	sense-overlapping	scaffold1271:102532:133964:-	339	2
TCONS_00004095	21723.3102291774	13947.5404712301	29499.0799871247	2.11500228645854	1.08065922299564	0.00271253881856523	0.0500450969186668	Up	790.4554	940.6602	1302.322	1588.76	1695.63	1399.26	XLOC_003121		intergenic	scaffold13203:83756:124364:+	284	2
TCONS_00004100	88.5406649450708	151.337399990971	25.7439298991706	0.170109503009214	-2.5554643568178	0.00511840523614726	0.0731756512500555	Down	16.31131	6.882349	17.50473	1.188268	1.501218	2.254545	XLOC_003126		intergenic	scaffold13214:1236611:1236962:+	234	2
TCONS_00004707	253.371073105088	366.261684965063	140.480461245113	0.383552162324905	-1.3825053001839	0.0205489734139556	0.182043989143016	Down	17.34787	15.01428	7.170326	4.640575	2.718065	3.743212	XLOC_003569		intergenic	scaffold14074:92:7056:+	578	2
TCONS_00004780	23514.3707329415	15020.88963974	32007.8518261429	2.13088922119908	1.09145559350497	0.00257597240616978	0.0489727771995884	Up	326.7257	342.8721	282.2032	490.2952	496.3279	489.4146	XLOC_003602	Gb_06831	sense-overlapping	scaffold1414:25435:38399:-	978	2
TCONS_00004782	515351.880608641	310527.72325046	720176.037966822	2.31920045794416	1.21362752338333	0.000653274815743171	0.0221515129519635	Up	3318.072	4687.738	4699.399	7803.192	7356.712	6491.947	XLOC_003602	Gb_06827	antisense	scaffold1414:28132:29673:-	1504	2
TCONS_00004902	38720.7548125842	25087.5038666684	52354.0057584999	2.08685591188121	1.06133099226072	0.0031579869905436	0.054422160686898	Up	1271.714	1376.497	2248.851	2507.86	2885.636	2045.555	XLOC_003677		intergenic	scaffold1431:2276741:2344632:-	317	2
TCONS_00004955	17.8675331736849	0	35.7350663473698	Inf	Inf	0.0045761292584995	0.0681673773247593	Up	7.439031e-08	1.084326e-05	6.728498e-09	0.1974978	0.766226	2.359556	XLOC_003714		intergenic	scaffold1440:802161:814975:-	473	2
TCONS_00004959	63193.6083943168	39193.6372757603	87193.5795128733	2.22468710672074	1.15360244110137	0.00119332485213394	0.0303769149068526	Up	903.5351	1365.685	1256.486	2058.279	1755.863	1963.129	XLOC_003718	Gb_07074	antisense	scaffold14417:743309:781191:+	683	2
TCONS_00005205	230636.068822453	315069.402541775	146202.73510313	0.464033428583232	-1.10769935523692	0.00188965380539739	0.041759272556639	Down	24525.08	20244.57	22697.06	7076.941	5826.093	9772.997	XLOC_003876		intergenic	scaffold1469:1352357:1370088:-	291	2
TCONS_00005295	795.990981800309	1177.6784853931	414.303478207518	0.351796762313465	-1.50718588955276	0.000785730662061433	0.0232368288441992	Down	11.13884	9.140711	12.78772	3.109497	3.322385	2.007706	XLOC_003946		intergenic	scaffold14864:443538:445853:+	2218	2
TCONS_00005296	235.006452031745	397.298287942554	72.7146161209367	0.183022727073645	-2.44990528681194	0.00010902255371512	0.00953236328352632	Down	8.11419	8.236723	13.23227	1.514377	0.9503779	1.492208	XLOC_003946		intergenic	scaffold14864:443538:445853:+	832	3
TCONS_00005451	269.909582930395	164.675767110727	375.143398750064	2.27807287818991	1.18781390126963	0.0462400811249466	0.280086756452613	Up	5.787301	6.885299	8.466158	10.8975	6.620989	17.7385	XLOC_004062		intergenic	scaffold15054:16246:21210:+	481	2
TCONS_00006185	534.912899226412	952.322444526852	117.503353925973	0.123386101631105	-3.0187481982698	0.000760415670793313	0.0232368288441992	Down	15.66294	30.67763	13.28365	1.585531	1.0291	2.823637	XLOC_004564	Gb_09033	sense-overlapping	scaffold1624:2400:52970:+	974	2
TCONS_00006198	216456.677583627	121817.039209775	311096.31595748	2.55379968168293	1.35264536545694	0.000190184702493288	0.0131883254039311	Up	1382.25	1350.986	1854.57	2637.204	3284.749	2564.866	XLOC_004564		intergenic	scaffold1624:79856:82590:+	1647	3
TCONS_00006200	19666.9324279878	10893.9926659715	28439.8721900041	2.61060137105095	1.38438218039548	0.000160347147010337	0.0124022351014534	Up	171.9906	241.6125	272.0161	466.5646	301.3656	551.0788	XLOC_004564		intergenic	scaffold1624:83963:86256:+	978	2
TCONS_00006211	45743.7654997479	21147.8188076712	70339.7121918246	3.32609773289289	1.73383056089468	1.88504213109397e-06	0.000421202191736665	Up	269.4337	317.6875	455.5341	950.3349	949.1368	639.3727	XLOC_004569	Gb_09041	sense-overlapping	scaffold1624:2776:23013:-	1253	3
TCONS_00006539	1296.02145787603	829.877646104285	1762.16526964777	2.12340370646196	1.08637868586463	0.0353239258858893	0.241620459035794	Up	76.77729	57.0353	43.40035	97.20424	49.38231	126.7682	XLOC_004794		intergenic	scaffold1671:866469:915435:+	293	2
TCONS_00006691	1484.1448392062	983.108181853637	1985.18149655876	2.01929099279362	1.01384882726666	0.0140544687557081	0.135232232859947	Up	47.42616	53.86971	46.65013	49.83264	72.61716	93.29596	XLOC_004910	Gb_09784	sense-overlapping	scaffold1699:3529897:3530766:-	411	2
TCONS_00007286	34.4585685089396	62.6951848363277	6.22195218155158	0.0992413085278342	-3.33291543203157	0.0299872701392263	0.220089052007241	Down	2.092816	2.268639	2.024179	0.4428406	1.03016e-05	0.06253543	XLOC_005361		intergenic	scaffold18077:222815:426594:+	610	2
TCONS_00007287	82.9569262217827	139.010511351345	26.9033410922206	0.193534581167198	-2.36933672169118	0.0100004180556908	0.111770259117825	Down	2.782198	2.586837	2.025115	0.046281	0.9358802	0.008815674	XLOC_005362	Gb_10853	sense-overlapping	scaffold18077:496247:506198:+	1168	2
TCONS_00007374	26.1143644843077	4.02467267776804	48.2040562908473	11.9771370618839	3.5822111916427	0.0430239042558918	0.269536048157628	Up	0.1999174	0.1093203	2.268153e-08	0.4517304	1.05143	1.124252	XLOC_005421	Gb_10999	intronic	scaffold1820:3592709:3599536:-	814	2
TCONS_00007632	17845.12839472	8875.36443510998	26814.89235433	3.02127225877657	1.59515619687237	1.34117997956766e-05	0.00207470226070044	Up	60.4909	71.09199	103.244	173.9255	203.5759	139.6328	XLOC_005581	Gb_11361	sense-overlapping	scaffold1868:19878:35657:+	2335	4
TCONS_00007638	102.873669837607	49.3573215201445	156.39001815507	3.16852724861177	1.66381242243346	0.0378446528020777	0.252005287367478	Up	1.578339	5.64865	1.577661	11.98729	5.37372	4.233475	XLOC_005581	Gb_11362	sense-overlapping	scaffold1868:25737:60049:+	335	2
TCONS_00007642	218.416674135302	116.994145295038	319.839202975567	2.73380520169613	1.45091044683595	0.0207082158129761	0.182650096490767	Up	1.730091	2.307908	1.559859	2.789863	3.092537	5.261209	XLOC_005581	Gb_11362	sense-overlapping	scaffold1868:50556:62077:+	1286	3
TCONS_00007691	238.813177074934	339.24360730546	138.382746844408	0.407915562340447	-1.29365754661178	0.0281611825122096	0.213152043073323	Down	14.62207	7.348004	13.37346	2.35312	3.574597	4.30569	XLOC_005617	Gb_11443	antisense	scaffold188:677817:763965:-	604	2
TCONS_00007773	141.27005129343	62.2871021766718	220.253000410187	3.53609323139579	1.82215631282301	0.0123634870127797	0.131550118426984	Up	0.0001731297	0.4998638	4.820693	5.402922	5.304767	3.199307	XLOC_005682	Gb_11618	sense-overlapping	scaffold1896:2221770:2283316:-	717	2
TCONS_00007877	276.948133655124	465.123007914985	88.773259395264	0.190859746528579	-2.38941523314704	0.00535109507953301	0.0747295292009783	Down	4.205122	13.10075	12.64379	2.642936	0.7332217	1.005226	XLOC_005751	Gb_11778	intronic	scaffold1919:3402792:3410963:-	942	2
TCONS_00007878	304.3236795043	424.488050080896	184.159308927704	0.433838617818825	-1.20476961574537	0.0333305040770213	0.232734873954479	Down	5.822778	9.880745	11.57668	3.166934	2.591076	2.966007	XLOC_005751	Gb_11778	intronic	scaffold1919:3402793:3410963:-	954	2
TCONS_00007975	97030.2153840208	54986.2529110318	139074.17785701	2.52925359511282	1.33871169578707	0.000205378064692472	0.0137671762698854	Up	1060.601	1475.341	1587.096	2403.045	3089.427	2117.439	XLOC_005825	Gb_11944	sense-overlapping	scaffold1937:13856:22964:-	821	2
TCONS_00008147	3680.62598310833	2188.08855479819	5173.16341141847	2.36423859540529	1.2413756374775	0.00105005962189177	0.0274817965248674	Up	99.83395	113.9154	187.5819	230.6231	248.1964	213.0543	XLOC_005963	Gb_12253	sense-overlapping	scaffold1969:250541:308707:-	337	2
TCONS_00008148	2014.70627469177	1313.22435629065	2716.18819309289	2.06833522397123	1.04847002838355	0.00689483734929569	0.0894549542544105	Up	72.79507	93.75608	73.70561	148.3382	138.2848	78.92473	XLOC_005963	Gb_12253	sense-overlapping	scaffold1969:250541:329948:-	337	2
TCONS_00008301	86815.6692567596	116108.50935283	57522.8291606892	0.495423026971168	-1.01326716912696	0.00462621944513505	0.0684068184129896	Down	5467.935	6717.905	7080.124	1974.436	1779.071	3206.941	XLOC_006068		intergenic	scaffold19966:41849:303616:+	372	2
TCONS_00008302	109608.216273232	49719.8569298848	169496.575616579	3.4090318452767	1.76936207639431	1.1975307027194e-06	0.00030102928039609	Up	3071.247	3885.29	3032.997	8346.122	7385.041	9208.685	XLOC_006068		intergenic	scaffold19966:41852:74988:+	307	2
TCONS_00008405	191.764872792628	294.206305851057	89.3234397341983	0.303608175480163	-1.71971745510274	0.00735357193572722	0.0928009535497452	Down	14.91318	7.995231	7.926541	1.102927	2.882036	2.582502	XLOC_006148		intergenic	scaffold20140:112364:158567:-	602	2
TCONS_00008583	1357.35128493236	872.033466704564	1842.66910316015	2.11307154314117	1.07934161402518	0.010004299672406	0.111770259117825	Up	104.8116	45.62646	83.97726	115.4488	120.7402	117.1672	XLOC_006277		intergenic	scaffold2052:554950:579752:+	235	2
TCONS_00009093	1198.40902292291	70.4735649109678	2326.34448093486	33.0101717413307	5.04483873934668	0.000473661736038463	0.018677132375948	Up	1.563873	0.1881133	7.734392	84.80404	121.2627	18.95247	XLOC_006671		intergenic	scaffold21515:132223:134387:+	465	2
TCONS_00009126	122.757755231914	202.736901686015	42.7786087778134	0.211005536841369	-2.24464723875689	0.0424096049748346	0.268160872280248	Down	8.945702	3.385797	1.687052	0.5924157	0.8597073	0.6242884	XLOC_006693		intergenic	scaffold21594:30475:119439:+	925	2
TCONS_00009132	146.325441565795	219.91167472576	72.739208405831	0.330765560748606	-1.59611906570986	0.0259983110129215	0.207470648599148	Down	17.0269	11.09498	11.59808	2.717524	2.481157	4.225947	XLOC_006694		intergenic	scaffold21596:563347:569329:+	347	2
TCONS_00009161	265.241341364045	397.755883153078	132.726799575012	0.333689092221249	-1.5834235670591	0.0225258551224915	0.188483263148984	Down	57.03441	32.08135	26.99015	9.416556e-17	4.829224	22.18857	XLOC_006718		intergenic	scaffold217:922416:929516:-	216	2
TCONS_00009395	34726.3651604296	20879.9217831353	48572.8085377239	2.32629264813415	1.21803259958594	0.00066091038146087	0.0221515129519635	Up	876.4475	1170.406	1153.177	2026.168	1562.666	1889.71	XLOC_006900		intergenic	scaffold224:1098541:1116573:+	402	2
TCONS_00010064	140180.849522424	89226.0135416554	191135.685503192	2.14215202401663	1.09906086874933	0.00225051965219086	0.0463842719655511	Up	2827.865	2596.634	3857.422	4819.662	5085.184	4529.024	XLOC_007406	Gb_15503	sense-overlapping	scaffold23787:4930:13242:+	597	2
TCONS_00010442	3343.16647286542	2047.7739555359	4638.55899019495	2.26517139631315	1.17962021727183	0.0020218789376583	0.0437204144476434	Up	212.9282	147.2807	203.9996	339.4157	261.6277	325.245	XLOC_007706		intergenic	scaffold24866:12189:16962:-	227	2
TCONS_00010532	4324.01712519084	2430.84456601369	6217.18968436799	2.55762535017345	1.35480494872602	0.000308159714640736	0.0179334190903705	Up	82.03001	77.88195	95.84741	181.8951	108.1955	189.1029	XLOC_007774	Gb_16383	intronic	scaffold2502:353747:377766:+	590	2
TCONS_00010533	8055.4546049628	4595.73433413652	11515.1748757891	2.50562239645922	1.32516901330203	0.000312118184069104	0.0179334190903705	Up	153.8644	146.9918	181.0227	332.9964	231.3585	318.9289	XLOC_007774	Gb_16383	intronic	scaffold2502:353747:377766:+	592	2
TCONS_00010534	2575.14408614444	1360.81788428248	3789.47028800641	2.78470053324181	1.47752218844973	0.00278882214735453	0.050525417462432	Up	37.20929	44.21353	60.32109	83.20605	69.76352	134.9655	XLOC_007774	Gb_16383	intronic	scaffold2502:353747:377767:+	593	2
TCONS_00010535	2521.05343373224	1465.61585123498	3576.49101622949	2.44026496657757	1.28703780566246	0.0280102382454261	0.213152043073323	Up	39.24544	47.64653	65.97773	86.82653	51.92434	134.678	XLOC_007774	Gb_16383	intronic	scaffold2502:353747:377767:+	592	2
TCONS_00010772	15881.6315478688	9478.23748713404	22285.0256086036	2.35117822684373	1.23338390404318	0.00174177812966037	0.0398035888493978	Up	450.1748	553.4731	697.0987	1037.159	1218.962	664.0168	XLOC_007927		intergenic	scaffold2553:101:478:-	344	2
TCONS_00010841	27538.3104035475	17576.2469030477	37500.3739040472	2.13358256235833	1.09327793899006	0.00230652769594983	0.0463842719655511	Up	565.1825	727.9422	691.744	1075.56	978.7576	1049.68	XLOC_007984		intergenic	scaffold2570:2904301:2957154:+	546	2
TCONS_00011010	72.361258177099	124.982157949347	19.7403584048512	0.157945411799112	-2.66250206644968	0.00965890826456163	0.11053859385294	Down	7.612554	9.405787	4.058139	1.40884	0.06386308	1.078728	XLOC_008111	Gb_17169	intronic	scaffold2602:464998:482467:+	365	2
TCONS_00011102	222755.736518273	127558.996022561	317952.477013985	2.49259156098838	1.31764650047411	0.000579749575532814	0.020791325446388	Up	2853.305	2885.046	3776.561	5503.932	7333.11	4346.859	XLOC_008180	Gb_17283	sense-overlapping	scaffold2625:47431:49728:-	831	3
TCONS_00011140	802.377589943784	1124.70204511766	480.053134769907	0.426826942169992	-1.22827685005526	0.0491505324910676	0.289858418884273	Down	64.58375	19.03583	34.62505	13.20245	13.24544	9.317529	XLOC_008207	Gb_17338	sense-overlapping	scaffold2635:85238:316450:+	607	4
TCONS_00011144	3820.67553754404	5156.82983464889	2484.52124043919	0.481792364709345	-1.05351656449746	0.00423218284146976	0.0643684177102965	Down	417.2273	219.0404	313.3257	90.50666	138.7817	95.69704	XLOC_008207	Gb_17343	intronic	scaffold2635:150388:156094:+	342	2
TCONS_00011149	29669.5752238872	40554.8663158379	18784.2841319364	0.463182001036472	-1.1103489027	0.00192359362829801	0.0420472476794271	Down	3393.149	1938.457	3046.266	1003.05	1161.493	622.0284	XLOC_008207	Gb_17343	intronic	scaffold2635:155580:156094:+	304	2
TCONS_00011150	3141.86799439406	4396.10119581145	1887.63479297666	0.42938838504791	-1.21964492805121	0.00122504622707891	0.0305915296533543	Down	393.0745	219.4756	276.9033	85.09645	93.73263	94.31521	XLOC_008207	Gb_17343	intronic	scaffold2635:155591:156094:+	311	2
TCONS_00011154	82291.3627151823	113100.204909348	51482.5205210165	0.455193874867696	-1.13544695015467	0.0035411393724358	0.0583707481800688	Down	5281.984	2389.417	3690.934	1154.651	1543.154	976.8579	XLOC_008207		intergenic	scaffold2635:314885:372486:+	629	3
TCONS_00011169	314.577737445488	598.389264066755	30.7662108242211	0.0514150448073361	-4.28166561453822	0.00167355145155049	0.0394646176844352	Down	76.82245	58.61735	7.806162	1.415021e-09	3.142899	1.928256	XLOC_008214		intergenic	scaffold2635:1155628:1177241:-	262	2
TCONS_00011170	3682.33891696196	5016.93364911457	2347.74418480935	0.46796396943055	-1.09553064013197	0.00414918455657727	0.0636947339181443	Down	541.2931	262.3675	399.6647	200.1257	107.9754	101.6336	XLOC_008214		intergenic	scaffold2635:1165117:1177241:-	263	2
TCONS_00011172	1041.01297928436	1389.95918930328	692.066769265448	0.497904380640376	-1.00605938637164	0.0243941528596349	0.198394383747098	Down	47.41212	20.10326	27.39507	7.59505	12.08961	13.56755	XLOC_008214		intergenic	scaffold2635:1176144:1177241:-	928	2
TCONS_00011173	10740.6745998814	15139.058390901	6342.29080886182	0.418935619712894	-1.25519954131444	0.000589311561633076	0.020791325446388	Down	631.1577	395.0722	574.0624	181.3434	191.9529	110.0463	XLOC_008214		intergenic	scaffold2635:1176179:1177207:-	593	2
TCONS_00011174	1390.08456940848	1894.47165846788	885.697480349081	0.467516880704022	-1.09690963733457	0.00649649405158181	0.0859503259061252	Down	80.70009	45.16096	67.11536	20.60693	30.00476	13.76858	XLOC_008214		intergenic	scaffold2635:1176179:1177207:-	617	2
TCONS_00011175	87764.3364490389	122301.203194491	53227.4697035864	0.435216239197096	-1.20019570610236	0.000777367647455504	0.0232368288441992	Down	7917.738	4097.506	7172.489	2195.659	2446.984	1348.906	XLOC_008214		intergenic	scaffold2635:1176182:1177395:-	401	2
TCONS_00011638	55.984779029756	111.969558059512	0	0	-Inf	0.0238948063856764	0.19533518553494	Down	1.773523e-11	26.37528	3.644855	1.710601e-12	1.841238e-10	1.862008e-11	XLOC_008557	Gb_18121	sense-overlapping	scaffold2774:15240:66330:+	218	2
TCONS_00011766	163.5074716848	252.68768843861	74.3272549309899	0.294146720761378	-1.76539214215703	0.0280383997538603	0.213152043073323	Down	22.17963	5.827725	10.39665	2.35797	3.583591	1.953827	XLOC_008660		intergenic	scaffold2808:406798:410648:+	421	2
TCONS_00011778	98.8351576336695	43.1362538160909	154.534061451248	3.58246365366116	1.84095206751637	0.0286499011257844	0.213388708014638	Up	0.1054603	1.445712	1.641236	2.809334	4.058336	1.681126	XLOC_008668		intergenic	scaffold2812:1065943:1068289:+	810	2
TCONS_00011828	5039.46684607688	3259.9421316873	6818.99156046645	2.09175233332656	1.06471204439862	0.00467259104625375	0.0685881795183671	Up	166.7849	182.9165	236.6618	244.5159	337.6259	305.7226	XLOC_008704	Gb_18471	antisense	scaffold2833:27167:132464:-	344	3
TCONS_00011890	23846.0923138457	14460.4231271664	33231.7615005249	2.29811819531707	1.20045299964316	0.000865825662813958	0.0245494028609647	Up	810.9033	1047.283	1237.832	1759.801	1573.264	1879.779	XLOC_008748	Gb_18574	sense-overlapping	scaffold2861:1649390:1652101:-	288	2
TCONS_00011913	3766.85731462077	6626.26526942946	907.449359812076	0.136947333515099	-2.86830691911055	1.65624041959358e-05	0.00208168717737669	Down	186.8767	316.7679	177.0141	16.61766	15.42114	36.30464	XLOC_008761	Gb_18604	sense-overlapping	scaffold2869:3911333:3916077:+	596	2
TCONS_00011915	144.281314714927	249.108304486444	39.4543249434106	0.158382214614438	-2.6585177564911	0.000392609813077938	0.0179595274957706	Down	11.22314	9.280781	6.62929	0.6445879	1.659826	0.7474971	XLOC_008761	Gb_18604	sense-overlapping	scaffold2869:3911340:3944501:+	573	2
TCONS_00011916	194.012878470332	326.627026910057	61.3987300306058	0.187978106439775	-2.41136345197417	0.00408099611664341	0.0631298706966916	Down	8.128016	17.86471	8.625316	0.622927	2.5939	1.509009	XLOC_008761	Gb_18604	sense-overlapping	scaffold2869:3911340:3951687:+	574	2
TCONS_00011920	10070.291120987	6577.27548943138	13563.3067525425	2.0621466706597	1.04414694837436	0.00390736678632041	0.061866973116551	Up	349.396	504.2455	596.7272	761.9794	683.7006	751.8018	XLOC_008763	Gb_18607	sense-overlapping	scaffold2869:4423385:4488042:+	279	3
TCONS_00011922	8986.7383674615	5938.10617570593	12035.3705592171	2.02680285651617	1.01920576726637	0.00516122074353832	0.0731756512500555	Up	356.2576	543.925	374.6091	600.1163	668.969	624.9239	XLOC_008764	Gb_18608	sense-overlapping	scaffold2869:4459080:4460098:+	286	2
TCONS_00011936	175.400504790149	293.867975679601	56.9330339006968	0.193736775057006	-2.36783026300819	0.000727479241230587	0.0232368288441992	Down	3.603764	3.915385	2.69657	0.6516486	0.4518521	0.3494925	XLOC_008774	Gb_18619	intronic	scaffold2869:4251301:4258469:-	1782	2
TCONS_00011938	229.600331139836	333.118560493844	126.082101785828	0.378490173585382	-1.4016722496398	0.0238816873098376	0.19533518553494	Down	3.979989	2.382176	4.771541	1.46877	0.6952787	0.9138194	XLOC_008774	Gb_18619	intronic	scaffold2869:4251301:4258469:-	1876	2
TCONS_00011949	77.0449868627856	24.5552424631322	129.534731262439	5.27523731264006	2.39923599658151	0.01340152498437	0.132760919919054	Up	0.7705158	2.202758	1.385544	3.822678	6.638688	6.491385	XLOC_008778		intergenic	scaffold2869:4469106:4494052:-	341	3
TCONS_00011951	75795.8186883248	50472.5893375434	101119.048039106	2.00344482750541	1.00248278020528	0.0053059267734922	0.0746169142761735	Up	2271.128	2624.216	2982.701	3539.437	3980.228	3966.252	XLOC_008779	Gb_18620	sense-overlapping	scaffold2869:4493417:4545031:-	396	3
TCONS_00011952	63497.1079856181	40169.3396701441	86824.8763010922	2.1614713364488	1.11201370459497	0.00205948430787871	0.044059818544086	Up	1134.248	1209.67	1436.122	1847.209	2020.484	2070.57	XLOC_008779	Gb_18620	sense-overlapping	scaffold2869:4494637:4528381:-	658	2
TCONS_00012026	65077.1534100522	42845.7457772993	87308.5610428052	2.03774165810094	1.02697116033525	0.00380244081120829	0.0616670038011281	Up	2838.66	4295.685	3972.842	5937.077	5794.714	4915.104	XLOC_008843		intergenic	scaffold2890:338608:338946:+	237	2
TCONS_00012027	1960.8359889007	928.678639551821	2992.99333824958	3.2228514911186	1.68833771059323	3.33640570047145e-05	0.00394677168449888	Up	90.97236	70.21064	96.24586	146.5356	229.7484	217.7279	XLOC_008843		intergenic	scaffold2890:338609:435165:+	225	2
TCONS_00012046	3134.02093974292	4779.77531189304	1488.26656759279	0.311367474510713	-1.68330984672242	1.52498559035262e-05	0.00208168717737669	Down	398.244	345.5872	242.2966	89.17055	45.47471	90.04085	XLOC_008854	Gb_18812	sense-overlapping	scaffold2892:2889089:2896721:-	302	2
TCONS_00012306	8358.25237821966	5357.53753896784	11358.9672174715	2.12018434492572	1.08418970910348	0.00304156353372786	0.0537305245814985	Up	308.2659	356.0367	330.2417	536.1792	517.2023	487.3814	XLOC_009028	Gb_19166	sense-overlapping	scaffold2947:620308:620977:-	333	2
TCONS_00012641	107.479255180633	162.926790579318	52.0317197819472	0.319356439766218	-1.64676055239192	0.0418353820266332	0.266237193846707	Down	10.57184	6.739348	2.703841	1.29275	1.521206	1.760042	XLOC_009282	Gb_19698	antisense	scaffold306:3751465:3762589:-	512	2
TCONS_00012701	3753.89944099606	2155.15191049988	5352.64697149224	2.4836518230637	1.31246293992445	0.000438376723205717	0.018677132375948	Up	135.1571	204.6324	205.2307	406.6715	237.8417	359.3095	XLOC_009308		intergenic	scaffold3074:2076730:2087569:+	243	3
TCONS_00012702	115702.63580043	75713.8200958115	155691.451505048	2.05631483536333	1.04006116756886	0.0039430573185821	0.061866973116551	Up	1850.497	1762.403	2050.692	2662.616	3031.688	2745.514	XLOC_009309	Gb_19751	intronic	scaffold3074:363604:384838:-	830	2
TCONS_00012857	255.820684166321	154.484568270264	357.156800062379	2.31192541793267	1.20909485765078	0.0428205570166978	0.26910043800181	Up	6.86493	4.694896	3.102809	7.875132	8.198833	8.243238	XLOC_009422	Gb_20005	antisense	scaffold3131:844634:852677:-	662	2
TCONS_00012859	87.4064333024254	0	174.812866604851	Inf	Inf	0.0442621456180348	0.274725848265025	Up	2.588093e-10	0.001199496	8.801434e-06	5.197403e-06	0.2316518	26.969	XLOC_009422	Gb_20012	intronic	scaffold3131:844642:845274:-	284	2
TCONS_00012868	470.644811740435	638.840108550407	302.449514930464	0.473435388420981	-1.07876054599421	0.026843970778825	0.210871973578973	Down	24.38103	13.00292	20.84782	6.063829	6.067912	7.628192	XLOC_009429	Gb_20021	antisense	scaffold31380:27388:70292:-	690	2
TCONS_00012877	34417.8300105264	22040.9724016963	46794.6876193565	2.12307727474652	1.08615688271983	0.00230638286198297	0.0463842719655511	Up	1191.181	1974.868	1247.09	2391.183	2321.12	2193.955	XLOC_009436		intergenic	scaffold31413:208278:257678:+	306	2
TCONS_00012949	42785.9533965164	27914.3958766899	57657.5109163429	2.06551168691027	1.0464992231569	0.00307260583136366	0.0537305245814985	Up	1506.042	2292.868	2218.416	3600.324	3239.581	2332.036	XLOC_009489		intergenic	scaffold316:4341272:4346747:+	285	2
TCONS_00012950	35992.6705147519	23691.9170741299	48293.4239553738	2.03839241055369	1.02743181120129	0.00396859250722779	0.061866973116551	Up	738.2159	911.8641	1013.39	1467.711	1443.503	1066.535	XLOC_009489		intergenic	scaffold316:4341276:4347016:+	549	2
TCONS_00012951	841.794998488454	529.901221913157	1153.68877506375	2.17717704235229	1.12245872849003	0.0113774960588138	0.12434861181671	Up	20.87006	9.975435	32.00625	34.90935	37.28016	26.22594	XLOC_009489		intergenic	scaffold316:4341286:4347007:+	529	2
TCONS_00012955	35929.9332089787	22677.0055588127	49182.8608591446	2.16884282766475	1.11692550715284	0.00171116165616082	0.0395534033395335	Up	623.537	902.5117	982.7559	1474.344	1247.601	1284.69	XLOC_009489	Gb_20142	sense-overlapping	scaffold316:4361325:4367520:+	556	3
TCONS_00012957	1400.15378121014	756.635599817177	2043.6719626031	2.70099895259608	1.43349308039307	0.000539935451957972	0.0197420035252269	Up	13.95754	16.35808	18.57432	26.96831	31.2044	37.80672	XLOC_009491		intergenic	scaffold316:4369986:4379342:+	956	2
TCONS_00012958	820.749069181061	490.251725980538	1151.24641238158	2.34827610260629	1.23160204577449	0.00605823941989261	0.0824959677810028	Up	9.289334	7.603916	11.03005	12.68557	13.50993	21.06394	XLOC_009491		intergenic	scaffold316:4369992:4379344:+	1094	2
TCONS_00012980	2092.86018584018	3290.77004712045	894.950324559916	0.271957721671568	-1.87854570618975	0.000401879033968014	0.0179595274957706	Down	210.2563	185.0323	103.6256	0	45.73994	48.98525	XLOC_009503	Gb_20159	sense-overlapping	scaffold3166:1112715:1134424:+	411	3
TCONS_00013077	169.180979533704	286.211760392811	52.1501986745973	0.182208441061345	-2.45633829932995	0.000464213747481022	0.018677132375948	Down	3.901516	2.204649	4.088327	0.3568954	0.5156295	0.4482881	XLOC_009580		intergenic	scaffold32:2795169:2797016:-	1761	2
TCONS_00013084	1310.08997701358	680.706115471278	1939.47383855589	2.84920877670259	1.51056133948483	0.00477657450794706	0.0696064589527647	Up	28.15115	34.83419	51.80425	91.83767	103.294	44.22461	XLOC_009587		intergenic	scaffold3208:1140745:1167727:+	366	2
TCONS_00013358	471.637390060285	222.609035927719	720.66574419285	3.23736069917148	1.69481811621597	0.00077995727853325	0.0232368288441992	Up	7.805884	7.041078	9.518532	17.60386	16.69313	22.85349	XLOC_009789		intergenic	scaffold3319:893387:948616:-	568	3
TCONS_00013382	1125.45248909214	244.599635407834	2006.30534277644	8.2024052874454	3.03604703014915	0.013373469956799	0.132760919919054	Up	26.18829	27.04117	14.23893	262.2515	108.1482	44.72199	XLOC_009809	Gb_20841	antisense	scaffold3329:371397:382187:+	225	2
TCONS_00013410	520.171346308221	276.187091546953	764.15560106949	2.76680418621078	1.46822054435299	0.00304907963605424	0.0537305245814985	Up	18.52997	11.69128	20.07094	27.46024	41.05284	30.84733	XLOC_009832	Gb_20881	intronic	scaffold3333:1487186:1534713:+	344	3
TCONS_00013412	156.676342812809	56.2230054301518	257.129680195466	4.57338909985716	2.19326366757129	0.00278580499450077	0.050525417462432	Up	4.759356	1.97219	2.195817	7.168609	13.40889	8.104544	XLOC_009832	Gb_20881	intronic	scaffold3333:1521772:1522980:+	399	2
TCONS_00013512	231.497845994358	128.202728701652	334.792963287064	2.6114339895696	1.38484223649815	0.0225879992137768	0.188483263148984	Up	6.34273	3.416016	16.27339	19.67728	16.38142	13.46181	XLOC_009897		intergenic	scaffold3365:195537:206013:+	307	2
TCONS_00013543	105.052009358225	176.977016871955	33.1270018444955	0.187182507819438	-2.41748247332747	0.00582679371566244	0.0802580970013505	Down	1.837727	4.902858	3.681521	0.9844305	0.3532329	0.1622743	XLOC_009915	Gb_21073	sense-overlapping	scaffold3372:394641:447249:+	1032	2
TCONS_00013571	571.404946712379	89.6138556666716	1053.19603775809	11.7526026519332	3.55490837654968	0.00240486908560013	0.0474136444229594	Up	0.003529641	3.218899	10.80295	27.91857	68.1701	24.25567	XLOC_009938	Gb_21122	antisense	scaffold339:33910:49971:+	388	3
TCONS_00013644	613.746444299388	319.356650527208	908.136238071568	2.8436427942627	1.50774025141594	0.0044354913801948	0.0665654713848638	Up	27.21727	31.70241	32.9295	100.7249	53.29157	40.43823	XLOC_009996		intergenic	scaffold3416:479796:480056:-	215	2
TCONS_00013730	131.4002953155	32.965165163432	229.835425467569	6.97206958703558	2.80158696882822	0.0132909127522751	0.132760919919054	Up	1.162075	0.6422758	0.3465485	2.14468	2.185876	6.197539	XLOC_010052		intergenic	scaffold34574:615:1971:-	977	2
TCONS_00013731	314.060512374194	179.94735529803	448.173669450359	2.4905821411384	1.31648299288515	0.0170745173351953	0.158234351894367	Up	3.145275	1.405336	7.003593	8.553418	7.519661	4.785169	XLOC_010052		intergenic	scaffold34574:615:1971:-	975	2
TCONS_00013793	1252.51559655598	2085.86555650979	419.165636602166	0.200955251067831	-2.3150538186077	0.0308897890700465	0.223121576361084	Down	22.04145	76.21847	116.0897	22.52208	7.424099	3.231398	XLOC_010098	Gb_21480	sense-overlapping	scaffold34723:57525:109218:+	592	3
TCONS_00013797	37514.4222322465	23664.3173048316	51364.5271596614	2.17054760118409	1.11805906195463	0.00178251216226465	0.0402767635765641	Up	860.6301	967.518	1064.412	1718.418	1601.334	1274.961	XLOC_010100		intergenic	scaffold3474:13:552:-	506	2
TCONS_00014255	21193.0150677664	7696.62460423861	34689.4055312942	4.50709334481383	2.17219732950867	9.56861694366878e-09	6.4141628912393e-06	Up	780.5041	305.8045	702.2904	1583.398	2190.408	1938.827	XLOC_010444		intergenic	scaffold3639:296396:303011:+	272	2
TCONS_00014670	38476.9075060884	24748.6507585187	52205.1642536581	2.10941456013268	1.07684265372499	0.00258687549434076	0.0489727771995884	Up	813.087	1009.009	1081.531	1606.854	1457.833	1424.317	XLOC_010749		intergenic	scaffold3807:1:609:-	526	2
TCONS_00014707	141.82430082598	242.275430138074	41.3731715138867	0.170769159259393	-2.54988064569626	0.0470334164671759	0.281489853081375	Down	1.131853	2.946151	6.983748	0.2514107	0.5252541	0.5903154	XLOC_010778		intergenic	scaffold382:3386305:3387908:-	1340	3
TCONS_00014708	51.1735066381172	97.4836005600686	4.86341271616572	0.0498895474543836	-4.32511860698436	0.000847230174777692	0.0245494028609647	Down	1.699391	1.564684	1.856635	0.04576579	0.07409464	0.07403436	XLOC_010778		intergenic	scaffold382:3386445:3387908:-	1185	3
TCONS_00014718	26535.4508483004	42077.4945658012	10993.4071307996	0.261265725163554	-1.93641022158771	1.19558301533443e-07	4.80863488767507e-05	Down	922.8336	953.3263	608.9921	102.3178	161.3703	203.2865	XLOC_010787	Gb_23102	sense-overlapping	scaffold3826:1119670:1178487:-	1050	3
TCONS_00014724	39.5809972202392	79.1619944404785	0	0	-Inf	1.23379099590266e-05	0.0020676280773002	Down	4.08822	3.062979	3.117169	0.0002657155	5.842222e-08	1.942917e-10	XLOC_010790	Gb_23106	intronic	scaffold3827:183843:191641:+	481	2
TCONS_00014764	26882.0207555779	17745.1550140389	36018.8864971169	2.02978708659467	1.0213284046402	0.0042570858058028	0.0643684177102965	Up	990.019	1292.14	1451.337	1991.695	1868.096	1698.45	XLOC_010824		intergenic	scaffold3849:327406:327985:+	293	2
TCONS_00014837	155.975866371902	260.828663956438	51.123068787367	0.196002494556754	-2.35105607900731	0.0120294107925821	0.129804113780779	Down	10.18838	24.56103	36.96827	7.451207	2.730879	0.6180302	XLOC_010875	Gb_23304	sense-overlapping	scaffold3879:3473652:3473995:+	222	2
TCONS_00014960	375.10292721722	546.18014124635	204.025713188091	0.373550222317708	-1.42062587431513	0.0120702979995055	0.129804113780779	Down	9.483799	9.762327	18.35864	5.419707	2.504402	2.537625	XLOC_010977	Gb_23554	antisense	scaffold3922:17092:68549:+	899	2
TCONS_00015225	933.981062018901	537.227653827383	1330.73447021042	2.47704015370363	1.30861725537457	0.00245683934184619	0.0479679991888611	Up	17.31465	18.43277	32.64043	44.40956	37.06295	42.47764	XLOC_011168		intergenic	scaffold4020:226617:228604:+	486	2
TCONS_00015380	23552.6395222969	14856.1938595098	32249.085185084	2.17075015916278	1.11819368962022	0.00216135739072746	0.0457525232921359	Up	864.9658	638.9375	691.1724	1170.786	1126.639	1144.629	XLOC_011283		intergenic	scaffold4082:107:40434:+	423	2
TCONS_00015424	700.627635064242	374.599345732098	1026.65592439639	2.74067730254558	1.45453246992795	0.00168769623115934	0.0394646176844352	Up	38.08533	18.22945	36.59135	64.16969	73.6276	44.41676	XLOC_011324		intergenic	scaffold4091:1951317:1951615:-	254	2
TCONS_00015601	51880.0685923558	27966.7715391127	75793.3656455989	2.71012210113701	1.43835785185095	6.82592659969876e-05	0.00653663732952105	Up	1429.713	1699.086	2058.999	3601.935	3494.891	3184.99	XLOC_011457		intergenic	scaffold41716:141493:144962:+	333	2
TCONS_00015882	130.995893769197	51.3564007806718	210.635386757723	4.10144370625358	2.03613182710445	0.0341898158450939	0.23708868849822	Up	0.002178486	0.0004714321	5.257305	5.013652	2.705961	8.05741	XLOC_011646	Gb_25148	sense-overlapping	scaffold425:1095865:1112726:+	604	2
TCONS_00015933	666.244765959322	924.455513224055	408.034018694588	0.44137766810602	-1.17991445785646	0.00917694209688371	0.107295526493216	Down	19.251	12.00072	16.37863	4.362435	5.50215	5.17714	XLOC_011676	Gb_25220	sense-overlapping	scaffold4270:184726:228036:-	1217	3
TCONS_00016015	291.248792822514	404.422743081472	178.074842563557	0.440318566672902	-1.18338041599485	0.0362559917306936	0.245332922811448	Down	32.37293	33.74852	17.49909	8.636239	5.113019	13.09749	XLOC_011725	Gb_25320	antisense	scaffold4295:40237:42937:+	300	2
TCONS_00016251	1447.83902379845	764.935678488697	2130.74236910821	2.7855183501415	1.47794582005873	0.000352226186553016	0.0179595274957706	Up	35.75249	20.02793	47.93779	72.46009	68.20972	67.68252	XLOC_011906		intergenic	scaffold4392:63:700:+	462	3
TCONS_00016356	559.411874085918	797.488990297471	321.334757874365	0.402933158681607	-1.31138756044306	0.00636834067346276	0.0853782206288907	Down	10.57625	14.16861	16.0521	4.065706	4.635757	3.316291	XLOC_011981	Gb_25912	sense-overlapping	scaffold4432:9831:35276:-	1204	3
TCONS_00016373	10537.4261702785	6374.15333302994	14700.699007527	2.3062983018231	1.20557912648834	0.000931345507016358	0.0254835897911489	Up	385.1993	455.8901	445.8008	761.6355	534.0734	881.3604	XLOC_011990		intergenic	scaffold4437:154794:155328:-	306	2
TCONS_00016374	8726.60671476462	5233.96088026296	12219.2525492663	2.3346090711806	1.22318099178229	0.000757799880299572	0.0232368288441992	Up	164.4534	235.515	207.4621	395.3944	288.7869	362.3445	XLOC_011991	Gb_25934	sense-overlapping	scaffold4437:155525:174931:-	530	2
TCONS_00016446	233.011047366611	132.578928426554	333.443166306667	2.51505401547567	1.33058938493023	0.0305667466121133	0.222716403757101	Up	3.830998	4.282545	4.09636	5.721491	10.40408	6.00928	XLOC_012037	Gb_26071	intronic	scaffold4468:442454:443270:-	672	2
TCONS_00016573	531.597679173044	168.559426596239	894.635931749849	5.30754019407546	2.40804339172156	0.0223612999174564	0.188314319285972	Up	6.890055	11.5137	12.04419	27.6766	67.33619	22.00329	XLOC_012125	Gb_26272	sense-overlapping	scaffold4511:330316:366505:-	339	2
TCONS_00016587	76804.4840305424	49593.7876210324	104015.180440052	2.09734294212165	1.06856277962534	0.00260571216327994	0.0489727771995884	Up	1845.516	2549.048	2560.532	3960.696	3520.293	3245.946	XLOC_012133	Gb_26286	sense-overlapping	scaffold4519:26490:47158:+	439	2
TCONS_00016588	25453.1730146631	16264.2853654632	34642.0606638631	2.12994668289728	1.09081731717298	0.00227785685419101	0.0463842719655511	Up	497.6545	709.5982	560.1803	996.2237	888.2153	884.7158	XLOC_012133	Gb_26286	sense-overlapping	scaffold4519:26491:28945:+	566	2
TCONS_00016589	63416.9316085749	36754.5191727348	90079.344044415	2.45083723231611	1.29327467354466	0.000330668775475973	0.0179595274957706	Up	2418.23	3017.805	2810.775	4885.122	4887.684	5000.806	XLOC_012133	Gb_26286	sense-overlapping	scaffold4519:27067:109510:+	275	2
TCONS_00016622	108.204906834089	168.172454743927	48.2373589242512	0.286832698004564	-1.80171859888056	0.0321468122562263	0.227631124814335	Down	4.21472	7.507736	4.66532	1.750639	0.8525737	0.9464444	XLOC_012158		intergenic	scaffold4527:56592:61133:-	627	3
TCONS_00016839	13.8618889650871	27.7237779301743	0	0	-Inf	0.0190638470922848	0.171149091529396	Down	4.003958	0.4034169	2.92024	3.3902e-15	6.421475e-13	5.77007e-18	XLOC_012333	Gb_26729	intronic	scaffold4615:2024229:2029895:-	244	2
TCONS_00016950	59.4914022864394	98.5365547450579	20.4462498278209	0.207499134516334	-2.26882277592947	0.0364766503832038	0.245332922811448	Down	0.7527064	2.51962	2.517003	0.1519858	0.6928267	0.03367564	XLOC_012420	Gb_26965	sense-overlapping	scaffold4664:28848:212660:+	1031	2
TCONS_00017159	17709.3537390736	11047.5731030584	24371.1343750887	2.20601702724573	1.1414439264815	0.00188783226633002	0.041759272556639	Up	277.6145	242.2837	227.6683	342.0397	360.3487	488.5376	XLOC_012575	Gb_27294	sense-overlapping	scaffold474:291673:295449:+	920	3
TCONS_00017296	191797.18969491	116855.224193168	266739.155196651	2.28264638605901	1.19070738317529	0.000866736749442313	0.0245494028609647	Up	4876.577	6406.295	6678.093	10367.48	10989.49	8650.994	XLOC_012679		intergenic	scaffold4818:313165:326148:+	401	2
TCONS_00017551	308.646012902712	429.907392594679	187.384633210745	0.435872088823124	-1.198023271571	0.0284061400018153	0.213152043073323	Down	18.75949	11.33605	10.03515	3.681389	3.587852	5.253446	XLOC_012872	Gb_27991	intronic	scaffold4952:1210209:1217681:+	674	2
TCONS_00017583	481.930575381662	30.3928596932845	933.468291070039	30.713407704649	4.94079668554218	0.000456226973765449	0.018677132375948	Up	0.006647322	2.095427	1.557867	48.46035	5.176988	34.58162	XLOC_012886		intergenic	scaffold4959:42668:43273:+	492	2
TCONS_00017626	51.1778821999785	91.2128877476926	11.1428766522644	0.122163401767161	-3.03311595373457	0.0135731853544209	0.133149637793856	Down	4.188034	6.345055	3.12349	0.6835134	3.770776e-10	0.5890972	XLOC_012920	Gb_28067	antisense	scaffold4962:1335895:1343446:-	411	2
TCONS_00017629	13945.6637579346	8403.34658219423	19487.9809336749	2.31907380506807	1.21354873482278	0.040933765246569	0.264435204074338	Up	380.1018	564.812	176.3667	1029.314	536.8938	385.0542	XLOC_012922	Gb_28072	antisense	scaffold4962:2694553:2785965:-	460	3
TCONS_00017664	136586.899442572	196361.395365057	76812.4035200868	0.391178741510184	-1.35410012529042	0.00386603254338313	0.061866973116551	Down	4515.082	1790.312	3083.613	954.3737	1042.816	620.0076	XLOC_012945		intergenic	scaffold4973:127720:129776:-	1325	4
TCONS_00017972	45.1602154465822	86.5676027373268	3.75282815583752	0.0433514159705308	-4.52777707336797	0.0147799371173559	0.14086470873461	Down	14.81685	1.8045e-11	9.403095	0.7665807	7.860052e-28	2.722708e-30	XLOC_013157	Gb_28653	sense-overlapping	scaffold509:2153218:2153563:+	232	2
TCONS_00018140	862.273925682427	1590.20175692781	134.346094437044	0.0844836787858879	-3.56518353250968	0.00123728864359765	0.0305915296533543	Down	21.38155	55.48779	87.93353	6.691724	2.646025	1.280536	XLOC_013283		intergenic	scaffold5141:1:699:-	589	2
TCONS_00018201	44016.8515097066	19995.2075619209	68038.4954574922	3.40274014394656	1.76669698164264	0.0297948522915595	0.21947783134918	Up	246.524	1041.724	807.0371	3138.152	765.2511	1586.567	XLOC_013328		intergenic	scaffold5168:2054942:2137576:+	576	2
TCONS_00018202	1844.95943007515	950.672265569904	2739.2465945804	2.88137846636168	1.52675916958578	0.000131846239029024	0.0106057114674947	Up	23.69181	31.95271	41.32278	72.69435	80.71393	51.19361	XLOC_013328		intergenic	scaffold5168:2095865:2137586:+	604	2
TCONS_00018368	181.684413072169	277.821189290822	85.5476368535157	0.307923369962846	-1.69935672945319	0.0105026799094776	0.115791434096946	Down	3.092157	1.826138	1.923081	0.4758195	0.4751602	0.5640789	XLOC_013432	Gb_29257	sense-overlapping	scaffold5243:61189:113710:+	2555	2
TCONS_00018399	189.792535675264	295.740614662994	83.8444566875339	0.283506737088098	-1.8185450759523	0.00882584763097835	0.106280117280823	Down	41.7735	30.77153	14.16831	7.597168	0.5028266	9.890053	XLOC_013453		intergenic	scaffold5256:1414:3002:-	214	2
TCONS_00018433	11508.5535661961	6599.13810775495	16417.9690246372	2.48789595801059	1.31492615427853	0.000364767983186202	0.0179595274957706	Up	507.6888	503.4386	575.4372	874.9388	1154.563	826.8457	XLOC_013476		intergenic	scaffold5264:2071377:2077065:+	258	2
TCONS_00018671	200.555093321433	401.110186642866	0	0	-Inf	3.2944675314842e-08	1.65629355145368e-05	Down	6.471553	35.9538	29.46332	6.66698e-12	8.792155e-08	5.728637e-25	XLOC_013660		intergenic	scaffold5388:98849:99270:-	336	2
TCONS_00018910	30343.6576235669	19391.9322872961	41295.3829598378	2.12951357028463	1.09052392346419	0.00285400961032038	0.0512447618424489	Up	1011.517	843.0949	980.8866	1280.612	1677.116	1391.188	XLOC_013834		intergenic	scaffold5478:123353:198077:+	426	2
TCONS_00018970	40776.1725638232	24290.3850863949	57261.9600412515	2.35739202312293	1.2371916918876	0.000605011750155421	0.0209772177510785	Up	1493.268	1870.664	1682.049	2836.971	3099.434	2748.274	XLOC_013868		intergenic	scaffold550:198549:209137:-	297	2
TCONS_00019261	17265.4077367401	9895.34416350769	24635.4713099726	2.48960227182637	1.31591528193383	0.00502224763022027	0.0726599998875752	Up	427.8911	506.7648	582.1849	617.5526	886.8426	1225.881	XLOC_014074	Gb_30668	sense-overlapping	scaffold5653:257044:321686:+	403	3
TCONS_00019317	204.259223120335	113.249991694534	295.268454546136	2.6072271629172	1.38251628772065	0.0271918788739515	0.211130766083075	Up	4.527189	2.998384	4.220661	11.5047	4.000141	7.118027	XLOC_014111		intergenic	scaffold5678:70530:76267:-	602	2
TCONS_00019467	565.435117107563	1008.24897895894	122.621255256187	0.121618030680079	-3.03957096113583	9.42694793740143e-09	6.4141628912393e-06	Down	10.34856	15.86365	18.15226	2.313384	0.8396104	0.9138105	XLOC_014233	Gb_31006	sense-overlapping	scaffold5739:2318270:2475227:-	1396	3
TCONS_00019468	6281.22776690585	9768.88704362582	2793.56849018588	0.28596589127404	-1.80608501580104	6.257910175419e-06	0.00125846573627676	Down	116.0093	149.0326	191.0185	46.03656	25.80479	25.08852	XLOC_014233	Gb_31006	sense-overlapping	scaffold5739:2318767:2475138:-	1321	3
TCONS_00019469	1357.63723022273	2220.089611431	495.184849014458	0.223047234879531	-2.16457883178065	3.08738597791873e-07	0.000103478886693243	Down	38.51399	40.03859	50.22819	6.510765	8.599826	5.704236	XLOC_014233	Gb_31006	sense-overlapping	scaffold5739:2318808:2443183:-	1068	2
TCONS_00019471	2105.74191874018	3420.81469471892	790.669142761445	0.231134748100237	-2.11319392835989	0.000502787622037698	0.0191299790413438	Down	48.31648	58.2402	98.50842	18.59961	10.20905	6.530083	XLOC_014233	Gb_31006	sense-overlapping	scaffold5739:2318808:2475238:-	1030	3
TCONS_00019522	73.3614926116591	24.3112962797551	122.411688943563	5.03517737330607	2.33204260069121	0.0182795729330329	0.16558658183932	Up	0.8712621	1.384504	1.693807	4.497882	5.935329	4.033554	XLOC_014273		intergenic	scaffold5767:45:486:+	380	2
TCONS_00019544	213.70448046271	48.9163098021029	378.492651123317	7.73755527869042	2.95187781127458	0.0150942234162864	0.143181524953547	Up	8.62955e-12	0.8983817	7.084985	25.59814	2.619103	18.86684	XLOC_014291	Gb_31168	intronic	scaffold5783:184585:185172:+	374	2
TCONS_00019613	554.318886304951	788.637038400246	320.000734209655	0.405764272571801	-1.3012862530866	0.00736265812532748	0.0928009535497452	Down	48.43325	30.88775	36.53912	16.58597	5.224307	12.67144	XLOC_014343	Gb_31279	sense-overlapping	scaffold58016:18626:19627:+	427	3
TCONS_00019688	21.4240816986951	41.3573678528691	1.4907955445212	0.0360466737105895	-4.79399005215721	0.0223039595609598	0.188314319285972	Down	2.495357	1.141602	1.426052	0.01764455	0.03139157	0.05548094	XLOC_014403	Gb_31395	intronic	scaffold5845:740479:748549:+	516	2
TCONS_00020072	234.500390716325	132.049311718331	336.951469714319	2.55170939802441	1.35146403682169	0.0410888749575656	0.264435204074338	Up	7.018518	13.77996	19.23144	13.54241	35.16113	25.13154	XLOC_014640		intergenic	scaffold5976:685966:727002:-	202	2
TCONS_00020131	1902.62276127209	1194.80664009112	2610.43888245307	2.18482120442015	1.12751522112143	0.00358388337093317	0.0585950362515984	Up	51.51407	97.18586	125.3064	184.534	141.0862	119.145	XLOC_014684		intergenic	scaffold60:4727265:4732592:-	267	2
TCONS_00020188	255.197081502171	366.737140640115	143.657022364227	0.39171659056261	-1.35211786214241	0.0285904485384521	0.213388708014638	Down	9.892622	4.007933	12.59902	2.113866	3.386489	1.873951	XLOC_014723	Gb_32106	sense-overlapping	scaffold602:2083797:2161025:-	871	2
TCONS_00020412	11741.2761349385	6779.34474735932	16703.2075225176	2.463838047036	1.30090742794152	0.000380983788217703	0.0179595274957706	Up	248.8343	341.6773	297.5069	485.1689	496.5068	618.0759	XLOC_014883	Gb_32444	antisense	scaffold6132:17748:18284:+	470	2
TCONS_00020469	383877.294944123	236587.31368505	531167.276203195	2.24512154912201	1.16679355346022	0.00102737990053146	0.0274817965248674	Up	7498.118	11151.2	10848.1	17345.33	15932.64	15440.49	XLOC_014926		intergenic	scaffold6153:1:659:-	493	2
TCONS_00020541	389.545766515699	205.346540919902	573.744992111496	2.79403290428589	1.48234901093011	0.00932342423573386	0.108378070162201	Up	6.637355	11.05457	6.335486	13.67937	23.25103	11.96791	XLOC_014982	Gb_32657	sense-overlapping	scaffold6190:311979:513528:-	524	3
TCONS_00020774	9379.86282131895	13698.8629255349	5060.86271710304	0.369436700302295	-1.43660090232417	0.0142287261606946	0.136256991948366	Down	614.4449	850.6444	1328.766	410.5626	244.0789	116.5248	XLOC_015131	Gb_32990	sense-overlapping	scaffold6312:164499:436225:+	302	3
TCONS_00021210	976.063838937087	580.333743578157	1371.79393429602	2.36380177695332	1.2411090594593	0.00323038153696128	0.0550533667019418	Up	10.64656	20.66628	21.19991	36.95146	21.11988	34.38352	XLOC_015461	Gb_33783	sense-overlapping	scaffold6586:619:7752:-	676	2
TCONS_00021615	433.339366133379	602.561747245957	264.116985020801	0.43832351825844	-1.1899320061125	0.0222795915413699	0.188314319285972	Down	24.11625	12.91761	18.27464	10.64771	3.167024	4.094843	XLOC_015756		intergenic	scaffold68:246886:251485:-	686	2
TCONS_00021719	832.760112869159	1478.62054577524	186.899679963082	0.126401381677739	-2.98391586136659	0.00037856322236656	0.0179595274957706	Down	32.8571	61.26337	94.30251	8.056503	6.815369	2.854108	XLOC_015823	Gb_34494	sense-overlapping	scaffold6848:232632:541437:+	481	2
TCONS_00021762	120.967665394399	30.324488942481	211.610841846318	6.97821626104558	2.80285830861044	0.000536292053739093	0.0197420035252269	Up	1.897044	3.55069	2.90151	16.56765	18.75995	7.354065	XLOC_015857		intergenic	scaffold688:1951452:2077056:+	224	3
TCONS_00021763	309679.410077601	63688.9460128111	555669.87414239	8.72474595561082	3.12511312399664	2.83799967041205e-16	5.70721733719864e-13	Up	4686.663	8054.704	3698.327	37548.14	33216.84	35282.11	XLOC_015857		intergenic	scaffold688:1979210:2077056:+	237	3
TCONS_00021764	268438.5653542	377270.886291919	159606.244416482	0.423054760427456	-1.2410836762612	0.00050417150133825	0.0191299790413438	Down	33186.24	34993.16	35691.52	8326.525	9378.139	14116.92	XLOC_015857		intergenic	scaffold688:2006846:2009425:+	225	2
TCONS_00022053	493.257954267884	790.038630968768	196.477277567	0.248693253551505	-2.00756072364056	5.32162162100743e-05	0.00594543393324774	Down	35.29097	30.94327	28.34349	3.516778	6.426939	6.868468	XLOC_016070	Gb_35039	sense-overlapping	scaffold702:249258:249906:-	520	2
TCONS_00022225	127.698889151247	4.05521315369692	251.342565148797	61.9801119257226	5.95373345507995	0.0469500977380113	0.281489853081375	Up	0.2674278	0.1546026	0.1286884	0.01291846	18.96265	4.246908	XLOC_016210		intergenic	scaffold7126:393789:397585:+	466	2
TCONS_00022232	541.703519377952	202.3078332613	881.099205494605	4.35524018665447	2.12275228404575	0.0101310461447462	0.112560960204887	Up	7.915132	25.85525	6.765337	27.65464	34.10305	69.48705	XLOC_016214		intergenic	scaffold7127:1371752:1467041:+	300	3
TCONS_00022233	288.741154424447	129.392045093502	448.090263755392	3.46304336894583	1.79204045504057	0.00913181469728095	0.107295526493216	Up	3.965223	9.622572	13.51581	24.46173	11.52307	33.97732	XLOC_016214		intergenic	scaffold7127:1371753:1462824:+	291	2
TCONS_00022240	12103.6823999808	7271.01312666455	16936.351673297	2.32929735901415	1.2198948263203	0.000937735278242176	0.0254835897911489	Up	217.9521	193.6016	224.4346	321.1736	358.4888	391.3652	XLOC_016218		intergenic	scaffold7127:1371755:1463244:-	711	2
TCONS_00022537	101529.773520689	60153.5662177731	142905.980823605	2.37568592868201	1.24834412103654	0.000470287175127041	0.018677132375948	Up	1601.169	2545.221	2423.334	4004.585	4072.949	3401.746	XLOC_016454		intergenic	scaffold733:1:763:-	562	3
TCONS_00022539	101529.773520689	60153.5662177731	142905.980823605	2.37568592868201	1.24834412103654	0.000470287175127041	0.018677132375948	Up	1601.169	2545.221	2423.334	4004.585	4072.949	3401.746	XLOC_016454		intergenic	scaffold733:1:763:-	562	3
TCONS_00022689	247.799126272978	343.133421894647	152.46483065131	0.444331041288428	-1.17029316229805	0.047963399158415	0.284526241025288	Down	12.95269	6.391122	7.337019	3.491684	2.532691	2.540117	XLOC_016569	Gb_36080	sense-overlapping	scaffold739:1375706:1377642:+	812	2
TCONS_00022852	1234.15248748943	586.594022608606	1881.71095237026	3.2078590640972	1.68161075900152	6.67471352289239e-05	0.00653663732952105	Up	11.94555	14.452	18.09382	32.00997	29.10227	43.10469	XLOC_016692	Gb_36344	antisense	scaffold7511:187468:195566:-	814	2
TCONS_00022931	306.437276562198	468.27770710877	144.596846015627	0.308784389734018	-1.69532827434927	0.00237043202213273	0.047197413826821	Down	6.8423	4.539519	3.324118	0.9064493	0.9693427	1.373399	XLOC_016763	Gb_36510	sense-overlapping	scaffold758:749794:790171:-	1999	2
TCONS_00023164	2876.92183815202	3972.00428884026	1781.83938746379	0.448599562812669	-1.15649988045583	0.0026741008844482	0.0497927488761606	Down	284.1737	167.8886	258.0842	95.61652	75.71516	59.47786	XLOC_016936		intergenic	scaffold7731:77390:81502:+	351	3
TCONS_00023165	694.938493676973	1068.98905874601	320.887928607939	0.300178870852394	-1.73610566352925	0.000168452166320021	0.01254656690628	Down	84.53569	45.78297	58.77944	15.79791	13.76905	11.25377	XLOC_016936	Gb_36907	antisense	scaffold7731:77390:195033:+	356	2
TCONS_00023168	6133.46457213409	8877.55429682637	3389.3748474418	0.381791508574999	-1.38914307876932	0.000183443902303337	0.0131752031261433	Down	353.1279	197.0674	268.4838	85.20194	75.56727	64.38316	XLOC_016936	Gb_36907	antisense	scaffold7731:77401:195033:+	682	2
TCONS_00023169	80.9749369893706	127.975747357238	33.9741266215029	0.265473164432208	-1.91336206247301	0.0420431284954008	0.266715241022874	Down	8.005602	6.245706	8.667433	1.949707	1.434942	1.044463	XLOC_016936	Gb_36907	antisense	scaffold7731:77401:195033:+	348	2
TCONS_00023488	100896.444386813	62356.8676331232	139436.021140503	2.23609726455272	1.16098294311669	0.00128897835016709	0.031230547737181	Up	2193.457	2196.723	2165.605	3498.34	3950.108	3194.094	XLOC_017171	Gb_37463	sense-overlapping	scaffold7916:2520901:2558197:+	590	2
TCONS_00023547	115354.146804391	67278.5015658175	163429.792042964	2.42915326945983	1.28045352089743	0.000329531777485431	0.0179595274957706	Up	1551.922	2301.942	2264.011	4028.256	3669.788	3243.474	XLOC_017213		intergenic	scaffold796:1:746:-	676	2
TCONS_00023894	427.941121290614	250.01031511978	605.871927461448	2.42338771970738	1.27702524116994	0.0135137470751266	0.133149637793856	Up	28.23675	16.13955	20.07569	34.82782	37.06566	39.91863	XLOC_017478	Gb_38182	sense-overlapping	scaffold8189:1219749:1308891:+	244	3
TCONS_00023935	233.456704893294	58.3620927847759	408.551317001813	7.0002855879148	2.80741378032387	9.22823859406481e-06	0.0016870898011513	Up	1.599609	5.863064	8.168522	33.21951	31.72551	16.99588	XLOC_017514	Gb_38268	sense-overlapping	scaffold823:397863:443101:+	226	2
TCONS_00024095	50.6748966892857	101.349793378571	0	0	-Inf	0.00388674874645953	0.061866973116551	Down	5.169487e-15	6.038543	19.07902	5.493316e-11	9.301034e-29	4.859563e-32	XLOC_017630		intergenic	scaffold835:339223:339583:-	245	2
TCONS_00024184	1247.93547258894	624.508623349673	1871.36232182821	2.9965355991256	1.58329551336334	0.000130995313048742	0.0106057114674947	Up	36.29707	49.99054	78.8335	152.3377	101.8182	111.7465	XLOC_017703		intergenic	scaffold8412:1221156:1221696:+	233	2
TCONS_00024196	48405.639128411	30437.3822119203	66373.8960449018	2.18067032121138	1.12477167648727	0.00163753924546381	0.0392034693169967	Up	902.1236	1403.704	1226.75	1909.404	1940.462	1810.416	XLOC_017706		intergenic	scaffold8412:3:667:-	529	2
TCONS_00024382	169.963819754146	248.635493317002	91.2921461912912	0.36717262275542	-1.44546960282259	0.0282082737838868	0.213152043073323	Down	14.09362	5.423586	9.079073	1.110612	2.755892	3.472617	XLOC_017841	Gb_39015	sense-overlapping	scaffold851:177390:181392:+	551	2
TCONS_00025308	19893.0275395513	12938.7382182622	26847.3168608403	2.07495633716022	1.05308097847152	0.00341454752275757	0.0577029837669368	Up	351.5508	442.4947	503.9082	679.1502	658.4913	633.6437	XLOC_018505	Gb_40558	sense-overlapping	scaffold9265:357900:365853:+	615	3
TCONS_00025309	17110.0474391276	11342.327187882	22877.7676903731	2.0170258987781	1.01222960839255	0.00516705245027742	0.0731756512500555	Up	271.1118	288.9642	309.2168	425.5996	390.655	462.122	XLOC_018506	Gb_40561	sense-overlapping	scaffold9265:242427:338381:-	808	2
TCONS_00025627	96.8130808817155	166.998349070293	26.6278126931379	0.159449556485913	-2.64882801019442	0.0270785808380829	0.211130766083075	Down	1.381741	5.442594	8.983379	1.110638	0.7022593	0.105675	XLOC_018727	Gb_41031	sense-overlapping	scaffold9533:146863:192784:+	642	2
TCONS_00025974	43.5071053952389	9.68319461521214	77.3310161752657	7.98610574797081	2.99749217553507	0.0222929760463418	0.188314319285972	Up	0.7831925	0.7020721	0.8546698	2.905713	2.589602	7.754932	XLOC_018988	Gb_41661	sense-overlapping	scaffold9899:747934:775346:+	262	2
TCONS_00026030	974.880931691495	476.841982001363	1472.91988138163	3.08890562697439	1.62709579405526	0.00035364917602849	0.0179595274957706	Up	16.22924	26.49432	67.52263	103.5694	55.23233	93.83292	XLOC_019028	Gb_41729	sense-overlapping	scaffold993:1445599:1469865:+	266	2
TCONS_00026063	59.9731479259668	114.617021717903	5.32927413403026	0.0464963585177316	-4.42673845751378	0.000298207408334014	0.0179334190903705	Down	3.133535	2.21076	5.098258	0.2463957	0.04054333	0.08208283	XLOC_019048	Gb_41758	sense-overlapping	scaffold9942:1241176:1300966:-	685	2
