# Supplementary material for: Transcriptional profiling of long noncoding RNAs associated with leaf-color mutation in Ginkgo biloba L
Source: BMC Plant Biol. 2019 Nov 29;19:527. doi: 10.1186/s12870-019-2141-z (PMC6884798; doi:10.1186/s12870-019-2141-z)
Supplement: Supplementary file 6 — Additional file 6: Data S4. Differentially expressed mRNAs. [file 12870_2019_2141_MOESM6_ESM.xls]

id	baseMean	baseMean_control_Gb_GL	baseMean_case_Gb_YL	foldChange	log2FoldChange	pval	padj	up_down	expression_Gb_GL1	expression_Gb_GL2	expression_Gb_GL3	expression_Gb_YL1	expression_Gb_YL2	expression_Gb_YL3	Swissport_ID	Swissport_description	GO_id	GO_term	pathway	pathway_description
Gb_00001	25.55418011	51.10836022	0	0	#NAME?	0.000933471	0.040738218	Down	4.87E-05	1.985668	1.858284	0.007696395	8.87E-49	7.41E-28	Q9LTH7.1	RecName: Full=1-aminocyclopropane-1-carboxylate oxidase homolog 12	GO:0016491,GO:0046872	oxidoreductase activity|metal ion binding
Gb_00016	284.2910906	164.006427	404.5757543	2.466828658	1.302657512	0.000401961	0.021015693	Up	2.32749	3.207898	5.603294	6.149931	5.559103	3.672184	P46519.1	RecName: Full=Desiccation protectant protein Lea14 homolog	GO:0009269	response to desiccation
Gb_00019	12.63145488	25.26290976	0	0	#NAME?	0.000186488	0.012060736	Down	1.707476	0.2957218	2.03652	0.000302257	3.91E-24	3.36E-35	C0LGP4.1	RecName: Full=Probable LRR receptor-like serine/threonine-protein kinase At3g47570; Flags: Precursor
Gb_00029	1323.45537	1923.406366	723.5043745	0.376157835	-1.410589954	0.015455792	0.275938574	Down	22.50328	30.95679	43.9745	12.93973	5.159812	2.813198	O65468.2	RecName: Full=Cysteine-rich receptor-like protein kinase 8; Short=Cysteine-rich RLK8; Flags: Precursor
Gb_00034	302.8740783	517.1435284	88.60462821	0.171334694	-2.545110778	2.02E-14	3.73E-11	Down	12.32269	12.8253	14.02601	2.388396	0.7173408	0.7219449	Q9LT96.1	RecName: Full=Probable leucine-rich repeat receptor-like protein kinase At5g49770; Flags: Precursor
Gb_00053	4.858047792	9.716095585	0	0	#NAME?	0.043620383	0.505584532	Down	0.3485865	0.04122037	0.4039768	1.75E-20	2.34E-06	2.18E-10
Gb_00054	44.14675302	24.26824178	64.02526426	2.638232503	1.399571712	0.033350053	0.434103299	Up	0.2031604	0.3459343	0.3115155	0.432346	0.4910957	0.3567242	Q9LUJ4.1	RecName: Full=Pentatricopeptide repeat-containing protein At3g22670, mitochondrial; Flags: Precursor
Gb_00063	17730.22014	11188.44393	24271.99635	2.16938088	1.117283371	4.83E-08	1.36E-05	Up	199.1832	324.2769	303.9213	361.1659	352.5945	298.5879	P27518.2	RecName: Full=Chlorophyll a-b binding protein 151, chloroplastic; AltName: Full=LHCII type II CAB-151; Short=LHCP; Flags: Precursor	GO:0009522,GO:0009523,GO:0009535,GO:0009765,GO:0016021,GO:0016168,GO:0018298,GO:0046872	photosystem I|photosystem II|chloroplast thylakoid membrane|photosynthesis, light harvesting|integral component of membrane|chlorophyll binding|protein-chromophore linkage|metal ion binding	ko00196	Photosynthesis - antenna proteins
Gb_00078	125.6824792	77.37414357	173.9908148	2.248694548	1.169087705	0.004950379	0.128267574	Up	1.698482	3.259309	6.233335	5.046764	5.372532	3.716528
Gb_00108	30.21934912	47.61768764	12.82101061	0.269248912	-1.892987578	0.02366212	0.358595917	Down	0.8749083	0.6811783	0.9242192	0.2366202	0.1194912	0.01336847	Q9SGD6.1	RecName: Full=Arogenate dehydratase/prephenate dehydratase 6, chloroplastic; Short=AtADT6; Short=AtPDT6; Flags: Precursor	GO:0009094,GO:0009507,GO:0009570,GO:0047769	L-phenylalanine biosynthetic process|chloroplast|chloroplast stroma|arogenate dehydratase activity	ko01230,ko00400	Biosynthesis of amino acids|Phenylalanine, tyrosine and tryptophan biosynthesis
Gb_00175	180511.0893	101245.1949	259776.9838	2.565820373	1.359420174	1.49E-11	1.23E-08	Up	2762.351	3350.367	3159.499	4694.588	4475.572	4147.975	O47037.1	RecName: Full=ATP synthase subunit beta, chloroplastic; AltName: Full=ATP synthase F1 sector subunit beta; AltName: Full=F-ATPase subunit beta	GO:0005524,GO:0009535,GO:0015986,GO:0045261,GO:0046933	ATP binding|chloroplast thylakoid membrane|ATP synthesis coupled proton transport|proton-transporting ATP synthase complex, catalytic core F(1)|proton-transporting ATP synthase activity, rotational mechanism	ko00190,ko00195	Oxidative phosphorylation|Photosynthesis
Gb_00325	54.42563774	80.6634003	28.18787518	0.349450619	-1.516839492	0.014542976	0.263974686	Down	1.986105	2.928007	4.141016	0.7825898	0.5569341	0.4602668
Gb_00335	45.57712185	72.57503627	18.57920743	0.255999974	-1.965784429	0.003753637	0.107224358	Down	1.777974	1.665293	1.697552	0.2845461	0.2127288	0.2305438	B2RXR6.1	RecName: Full=Serine/threonine-protein phosphatase 6 regulatory ankyrin repeat subunit B; Short=PP6-ARS-B; Short=Serine/threonine-protein phosphatase 6 regulatory subunit ARS-B; AltName: Full=Ankyrin repeat domain-containing protein 44
Gb_00363	9991.297945	4036.615945	15945.97995	3.950333686	1.981974523	0.00019514	0.01233743	Up	12.47135	53.01816	42.7207	57.68607	77.63152	108.846	Q9FND9.1	RecName: Full=Probable galactinol--sucrose galactosyltransferase 5; AltName: Full=Protein SEED IMBIBITION 1-LIKE; AltName: Full=Raffinose synthase 5	GO:0005975,GO:0006979,GO:0009414,GO:0009507,GO:0009737,GO:0047274	carbohydrate metabolic process|response to oxidative stress|response to water deprivation|chloroplast|response to abscisic acid|galactinol-sucrose galactosyltransferase activity	ko00052	Galactose metabolism
Gb_00367	17.48599166	34.97198333	0	0	#NAME?	7.16E-06	0.000957608	Down	0.2848128	0.4572524	0.8508519	4.04E-08	3.60E-25	5.88E-37	Q50EK4.1	RecName: Full=Cytochrome P450 750A1; AltName: Full=Cytochrome P450 CYPC	GO:0004497,GO:0005506,GO:0016021,GO:0016705,GO:0020037	monooxygenase activity|iron ion binding|integral component of membrane|oxidoreductase activity, acting on paired donors, with incorporation or reduction of molecular oxygen|heme binding
Gb_00399	8.773556492	16.30982435	1.237288637	0.075861555	-3.720487246	0.038387573	0.471545869	Down	0.244202	0.3408039	0.5631825	0.03736891	2.89E-15	0.01503735	Q6ZA27.1	RecName: Full=BURP domain-containing protein 12; Short=OsBURP12; Flags: Precursor
Gb_00479	114.9720473	155.4279898	74.51610472	0.479425262	-1.060622166	0.015452226	0.275938574	Down	2.381415	2.002817	2.721174	0.6631339	0.5268841	0.6980322
Gb_00542	274.3777603	149.0460496	399.7094709	2.681785072	1.423193619	7.91E-06	0.0010396	Up	1.89354	3.562512	3.941057	4.810366	4.514597	4.897451
Gb_00561	49.94968755	74.2679606	25.6314145	0.345120753	-1.534826865	0.020012402	0.324641039	Down	0.9352486	1.438099	1.215037	0.46221	0.1411611	0.1182686
Gb_00587	61.597156	33.77854688	89.41576512	2.647116984	1.404421953	0.014331693	0.262277503	Up	1.064414	1.150064	1.638844	1.590185	1.616955	2.489138	Q9LMF0.1	RecName: Full=UDP-glycosyltransferase 85A5	GO:0008152,GO:0015020,GO:0043231,GO:0080043,GO:0080044	metabolic process|glucuronosyltransferase activity|intracellular membrane-bounded organelle|quercetin 3-O-glucosyltransferase activity|quercetin 7-O-glucosyltransferase activity
Gb_00622	88.97987817	121.7991911	56.16056529	0.461091447	-1.116875189	0.024211052	0.362243076	Down	1.367324	1.245	1.60579	0.5210827	0.2602549	0.3114233	Q8RY67.2	RecName: Full=Wall-associated receptor kinase-like 14; Flags: Precursor
Gb_00641	43.63334242	68.30269426	18.96399058	0.277646303	-1.848679907	0.035768357	0.453373663	Down	3.249408	6.891009	3.011957	0.3011793	1.097041	0.6564825	O64966.1	RecName: Full=3-hydroxy-3-methylglutaryl-coenzyme A reductase 1; Short=HMG-CoA reductase 1	GO:0004420,GO:0005789,GO:0008299,GO:0015936,GO:0016021,GO:0031966,GO:0042170,GO:0050661	hydroxymethylglutaryl-CoA reductase (NADPH) activity|endoplasmic reticulum membrane|isoprenoid biosynthetic process|coenzyme A metabolic process|integral component of membrane|mitochondrial membrane|plastid membrane|NADP binding	ko00900,ko04976,ko04152	Terpenoid backbone biosynthesis|Bile secretion|AMPK signaling pathway
Gb_00659	4317.300423	5819.156279	2815.444567	0.483823502	-1.047447245	5.85E-07	0.000113472	Down	71.85433	52.9131	54.61859	16.13114	16.44109	15.23705	P21616.4	RecName: Full=Pyrophosphate-energized vacuolar membrane proton pump; AltName: Full=Pyrophosphate-energized inorganic pyrophosphatase; Short=H(+)-PPase; AltName: Full=Vacuolar H(+)-pyrophosphatase	GO:0004427,GO:0005774,GO:0009678,GO:0015992,GO:0016021,GO:0046872	inorganic diphosphatase activity|vacuolar membrane|hydrogen-translocating pyrophosphatase activity|proton transport|integral component of membrane|metal ion binding
Gb_00715	13.60073409	27.20146818	0	0	#NAME?	0.000106022	0.007722138	Down	0.4693695	1.143107	0.5769326	3.20E-22	3.66E-11	1.06E-15	Q9SCU0.1	RecName: Full=Short-chain dehydrogenase reductase 2a; Short=AtSDR2a	GO:0016491	oxidoreductase activity
Gb_00780	117.5731088	168.6765809	66.46963671	0.394065592	-1.343492309	0.03603876	0.455331686	Down	3.707181	2.068418	1.267105	0.2990052	0.7824637	0.4094976	Q9SSL9.1	RecName: Full=Leucine-rich repeat receptor-like protein kinase PEPR1; AltName: Full=Elicitor peptide 1 receptor 1; Short=PEP1 receptor 1; Flags: Precursor
Gb_00861	228.7409268	112.3463649	345.1354886	3.072066364	1.619209382	2.33E-06	0.000372791	Up	6.661109	8.242824	9.330162	12.66536	15.41526	13.32385
Gb_00879	67.00109481	102.9133543	31.08883537	0.302087475	-1.726961724	0.001862008	0.066185549	Down	1.439416	1.838354	1.883669	0.09177989	0.4216877	0.3351525	Q9FGY4.1	RecName: Full=F-box protein At5g49610	GO:0016567	protein ubiquitination
Gb_00883	149302.2948	88470.41063	210134.1791	2.375191633	1.248043916	8.87E-10	4.22E-07	Up	2090.051	1876.777	2031.204	2358.174	2789.263	2723.954	Q6YXN4.1	RecName: Full=Photosystem II reaction center protein K; Short=PSII-K; Flags: Precursor	GO:0009535,GO:0009539,GO:0015979,GO:0016021	chloroplast thylakoid membrane|photosystem II reaction center|photosynthesis|integral component of membrane	ko00195	Photosynthesis
Gb_00912	496.8458441	772.9518319	220.7398563	0.285580352	-1.808031369	0.041704233	0.492457881	Down	21.84567	9.151148	5.563099	0.7289301	2.780457	2.038218	O04203.1	RecName: Full=Nematode resistance protein-like HSPRO2; AltName: Full=AKINbetagamma-interacting protein 2; AltName: Full=Ortholog of sugar beet HS1 PRO-1 protein 2; AltName: Full=Protein Hs1pro-2	GO:0005737,GO:0006979,GO:0009751,GO:0009816,GO:0019441,GO:0020037,GO:0046872	cytoplasm|response to oxidative stress|response to salicylic acid|defense response to bacterium, incompatible interaction|tryptophan catabolic process to kynurenine|heme binding|metal ion binding
Gb_00984	146.7229424	227.5107709	65.93511393	0.289810956	-1.786815961	7.27E-06	0.000967694	Down	1.96807	1.540006	1.303257	0.03959778	0.3876963	0.325618	Q40392.1	RecName: Full=TMV resistance protein N	GO:0005524,GO:0005737,GO:0007165,GO:0009626,GO:0043531	ATP binding|cytoplasm|signal transduction|plant-type hypersensitive response|ADP binding
Gb_00985	885.7067741	218.6837219	1552.729826	7.100344792	2.827889083	0.044192129	0.509206111	Up	2.777736	4.91128	3.696912	6.192595	28.65639	9.977768	Q9M5A9.1	RecName: Full=Glucose-6-phosphate/phosphate translocator 1, chloroplastic; Flags: Precursor	GO:0005315,GO:0007033,GO:0009536,GO:0009553,GO:0009624,GO:0009793,GO:0010152,GO:0015120,GO:0015152,GO:0015713,GO:0015714,GO:0015760,GO:0016021,GO:0019904,GO:0031969,GO:0034389,GO:0035436,GO:0071917	inorganic phosphate transmembrane transporter activity|vacuole organization|plastid|embryo sac development|response to nematode|embryo development ending in seed dormancy|pollen maturation|phosphoglycerate transmembrane transporter activity|glucose-6-phosphate transmembrane transporter activity|phosphoglycerate transport|phosphoenolpyruvate transport|glucose-6-phosphate transport|integral compone…
Gb_01010	149.2959995	203.8639986	94.72800036	0.464662721	-1.105744189	0.00540374	0.136492229	Down	3.5002	3.222439	4.033205	1.02584	1.035681	0.7203963	Q2QNG7.1	RecName: Full=ATP-citrate synthase alpha chain protein 3; Short=ATP-citrate synthase A-3; AltName: Full=ATP-citrate lyase A-3; AltName: Full=Citrate cleavage enzyme A-3	GO:0003878,GO:0005524,GO:0005829,GO:0006085,GO:0006633,GO:0009346	ATP citrate synthase activity|ATP binding|cytosol|acetyl-CoA biosynthetic process|fatty acid biosynthetic process|citrate lyase complex	ko00020,ko00720	Citrate cycle (TCA cycle)|Carbon fixation pathways in prokaryotes
Gb_01029	1094.646823	711.4098974	1477.883748	2.077401163	1.054779839	5.70E-05	0.004892974	Up	24.7154	15.02035	16.78511	17.6291	21.71147	24.68495	P19242.1	RecName: Full=17.1 kDa class II heat shock protein	GO:0005737	cytoplasm	ko04141	Protein processing in endoplasmic reticulum
Gb_01035	114.7803027	173.7471913	55.81341411	0.321233475	-1.638305853	0.000266161	0.015574157	Down	0.9791211	0.5443143	1.006768	0.2495863	0.07945848	0.1243368	Q40392.1	RecName: Full=TMV resistance protein N	GO:0005524,GO:0005737,GO:0007165,GO:0009626,GO:0043531	ATP binding|cytoplasm|signal transduction|plant-type hypersensitive response|ADP binding
Gb_01100	144.8342965	201.196488	88.47210506	0.439729868	-1.185310567	0.002911168	0.09012287	Down	2.996533	1.699688	2.382313	0.6031558	0.4626168	0.6412796	F4JC97.2	RecName: Full=Proteasome activator subunit 4; AltName: Full=Proteasome activator PA200	GO:0005634,GO:0005829,GO:0005839,GO:0006281,GO:0010499,GO:0016504,GO:0070577,GO:0070628	nucleus|cytosol|proteasome core complex|DNA repair|proteasomal ubiquitin-independent protein catabolic process|peptidase activator activity|lysine-acetylated histone binding|proteasome binding	ko03050	Proteasome
Gb_01104	90.16937515	132.1700941	48.16865625	0.364444443	-1.456229194	0.002642785	0.084050208	Down	7.427862	5.373363	4.763384	0.9451706	0.9053819	1.699316	Q2MHE4.1	RecName: Full=Serine/threonine-protein kinase HT1; AltName: Full=High leaf temperature protein 1	GO:0004672,GO:0004674,GO:0004871,GO:0005524,GO:0005737,GO:0035556	protein kinase activity|protein serine/threonine kinase activity|signal transducer activity|ATP binding|cytoplasm|intracellular signal transduction
Gb_01135	54.45526861	88.56483146	20.34570577	0.229726692	-2.122009601	0.000827202	0.037131929	Down	0.9080318	0.8320114	1.536165	0.2499129	0.08605708	0.08547904	Q9SGP2.1	RecName: Full=Receptor-like protein kinase HSL1; AltName: Full=Protein HAESA-LIKE1; Flags: Precursor
Gb_01153	21.78202698	35.43356905	8.130484916	0.229457126	-2.123703484	0.028661444	0.399490305	Down	0.5696341	0.3698778	0.9352164	0.05487162	0.02428326	0.1582436
Gb_01231	445.6228346	603.7043417	287.5413275	0.476294947	-1.070072851	0.000188234	0.012104119	Down	9.268487	8.353142	9.589471	3.618264	2.364312	1.282224	Q7XT99.2	RecName: Full=Probable aldo-keto reductase 2	GO:0016491	oxidoreductase activity
Gb_01232	36.81937352	56.39249794	17.24624909	0.305825238	-1.709220627	0.019763772	0.322071965	Down	2.053841	2.368031	2.188125	0.1408341	0.4168117	0.5617809	Q9M0G7.1	RecName: Full=MDIS1-interacting receptor like kinase 1; Short=AtMIK1; AltName: Full=Leucine-rich repeat receptor-like protein kinase PXL2; AltName: Full=Protein PHLOEM INTERCALATED WITH XYLEM-LIKE 2; Flags: Precursor
Gb_01238	32.90831576	50.89125227	14.92537925	0.293279858	-1.769650101	0.026094641	0.378203784	Down	0.9576883	0.5693044	1.189894	0.2759198	0.09773914	0.07800069	Q9SJL0.1	RecName: Full=UDP-glycosyltransferase 86A1	GO:0008152,GO:0043231,GO:0080043,GO:0080044	metabolic process|intracellular membrane-bounded organelle|quercetin 3-O-glucosyltransferase activity|quercetin 7-O-glucosyltransferase activity
Gb_01255	70.46451387	44.61393588	96.31509186	2.158856643	1.110267446	0.042609691	0.49883819	Up	1.068148	0.4209831	0.8801418	0.9086551	1.13556	0.7163391	Q07404.1	RecName: Full=Urease accessory protein UreH	GO:0005886,GO:0016021	plasma membrane|integral component of membrane
Gb_01307	388.0829742	256.8321862	519.3337621	2.022074296	1.015836006	0.000387359	0.020525437	Up	7.500185	10.26153	9.789048	10.83859	10.01092	10.42044	Q652N5.1	RecName: Full=Probable anion transporter 4, chloroplastic; AltName: Full=Phosphate transporter 4;4; Flags: Precursor	GO:0005315,GO:0009536,GO:0009706,GO:0010028,GO:0015229,GO:0016021,GO:0098656	inorganic phosphate transmembrane transporter activity|plastid|chloroplast inner membrane|xanthophyll cycle|L-ascorbic acid transmembrane transporter activity|integral component of membrane|anion transmembrane transport
Gb_01317	10.2802321	18.85200359	1.708460606	0.090624882	-3.463948974	0.029949911	0.409523975	Down	0.3171382	0.6748815	0.6421714	0.02902293	0.030658	0.02922947	Q8LGD5.2	RecName: Full=Protein MKS1; AltName: Full=Protein MAP kinase 4 substrate 1; AltName: Full=VQ motif-containing protein 21; Short=AtVQ21	GO:0005634,GO:0006952,GO:0009870	nucleus|defense response|defense response signaling pathway, resistance gene-dependent
Gb_01356	5.224356398	0	10.4487128	Inf	Inf	0.01890739	0.312717782	Up	1.07E-11	4.53E-07	3.28E-18	3.62E-26	0.04213461	0.07436541	P10978.1	RecName: Full=Retrovirus-related Pol polyprotein from transposon TNT 1-94; Includes: RecName: Full=Protease; Includes: RecName: Full=Reverse transcriptase; Includes: RecName: Full=Endonuclease	GO:0003676,GO:0003964,GO:0004190,GO:0004519,GO:0008270,GO:0015074	nucleic acid binding|RNA-directed DNA polymerase activity|aspartic-type endopeptidase activity|endonuclease activity|zinc ion binding|DNA integration
Gb_01366	223.8963484	144.5875335	303.2051634	2.097035313	1.068351156	0.001889926	0.066875295	Up	1.615088	1.519827	1.716295	1.57215	1.834434	2.207908	Q9STF3.1	RecName: Full=Pentatricopeptide repeat-containing protein At3g46790, chloroplastic; AltName: Full=Protein CHLORORESPIRATORY REDUCTION 2; Flags: Precursor
Gb_01371	81.38379876	49.04010812	113.7274894	2.319070935	1.213546949	0.01677299	0.291343778	Up	3.625709	2.076586	3.712796	4.454622	3.787123	3.727262
Gb_01380	28.21608416	12.54618746	43.88598087	3.497953543	1.806511128	0.032016699	0.422954378	Up	0.5499159	0.4357106	0.7055773	0.8865448	0.889777	1.501266
Gb_01381	85.15499518	13.86667022	156.4433201	11.28196731	3.495946757	0.017036542	0.294456669	Up	0.07996887	0.2708998	0.4571743	2.266104	2.649803	0.1404408
Gb_01384	115.4388554	155.6871621	75.19054864	0.482959209	-1.050026752	0.01730504	0.297298498	Down	1.223756	0.8892298	0.9349106	0.3681106	0.2566986	0.1897832	Q9T048.1	RecName: Full=Disease resistance protein At4g27190
Gb_01390	92.36736956	47.99086153	136.7438776	2.84937326	1.510644623	0.00159916	0.059466036	Up	1.235316	1.622674	3.666101	3.668086	3.6294	2.998383	Q6P798.1	RecName: Full=RCC1 and BTB domain-containing protein 2; AltName: Full=Chromosome condensation 1-like; AltName: Full=Regulator of chromosome condensation and BTB domain-containing protein 2	GO:0001669	acrosomal vesicle
Gb_01427	628.3752336	851.8435205	404.9069468	0.475330195	-1.072998044	2.98E-05	0.002948623	Down	29.12718	16.38777	22.93563	5.736924	6.179644	5.843453	Q8L4N1.1	RecName: Full=Universal stress protein PHOS34; AltName: Full=Phosphorylated protein of 34 kDa; Short=AtPHOS34; Flags: Precursor	GO:0002238,GO:0005524,GO:0006950,GO:0009507	response to molecule of fungal origin|ATP binding|response to stress|chloroplast
Gb_01449	59.35501682	90.61862611	28.09140754	0.309995955	-1.689678704	0.005100825	0.131202667	Down	4.863683	3.330819	3.178862	1.273812	0.04041076	0.6865294
Gb_01527	253.4782268	347.7182307	159.2382229	0.457951896	-1.126732033	0.00068902	0.032217853	Down	8.45808	6.897014	7.062853	2.388161	1.98815	1.33504	Q9SV15.2	RecName: Full=Probable WRKY transcription factor 11; AltName: Full=WRKY DNA-binding protein 11	GO:0003700,GO:0005516,GO:0005634,GO:0006351,GO:0010200,GO:0042742,GO:0043565	DNA binding transcription factor activity|calmodulin binding|nucleus|transcription, DNA-templated|response to chitin|defense response to bacterium|sequence-specific DNA binding
Gb_01529	393.5459326	233.1610632	553.9308021	2.375743165	1.248378879	0.005838126	0.143653569	Up	8.685216	8.230963	12.796	13.12233	17.23442	8.654898	F4I907.1	RecName: Full=Glyoxylate/succinic semialdehyde reductase 2, chloroplastic; Short=AtGLYR2; Short=AtGR2; Short=SSA reductase 2; Flags: Precursor	GO:0004616,GO:0009507,GO:0009570,GO:0030267,GO:0051287	phosphogluconate dehydrogenase (decarboxylating) activity|chloroplast|chloroplast stroma|glyoxylate reductase (NADP) activity|NAD binding	ko00650,ko00630,ko01200	Butanoate metabolism|Glyoxylate and dicarboxylate metabolism|Carbon metabolism
Gb_01531	35.60322497	65.48587537	5.720574574	0.087355854	-3.516951802	0.017777203	0.302433818	Down	0.2125896	1.423309	0.8985063	0.1067199	0.02091998	0.0117101	Q9SS01.1	RecName: Full=Benzoate--CoA ligase, peroxisomal; AltName: Full=Acyl-activating enzyme 20; AltName: Full=Protein BENZOYLOXYGLUCOSINOLATE 1	GO:0005777,GO:0006952,GO:0018858,GO:0019761	peroxisome|defense response|benzoate-CoA ligase activity|glucosinolate biosynthetic process
Gb_01560	83.94901314	123.6484466	44.24957973	0.357866038	-1.482508457	0.026173916	0.37865414	Down	14.42898	4.133839	9.634972	2.889621	1.468748	1.088969	P86809.1	RecName: Full=Non-specific lipid-transfer protein 2; AltName: Full=Allergen Api g 6.0101; AltName: Allergen=Api g 6	GO:0006869,GO:0008289	lipid transport|lipid binding
Gb_01708	80.19032847	134.3914845	25.9891724	0.193384071	-2.370459129	0.000279431	0.016110605	Down	1.978857	2.29283	1.110739	0.2818715	0.2657322	0.03660468	Q9SS01.1	RecName: Full=Benzoate--CoA ligase, peroxisomal; AltName: Full=Acyl-activating enzyme 20; AltName: Full=Protein BENZOYLOXYGLUCOSINOLATE 1	GO:0005777,GO:0006952,GO:0018858,GO:0019761	peroxisome|defense response|benzoate-CoA ligase activity|glucosinolate biosynthetic process
Gb_01797	2666.880347	1647.88132	3685.879375	2.236738369	1.161396514	0.000377311	0.020128783	Up	19.00893	19.58138	16.98884	19.2022	20.38702	29.44896	Q655S1.1	RecName: Full=ATP-dependent zinc metalloprotease FTSH 2, chloroplastic; Short=OsFTSH2; Flags: Precursor	GO:0004176,GO:0004222,GO:0005524,GO:0006508,GO:0008237,GO:0009535,GO:0009941,GO:0010027,GO:0010205,GO:0010206,GO:0010304,GO:0016021,GO:0046872	ATP-dependent peptidase activity|metalloendopeptidase activity|ATP binding|proteolysis|metallopeptidase activity|chloroplast thylakoid membrane|chloroplast envelope|thylakoid membrane organization|photoinhibition|photosystem II repair|PSII associated light-harvesting complex II catabolic process|integral component of membrane|metal ion binding
Gb_01802	14.18501161	25.86046566	2.50955756	0.097042242	-3.365243312	0.011115417	0.222747848	Down	1.468536	1.171464	2.953879	0.1367305	0.05408721	0.07794696
Gb_01832	21.4359147	39.45225651	3.419572891	0.086676231	-3.528219772	0.025694573	0.373800918	Down	0.1560791	1.426576	2.431152	0.04643759	0.1425865	0	Q9M2G8.1	RecName: Full=IQ domain-containing protein IQM6; AltName: Full=IQ motif-containing protein 6	GO:0005634,GO:0005737	nucleus|cytoplasm
Gb_01911	292.4232546	523.8541713	60.99233797	0.116429994	-3.102465332	1.15E-18	1.20E-14	Down	4.44613	4.872988	6.186605	0.5272858	0.314302	0.178516	Q9FIU5.1	RecName: Full=Calcium/calmodulin-regulated receptor-like kinase 1; Short=AtCRLK1	GO:0004674,GO:0005516,GO:0005524,GO:0005886,GO:0009409,GO:0009631,GO:0010008,GO:0016021	protein serine/threonine kinase activity|calmodulin binding|ATP binding|plasma membrane|response to cold|cold acclimation|endosome membrane|integral component of membrane
Gb_01980	30.15435267	13.82464459	46.48406075	3.362405482	1.749493714	0.031833813	0.422839155	Up	0.8537819	0.6249132	0.2708097	0.8342887	1.310226	1.029543	P10978.1	RecName: Full=Retrovirus-related Pol polyprotein from transposon TNT 1-94; Includes: RecName: Full=Protease; Includes: RecName: Full=Reverse transcriptase; Includes: RecName: Full=Endonuclease	GO:0003676,GO:0003964,GO:0004190,GO:0004519,GO:0008270,GO:0015074	nucleic acid binding|RNA-directed DNA polymerase activity|aspartic-type endopeptidase activity|endonuclease activity|zinc ion binding|DNA integration
Gb_02000	18.83244708	37.66489416	0	0	#NAME?	2.69E-06	0.000418222	Down	2.214034	1.087535	1.02084	9.16E-05	1.13E-08	5.17E-16
Gb_02002	648.274135	886.9744146	409.5738555	0.46176513	-1.114768863	1.63E-05	0.001817733	Down	11.39803	7.054696	9.513787	2.826638	1.880545	2.410323	C0LGG9.2	RecName: Full=Probable LRR receptor-like serine/threonine-protein kinase At1g53440; Flags: Precursor
Gb_02003	50.98343481	85.00311449	16.96375513	0.199566277	-2.325060139	0.000358006	0.019229531	Down	5.633489	4.955012	6.291828	0.6222226	0.2121554	1.024496	C0LGE0.1	RecName: Full=Probable LRR receptor-like serine/threonine-protein kinase At1g07650; Flags: Precursor
Gb_02045	7.675649082	0.534039342	14.81725882	27.74563155	4.794188737	0.047473276	0.527451324	Up	3.40E-27	0.01070545	0.01097116	4.58E-27	0.221127	0.09153228	P10978.1	RecName: Full=Retrovirus-related Pol polyprotein from transposon TNT 1-94; Includes: RecName: Full=Protease; Includes: RecName: Full=Reverse transcriptase; Includes: RecName: Full=Endonuclease	GO:0003676,GO:0003964,GO:0004190,GO:0004519,GO:0008270,GO:0015074	nucleic acid binding|RNA-directed DNA polymerase activity|aspartic-type endopeptidase activity|endonuclease activity|zinc ion binding|DNA integration
Gb_02085	15.4290985	26.77612247	4.08207454	0.152452042	-2.713572623	0.028821776	0.400473836	Down	0.4051231	0.7203905	0.3257947	0.1062648	0.02889791	0.003301846
Gb_02091	53.26655641	79.99433467	26.53877815	0.331758221	-1.591795879	0.012685473	0.242459211	Down	1.279925	2.177883	2.400995	0.6827547	0.2608337	0.1813998	Q8LGG8.2	RecName: Full=Universal stress protein A-like protein	GO:0005886,GO:0006950,GO:0016208	plasma membrane|response to stress|AMP binding
Gb_02113	275.8020179	146.8908222	404.7132136	2.755197415	1.462155694	4.31E-06	0.000621573	Up	0.8120361	1.436304	2.162232	2.597328	1.937716	2.319242	O82485.1	RecName: Full=Oligopeptide transporter 7; Short=AtOPT7	GO:0005887,GO:0015031,GO:0016020,GO:0035673	integral component of plasma membrane|protein transport|membrane|oligopeptide transmembrane transporter activity
Gb_02133	10.00986943	0	20.01973887	Inf	Inf	0.015078055	0.270969348	Up	1.46E-10	0	0	3.82E-07	0.2175226	0.6044818	Q0WQK2.1	RecName: Full=Probable protein S-acyltransferase 7; AltName: Full=Probable palmitoyltransferase At3g26935; AltName: Full=Zinc finger DHHC domain-containing protein At3g26935	GO:0005886,GO:0016021,GO:0019706	plasma membrane|integral component of membrane|protein-cysteine S-palmitoyltransferase activity	ko04391	Hippo signaling pathway - fly
Gb_02153	86.21041731	56.59613368	115.824701	2.046512605	1.033167553	0.041468776	0.490631859	Up	1.229474	0.5066135	0.4843504	0.6859149	0.8895397	0.8595668	P26413.1	RecName: Full=Heat shock 70 kDa protein	GO:0005524	ATP binding	ko04010,ko04915,ko04141,ko03040,ko04612,ko04213,ko04144	MAPK signaling pathway|Estrogen signaling pathway|Protein processing in endoplasmic reticulum|Spliceosome|Antigen processing and presentation|Longevity regulating pathway - multiple species|Endocytosis
Gb_02176	39.42097719	60.12017413	18.72178025	0.311405955	-1.683131561	0.016849982	0.292239645	Down	3.417101	1.034353	2.223379	0.3355688	0.4789723	0.3073809
Gb_02188	94.86559548	160.1218448	29.60934613	0.184917593	-2.435045606	0.024252382	0.362243076	Down	5.262273	1.445752	1.682114	0.3039956	0.3866344	0.1261443	Q9SD85.1	RecName: Full=Flavonoid 3'-monooxygenase; AltName: Full=Cytochrome P450 75B1; AltName: Full=Flavonoid 3'-hydroxylase; Short=AtF3'H; AltName: Full=Protein TRANSPARENT TESTA 7	GO:0005506,GO:0005789,GO:0009733,GO:0009813,GO:0016020,GO:0016021,GO:0016711,GO:0020037,GO:0044550	iron ion binding|endoplasmic reticulum membrane|response to auxin|flavonoid biosynthetic process|membrane|integral component of membrane|flavonoid 3'-monooxygenase activity|heme binding|secondary metabolite biosynthetic process
Gb_02232	101.5476301	40.78385663	162.3114037	3.979795367	1.992694252	2.23E-05	0.002332921	Up	0.8036574	1.158412	1.2942	1.769384	2.734441	2.721279	C7AU21.1	RecName: Full=Beta-carotene isomerase D27, chloroplastic; AltName: Full=Protein DWARF-27; Flags: Precursor	GO:0005506,GO:0009507,GO:0010223,GO:0016859,GO:1901601	iron ion binding|chloroplast|secondary shoot formation|cis-trans isomerase activity|strigolactone biosynthetic process	ko00906	Carotenoid biosynthesis
Gb_02269	668.196636	347.9675362	988.4257358	2.840568826	1.50617986	2.10E-05	0.00221676	Up	6.821089	4.093348	4.901711	6.100134	9.445338	8.894877	Q9SW70.1	RecName: Full=Stress-related protein
Gb_02273	24.18277441	42.60866812	5.756880699	0.135110553	-2.887787735	0.003355879	0.099012623	Down	0.4720864	0.8246035	0.6583675	0.1131925	0.04538926	7.16E-39	Q9T0J1.1	RecName: Full=Cysteine-rich receptor-like protein kinase 26; Short=Cysteine-rich RLK26; Flags: Precursor
Gb_02309	563.5436696	256.3275509	870.7597883	3.3970589	1.764286233	1.34E-10	7.80E-08	Up	0.8631774	2.887179	2.16455	3.592624	3.733295	4.176002	Q9LV40.1	RecName: Full=Rho guanine nucleotide exchange factor 8; Short=AtRopGEF8; AltName: Full=Rho of plants guanine nucleotide exchange factor 8	GO:0005085,GO:0005089,GO:0005886,GO:0042802	guanyl-nucleotide exchange factor activity|Rho guanyl-nucleotide exchange factor activity|plasma membrane|identical protein binding
Gb_02323	277.0839845	414.3090239	139.8589451	0.337571564	-1.566734714	0.000392401	0.020642899	Down	11.3249	5.039066	7.246829	1.96117	0.9475053	1.452825	Q8LC03.2	RecName: Full=Homeobox-leucine zipper protein ATHB-13; AltName: Full=HD-ZIP protein ATHB-13; AltName: Full=Homeodomain transcription factor ATHB-13	GO:0003700,GO:0005634,GO:0006351,GO:0009744,GO:0009965,GO:0043565,GO:0048826,GO:0080022	DNA binding transcription factor activity|nucleus|transcription, DNA-templated|response to sucrose|leaf morphogenesis|sequence-specific DNA binding|cotyledon morphogenesis|primary root development
Gb_02337	52.77129636	76.21308889	29.32950384	0.384835522	-1.377686123	0.026372834	0.381005603	Down	3.068498	1.602348	1.233605	0.6132833	0.4482189	0.1913038	Q8W0W3.1	RecName: Full=Transcription initiation factor IIB; AltName: Full=General transcription factor TFIIB	GO:0005634,GO:0006355,GO:0017025,GO:0046872,GO:0070897	nucleus|regulation of transcription, DNA-templated|TBP-class protein binding|metal ion binding|DNA-templated transcriptional preinitiation complex assembly	ko03022	Basal transcription factors
Gb_02355	1087.354571	718.1773277	1456.531814	2.028094954	1.0201252	3.41E-05	0.003263038	Up	9.246675	14.28124	13.40925	14.02063	15.93381	12.15475	Q9FMX6.1	RecName: Full=Chaperone protein dnaJ C76, chloroplastic; Short=atDjC76; AltName: Full=AtDjC17; AltName: Full=AtJ17; Flags: Precursor	GO:0009507	chloroplast
Gb_02371	90.28583799	120.794895	59.77678094	0.494861814	-1.014902373	0.040345726	0.484788675	Down	2.598409	1.52262	2.479025	1.084075	0.4743972	0.2506433	P93050.1	RecName: Full=Probable LRR receptor-like serine/threonine-protein kinase RKF3; AltName: Full=Receptor-like kinase in flowers 3; Flags: Precursor
Gb_02461	125.7026032	167.6278137	83.7773926	0.499782171	-1.00062866	0.03858022	0.471859293	Down	9.317135	6.644032	6.092777	1.465003	3.654337	0.8660987	Q2JW78.1	RecName: Full=Chaperone protein DnaJ	GO:0005524,GO:0005737,GO:0006260,GO:0006457,GO:0009408,GO:0031072,GO:0046872,GO:0051082	ATP binding|cytoplasm|DNA replication|protein folding|response to heat|heat shock protein binding|metal ion binding|unfolded protein binding
Gb_02533	52.85545154	76.68165703	29.02924606	0.37856832	-1.401374409	0.0225768	0.348912781	Down	1.752578	1.599165	1.36697	0.2416102	0.33394	0.4118733	Q9LZJ6.1	RecName: Full=RING-H2 finger protein ATL5; AltName: Full=RING-type E3 ubiquitin transferase ATL5	GO:0005769,GO:0005798,GO:0005886,GO:0006461,GO:0016020,GO:0016021,GO:0030100,GO:0043161,GO:0046872,GO:0061630,GO:0071470,GO:1901000	early endosome|Golgi-associated vesicle|plasma membrane|protein complex assembly|membrane|integral component of membrane|regulation of endocytosis|proteasome-mediated ubiquitin-dependent protein catabolic process|metal ion binding|ubiquitin protein ligase activity|cellular response to osmotic stress|regulation of response to salt stress
Gb_02535	318.7628881	498.2598613	139.265915	0.279504584	-1.839056153	6.52E-06	0.000882436	Down	4.266236	5.489013	6.680919	1.321081	0.8330979	0.4452803	Q8RY67.2	RecName: Full=Wall-associated receptor kinase-like 14; Flags: Precursor
Gb_02625	22.00187355	37.7136889	6.290058203	0.166784486	-2.583943	0.009409792	0.197715929	Down	1.200501	0.4458933	0.7812497	0.09738419	0.02848219	0.09399664	Q9FYA2.1	RecName: Full=Probable WRKY transcription factor 75; AltName: Full=WRKY DNA-binding protein 75	GO:0000122,GO:0000978,GO:0003700,GO:0005634,GO:0006351,GO:0010055,GO:0032107,GO:0043620,GO:0044212,GO:0048527	negative regulation of transcription from RNA polymerase II promoter|RNA polymerase II proximal promoter sequence-specific DNA binding|DNA binding transcription factor activity|nucleus|transcription, DNA-templated|atrichoblast differentiation|regulation of response to nutrient levels|regulation of DNA-templated transcription in response to stress|transcription regulatory region DNA binding|latera…
Gb_02630	10.24063149	20.04639713	0.434865843	0.021692968	-5.526628763	0.031943723	0.422954378	Down	0	0.7314662	0.3795826	0	0	0.01848799	Q94EG9.1	RecName: Full=Zinc transporter 11; AltName: Full=ZRT/IRT-like protein 11; Flags: Precursor	GO:0005385,GO:0005886,GO:0016020,GO:0016021,GO:0071577	zinc ion transmembrane transporter activity|plasma membrane|membrane|integral component of membrane|zinc II ion transmembrane transport
Gb_02638	615.0738584	1063.750991	166.3967258	0.156424508	-2.676461525	1.53E-06	0.000266113	Down	12.30059	16.64988	23.14592	2.508754	1.628375	0.4725264	C0LGI2.1	RecName: Full=Probable LRR receptor-like serine/threonine-protein kinase At1g67720; Flags: Precursor
Gb_02639	165.7550699	246.3359783	85.17416162	0.345764197	-1.532139607	4.81E-05	0.004258562	Down	4.939801	3.851779	4.791739	0.2323013	1.074286	1.235032	C0LGI2.1	RecName: Full=Probable LRR receptor-like serine/threonine-protein kinase At1g67720; Flags: Precursor
Gb_02681	42.67605743	14.11352838	71.23858647	5.04753911	2.335580184	0.000979383	0.04209874	Up	0.5183902	0.1714663	0.592898	0.9166177	1.501538	1.052247
Gb_02716	1169.607435	1970.255433	368.9594373	0.187264773	-2.416848556	0.006438359	0.153704173	Down	18.19048	48.46935	61.09224	9.282053	3.266314	1.34495	Q9SD07.1	RecName: Full=Protein STRICTOSIDINE SYNTHASE-LIKE 4; Short=AtSSL4; Flags: Precursor	GO:0005773,GO:0005783,GO:0009058,GO:0009611,GO:0009753,GO:0016020,GO:0016788	vacuole|endoplasmic reticulum|biosynthetic process|response to wounding|response to jasmonic acid|membrane|hydrolase activity, acting on ester bonds
Gb_02767	458.7957731	649.1332744	268.4582717	0.413564182	-1.273816852	6.00E-06	0.000826769	Down	7.91806	5.447564	7.285425	2.020908	1.117391	1.598894	Q9LXA5.1	RecName: Full=L-type lectin-domain containing receptor kinase IX.1; Short=LecRK-IX.1; Flags: Precursor
Gb_02809	18.53980815	34.46644373	2.613172578	0.075817877	-3.721318137	0.001436243	0.055165585	Down	0.6236102	0.8662675	1.171797	0	0.05551763	0.06012224	I4DST8.1	RecName: Full=Tuliposide A-converting enzyme 1, chloroplastic; Short=TgTCEA1; Flags: Precursor	GO:0006952,GO:0008152,GO:0009507,GO:0016787,GO:0016829	defense response|metabolic process|chloroplast|hydrolase activity|lyase activity
Gb_02816	325.4247557	557.8180488	93.03146259	0.166777434	-2.584004002	1.99E-09	8.56E-07	Down	18.20602	11.38467	9.764719	1.133681	1.451133	1.005155	Q9LFR7.1	RecName: Full=Probable carboxylesterase 17; AltName: Full=AtCXE17	GO:0009056,GO:0016787,GO:0052689	catabolic process|hydrolase activity|carboxylic ester hydrolase activity
Gb_02843	9.792900487	0.557951131	19.02784984	34.10307601	5.091829967	0.013487727	0.253096886	Up	3.30E-31	0.04539051	0.005951328	0.5536633	0.006911564	0.3277909	Q9Y4A5.3	RecName: Full=Transformation/transcription domain-associated protein; AltName: Full=350/400 kDa PCAF-associated factor; Short=PAF350/400; AltName: Full=STAF40; AltName: Full=Tra1 homolog	GO:0000125,GO:0000812,GO:0003712,GO:0005634,GO:0005654,GO:0005794,GO:0006281,GO:0006351,GO:0006355,GO:0016301,GO:0016573,GO:0016578,GO:0016579,GO:0030914,GO:0033276,GO:0035267,GO:0036459,GO:0043967,GO:0043968,GO:1904837	PCAF complex|Swr1 complex|transcription cofactor activity|nucleus|nucleoplasm|Golgi apparatus|DNA repair|transcription, DNA-templated|regulation of transcription, DNA-templated|kinase activity|histone acetylation|histone deubiquitination|protein deubiquitination|STAGA complex|transcription factor TFTC complex|NuA4 histone acetyltransferase complex|thiol-dependent ubiquitinyl hydrolase activity|hi…
Gb_02870	122.784445	173.4290605	72.13982939	0.415961599	-1.265477747	0.00501641	0.129626349	Down	15.88794	11.10835	7.421177	1.925154	2.11829	3.782276
Gb_02877	583.0470868	379.4842103	786.6099634	2.072839771	1.051608601	0.000311651	0.017455789	Up	3.582127	6.201054	6.316826	6.196961	7.321949	5.27658	Q9FH28.2	RecName: Full=Chaperone protein dnaJ 49; Short=AtDjC49; Short=AtJ49	GO:0016021	integral component of membrane
Gb_02890	5.678043082	0	11.35608616	Inf	Inf	0.012099203	0.235115116	Up	4.72E-22	6.23E-23	1.17E-05	0.3390277	0.4094412	0.02208463
Gb_02979	956.8501942	1276.093327	637.6070612	0.499655509	-1.000994333	3.31E-05	0.00319489	Down	59.04287	45.93844	51.32381	15.59781	12.9707	14.62365
Gb_02988	52.85542866	74.34961652	31.3612408	0.421807701	-1.245342661	0.040620876	0.486384417	Down	5.625574	3.957653	2.41076	0.4681193	0.5701113	1.765035
Gb_03041	972.6016455	619.6732525	1325.530039	2.139078996	1.096989762	0.000357333	0.019226254	Up	40.68932	52.09003	37.63769	66.55862	52.39433	38.48004
Gb_03061	22.35268494	37.04075357	7.664616305	0.206923876	-2.272827973	0.019281351	0.316670805	Down	1.250943	1.151177	1.275632	0.1206522	0.1018235	0.2197488
Gb_03092	192.5188905	78.83087407	306.2069068	3.884352552	1.957674149	0.000192941	0.012247651	Up	4.246094	2.261782	2.32262	5.294175	8.445396	4.803043	Q9LS40.1	RecName: Full=Protein ASPARTIC PROTEASE IN GUARD CELL 1; Short=AtASPG1; Flags: Precursor	GO:0003677,GO:0004190,GO:0005783,GO:0009414,GO:0009627,GO:0009737,GO:0030163,GO:0070001	DNA binding|aspartic-type endopeptidase activity|endoplasmic reticulum|response to water deprivation|systemic acquired resistance|response to abscisic acid|protein catabolic process|aspartic-type peptidase activity
Gb_03122	244.0291984	330.1038572	157.9545396	0.478499527	-1.063410596	0.001641631	0.06068627	Down	3.771609	3.335374	3.830828	1.314004	0.7685114	0.8437626	Q9LDL7.1	RecName: Full=Scarecrow-like transcription factor PAT1; AltName: Full=GRAS family protein 29; Short=AtGRAS-29; AltName: Full=Protein PHYTOCHROME A SIGNAL TRANSDUCTION 1	GO:0003700,GO:0004871,GO:0005634,GO:0005737,GO:0006351,GO:0006355,GO:0009640,GO:0043565	DNA binding transcription factor activity|signal transducer activity|nucleus|cytoplasm|transcription, DNA-templated|regulation of transcription, DNA-templated|photomorphogenesis|sequence-specific DNA binding
Gb_03173	19.78442128	8.146094961	31.42274759	3.857400109	1.947628797	0.049715055	0.541284293	Up	0.009653558	0.2973865	0.6604652	0.7007223	1.08739	0.3506949
Gb_03184	33.65423691	53.45925835	13.84921547	0.259061122	-1.94863557	0.020093986	0.325064769	Down	1.470069	3.428289	3.678232	0.1219036	0.9898837	0.1265386
Gb_03240	260.3284717	362.9292709	157.7276726	0.434596174	-1.202252621	0.000240933	0.014392776	Down	4.216011	5.176871	6.486665	1.020635	1.232162	1.581936
Gb_03307	54.43545726	29.90887606	78.96203846	2.64008712	1.400585538	0.040752046	0.48688623	Up	0.8861347	0.646828	0.7970491	0.6455978	1.696936	1.010597	Q52532.1	RecName: Full=2-hydroxy-6-oxononadienedioate/2-hydroxy-6-oxononatrienedioate hydrolase; AltName: Full=2-hydroxy-6-ketonona-2,4-diene-1,9-dioic acid 5,6-hydrolase; AltName: Full=2-hydroxy-6-oxonona-2,4,7-triene-1,9-dioic acid 5,6-hydrolase; AltName: Full=2-hydroxy-6-oxonona-2,4-diene-1,9-dioic acid 5,6-hydrolase	GO:0005737,GO:0018771,GO:0019380,GO:0042803,GO:0052823	cytoplasm|2-hydroxy-6-oxonona-2,4-dienedioate hydrolase activity|3-phenylpropionate catabolic process|protein homodimerization activity|2-hydroxy-6-oxonona-2,4,7-trienedioate hydrolase activity
Gb_03356	1977.554813	2701.146576	1253.96305	0.464233619	-1.107077091	1.93E-06	0.0003233	Down	90.53213	93.76678	119.1259	22.92	23.56054	31.65249	Q9LVZ8.1	RecName: Full=Protein LURP-one-related 12
Gb_03374	1644.803036	878.699893	2410.906179	2.743719669	1.456133086	2.79E-05	0.002799532	Up	5.933511	22.6915	21.98381	30.47336	28.14526	21.01364	Q9SZ42.1	RecName: Full=Fatty acid desaturase 4, chloroplastic; AltName: Full=Fatty acid desaturase A; Flags: Precursor	GO:0000209,GO:0005783,GO:0006636,GO:0009507,GO:0016021,GO:0030433,GO:0031625,GO:0031969,GO:0046471,GO:0052637,GO:0061630,GO:0080167	protein polyubiquitination|endoplasmic reticulum|unsaturated fatty acid biosynthetic process|chloroplast|integral component of membrane|ubiquitin-dependent ERAD pathway|ubiquitin protein ligase binding|chloroplast membrane|phosphatidylglycerol metabolic process|delta 3-trans-hexadecenoic acid phosphatidylglycerol desaturase activity|ubiquitin protein ligase activity|response to karrikin
Gb_03390	21.70678222	35.38404286	8.029521576	0.226924934	-2.13971296	0.030615638	0.413943445	Down	0.5540876	0.9234803	1.109327	0.1262085	0.0401607	0.1767433
Gb_03421	188.1373633	251.9729685	124.3017581	0.493313861	-1.019422269	0.02510372	0.368947183	Down	28.25894	25.94306	29.78394	9.307411	1.240335	12.70573
Gb_03435	53.08581714	29.14465589	77.0269784	2.642919466	1.402132465	0.024244609	0.362243076	Up	0.3283406	0.156306	0.4074455	0.3686506	0.3474715	0.5616823	Q3E6Q1.1	RecName: Full=Pentatricopeptide repeat-containing protein At1g11290, chloroplastic; AltName: Full=Protein CHLORORESPIRATORY REDUCTION 22; Flags: Precursor
Gb_03491	12.86458076	2.741932078	22.98722944	8.383588207	3.067567855	0.016689933	0.290382655	Up	0	0.3632984	0.09075383	1.153611	0.3779172	0.7579833	P0CH32.1	RecName: Full=Polyubiquitin 4; Contains: RecName: Full=Ubiquitin; Flags: Precursor	GO:0005634,GO:0005737,GO:0006511	nucleus|cytoplasm|ubiquitin-dependent protein catabolic process	ko03320	PPAR signaling pathway
Gb_03498	19.55771903	36.70816968	2.407268381	0.065578546	-3.930632283	0.000793519	0.035876184	Down	2.114246	0.6512763	2.341516	0.1904445	1.22E-14	3.29E-18
Gb_03505	96.93684622	63.74395707	130.1297354	2.041444261	1.029590177	0.028076976	0.394735902	Up	3.637488	1.524415	1.989061	3.660301	2.563396	1.723498	Q8VZR0.1	RecName: Full=FAD synthetase 2, chloroplastic; AltName: Full=AtRibF2; AltName: Full=FAD pyrophosphorylase 2; AltName: Full=FMN adenylyltransferase 2; AltName: Full=Flavin adenine dinucleotide synthase 2; Flags: Precursor	GO:0003919,GO:0005524,GO:0006747,GO:0009231,GO:0009507	FMN adenylyltransferase activity|ATP binding|FAD biosynthetic process|riboflavin biosynthetic process|chloroplast
Gb_03524	17.40240971	34.36862774	0.436191683	0.012691565	-6.299986178	0.002628294	0.084012066	Down	6.776413	3.511742	0.4573471	5.65E-05	0.03865261	1.76E-68
Gb_03533	550.8965746	754.803377	346.9897722	0.459708823	-1.121207739	0.014097959	0.259592186	Down	4.03716	6.213514	6.741746	1.200226	2.194956	0.9569421	Q2R2D5.1	RecName: Full=Receptor kinase-like protein Xa21; Contains: RecName: Full=Receptor kinase-like protein Xa21, processed; Flags: Precursor	GO:0004674,GO:0005524,GO:0005634,GO:0005789,GO:0005886,GO:0006952,GO:0016021,GO:0032541,GO:1990578	protein serine/threonine kinase activity|ATP binding|nucleus|endoplasmic reticulum membrane|plasma membrane|defense response|integral component of membrane|cortical endoplasmic reticulum|perinuclear endoplasmic reticulum membrane
Gb_03613	70.52679199	127.6485152	13.40506875	0.105015469	-3.251326233	3.21E-08	9.59E-06	Down	1.458372	1.097006	1.648541	0.02290526	0.1423923	0.06850144
Gb_03687	45.85311063	66.8356298	24.87059147	0.372115764	-1.426176584	0.031306902	0.419678104	Down	1.453314	0.9735949	1.463726	0.3274952	0.20892	0.2544217
Gb_03690	197.0754048	337.0743784	57.07643131	0.169328893	-2.562099931	2.01E-06	0.000332532	Down	3.272794	3.70008	5.187835	0.964521	0.1990464	0.01994096	Q9FNL7.1	RecName: Full=Protein NRT1/ PTR FAMILY 5.2; Short=AtNPF5.2; AltName: Full=Peptide transporter PTR3-A; Short=AtPTR3	GO:0009611,GO:0009737,GO:0009751,GO:0009753,GO:0016021,GO:0022857,GO:0042538,GO:0042742,GO:0042936,GO:0042937,GO:0042938,GO:0042939,GO:0043201,GO:0080052,GO:0080053	response to wounding|response to abscisic acid|response to salicylic acid|response to jasmonic acid|integral component of membrane|transmembrane transporter activity|hyperosmotic salinity response|defense response to bacterium|dipeptide transporter activity|tripeptide transporter activity|dipeptide transport|tripeptide transport|response to leucine|response to histidine|response to phenylalanine
Gb_03740	2396.565429	3424.634273	1368.496584	0.399603717	-1.323358093	0.004278928	0.116107486	Down	26.22672	42.63128	48.88223	10.66261	10.27153	5.593371
Gb_03767	4.003899843	0	8.007799685	Inf	Inf	0.048664502	0.533097403	Up	4.69E-33	1.41E-10	8.09E-11	0.2433872	0.3304602	2.97E-22	P04323.1	RecName: Full=Retrovirus-related Pol polyprotein from transposon 17.6; Includes: RecName: Full=Protease; Includes: RecName: Full=Reverse transcriptase; Includes: RecName: Full=Endonuclease	GO:0003676,GO:0003964,GO:0004190,GO:0004519,GO:0015074	nucleic acid binding|RNA-directed DNA polymerase activity|aspartic-type endopeptidase activity|endonuclease activity|DNA integration
Gb_03850	11426.99052	5424.743743	17429.23729	3.212914401	1.683882545	3.77E-16	1.69E-12	Up	116.7849	152.2081	188.6535	293.8798	262.4461	267.091	P52769.2	RecName: Full=Acetyl-coenzyme A carboxylase carboxyl transferase subunit beta, chloroplastic; Short=ACCase subunit beta; Short=Acetyl-CoA carboxylase carboxyltransferase subunit beta	GO:0003989,GO:0005524,GO:0006633,GO:0009317,GO:0009570,GO:0046872,GO:2001295	acetyl-CoA carboxylase activity|ATP binding|fatty acid biosynthetic process|acetyl-CoA carboxylase complex|chloroplast stroma|metal ion binding|malonyl-CoA biosynthetic process	ko01200,ko00061,ko00620,ko00253,ko00720,ko00640,ko01212	Carbon metabolism|Fatty acid biosynthesis|Pyruvate metabolism|Tetracycline biosynthesis|Carbon fixation pathways in prokaryotes|Propanoate metabolism|Fatty acid metabolism
Gb_03861	9.838031085	0.477278697	19.19878347	40.22551937	5.330039143	0.047838272	0.529065921	Up	0.03645386	1.26E-24	2.10E-69	0.548503	0.05204781	0.0960383
Gb_03897	10.08985517	18.06871249	2.110997842	0.116831669	-3.0974967	0.046327052	0.520632559	Down	0.788444	0.02651233	0.8277226	0.04443263	0.05951888	7.24E-37	Q5E9Z7.1	RecName: Full=DNA-directed RNA polymerase III subunit RPC4; Short=RNA polymerase III subunit C4; AltName: Full=DNA-directed RNA polymerase III subunit D	GO:0003677,GO:0003899,GO:0005666,GO:0006383,GO:0032728,GO:0045087,GO:0045089,GO:0051607	DNA binding|DNA-directed 5'-3' RNA polymerase activity|DNA-directed RNA polymerase III complex|transcription from RNA polymerase III promoter|positive regulation of interferon-beta production|innate immune response|positive regulation of innate immune response|defense response to virus	ko00230,ko00240,ko03020,ko04623	Purine metabolism|Pyrimidine metabolism|RNA polymerase|Cytosolic DNA-sensing pathway
Gb_03916	101.9936059	61.82516057	142.1620512	2.299420654	1.201270416	0.008440319	0.183791903	Up	2.855007	3.239392	2.967551	3.755723	3.034703	4.898398	Q0VC80.1	RecName: Full=YrdC domain-containing protein, mitochondrial; Flags: Precursor	GO:0000049,GO:0002949,GO:0003725,GO:0005737,GO:0005739,GO:0006450,GO:0016020,GO:0016779,GO:0051051	tRNA binding|tRNA threonylcarbamoyladenosine modification|double-stranded RNA binding|cytoplasm|mitochondrion|regulation of translational fidelity|membrane|nucleotidyltransferase activity|negative regulation of transport
Gb_03917	30.1409003	13.06475946	47.21704115	3.614076577	1.853627075	0.018517074	0.309295927	Up	0.256841	0.559488	0.003344283	0.6835729	0.3097985	0.7268043	Q0J998.1	RecName: Full=Indole-3-acetate O-methyltransferase 1; AltName: Full=IAA carboxylmethyltransferase 1; AltName: Full=OsSABATH4; AltName: Full=S-adenosyl-L-methionine:(indol-3-yl) acetate carboxylmethyltransferase 1	GO:0010252,GO:0046872,GO:0051749,GO:0103007	auxin homeostasis|metal ion binding|indole acetic acid carboxyl methyltransferase activity|indole-3-acetate carboxyl methyltransferase activity
Gb_03932	303.6184138	457.2516384	149.9851892	0.328014547	-1.608168295	0.008205257	0.17966939	Down	4.958282	6.67728	11.43612	1.92136	1.397852	0.9413305	B9FSC8.1	RecName: Full=Putative 12-oxophytodienoate reductase 11; AltName: Full=OPDA-reductase 11; Short=OsOPR11	GO:0005622,GO:0010181,GO:0016491,GO:0031408,GO:0055114	intracellular|FMN binding|oxidoreductase activity|oxylipin biosynthetic process|oxidation-reduction process	ko00592	alpha-Linolenic acid metabolism
Gb_03953	625979.0306	361274.0147	890684.0464	2.465397482	1.301820263	1.28E-10	7.56E-08	Up	15268.73	16301.07	16750.66	20896.11	24748.61	20553.58	O47044.2	RecName: Full=Cytochrome b6-f complex subunit 4; AltName: Full=17 kDa polypeptide	GO:0009535,GO:0009767,GO:0016021,GO:0045156	chloroplast thylakoid membrane|photosynthetic electron transport chain|integral component of membrane|electron transporter, transferring electrons within the cyclic electron transport pathway of photosynthesis activity	ko00195	Photosynthesis
Gb_03957	19.00969254	36.27461835	1.744766731	0.048098831	-4.377854364	0.006324543	0.151470877	Down	5.331378	0.3845172	3.678152	2.33E-13	0.2085228	3.04E-26	P04323.1	RecName: Full=Retrovirus-related Pol polyprotein from transposon 17.6; Includes: RecName: Full=Protease; Includes: RecName: Full=Reverse transcriptase; Includes: RecName: Full=Endonuclease	GO:0003676,GO:0003964,GO:0004190,GO:0004519,GO:0015074	nucleic acid binding|RNA-directed DNA polymerase activity|aspartic-type endopeptidase activity|endonuclease activity|DNA integration
Gb_04001	764.2372783	1302.079554	226.3950024	0.173871866	-2.52390358	1.78E-19	2.80E-15	Down	23.89577	24.28017	30.80583	4.023488	2.005068	1.711925	Q9FZ95.1	RecName: Full=Purine permease 3; Short=AtPUP3	GO:0005345,GO:0006863,GO:0016020,GO:0016021	purine nucleobase transmembrane transporter activity|purine nucleobase transport|membrane|integral component of membrane
Gb_04002	351.8096732	535.446649	168.1726973	0.314079279	-1.67079933	8.07E-05	0.006405054	Down	13.58424	6.706493	8.262343	0.924431	2.108068	1.791241	P33629.1	RecName: Full=Tubulin alpha chain	GO:0003924,GO:0005200,GO:0005525,GO:0005737,GO:0005874,GO:0007017	GTPase activity|structural constituent of cytoskeleton|GTP binding|cytoplasm|microtubule|microtubule-based process	ko04540,ko04210,ko04145	Gap junction|Apoptosis|Phagosome
Gb_04062	21916.94305	11261.22525	32572.66084	2.892461532	1.532297772	0.000457959	0.023284772	Up	815.1067	843.5158	1296.33	1555.076	2054.659	1121.647	P41623.1	RecName: Full=ATP synthase epsilon chain, chloroplastic; AltName: Full=ATP synthase F1 sector epsilon subunit; AltName: Full=F-ATPase epsilon subunit	GO:0009535,GO:0015986,GO:0045261,GO:0046933	chloroplast thylakoid membrane|ATP synthesis coupled proton transport|proton-transporting ATP synthase complex, catalytic core F(1)|proton-transporting ATP synthase activity, rotational mechanism	ko00190,ko00195	Oxidative phosphorylation|Photosynthesis
Gb_04067	76.3468022	111.1099316	41.58367278	0.374257028	-1.417898687	0.007675538	0.172380062	Down	4.200978	4.386076	3.057916	1.101778	0.8533041	0.4736827
Gb_04078	266.7907374	387.3404802	146.2409947	0.37755154	-1.405254494	0.028626496	0.399348207	Down	1.88927	3.64692	5.166275	1.028591	0.7790611	0.4888419	Q55874.1	RecName: Full=Uncharacterized protein sll0103
Gb_04087	18.47470483	34.3335854	2.615824257	0.076188497	-3.714283001	0.009542397	0.199586198	Down	0.1749675	1.234211	1.026985	6.76E-27	0.07997069	0.01528092	Q941F1.2	RecName: Full=Phospholipase A1-Igamma1, chloroplastic; Flags: Precursor	GO:0004806,GO:0008970,GO:0009507,GO:0016042,GO:0047714	triglyceride lipase activity|phosphatidylcholine 1-acylhydrolase activity|chloroplast|lipid catabolic process|galactolipase activity
Gb_04100	21.10924858	5.061417855	37.1570793	7.341239227	2.876023616	0.004071517	0.112619029	Up	0	0.09047276	0.1024755	0.2062799	0.2210189	0.4201198	Q43097.1	RecName: Full=Isocitrate lyase; Short=ICL; AltName: Full=Isocitrase; AltName: Full=Isocitratsysase	GO:0004451,GO:0006097,GO:0006099,GO:0009514,GO:0046872	isocitrate lyase activity|glyoxylate cycle|tricarboxylic acid cycle|glyoxysome|metal ion binding	ko01200,ko00630	Carbon metabolism|Glyoxylate and dicarboxylate metabolism
Gb_04109	57294.77297	37973.70627	76615.83966	2.017602367	1.012641874	0.001044387	0.044406933	Up	613.9889	647.349	592.6652	542.2497	674.5915	857.4398	Q7X9A0.1	RecName: Full=Ribulose bisphosphate carboxylase/oxygenase activase 1, chloroplastic; Short=RA 1; Short=RuBisCO activase 1; AltName: Full=RuBisCO activase alpha form; Flags: Precursor	GO:0005524,GO:0009570	ATP binding|chloroplast stroma
Gb_04132	7.543710062	1.068078684	14.01934144	13.12575716	3.714328742	0.040108764	0.483428304	Up	0.000354804	0.05807037	0.06098713	0.7760273	0.1993655	0.1615056	Q9SUR9.1	RecName: Full=Protein SGT1 homolog A; Short=AtSGT1a; AltName: Full=Suppressor of G2 allele of SKP1 homolog A	GO:0005634,GO:0006511,GO:0006952,GO:0019005,GO:0045087,GO:0071365,GO:2000072	nucleus|ubiquitin-dependent protein catabolic process|defense response|SCF ubiquitin ligase complex|innate immune response|cellular response to auxin stimulus|regulation of defense response to fungus, incompatible interaction	ko04621,ko04626	NOD-like receptor signaling pathway|Plant-pathogen interaction
Gb_04136	109.1997676	59.61871753	158.7808178	2.663271273	1.413199385	0.001402599	0.05441044	Up	1.348527	1.455814	1.563191	2.717726	1.987095	1.803593	Q8GX93.2	RecName: Full=Chloride channel protein CLC-e; Short=AtCLC-e; AltName: Full=CBS domain-containing protein CBSCLC3	GO:0005247,GO:0034707,GO:0034765	voltage-gated chloride channel activity|chloride channel complex|regulation of ion transmembrane transport
Gb_04233	17.71228883	30.40015919	5.024418478	0.165276058	-2.597050344	0.021386665	0.338007788	Down	0.2816423	0.5546309	1.052194	0.08100498	0.09223406	1.23E-08	P0CT41.1	RecName: Full=Transposon Tf2-12 polyprotein; AltName: Full=Retrotransposable element Tf2 155 kDa protein	GO:0003677,GO:0003723,GO:0003887,GO:0003964,GO:0004190,GO:0004519,GO:0006310,GO:0015074,GO:0046872	DNA binding|RNA binding|DNA-directed DNA polymerase activity|RNA-directed DNA polymerase activity|aspartic-type endopeptidase activity|endonuclease activity|DNA recombination|DNA integration|metal ion binding
Gb_04284	20.37386779	5.323490449	35.42424512	6.654326793	2.734292718	0.008094326	0.177487724	Up	0.0953203	0.01188408	0.8616524	0.8716601	1.154514	1.443547	B0F9L7.1	RecName: Full=Golgin candidate 2; Short=AtGC2	GO:0000139,GO:0000301,GO:0005794,GO:0007030,GO:0016021,GO:0031985	Golgi membrane|retrograde transport, vesicle recycling within Golgi|Golgi apparatus|Golgi organization|integral component of membrane|Golgi cisterna
Gb_04325	129.6824822	182.4418201	76.92314441	0.421631095	-1.245946826	0.02569569	0.373800918	Down	11.31962	5.858773	7.194278	0.9710542	3.657806	0.8341907
Gb_04534	24.37976073	45.28059471	3.478926747	0.076830412	-3.7021787	0.028292074	0.396518923	Down	2.471625	0.01111171	2.849891	1.17E-06	8.35E-08	0.21243
Gb_04545	163.6200232	300.7548103	26.48523611	0.088062552	-3.505327537	0.000519968	0.025488992	Down	1.667032	4.278607	5.947678	0.3792539	3.83E-06	0.227223	Q50EK4.1	RecName: Full=Cytochrome P450 750A1; AltName: Full=Cytochrome P450 CYPC	GO:0004497,GO:0005506,GO:0016021,GO:0016705,GO:0020037	monooxygenase activity|iron ion binding|integral component of membrane|oxidoreductase activity, acting on paired donors, with incorporation or reduction of molecular oxygen|heme binding
Gb_04644	88.68300966	139.4584342	37.9075851	0.271819953	-1.879276731	0.041238945	0.489354283	Down	4.410768	7.45054	2.556902	0.3191737	1.434192	0.4403015	P0C035.1	RecName: Full=RING-H2 finger protein ATL60; AltName: Full=RING-type E3 ubiquitin transferase ATL60	GO:0016021,GO:0043161,GO:0046872,GO:0061630	integral component of membrane|proteasome-mediated ubiquitin-dependent protein catabolic process|metal ion binding|ubiquitin protein ligase activity
Gb_04657	209.7422225	109.2742671	310.2101779	2.838821856	1.505292319	0.000104418	0.007648044	Up	3.450736	2.041167	1.047049	3.614982	2.472109	4.121414	Q8S4Y1.1	RecName: Full=Acetyl-CoA acetyltransferase, cytosolic 1; AltName: Full=Cytosolic acetoacetyl-CoA thiolase 1; Short=Thiolase 1; AltName: Full=Protein EMBRYO DEFECTIVE 1276	GO:0003985,GO:0005777,GO:0005829,GO:0005886,GO:0006635,GO:0008299,GO:0009846,GO:0009860,GO:0016125,GO:0046872	acetyl-CoA C-acetyltransferase activity|peroxisome|cytosol|plasma membrane|fatty acid beta-oxidation|isoprenoid biosynthetic process|pollen germination|pollen tube growth|sterol metabolic process|metal ion binding	ko00900,ko01200,ko00071,ko00380,ko00310,ko00072,ko00620,ko00630,ko00720,ko00280,ko02020,ko01212,ko00650,ko00640,ko00362	Terpenoid backbone biosynthesis|Carbon metabolism|Fatty acid degradation|Tryptophan metabolism|Lysine degradation|Synthesis and degradation of ketone bodies|Pyruvate metabolism|Glyoxylate and dicarboxylate metabolism|Carbon fixation pathways in prokaryotes|Valine, leucine and isoleucine degradation|Two-component system|Fatty acid metabolism|Butanoate metabolism|Propanoate metabolism|Benzoate degr…
Gb_04748	430.101271	581.123006	279.079536	0.480241761	-1.05816723	0.043583838	0.505430605	Down	14.99001	10.47908	5.984253	1.496312	3.9876	2.715983	Q40392.1	RecName: Full=TMV resistance protein N	GO:0005524,GO:0005737,GO:0007165,GO:0009626,GO:0043531	ATP binding|cytoplasm|signal transduction|plant-type hypersensitive response|ADP binding
Gb_04749	7.331608415	13.79348514	0.869731687	0.063053802	-3.987272816	0.048340677	0.532035286	Down	0.1337701	0.2638074	0.4548627	8.61E-38	2.03E-33	0.03583499	Q40392.1	RecName: Full=TMV resistance protein N	GO:0005524,GO:0005737,GO:0007165,GO:0009626,GO:0043531	ATP binding|cytoplasm|signal transduction|plant-type hypersensitive response|ADP binding
Gb_04836	8.399931566	0.255063776	16.54479936	64.86534305	6.01937596	0.004382441	0.117797307	Up	0	0	0.008744079	0.09871735	0.1248358	0.0677683	Q9SLV0.1	RecName: Full=Protein DETOXIFICATION 48; Short=AtDTX48; AltName: Full=Multidrug and toxic compound extrusion protein 48; Short=MATE protein 48; AltName: Full=Protein ABNORMAL SHOOT 4; AltName: Full=Protein BUSH-AND-CHLOROTIC-DWARF 1; Short=Protein BCD1; AltName: Full=Protein ZRIZI	GO:0000139,GO:0005381,GO:0005770,GO:0005794,GO:0006826,GO:0006855,GO:0006970,GO:0009408,GO:0009624,GO:0009646,GO:0009737,GO:0010015,GO:0015238,GO:0015297,GO:0015893,GO:0016021,GO:0017119,GO:0031902,GO:0043226,GO:0055072,GO:1905428	Golgi membrane|iron ion transmembrane transporter activity|late endosome|Golgi apparatus|iron ion transport|drug transmembrane transport|response to osmotic stress|response to heat|response to nematode|response to absence of light|response to abscisic acid|root morphogenesis|drug transmembrane transporter activity|antiporter activity|drug transport|integral component of membrane|Golgi transport c…
Gb_04883	97.45288066	63.76058074	131.1451806	2.056837925	1.040428117	0.020487972	0.329029092	Up	2.555311	7.096359	4.072473	5.869895	4.141665	6.25079
Gb_04929	41.39022576	60.20688422	22.57356731	0.374933325	-1.415294032	0.037338498	0.464608627	Down	1.68663	0.5698838	0.9760546	0.1836049	0.2829152	0.1907117
Gb_04948	23.19957053	42.24710594	4.152035112	0.098279752	-3.346961966	0.003677989	0.105639643	Down	0.2902835	0.1675764	0.5971872	0.03168776	0.0210664	4.61E-15
Gb_04998	372.0150332	666.7767391	77.25332723	0.115860861	-3.109534801	3.92E-05	0.003625816	Down	4.488665	7.518769	10.9918	0.9000049	0.4291409	0.1907904	Q9ZVH0.1	RecName: Full=Protein FEZ; AltName: Full=NAC domain-containing protein 9; Short=ANAC009	GO:0003677,GO:0003700,GO:0005634,GO:0006351,GO:0009733,GO:0045770,GO:0048103,GO:0048829	DNA binding|DNA binding transcription factor activity|nucleus|transcription, DNA-templated|response to auxin|positive regulation of asymmetric cell division|somatic stem cell division|root cap development
Gb_05025	401.7654628	658.0592271	145.4716985	0.221061711	-2.177478932	3.15E-13	3.81E-10	Down	16.30877	14.36262	14.28915	2.050062	2.220794	1.236902	Q93WV4.1	RecName: Full=Probable WRKY transcription factor 71; AltName: Full=WRKY DNA-binding protein 71	GO:0003700,GO:0005634,GO:0006351,GO:0010228,GO:0045893,GO:1990837	DNA binding transcription factor activity|nucleus|transcription, DNA-templated|vegetative to reproductive phase transition of meristem|positive regulation of transcription, DNA-templated|sequence-specific double-stranded DNA binding
Gb_05061	34.02785775	52.54892007	15.50679544	0.295092562	-1.760760539	0.023298984	0.355216243	Down	0.7202595	0.4847581	0.4876502	0.1360019	0.1236775	0.01840824	O23482.3	RecName: Full=Oligopeptide transporter 3; Short=AtOPT3	GO:0005886,GO:0006875,GO:0007275,GO:0009506,GO:0015031,GO:0016020,GO:0016021,GO:0046915,GO:0055072,GO:1990388	plasma membrane|cellular metal ion homeostasis|multicellular organism development|plasmodesma|protein transport|membrane|integral component of membrane|transition metal ion transmembrane transporter activity|iron ion homeostasis|xylem-to-phloem iron transport
Gb_05073	115.8769243	174.7360315	57.01781709	0.326308298	-1.615692418	0.002995086	0.091637377	Down	2.719687	1.647665	1.289104	0.09642285	0.2975052	0.5996101	Q9LMP1.1	RecName: Full=Wall-associated receptor kinase 2; Flags: Precursor
Gb_05081	1091.788496	1516.752566	666.8244257	0.439639557	-1.185606896	6.00E-07	0.000115631	Down	54.11538	34.11704	45.14449	13.11398	7.735642	11.51898	P10978.1	RecName: Full=Retrovirus-related Pol polyprotein from transposon TNT 1-94; Includes: RecName: Full=Protease; Includes: RecName: Full=Reverse transcriptase; Includes: RecName: Full=Endonuclease	GO:0003676,GO:0003964,GO:0004190,GO:0004519,GO:0008270,GO:0015074	nucleic acid binding|RNA-directed DNA polymerase activity|aspartic-type endopeptidase activity|endonuclease activity|zinc ion binding|DNA integration
Gb_05089	721.3252006	1131.96684	310.6835611	0.274463483	-1.865313884	8.64E-12	7.54E-09	Down	9.092054	8.747991	11.83969	2.167996	1.356769	1.042007	Q9MAX3.1	RecName: Full=Sulfate transporter 1.2	GO:0005886,GO:0005887,GO:0008271,GO:0009970,GO:0015293	plasma membrane|integral component of plasma membrane|secondary active sulfate transmembrane transporter activity|cellular response to sulfate starvation|symporter activity
Gb_05145	85.43654253	48.42175228	122.4513328	2.52884968	1.338481283	0.005706103	0.141588887	Up	0.4178628	0.8905519	0.9210862	1.249857	1.184708	0.7741532
Gb_05201	46.16387758	17.934883	74.39287216	4.147942986	2.052396064	0.039345736	0.47716006	Up	0.5869769	1.300373	0.6976242	0.5300934	2.632759	2.859533	P10978.1	RecName: Full=Retrovirus-related Pol polyprotein from transposon TNT 1-94; Includes: RecName: Full=Protease; Includes: RecName: Full=Reverse transcriptase; Includes: RecName: Full=Endonuclease	GO:0003676,GO:0003964,GO:0004190,GO:0004519,GO:0008270,GO:0015074	nucleic acid binding|RNA-directed DNA polymerase activity|aspartic-type endopeptidase activity|endonuclease activity|zinc ion binding|DNA integration
Gb_05208	10.32091476	20.24061813	0.401211397	0.019822092	-5.656746951	0.023475552	0.356525779	Down	0.3439143	0.008843909	0.6791201	0.008190374	1.74E-28	5.99E-24	Q38967.1	RecName: Full=Amino acid permease 2; AltName: Full=Amino acid transporter AAP2	GO:0005887,GO:0015293,GO:0015800,GO:0015804	integral component of plasma membrane|symporter activity|acidic amino acid transport|neutral amino acid transport
Gb_05254	1218.633217	1983.402045	453.864388	0.228831259	-2.12764395	0.000107039	0.007722138	Down	18.18147	27.89183	36.43978	3.814206	1.802131	5.027952	Q9FK05.1	RecName: Full=Probable pectinesterase/pectinesterase inhibitor 61; Includes: RecName: Full=Pectinesterase inhibitor 61; AltName: Full=Pectin methylesterase inhibitor 61; Includes: RecName: Full=Pectinesterase 61; Short=PE 61; AltName: Full=AtPMEpcrF; AltName: Full=Pectin methylesterase 61; Short=AtPME61	GO:0005618,GO:0016021,GO:0030599,GO:0042545,GO:0045330,GO:0045490,GO:0046910,GO:0071944	cell wall|integral component of membrane|pectinesterase activity|cell wall modification|aspartyl esterase activity|pectin catabolic process|pectinesterase inhibitor activity|cell periphery	ko00040,ko00500	Pentose and glucuronate interconversions|Starch and sucrose metabolism
Gb_05270	105.7924931	201.4312083	10.15377781	0.050408166	-4.31019872	0.011834983	0.23205906	Down	0.4573902	2.339445	5.176046	0.08397865	0.1433169	2.55E-08	Q50EK4.1	RecName: Full=Cytochrome P450 750A1; AltName: Full=Cytochrome P450 CYPC	GO:0004497,GO:0005506,GO:0016021,GO:0016705,GO:0020037	monooxygenase activity|iron ion binding|integral component of membrane|oxidoreductase activity, acting on paired donors, with incorporation or reduction of molecular oxygen|heme binding
Gb_05286	671.6376429	898.7554243	444.5198615	0.494594914	-1.015680691	0.001398643	0.054391286	Down	11.19939	15.20145	15.64535	4.032447	4.676981	2.940833	Q9C9H7.2	RecName: Full=Receptor-like protein 12; Short=AtRLP12; Flags: Precursor	GO:0005886,GO:0016021	plasma membrane|integral component of membrane
Gb_05348	659.4130486	948.8409533	369.985144	0.389933785	-1.358698937	0.00017547	0.011534773	Down	11.8542	14.7519	19.45131	4.285251	2.783811	3.017889	F8WLS6.1	RecName: Full=7-deoxyloganetin glucosyltransferase; AltName: Full=Iridoid 1-O-glucosyltransferase; AltName: Full=UDP-glucose glucosyltransferase 6; Short=CrUGT6; AltName: Full=UDP-glycosyltransferase 85A23	GO:0035251,GO:1900994	UDP-glucosyltransferase activity|(-)-secologanin biosynthetic process
Gb_05349	69.96335433	113.8596304	26.06707829	0.228940479	-2.126955528	0.001246041	0.049813122	Down	3.008703	1.404729	1.294802	0.1686807	0.3846475	0.1347004	F8WLS6.1	RecName: Full=7-deoxyloganetin glucosyltransferase; AltName: Full=Iridoid 1-O-glucosyltransferase; AltName: Full=UDP-glucose glucosyltransferase 6; Short=CrUGT6; AltName: Full=UDP-glycosyltransferase 85A23	GO:0035251,GO:1900994	UDP-glucosyltransferase activity|(-)-secologanin biosynthetic process
Gb_05381	6.230699488	0	12.46139898	Inf	Inf	0.008064108	0.177072267	Up	0	0	1.80E-07	0.1150025	0.3080468	0.2425236	Q9ZT50.1	RecName: Full=E3 ubiquitin-protein ligase RHA2A; AltName: Full=RING-H2 finger A2a; AltName: Full=RING-H2 zinc finger protein RHA2a; AltName: Full=RING-type E3 ubiquitin transferase RHA2A	GO:0004842,GO:0005634,GO:0005737,GO:0009651,GO:0009738,GO:0009789,GO:0016567,GO:0043161,GO:0046872,GO:0047484,GO:0061630	ubiquitin-protein transferase activity|nucleus|cytoplasm|response to salt stress|abscisic acid-activated signaling pathway|positive regulation of abscisic acid-activated signaling pathway|protein ubiquitination|proteasome-mediated ubiquitin-dependent protein catabolic process|metal ion binding|regulation of response to osmotic stress|ubiquitin protein ligase activity
Gb_05443	1004.222521	1523.818589	484.6264533	0.318034218	-1.652746098	3.57E-09	1.39E-06	Down	8.04121	7.17861	9.111744	2.441154	1.174481	0.7400345	O24367.1	RecName: Full=Pleiotropic drug resistance protein TUR2; Short=Protein Turion 2	GO:0005524,GO:0005886,GO:0006952,GO:0016021,GO:0016887	ATP binding|plasma membrane|defense response|integral component of membrane|ATPase activity
Gb_05461	164.5211215	71.25863652	257.7836065	3.617577027	1.855023736	0.025920178	0.376022091	Up	0.7250118	1.766836	1.457995	4.471199	2.776085	1.012083	O22126.1	RecName: Full=Fasciclin-like arabinogalactan protein 8; Short=AtAGP8; Flags: Precursor	GO:0005886,GO:0009505,GO:0031225,GO:0046658,GO:0048046	plasma membrane|plant-type cell wall|anchored component of membrane|anchored component of plasma membrane|apoplast
Gb_05465	410.2351078	201.5437145	618.9265011	3.070929315	1.618675306	0.000516302	0.025428301	Up	1.928572	6.299456	5.160493	8.84365	9.545073	5.15407	Q9LVS0.1	RecName: Full=Transcription factor KUA1; AltName: Full=Myb-related protein H; Short=AtMYBH; Short=AtMYBS3; Short=MYBS3-homolg protein; AltName: Full=Protein KUODA1	GO:0000122,GO:0000976,GO:0003700,GO:0005634,GO:0006351,GO:0006355,GO:0008270,GO:0009646,GO:0009651,GO:0009723,GO:0009733,GO:0009737,GO:0009739,GO:0009751,GO:0009753,GO:0010150,GO:0010252,GO:0030307,GO:0045892,GO:0046686,GO:0048366,GO:0048527,GO:0090697,GO:2000469	negative regulation of transcription from RNA polymerase II promoter|transcription regulatory region sequence-specific DNA binding|DNA binding transcription factor activity|nucleus|transcription, DNA-templated|regulation of transcription, DNA-templated|zinc ion binding|response to absence of light|response to salt stress|response to ethylene|response to auxin|response to abscisic acid|response to…
Gb_05490	378.9052188	556.507841	201.3025966	0.361724637	-1.467036233	0.010004259	0.206244964	Down	5.327307	8.328439	11.47166	2.827443	1.178298	1.176219	Q96303.1	RecName: Full=Inorganic phosphate transporter 1-4; Short=AtPht1;4; AltName: Full=H(+)/Pi cotransporter	GO:0005315,GO:0005634,GO:0005773,GO:0005794,GO:0005886,GO:0005887,GO:0006817,GO:0009506,GO:0009737,GO:0015293,GO:0016020	inorganic phosphate transmembrane transporter activity|nucleus|vacuole|Golgi apparatus|plasma membrane|integral component of plasma membrane|phosphate ion transport|plasmodesma|response to abscisic acid|symporter activity|membrane
Gb_05507	603.4403682	924.6527388	282.2279976	0.305225936	-1.712050537	1.23E-10	7.41E-08	Down	10.53924	8.413509	8.795544	1.512846	1.636694	1.521244	A2XQD3.1	RecName: Full=G-type lectin S-receptor-like serine/threonine-protein kinase LECRK2; Short=OsLecRK2; Flags: Precursor	GO:0004674,GO:0005524,GO:0006952,GO:0016021,GO:0030246	protein serine/threonine kinase activity|ATP binding|defense response|integral component of membrane|carbohydrate binding
Gb_05509	103.2564647	151.5387819	54.97414758	0.362772796	-1.462861822	0.002293	0.076163476	Down	2.487592	1.064844	1.408725	0.2601665	0.3052105	0.4006315	Q0JEU6.2	RecName: Full=G-type lectin S-receptor-like serine/threonine-protein kinase LECRK3; Short=OsLecRK3; AltName: Full=OsRLCK135; Flags: Precursor	GO:0004674,GO:0005524,GO:0005886,GO:0006468,GO:0006952,GO:0016021,GO:0030246	protein serine/threonine kinase activity|ATP binding|plasma membrane|protein phosphorylation|defense response|integral component of membrane|carbohydrate binding
Gb_05518	32.80523357	51.95471486	13.65575229	0.26283952	-1.927745885	0.039658125	0.479099426	Down	0.5879741	0.9428234	0.2906136	0.06632894	0.06266537	0.1487142	Q0JEU6.2	RecName: Full=G-type lectin S-receptor-like serine/threonine-protein kinase LECRK3; Short=OsLecRK3; AltName: Full=OsRLCK135; Flags: Precursor	GO:0004674,GO:0005524,GO:0005886,GO:0006468,GO:0006952,GO:0016021,GO:0030246	protein serine/threonine kinase activity|ATP binding|plasma membrane|protein phosphorylation|defense response|integral component of membrane|carbohydrate binding
Gb_05566	36.70276276	62.69154496	10.71398057	0.170899929	-2.548776299	0.000957488	0.041498173	Down	0.4470321	0.9873877	0.8605151	0.04353749	0.06937598	0.1061013
Gb_05576	578.8045339	382.463851	775.1452167	2.026714981	1.019143216	9.15E-05	0.006980656	Up	5.600296	7.250052	8.193768	8.835126	8.328512	6.743228	Q8LGU7.3	RecName: Full=tRNase Z TRZ1; AltName: Full=Nuclear ribonuclease Z; Short=Nuclear RNase Z; AltName: Full=Short tRNase Z 1; AltName: Full=Zinc phosphodiesterase NUZ; AltName: Full=tRNA 3 endonuclease; AltName: Full=tRNase ZS1; Short=AthTRZS1	GO:0005634,GO:0005737,GO:0008033,GO:0042780,GO:0042781,GO:0046872	nucleus|cytoplasm|tRNA processing|tRNA 3'-end processing|3'-tRNA processing endoribonuclease activity|metal ion binding	ko03013	RNA transport
Gb_05599	99.870326	146.2756706	53.46498141	0.365508366	-1.452023665	0.00189868	0.067044169	Down	4.500837	2.314522	3.98419	0.911513	0.6915301	0.5565449
Gb_05630	356.2238267	606.1608351	106.2868184	0.175344252	-2.511737955	0.004563348	0.121262163	Down	4.418592	11.80424	10.50924	2.283007	0.1742833	0.3163152	O64637.1	RecName: Full=Cytochrome P450 76C2; AltName: Full=Protein YELLOW-LEAF-SPECIFIC GENE 6	GO:0005506,GO:0016020,GO:0016021,GO:0016709,GO:0020037,GO:0044550	iron ion binding|membrane|integral component of membrane|oxidoreductase activity, acting on paired donors, with incorporation or reduction of molecular oxygen, NAD(P)H as one donor, and incorporation of one atom of oxygen|heme binding|secondary metabolite biosynthetic process
Gb_05635	297.5654698	192.5928507	402.5380889	2.090098814	1.063571151	0.001156744	0.04769976	Up	4.419111	7.930099	8.149593	6.38516	8.993962	8.67815	P06708.1	RecName: Full=Troponin C, isotype gamma	GO:0005509	calcium ion binding	ko04722,ko04924,ko04922,ko04015,ko04626,ko04916,ko04728,ko04970,ko04744,ko04261,ko04925,ko04014,ko04713,ko04070,ko04024,ko04745,ko04114,ko04270,ko04020,ko04912,ko04910,ko04022,ko04971,ko04915,ko04750,ko04740,ko04720,ko04921	Neurotrophin signaling pathway|Renin secretion|Glucagon signaling pathway|Rap1 signaling pathway|Plant-pathogen interaction|Melanogenesis|Dopaminergic synapse|Salivary secretion|Phototransduction|Adrenergic signaling in cardiomyocytes|Aldosterone synthesis and secretion|Ras signaling pathway|Circadian entrainment|Phosphatidylinositol signaling system|cAMP signaling pathway|Phototransduction - fly…
Gb_05658	452.4134078	697.5166232	207.3101925	0.297211831	-1.750436551	0.002940888	0.090685567	Down	25.81459	15.96772	9.725596	3.085245	3.636012	1.66668	Q9S9N9.1	RecName: Full=Cinnamoyl-CoA reductase 1; Short=AtCCR1; AltName: Full=Protein IRREGULAR XYLEM 4	GO:0005829,GO:0007623,GO:0009409,GO:0009809,GO:0016621,GO:0050662	cytosol|circadian rhythm|response to cold|lignin biosynthetic process|cinnamoyl-CoA reductase activity|coenzyme binding	ko00940	Phenylpropanoid biosynthesis
Gb_05694	786.1958838	516.9195017	1055.472266	2.041850351	1.029877133	0.019533165	0.320005786	Up	5.198751	9.525207	6.473947	9.533768	9.969841	5.072778	O23596.2	RecName: Full=Putative glycerol-3-phosphate transporter 4; Short=G-3-P transporter 4; AltName: Full=Glycerol-3-phosphate permease 4; Short=AtG3Pp4; Short=G-3-P permease 4	GO:0005774,GO:0008643,GO:0016021,GO:0022857,GO:0055062	vacuolar membrane|carbohydrate transport|integral component of membrane|transmembrane transporter activity|phosphate ion homeostasis
Gb_05697	85.94247655	43.29754933	128.5874038	2.969854086	1.570392051	0.001501468	0.056692185	Up	0.7450134	0.4646459	0.7194039	1.407752	0.7366419	1.021512	B8AVF0.1	RecName: Full=Beta-glucosidase 12; Flags: Precursor	GO:0005576,GO:0005975,GO:0008422,GO:0102483	extracellular region|carbohydrate metabolic process|beta-glucosidase activity|scopolin beta-glucosidase activity	ko00940,ko00460,ko00500	Phenylpropanoid biosynthesis|Cyanoamino acid metabolism|Starch and sucrose metabolism
Gb_05723	129.0582206	190.1434307	67.9730105	0.357482824	-1.48405417	0.008678823	0.186529388	Down	2.020851	2.187752	1.404445	0.2699774	0.7393674	0.08944155	Q9LMP1.1	RecName: Full=Wall-associated receptor kinase 2; Flags: Precursor
Gb_05740	11.41911201	20.65726561	2.180958414	0.105578272	-3.243615131	0.025727362	0.374088463	Down	2.268962	0.9134562	1.557122	0	0.2374509	0
Gb_05787	11.24394456	22.48788912	0	0	#NAME?	0.007026613	0.163669554	Down	0.7595277	0.01280472	0.369422	7.65E-06	1.68E-18	1.09E-11	Q93ZB2.2	RecName: Full=Ent-kaurene oxidase, chloroplastic; Short=AtKO1; AltName: Full=Cytochrome P450 701A3	GO:0005506,GO:0005783,GO:0009686,GO:0009707,GO:0009740,GO:0010241,GO:0016021,GO:0020037,GO:0052615,GO:0052616,GO:0052617	iron ion binding|endoplasmic reticulum|gibberellin biosynthetic process|chloroplast outer membrane|gibberellic acid mediated signaling pathway|ent-kaurene oxidation to kaurenoic acid|integral component of membrane|heme binding|ent-kaurene oxidase activity|ent-kaur-16-en-19-ol oxidase activity|ent-kaur-16-en-19-al oxidase activity	ko00904	Diterpenoid biosynthesis
Gb_05794	6021.013854	8078.523641	3963.504067	0.490622327	-1.027315206	0.001825939	0.065390917	Down	1054.129	666.5864	606.5888	196.6092	152.3409	277.574
Gb_05801	12.64620739	21.80818468	3.484230105	0.159767085	-2.645957874	0.046899476	0.524066624	Down	0.4448044	0.7473558	1.136399	0.001368254	0.1044075	0.1144512
Gb_05837	26356.07983	16328.14059	36384.01906	2.228301433	1.155944406	4.68E-08	1.33E-05	Up	301.9475	550.2125	492.5981	572.4732	588.4745	532.3275	P10049.1	RecName: Full=Chlorophyll a-b binding protein type I, chloroplastic; Short=CAB; Short=LHCP; Flags: Precursor	GO:0009522,GO:0009523,GO:0009535,GO:0009765,GO:0016021,GO:0016168,GO:0018298,GO:0046872	photosystem I|photosystem II|chloroplast thylakoid membrane|photosynthesis, light harvesting|integral component of membrane|chlorophyll binding|protein-chromophore linkage|metal ion binding	ko00196	Photosynthesis - antenna proteins
Gb_05853	223.2164897	147.5147099	298.9182696	2.026362455	1.018892252	0.002243262	0.075146895	Up	2.663981	4.497696	5.793916	5.97535	4.01999	4.813703	P10049.1	RecName: Full=Chlorophyll a-b binding protein type I, chloroplastic; Short=CAB; Short=LHCP; Flags: Precursor	GO:0009522,GO:0009523,GO:0009535,GO:0009765,GO:0016021,GO:0016168,GO:0018298,GO:0046872	photosystem I|photosystem II|chloroplast thylakoid membrane|photosynthesis, light harvesting|integral component of membrane|chlorophyll binding|protein-chromophore linkage|metal ion binding	ko00196	Photosynthesis - antenna proteins
Gb_05874	18650.63058	10523.60472	26777.65645	2.544532711	1.347400738	8.54E-07	0.000157933	Up	535.0006	774.5888	737.1467	833.0729	1121.366	958.0655	Q9SZJ5.1	RecName: Full=Serine hydroxymethyltransferase 1, mitochondrial; Short=AtSHMT1; AltName: Full=Glycine hydroxymethyltransferase 1; AltName: Full=Serine Transhydroxymethyltransferase; Short=STM; AltName: Full=Serine methylase 1; Flags: Precursor	GO:0004372,GO:0005634,GO:0005739,GO:0005759,GO:0005829,GO:0005886,GO:0006544,GO:0006563,GO:0007623,GO:0008266,GO:0009409,GO:0009416,GO:0009507,GO:0009534,GO:0009570,GO:0009626,GO:0009853,GO:0010319,GO:0016020,GO:0019264,GO:0022626,GO:0030170,GO:0035999,GO:0046686,GO:0048046	glycine hydroxymethyltransferase activity|nucleus|mitochondrion|mitochondrial matrix|cytosol|plasma membrane|glycine metabolic process|L-serine metabolic process|circadian rhythm|poly(U) RNA binding|response to cold|response to light stimulus|chloroplast|chloroplast thylakoid|chloroplast stroma|plant-type hypersensitive response|photorespiration|stromule|membrane|glycine biosynthetic process from…	ko00260,ko00680,ko01200,ko00630,ko00460,ko00670,ko01230	Glycine, serine and threonine metabolism|Methane metabolism|Carbon metabolism|Glyoxylate and dicarboxylate metabolism|Cyanoamino acid metabolism|One carbon pool by folate|Biosynthesis of amino acids
Gb_05902	295.6257558	176.1501944	415.1013172	2.356519211	1.236657443	0.000152727	0.010298255	Up	3.391595	4.41736	4.253641	5.171065	6.546241	4.152854	Q8H0W0.1	RecName: Full=Protein LOW PSII ACCUMULATION 3, chloroplastic; Flags: Precursor	GO:0009507,GO:0009535,GO:0009570,GO:0009735	chloroplast|chloroplast thylakoid membrane|chloroplast stroma|response to cytokinin
Gb_05933	33.91974946	51.77117488	16.06832403	0.310372018	-1.687929599	0.027838339	0.393139905	Down	0.7951895	0.4228416	0.7933552	0.12655	0.09413417	0.1174564	Q9H611.2	RecName: Full=ATP-dependent DNA helicase PIF1; AltName: Full=DNA repair and recombination helicase PIF1; AltName: Full=PIF1/RRM3 DNA helicase-like protein	GO:0000002,GO:0000287,GO:0000723,GO:0000784,GO:0005524,GO:0005657,GO:0005739,GO:0006260,GO:0006281,GO:0006310,GO:0010521,GO:0017116,GO:0032204,GO:0032211,GO:0033682,GO:0042162,GO:0043141,GO:0044806,GO:0051974	mitochondrial genome maintenance|magnesium ion binding|telomere maintenance|nuclear chromosome, telomeric region|ATP binding|replication fork|mitochondrion|DNA replication|DNA repair|DNA recombination|telomerase inhibitor activity|single-stranded DNA-dependent ATP-dependent DNA helicase activity|regulation of telomere maintenance|negative regulation of telomere maintenance via telomerase|ATP-depe…
Gb_05953	131.1800174	31.78705704	230.5729778	7.2536749	2.858712087	4.48E-11	3.13E-08	Up	0.1009304	0.3522998	0.249278	1.055783	0.9376776	0.9159787	A1A698.1	RecName: Full=Probable histidine kinase 4; Short=OsHK4; AltName: Full=OsCRL1b	GO:0000155,GO:0004673,GO:0005622,GO:0005886,GO:0006468,GO:0009736,GO:0016021,GO:0019955	phosphorelay sensor kinase activity|protein histidine kinase activity|intracellular|plasma membrane|protein phosphorylation|cytokinin-activated signaling pathway|integral component of membrane|cytokine binding	ko04075	Plant hormone signal transduction
Gb_05999	114.6133961	168.3555533	60.87123891	0.361563594	-1.467678676	0.032552276	0.428153044	Down	4.152092	3.203462	1.570225	0.2099123	1.182147	0.3534178	Q40588.1	RecName: Full=L-ascorbate oxidase; Short=ASO; Short=Ascorbase; Flags: Precursor	GO:0005507,GO:0005576,GO:0008447	copper ion binding|extracellular region|L-ascorbate oxidase activity
Gb_06000	575.2483011	859.4347263	291.061876	0.338666646	-1.562062188	0.013628481	0.254295795	Down	6.277008	13.61524	14.99759	2.097139	3.256813	1.292898	Q40588.1	RecName: Full=L-ascorbate oxidase; Short=ASO; Short=Ascorbase; Flags: Precursor	GO:0005507,GO:0005576,GO:0008447	copper ion binding|extracellular region|L-ascorbate oxidase activity
Gb_06019	227.6592007	307.3628836	147.9555178	0.481370802	-1.054779459	0.007690923	0.172380062	Down	9.529413	5.669582	4.773177	1.204891	2.068781	1.927824	Q42578.1	RecName: Full=Peroxidase 53; Short=Atperox P53; AltName: Full=ATPA2; Flags: Precursor	GO:0002215,GO:0004601,GO:0005576,GO:0005794,GO:0006979,GO:0009908,GO:0020037,GO:0042744,GO:0046872	defense response to nematode|peroxidase activity|extracellular region|Golgi apparatus|response to oxidative stress|flower development|heme binding|hydrogen peroxide catabolic process|metal ion binding	ko00940	Phenylpropanoid biosynthesis
Gb_06027	1481.138364	746.5932069	2215.683521	2.967725263	1.569357541	4.74E-12	4.66E-09	Up	6.408809	13.7658	13.65381	20.61557	17.89517	18.46145	Q9LVD9.1	RecName: Full=Protein DETOXIFICATION 40; Short=AtDTX40; AltName: Full=Multidrug and toxic compound extrusion protein 40; Short=MATE protein 40	GO:0005773,GO:0005774,GO:0006855,GO:0015238,GO:0015297,GO:0016021	vacuole|vacuolar membrane|drug transmembrane transport|drug transmembrane transporter activity|antiporter activity|integral component of membrane
Gb_06108	6286.082425	3289.52324	9282.64161	2.821880538	1.496656914	6.20E-08	1.67E-05	Up	65.00017	109.6599	130.0636	190.3618	167.5324	127.3746	P11432.1	RecName: Full=Early light-induced protein, chloroplastic; Short=ELIP; Flags: Precursor	GO:0016021,GO:0031969	integral component of membrane|chloroplast membrane
Gb_06159	4240.20325	2726.199147	5754.207352	2.1107069	1.077726255	0.022926423	0.351176256	Up	49.29323	48.14031	62.79602	59.03098	86.38757	41.42599	Q9XJ35.1	RecName: Full=ATP-dependent Clp protease proteolytic subunit-related protein 1, chloroplastic; Short=ClpR1; AltName: Full=Protein SUPPRESSOR OF VARIEGATION 2; AltName: Full=nClpP5; Flags: Precursor	GO:0003723,GO:0004252,GO:0006364,GO:0006396,GO:0009507,GO:0009532,GO:0009534,GO:0009570,GO:0009658,GO:0009840,GO:0009941	RNA binding|serine-type endopeptidase activity|rRNA processing|RNA processing|chloroplast|plastid stroma|chloroplast thylakoid|chloroplast stroma|chloroplast organization|chloroplastic endopeptidase Clp complex|chloroplast envelope	ko04212,ko04112	Longevity regulating pathway - worm|Cell cycle - Caulobacter
Gb_06176	532.3703618	350.9946297	713.7460939	2.033495768	1.023961988	0.000101368	0.007512233	Up	2.718118	4.288043	4.754992	5.188683	4.365743	3.930697	Q9STF3.1	RecName: Full=Pentatricopeptide repeat-containing protein At3g46790, chloroplastic; AltName: Full=Protein CHLORORESPIRATORY REDUCTION 2; Flags: Precursor
Gb_06263	5.293414113	10.58682823	0	0	#NAME?	0.033579533	0.434928316	Down	0.04456133	0.0846642	0.008513992	1.43E-11	4.30E-05	0.000672198	Q99315.3	RecName: Full=Transposon Ty3-G Gag-Pol polyprotein; AltName: Full=Gag3-Pol3; AltName: Full=Transposon Ty3-1 TYA-TYB polyprotein; Contains: RecName: Full=Capsid protein; Short=CA; AltName: Full=p24; Contains: RecName: Full=Spacer peptide p3; Contains: RecName: Full=Nucleocapsid protein p11; Short=NC; Contains: RecName: Full=Ty3 protease; Short=PR; AltName: Full=p16; Contains: RecName: Full=Spacer …	GO:0000943,GO:0003677,GO:0003723,GO:0003887,GO:0003964,GO:0004190,GO:0004523,GO:0004540,GO:0005524,GO:0005634,GO:0005737,GO:0006310,GO:0008233,GO:0008270,GO:0015074,GO:0032197	retrotransposon nucleocapsid|DNA binding|RNA binding|DNA-directed DNA polymerase activity|RNA-directed DNA polymerase activity|aspartic-type endopeptidase activity|RNA-DNA hybrid ribonuclease activity|ribonuclease activity|ATP binding|nucleus|cytoplasm|DNA recombination|peptidase activity|zinc ion binding|DNA integration|transposition, RNA-mediated
Gb_06338	1764.957411	2457.253182	1072.661641	0.436528742	-1.195851447	0.003939283	0.110419405	Down	52.23044	29.44395	26.34745	6.264413	7.942911	11.40614	Q67YU0.1	RecName: Full=Cytokinin dehydrogenase 5; AltName: Full=Cytokinin oxidase 5; Short=AtCKX5; Short=AtCKX6; Short=CKO5; Flags: Precursor	GO:0005576,GO:0005615,GO:0009823,GO:0016614,GO:0019139,GO:0050660	extracellular region|extracellular space|cytokinin catabolic process|oxidoreductase activity, acting on CH-OH group of donors|cytokinin dehydrogenase activity|flavin adenine dinucleotide binding	ko00908	Zeatin biosynthesis
Gb_06367	80.60435205	44.32215355	116.8865505	2.637203773	1.39900905	0.026621283	0.382725228	Up	0.7598341	0.4675463	1.107173	0.5566231	1.384394	1.384861	Q84M94.1	RecName: Full=F-box/kelch-repeat protein At1g26930	GO:0005634,GO:0005737,GO:0005777,GO:0019005,GO:0030162,GO:0031625,GO:0042787,GO:0043161	nucleus|cytoplasm|peroxisome|SCF ubiquitin ligase complex|regulation of proteolysis|ubiquitin protein ligase binding|protein ubiquitination involved in ubiquitin-dependent protein catabolic process|proteasome-mediated ubiquitin-dependent protein catabolic process
Gb_06419	21.43891702	36.91902667	5.958807378	0.161402071	-2.631269001	0.008884681	0.190302969	Down	2.232503	1.057762	1.375607	0.1219926	0.1174616	0.1869369
Gb_06426	116.1837062	187.3792788	44.98813354	0.240091294	-2.058345004	0.001169573	0.048087896	Down	1.786453	2.968614	4.186687	0.2490892	0.5712062	0.3653801	Q941F1.2	RecName: Full=Phospholipase A1-Igamma1, chloroplastic; Flags: Precursor	GO:0004806,GO:0008970,GO:0009507,GO:0016042,GO:0047714	triglyceride lipase activity|phosphatidylcholine 1-acylhydrolase activity|chloroplast|lipid catabolic process|galactolipase activity
Gb_06434	204.8844461	116.5017548	293.2671374	2.517276567	1.331863731	0.000197732	0.012426254	Up	1.617625	9.304591	12.52043	12.75579	10.46272	10.58211	B9FDB8.1	RecName: Full=Probable allantoinase; Short=OsALN	GO:0000256,GO:0004038,GO:0005737,GO:0006145,GO:0008270,GO:0050897	allantoin catabolic process|allantoinase activity|cytoplasm|purine nucleobase catabolic process|zinc ion binding|cobalt ion binding	ko00230	Purine metabolism
Gb_06436	144.0704635	95.32737838	192.8135486	2.022646085	1.016243904	0.009871627	0.204608359	Up	1.416346	2.22395	2.158763	2.080822	2.506076	1.995839
Gb_06452	319.1552768	502.0585044	136.2520492	0.271386797	-1.881577562	0.009781699	0.203280787	Down	13.83895	26.04482	38.69316	6.703433	3.015319	2.44744	Q25AG5.1	RecName: Full=Elicitor-responsive protein 3; AltName: Full=16 kDa phloem protein; AltName: Full=RPP16	GO:0005737	cytoplasm
Gb_06528	28.11946121	8.122183172	48.11673925	5.924114026	2.56659941	0.019096097	0.314320364	Up	0	0.6914661	1.794394	1.444439	4.67188	2.06095
Gb_06564	54.12485548	89.26266293	18.98704802	0.212709854	-2.233041224	0.007803186	0.173765711	Down	1.790189	0.4588488	1.912165	0.1952971	0.1912994	0.0938395	Q8VWZ7.1	RecName: Full=Geraniol 8-hydroxylase; AltName: Full=Cytochrome P450 76B6; AltName: Full=Geraniol 10-hydroxylase; Short=CrG10H	GO:0005506,GO:0005789,GO:0016021,GO:0016099,GO:0016709,GO:0020037,GO:0102811	iron ion binding|endoplasmic reticulum membrane|integral component of membrane|monoterpenoid biosynthetic process|oxidoreductase activity, acting on paired donors, with incorporation or reduction of molecular oxygen, NAD(P)H as one donor, and incorporation of one atom of oxygen|heme binding|geraniol 10-hydroxylase activity
Gb_06580	54.44498562	88.31265215	20.57731909	0.233005335	-2.101565107	0.001020553	0.043570409	Down	1.552388	1.59219	1.158747	0.400523	0.1080074	0.07185699
Gb_06614	3265.983278	4549.870433	1982.096123	0.435637927	-1.198798534	1.92E-06	0.0003233	Down	143.0936	79.70717	102.2688	24.92269	25.86077	26.49288	O80760.1	RecName: Full=Polygalacturonase 1 beta-like protein 2; Short=AtPGL2; AltName: Full=Aromatic-rich glycoprotein At1g60390; AltName: Full=PG1beta-like protein 2; AltName: Full=Polygalacturonase 1; AltName: Full=Probable polygalacturonase non-catalytic subunit At1g60390; Flags: Precursor	GO:0005618,GO:0048046	cell wall|apoplast
Gb_06663	29.55829868	8.279910378	50.83668699	6.139762952	2.618182956	0.004897672	0.127713402	Up	0.2725282	0.09873316	0.06539961	0.1957286	0.54337	0.6785084	O81117.2	RecName: Full=Cytochrome P450 94A1; AltName: Full=P450-dependent fatty acid omega-hydroxylase	GO:0004497,GO:0005506,GO:0005789,GO:0016021,GO:0016705,GO:0020037	monooxygenase activity|iron ion binding|endoplasmic reticulum membrane|integral component of membrane|oxidoreductase activity, acting on paired donors, with incorporation or reduction of molecular oxygen|heme binding	ko00073	Cutin, suberine and wax biosynthesis
Gb_06678	71.73056887	35.77435856	107.6867792	3.010166598	1.589843335	0.002455519	0.079625729	Up	0.1899265	0.9142496	0.8295683	1.119846	0.9028455	1.332445	Q9FL41.1	RecName: Full=WAT1-related protein At5g07050	GO:0005886,GO:0016021,GO:0022857	plasma membrane|integral component of membrane|transmembrane transporter activity
Gb_06771	17.8204915	34.76859963	0.872383366	0.025091127	-5.316678889	0.000115064	0.008179928	Down	0.426009	1.456761	1.55522	0.000156257	0.04040381	0	Q6K5Q0.1	RecName: Full=Putative germin-like protein 2-1; Flags: Precursor	GO:0005618,GO:0030145,GO:0045735,GO:0048046	cell wall|manganese ion binding|nutrient reservoir activity|apoplast
Gb_06778	94.82518459	52.11390671	137.5364625	2.639150874	1.400073829	0.031607791	0.421337435	Up	0.906824	1.076444	1.895499	0.9344326	2.135366	2.558484	Q9SQ64.1	RecName: Full=Non-functional NADPH-dependent codeinone reductase 2	GO:0005829,GO:0016491	cytosol|oxidoreductase activity
Gb_06804	541.5900262	903.5764966	179.6035559	0.198769619	-2.330830831	0.008649448	0.186025298	Down	9.590425	22.1797	33.70629	4.327583	1.999433	1.137422	Q9S9N9.1	RecName: Full=Cinnamoyl-CoA reductase 1; Short=AtCCR1; AltName: Full=Protein IRREGULAR XYLEM 4	GO:0005829,GO:0007623,GO:0009409,GO:0009809,GO:0016621,GO:0050662	cytosol|circadian rhythm|response to cold|lignin biosynthetic process|cinnamoyl-CoA reductase activity|coenzyme binding	ko00940	Phenylpropanoid biosynthesis
Gb_06817	14.07596559	26.91331671	1.238614476	0.046022365	-4.441521077	0.002949295	0.090755592	Down	0.1137002	0.6190402	0.7489447	0.02408794	0.01216238	1.41E-25	Q9SQ64.1	RecName: Full=Non-functional NADPH-dependent codeinone reductase 2	GO:0005829,GO:0016491	cytosol|oxidoreductase activity
Gb_06826	504791.1146	308665.2267	700917.0026	2.270800019	1.183200659	3.67E-09	1.41E-06	Up	6472.594	8497.257	7732.561	9362.279	10035.59	9468.728	A6H5G7.1	RecName: Full=Photosystem II CP43 reaction center protein; AltName: Full=PSII 43 kDa protein; AltName: Full=Protein CP-43; Flags: Precursor	GO:0009523,GO:0009535,GO:0009772,GO:0016021,GO:0016168,GO:0018298,GO:0045156,GO:0046872	photosystem II|chloroplast thylakoid membrane|photosynthetic electron transport in photosystem II|integral component of membrane|chlorophyll binding|protein-chromophore linkage|electron transporter, transferring electrons within the cyclic electron transport pathway of photosynthesis activity|metal ion binding	ko00195	Photosynthesis
Gb_06827	1619.012282	1061.339698	2176.684867	2.050884247	1.036246068	3.13E-06	0.00047709	Up	8.015215	10.4967	12.40506	13.71829	9.934023	11.97666	Q9MUC0.1	RecName: Full=Photosystem I P700 chlorophyll a apoprotein A1; AltName: Full=PSI-A; AltName: Full=PsaA	GO:0009522,GO:0009535,GO:0015979,GO:0016021,GO:0016168,GO:0016491,GO:0018298,GO:0046872,GO:0051539	photosystem I|chloroplast thylakoid membrane|photosynthesis|integral component of membrane|chlorophyll binding|oxidoreductase activity|protein-chromophore linkage|metal ion binding|4 iron, 4 sulfur cluster binding	ko00195	Photosynthesis
Gb_06831	1767.310308	864.1706061	2670.450011	3.090188432	1.627694813	4.55E-13	5.29E-10	Up	14.54866	22.21911	23.23804	36.07299	37.41195	30.71648	A6H5H1.1	RecName: Full=Photosystem I P700 chlorophyll a apoprotein A2; AltName: Full=PSI-B; AltName: Full=PsaB	GO:0009522,GO:0009535,GO:0015979,GO:0016021,GO:0016168,GO:0016491,GO:0018298,GO:0046872,GO:0051539	photosystem I|chloroplast thylakoid membrane|photosynthesis|integral component of membrane|chlorophyll binding|oxidoreductase activity|protein-chromophore linkage|metal ion binding|4 iron, 4 sulfur cluster binding	ko00195	Photosynthesis
Gb_06832	4868.660571	3082.082538	6655.238604	2.159331725	1.110584893	1.25E-07	3.00E-05	Up	272.0283	253.4461	293.3713	331.9003	329.3306	319.2656	A6H5H5.1	RecName: Full=30S ribosomal protein S4, chloroplastic	GO:0003735,GO:0006412,GO:0009507,GO:0015935,GO:0019843	structural constituent of ribosome|translation|chloroplast|small ribosomal subunit|rRNA binding	ko03010	Ribosome
Gb_06833	52867.32811	31342.10297	74392.55325	2.373566104	1.24705623	6.60E-10	3.24E-07	Up	735.8288	845.7113	840.0196	1093.951	1157.105	956.3388	Q95AD7.1	RecName: Full=ATP synthase subunit beta, chloroplastic; AltName: Full=ATP synthase F1 sector subunit beta; AltName: Full=F-ATPase subunit beta	GO:0005524,GO:0009535,GO:0015986,GO:0045261,GO:0046933	ATP binding|chloroplast thylakoid membrane|ATP synthesis coupled proton transport|proton-transporting ATP synthase complex, catalytic core F(1)|proton-transporting ATP synthase activity, rotational mechanism	ko00190,ko00195	Oxidative phosphorylation|Photosynthesis
Gb_06877	260.0704861	355.8593384	164.2816338	0.461647668	-1.115135895	0.038031902	0.469194516	Down	15.0513	6.291974	8.868947	1.150395	2.164097	4.150518
Gb_06934	89.88910367	56.97921492	122.7989924	2.155154166	1.107791074	0.024833633	0.366611566	Up	1.382265	0.50404	0.6506466	1.02794	0.9119894	0.9897722	F4KGY6.1	RecName: Full=Protein REVEILLE 1	GO:0003677,GO:0003700,GO:0005634,GO:0006351,GO:0006355,GO:0007623,GO:0009734,GO:0009851,GO:0010600	DNA binding|DNA binding transcription factor activity|nucleus|transcription, DNA-templated|regulation of transcription, DNA-templated|circadian rhythm|auxin-activated signaling pathway|auxin biosynthetic process|regulation of auxin biosynthetic process
Gb_06999	947.405391	1400.241856	494.5689264	0.353202502	-1.501432533	2.03E-05	0.00216135	Down	9.801941	11.0534	15.22205	3.265841	1.833339	2.066784	O49545.1	RecName: Full=Leucine-rich repeat receptor-like serine/threonine-protein kinase BAM1; AltName: Full=Protein BARELY ANY MERISTEM 1; Flags: Precursor
Gb_07080	1258.310936	1756.291851	760.3300209	0.432917809	-1.207834944	0.000183909	0.011957989	Down	14.99231	18.44478	23.70763	5.479972	4.011467	4.380858	O65468.2	RecName: Full=Cysteine-rich receptor-like protein kinase 8; Short=Cysteine-rich RLK8; Flags: Precursor
Gb_07092	475.4105037	702.0819565	248.739051	0.35428777	-1.497006429	6.93E-07	0.000131954	Down	19.29041	13.40874	23.50795	4.222343	3.383341	3.386285	Q7XUA8.1	RecName: Full=IAA-amino acid hydrolase ILR1-like 5; Flags: Precursor	GO:0008152,GO:0016787	metabolic process|hydrolase activity
Gb_07165	15.37334869	27.26114143	3.485555944	0.127858034	-2.967385281	0.014574485	0.264131346	Down	0.8256841	0.521054	0.5041698	3.08E-09	0.08150417	0.04007102	P10978.1	RecName: Full=Retrovirus-related Pol polyprotein from transposon TNT 1-94; Includes: RecName: Full=Protease; Includes: RecName: Full=Reverse transcriptase; Includes: RecName: Full=Endonuclease	GO:0003676,GO:0003964,GO:0004190,GO:0004519,GO:0008270,GO:0015074	nucleic acid binding|RNA-directed DNA polymerase activity|aspartic-type endopeptidase activity|endonuclease activity|zinc ion binding|DNA integration	ko04976,ko02010	Bile secretion|ABC transporters
Gb_07189	77.46608837	109.155667	45.77650971	0.419369062	-1.253707661	0.01802942	0.304908741	Down	2.323191	1.850786	2.099129	0.8261214	0.2866345	0.37066
Gb_07218	65.20981617	40.58410379	89.83552856	2.21356443	1.146371366	0.039093151	0.475184502	Up	0.7869356	1.182829	1.14914	0.8603496	1.312381	1.680485	P51819.1	RecName: Full=Heat shock protein 83	GO:0005524,GO:0005737,GO:0006457,GO:0006950,GO:0051082	ATP binding|cytoplasm|protein folding|response to stress|unfolded protein binding	ko04914,ko04915,ko04621,ko04141,ko04626,ko04151,ko04612	Progesterone-mediated oocyte maturation|Estrogen signaling pathway|NOD-like receptor signaling pathway|Protein processing in endoplasmic reticulum|Plant-pathogen interaction|PI3K-Akt signaling pathway|Antigen processing and presentation
Gb_07285	348.610108	544.0293033	153.1909126	0.281585774	-1.828353644	1.65E-08	5.36E-06	Down	18.0261	21.19644	24.38137	5.028165	3.207019	1.862898	Q9SLP4.1	RecName: Full=Chitinase 1; AltName: Full=Tulip bulb chitinase-1; Short=TBC-1; Flags: Precursor	GO:0000272,GO:0004568,GO:0006032,GO:0008061	polysaccharide catabolic process|chitinase activity|chitin catabolic process|chitin binding
Gb_07286	253.7208368	402.933016	104.5086575	0.259369804	-1.946917563	1.61E-05	0.001814322	Down	17.22665	14.78272	24.89311	5.05984	1.76729	1.504157	Q9SLP4.1	RecName: Full=Chitinase 1; AltName: Full=Tulip bulb chitinase-1; Short=TBC-1; Flags: Precursor	GO:0000272,GO:0004568,GO:0006032,GO:0008061	polysaccharide catabolic process|chitinase activity|chitin catabolic process|chitin binding
Gb_07342	42.68044766	65.28495301	20.0759423	0.307512549	-1.70128281	0.013121727	0.248380063	Down	0.4636071	0.4364227	0.6922511	0.07138453	0.1767477	0.02492498	P17801.2	RecName: Full=Putative receptor protein kinase ZmPK1; Flags: Precursor	GO:0004674,GO:0005524,GO:0016021,GO:0048544	protein serine/threonine kinase activity|ATP binding|integral component of membrane|recognition of pollen
Gb_07382	73.67504651	117.3904259	29.95966716	0.255213889	-1.970221248	0.005712914	0.141588887	Down	1.20522	0.5667992	0.4200392	0.1209906	0.08590365	0.1009227
Gb_07424	47.80934944	20.76787429	74.8508246	3.604163988	1.849664654	0.003518764	0.102661646	Up	0.1564286	0.743216	0.5049967	1.090676	1.247878	0.5819952	Q9C554.1	RecName: Full=Expansin-A1; Short=AtEXPA1; AltName: Full=Alpha-expansin-1; Short=At-EXP1; Short=AtEx1; AltName: Full=Ath-ExpAlpha-1.2; Flags: Precursor
Gb_07455	40.08907393	58.04342391	22.13472394	0.381347661	-1.390821244	0.045339901	0.515902851	Down	0.7662514	0.3988981	0.6142591	0.1076273	0.1420607	0.1185172	O22881.2	RecName: Full=Potassium transporter 2; Short=AtKT2; Short=AtKUP2; Short=AtPOT2	GO:0005886,GO:0015079,GO:0016021	plasma membrane|potassium ion transmembrane transporter activity|integral component of membrane
Gb_07458	240.0666226	354.2657989	125.8674463	0.35529099	-1.492926993	1.29E-05	0.001554562	Down	4.16716	4.641312	4.752821	1.145842	0.788648	0.7735509	Q8L612.1	RecName: Full=MACPF domain-containing protein At1g14780	GO:0009626	plant-type hypersensitive response
Gb_07489	427.7289767	686.8072068	168.6507466	0.245557625	-2.025866473	0.002127434	0.072424945	Down	12.51221	5.140083	5.418317	1.043276	0.8692339	1.154611	C0LGH3.2	RecName: Full=Probable LRR receptor-like serine/threonine-protein kinase At1g56140; Flags: Precursor
Gb_07490	54.77594393	80.71845746	28.83343041	0.357209879	-1.485156116	0.042428805	0.497647593	Down	0.8089503	1.272037	0.8052071	0.09463109	0.4299736	0.04554609	C0LGH3.2	RecName: Full=Probable LRR receptor-like serine/threonine-protein kinase At1g56140; Flags: Precursor
Gb_07497	56.68179369	99.4168582	13.94672919	0.140285354	-2.833563693	0.007516703	0.170027843	Down	0.2509873	0.5387184	0.9554582	0.1037633	0.007420966	0.02756014	Q40392.1	RecName: Full=TMV resistance protein N	GO:0005524,GO:0005737,GO:0007165,GO:0009626,GO:0043531	ATP binding|cytoplasm|signal transduction|plant-type hypersensitive response|ADP binding
Gb_07498	350.1743431	484.5741743	215.7745119	0.445286859	-1.167193059	0.000379562	0.02021459	Down	7.440982	5.035454	4.503818	0.7846374	1.631515	1.694529	Q40392.1	RecName: Full=TMV resistance protein N	GO:0005524,GO:0005737,GO:0007165,GO:0009626,GO:0043531	ATP binding|cytoplasm|signal transduction|plant-type hypersensitive response|ADP binding
Gb_07547	418.4936708	590.7498737	246.2374679	0.416821871	-1.262497114	0.005181045	0.132712714	Down	13.38021	21.46888	25.34912	6.062586	4.611658	3.522448	Q03666.1	RecName: Full=Probable glutathione S-transferase; AltName: Full=Auxin-induced protein PCNT107	GO:0004364,GO:0009734	glutathione transferase activity|auxin-activated signaling pathway	ko00982,ko00480,ko00980	Drug metabolism - cytochrome P450|Glutathione metabolism|Metabolism of xenobiotics by cytochrome P450
Gb_07565	151.8242186	88.44548407	215.2029531	2.433170617	1.282837488	0.000862287	0.038215506	Up	0.4950341	0.9086153	0.7154142	1.093469	1.078055	0.755885
Gb_07568	54.4899816	32.67615643	76.30380677	2.335152451	1.22351674	0.03586309	0.454223452	Up	0.2930948	2.144753	1.998757	2.029962	2.010563	1.955388	Q7G8V2.1	RecName: Full=Two-component response regulator ARR15	GO:0000156,GO:0005634,GO:0005737,GO:0006351,GO:0006355,GO:0009735,GO:0009736	phosphorelay response regulator activity|nucleus|cytoplasm|transcription, DNA-templated|regulation of transcription, DNA-templated|response to cytokinin|cytokinin-activated signaling pathway	ko04075	Plant hormone signal transduction
Gb_07589	84.55791599	47.59787119	121.5179608	2.553012514	1.352200609	0.005899627	0.144192415	Up	3.321582	3.457858	1.491557	4.660596	2.462385	4.801457	Q5M759.2	RecName: Full=Vacuolar protein sorting-associated protein 22 homolog 1; Short=AtVPS22-1; AltName: Full=ESCRT-II complex subunit VPS22 homolog 1	GO:0000814,GO:0043328	ESCRT II complex|protein transport to vacuole involved in ubiquitin-dependent protein catabolic process via the multivesicular body sorting pathway	ko04144	Endocytosis
Gb_07711	4.710657796	0	9.421315592	Inf	Inf	0.049835905	0.542036623	Up	1.35E-57	2.22E-55	1.69E-66	0.06083341	0.2030836	1.62E-66	O80939.1	RecName: Full=L-type lectin-domain containing receptor kinase IV.1; Short=Arabidopsis thaliana lectin-receptor kinase e; Short=AthlecRK-e; Short=LecRK-IV.1; AltName: Full=Lectin Receptor Kinase 1; Flags: Precursor
Gb_07744	1029.880157	1550.365077	509.3952374	0.328564701	-1.605750602	3.77E-11	2.70E-08	Down	36.47199	29.31677	40.03282	7.998749	6.410156	4.881023	Q7XT99.2	RecName: Full=Probable aldo-keto reductase 2	GO:0016491	oxidoreductase activity
Gb_07762	167.8904001	102.0261831	233.7546171	2.291123807	1.196055421	0.001370618	0.053566614	Up	5.093209	6.61448	5.593346	7.888908	9.162123	5.121604	Q9M2U3.1	RecName: Full=Protein ALP1-like	GO:0004518,GO:0005634,GO:0046872	nuclease activity|nucleus|metal ion binding
Gb_07768	39.96519061	2.765843868	77.16453735	27.89909375	4.802146354	0.000293272	0.016694164	Up	0	0.2015501	0.01817688	0.4870527	2.02347	1.156718
Gb_07831	150.0932903	76.12997093	224.0566096	2.943080194	1.557326854	6.69E-05	0.005561718	Up	0.2756254	0.9921261	1.362335	1.529563	1.475394	1.372058	Q9FJN7.1	RecName: Full=LanC-like protein GCL1; AltName: Full=G protein-coupled receptor 2-like protein 1; Short=Protein GCR2-like 1	GO:0005886,GO:0007165,GO:0019898	plasma membrane|signal transduction|extrinsic component of membrane
Gb_07847	14.24627239	27.28891059	1.20363419	0.044107081	-4.502845903	0.010229991	0.209003098	Down	0.131439	0.7179987	1.273459	0.05666095	1.75E-16	5.33E-15	Q7FAE1.1	RecName: Full=Momilactone A synthase; Short=OsMAS	GO:0102960	momilactone-A synthase activity
Gb_07850	79.32139153	110.7181812	47.92460191	0.432852142	-1.208053795	0.016726183	0.290691447	Down	2.402043	1.785697	3.189626	0.3882227	0.705229	0.6510613	Q7FAE1.1	RecName: Full=Momilactone A synthase; Short=OsMAS	GO:0102960	momilactone-A synthase activity
Gb_07975	455.4235562	611.4565543	299.3905582	0.489635046	-1.030221271	0.000217442	0.013267829	Down	7.356288	4.629766	5.000981	1.780478	1.735165	1.05608	O23617.2	RecName: Full=Alpha,alpha-trehalose-phosphate synthase [UDP-forming] 5; AltName: Full=Trehalose-6-phosphate synthase 5; Short=AtTPS5	GO:0005737,GO:0005992,GO:0016757,GO:0016791,GO:0070413	cytoplasm|trehalose biosynthetic process|transferase activity, transferring glycosyl groups|phosphatase activity|trehalose metabolism in response to stress	ko00500	Starch and sucrose metabolism
Gb_07987	10.04612127	1.769022007	18.32322053	10.35782509	3.372649197	0.030080782	0.410420464	Up	0.01532268	0	0.0799279	0.1436345	0.2434089	0.1205538	P56725.1	RecName: Full=Zeatin O-xylosyltransferase; AltName: Full=Zeatin O-beta-D-xylosyltransferase	GO:0006486,GO:0009690,GO:0016758,GO:0050404	protein glycosylation|cytokinin metabolic process|transferase activity, transferring hexosyl groups|zeatin O-beta-D-xylosyltransferase activity	ko00908	Zeatin biosynthesis
Gb_08019	2235.295379	3053.524381	1417.066377	0.464075671	-1.107568027	0.003118801	0.094502369	Down	38.93112	20.39006	20.61694	6.675443	6.334621	7.207802	Q9LT96.1	RecName: Full=Probable leucine-rich repeat receptor-like protein kinase At5g49770; Flags: Precursor
Gb_08087	114.2830724	191.9798556	36.58628927	0.190573585	-2.391579933	4.31E-05	0.003872126	Down	1.942645	2.537433	3.78349	0.5195694	0.2578677	0.1159827	Q9S9N8.2	RecName: Full=Metal transporter Nramp6; Short=AtNramp6	GO:0012505,GO:0015086,GO:0016021,GO:0055072,GO:0070574	endomembrane system|cadmium ion transmembrane transporter activity|integral component of membrane|iron ion homeostasis|cadmium ion transmembrane transport
Gb_08121	6.628033924	13.25606785	0	0	#NAME?	0.012751541	0.243425841	Down	0.3305422	0.2044141	0.5930433	0.006360253	2.91E-48	4.96E-34	F4I0K9.1	RecName: Full=Putative methylesterase 15, chloroplastic; Short=AtMES15; AltName: Full=Protein ROOT HAIR SPECIFIC 9; Flags: Precursor	GO:0009507,GO:0016787	chloroplast|hydrolase activity
Gb_08141	186.6685477	261.918553	111.4185424	0.425393853	-1.233128909	0.000737882	0.033984397	Down	7.351243	4.528992	5.575695	1.613849	1.323999	1.161932	A8HUA1.1	RecName: Full=Cilia- and flagella-associated protein 58; AltName: Full=Flagellum-associated protein 58	GO:0031514,GO:0060285	motile cilium|cilium-dependent cell motility
Gb_08159	15.38658833	28.76711969	2.006056984	0.069734371	-3.841986285	0.003908396	0.10987931	Down	1.691683	1.781941	0.3913721	0.1629483	1.08E-09	6.69E-10
Gb_08187	92.48723948	50.92140008	134.0530789	2.632548961	1.396460363	0.045606816	0.516045146	Up	1.814292	9.619677	2.666414	6.354769	10.28101	4.936052	Q5M755.1	RecName: Full=Probable plastid-lipid-associated protein 7, chloroplastic; AltName: Full=Fibrillin-5; Flags: Precursor	GO:0009507,GO:0009570,GO:0010236	chloroplast|chloroplast stroma|plastoquinone biosynthetic process
Gb_08219	267.7204514	385.7069833	149.7339195	0.3882064	-1.365104192	0.000192151	0.012222185	Down	8.125307	7.884867	5.632991	0.7015763	1.817581	2.088376	Q9FII5.1	RecName: Full=Leucine-rich repeat receptor-like protein kinase TDR; AltName: Full=Protein PHLOEM INTERCALATED WITH XYLEM; AltName: Full=Tracheary element differentiation inhibitory factor receptor; Short=AtTDR; Short=TDIF receptor; Flags: Precursor
Gb_08237	404.3273252	617.2261253	191.4285251	0.310143264	-1.688993304	1.22E-05	0.001489874	Down	25.27898	19.79009	23.1565	1.685381	1.954289	7.954193
Gb_08239	65.99736692	107.2818079	24.71292595	0.230355234	-2.118067717	0.000256035	0.015208159	Down	3.743293	3.748194	3.402757	0.682502	0.5582664	0.1549767
Gb_08259	47.69986255	71.67605593	23.72366918	0.330984579	-1.595164095	0.014971094	0.269582651	Down	8.100102	3.04628	4.988769	1.630245	0.5088425	0.7683244
Gb_08260	127.6381561	62.27488341	193.0014287	3.099185709	1.631889207	7.61E-05	0.006102163	Up	0.6331115	2.205307	1.483786	2.968001	2.40577	2.336465
Gb_08281	46.5595022	81.1433519	11.97565249	0.147586367	-2.760368636	8.58E-05	0.006704248	Down	1.097213	0.7447505	1.212707	0.1643575	0.02254985	0.06069655	Q9CAL3.1	RecName: Full=Cysteine-rich receptor-like protein kinase 2; Short=Cysteine-rich RLK2; Flags: Precursor
Gb_08377	145.1550471	68.48481268	221.8252815	3.239043415	1.695567806	0.046495351	0.521402899	Up	0.3606659	0.9579392	0.5492823	0.3982261	1.603663	1.408648	Q9FL51.1	RecName: Full=Probably inactive leucine-rich repeat receptor-like protein kinase At5g06940; Flags: Precursor
Gb_08582	252.9318638	364.9363037	140.9274239	0.386169922	-1.372692295	0.002323799	0.076861495	Down	14.44416	6.864591	7.462182	2.163902	1.665023	2.245274
Gb_08688	9803.100679	5716.808544	13889.39281	2.429571099	1.280701652	1.01E-07	2.50E-05	Up	168.0975	164.8373	164.7433	184.7738	233.9692	250.3144
Gb_08703	104.3810677	62.84130539	145.9208299	2.322052812	1.215400785	0.007140265	0.165458259	Up	0.5223739	0.5356228	0.2082269	0.5374412	0.4652696	0.6429769	Q6YUU5.1	RecName: Full=Putative multidrug resistance protein; AltName: Full=P-glycoprotein	GO:0005524,GO:0016021,GO:0042626	ATP binding|integral component of membrane|ATPase activity, coupled to transmembrane movement of substances	ko04976,ko02010	Bile secretion|ABC transporters
Gb_08714	8.957085057	16.60957258	1.30459753	0.078544919	-3.670338241	0.034556032	0.443010869	Down	1.285059	0.8976504	0.1140147	3.06E-06	9.58E-05	0.1119633	Q04647.1	RecName: Full=Probable cytochrome c biosynthesis protein	GO:0005739,GO:0015232,GO:0016020,GO:0017004,GO:0020037	mitochondrion|heme transporter activity|membrane|cytochrome complex assembly|heme binding
Gb_08807	11.95599841	21.33380452	2.578192292	0.120850094	-3.048709494	0.030985848	0.416796799	Down	0.2852792	0.2375463	0.04702503	0.006099163	0.01045921	0.01778849
Gb_08822	798.2142221	1348.088165	248.3402795	0.184216645	-2.440524668	0.00491377	0.12781498	Down	9.457888	21.95062	31.49791	3.94741	1.698834	1.021503	Q0JEU6.2	RecName: Full=G-type lectin S-receptor-like serine/threonine-protein kinase LECRK3; Short=OsLecRK3; AltName: Full=OsRLCK135; Flags: Precursor	GO:0004674,GO:0005524,GO:0005886,GO:0006468,GO:0006952,GO:0016021,GO:0030246	protein serine/threonine kinase activity|ATP binding|plasma membrane|protein phosphorylation|defense response|integral component of membrane|carbohydrate binding
Gb_08828	85.84004096	142.0015732	29.67850875	0.209001267	-2.258416405	0.035949601	0.454936918	Down	0.9818262	4.329935	3.268029	0.7175191	0.1919259	0.1556483	Q9C899.1	RecName: Full=Feruloyl CoA ortho-hydroxylase 2	GO:0046872,GO:0051213	metal ion binding|dioxygenase activity
Gb_08829	19.84381044	33.53218046	6.155440417	0.183568153	-2.445612309	0.021234894	0.336821218	Down	3.369967	2.587658	2.63694	0.6741569	0.1160704	0.1146222	Q8S8A0.1	RecName: Full=Protein GLUTAMINE DUMPER 4	GO:0006865,GO:0016021,GO:0080143	amino acid transport|integral component of membrane|regulation of amino acid export
Gb_08845	60.56118764	100.3298808	20.79249445	0.207241295	-2.27061659	0.000153919	0.010334258	Down	3.539304	2.940302	2.995803	0.3453082	0.3673047	0.3539181	Q9ZVD2.1	RecName: Full=NDR1/HIN1-like protein 13	GO:0005886,GO:0009506,GO:0016021,GO:0042742	plasma membrane|plasmodesma|integral component of membrane|defense response to bacterium
Gb_08846	60.56118764	100.3298808	20.79249445	0.207241295	-2.27061659	0.000153919	0.010334258	Down	3.539304	2.940302	2.995803	0.3453082	0.3673047	0.3539181	Q9ZVD2.1	RecName: Full=NDR1/HIN1-like protein 13	GO:0005886,GO:0009506,GO:0016021,GO:0042742	plasma membrane|plasmodesma|integral component of membrane|defense response to bacterium
Gb_08854	312.2181366	436.2284185	188.2078547	0.43144336	-1.212756919	0.013419049	0.252034283	Down	5.417175	7.893769	10.10566	3.059234	1.52511	1.164201	Q8RX86.1	RecName: Full=Alpha-galactosidase 2; Short=AtAGAL2; AltName: Full=Alpha-D-galactoside galactohydrolase 2; AltName: Full=Melibiase; Flags: Precursor	GO:0005975,GO:0009505,GO:0009620,GO:0009911,GO:0009965,GO:0048046,GO:0052692,GO:0071555	carbohydrate metabolic process|plant-type cell wall|response to fungus|positive regulation of flower development|leaf morphogenesis|apoplast|raffinose alpha-galactosidase activity|cell wall organization	ko00603,ko00561,ko00052,ko00600	Glycosphingolipid biosynthesis - globo series|Glycerolipid metabolism|Galactose metabolism|Sphingolipid metabolism
Gb_08926	98.61894289	63.71882121	133.5190646	2.095441536	1.06725427	0.024255599	0.362243076	Up	4.08019	3.026297	1.706453	2.235362	3.948234	3.911099
Gb_08942	4.621881241	0	9.243762483	Inf	Inf	0.028995945	0.401193559	Up	0	0	0	0.3446966	0.3591635	0.08333387
Gb_08959	344.5273865	556.0550706	132.9997025	0.239184407	-2.063804753	2.94E-11	2.15E-08	Down	6.106874	4.320416	6.546023	0.9661177	0.8472097	0.434477	A0L0Y0.1	RecName: Full=Pyrimidine-specific ribonucleoside hydrolase RihA; AltName: Full=Cytidine/uridine-specific hydrolase	GO:0005737,GO:0006206,GO:0015949,GO:0045437	cytoplasm|pyrimidine nucleobase metabolic process|nucleobase-containing small molecule interconversion|uridine nucleosidase activity
Gb_08998	554.4300315	739.7024913	369.1575716	0.499062226	-1.002708386	0.019438231	0.31861663	Down	1.875575	0.8141954	1.033506	0.3301848	0.3886589	0.2868207
Gb_09026	123973.1972	65384.2735	182562.1209	2.792141154	1.481371878	1.65E-13	2.36E-10	Up	3212.594	4768.769	4518.787	7541.469	5911.953	6242.655	Q9MUJ5.2	RecName: Full=Photosystem I P700 chlorophyll a apoprotein A1; AltName: Full=PSI-A; AltName: Full=PsaA	GO:0009522,GO:0009535,GO:0015979,GO:0016021,GO:0016168,GO:0016491,GO:0018298,GO:0046872,GO:0051539	photosystem I|chloroplast thylakoid membrane|photosynthesis|integral component of membrane|chlorophyll binding|oxidoreductase activity|protein-chromophore linkage|metal ion binding|4 iron, 4 sulfur cluster binding	ko00195	Photosynthesis
Gb_09027	36140.97239	17608.28913	54673.65565	3.104995337	1.634591102	7.13E-16	2.80E-12	Up	175.5013	266.2374	210.0636	431.4324	339.689	373.2142	A6H5H1.1	RecName: Full=Photosystem I P700 chlorophyll a apoprotein A2; AltName: Full=PSI-B; AltName: Full=PsaB	GO:0009522,GO:0009535,GO:0015979,GO:0016021,GO:0016168,GO:0016491,GO:0018298,GO:0046872,GO:0051539	photosystem I|chloroplast thylakoid membrane|photosynthesis|integral component of membrane|chlorophyll binding|oxidoreductase activity|protein-chromophore linkage|metal ion binding|4 iron, 4 sulfur cluster binding	ko00195	Photosynthesis
Gb_09033	39622.19235	21754.96779	57489.41692	2.642588004	1.401951518	4.08E-12	4.14E-09	Up	428.2502	579.8301	527.8962	784.8158	668.5168	827.266	A6H5F5.1	RecName: Full=ATP synthase subunit a, chloroplastic; AltName: Full=ATP synthase F0 sector subunit a; AltName: Full=F-ATPase subunit IV	GO:0009535,GO:0015078,GO:0015986,GO:0016021,GO:0045263	chloroplast thylakoid membrane|hydrogen ion transmembrane transporter activity|ATP synthesis coupled proton transport|integral component of membrane|proton-transporting ATP synthase complex, coupling factor F(o)	ko00190,ko00195	Oxidative phosphorylation|Photosynthesis
Gb_09035	100.2637423	163.5696803	36.9578043	0.225945323	-2.145954399	0.00382145	0.10851914	Down	5.956439	10.00499	4.700795	0.8253382	0.7664217	1.084139	B1VKF9.1	RecName: Full=Photosystem II protein D1; Short=PSII D1 protein; AltName: Full=Photosystem II Q(B) protein; Flags: Precursor	GO:0009523,GO:0009535,GO:0009635,GO:0009772,GO:0016021,GO:0016168,GO:0018298,GO:0045156,GO:0046872	photosystem II|chloroplast thylakoid membrane|response to herbicide|photosynthetic electron transport in photosystem II|integral component of membrane|chlorophyll binding|protein-chromophore linkage|electron transporter, transferring electrons within the cyclic electron transport pathway of photosynthesis activity|metal ion binding	ko00195	Photosynthesis
Gb_09037	3658.165705	2252.930922	5063.400488	2.247472587	1.168303519	1.52E-05	0.001752038	Up	15.5408	18.10941	16.99629	23.17412	15.73583	24.92948	A6H5N8.1	RecName: Full=NAD(P)H-quinone oxidoreductase subunit 5, chloroplastic; AltName: Full=NAD(P)H dehydrogenase subunit 5; AltName: Full=NADH-plastoquinone oxidoreductase subunit 5	GO:0008137,GO:0009535,GO:0016021,GO:0042773,GO:0048038	NADH dehydrogenase (ubiquinone) activity|chloroplast thylakoid membrane|integral component of membrane|ATP synthesis coupled electron transport|quinone binding	ko00190	Oxidative phosphorylation
Gb_09041	63769.95012	37572.44982	89967.45042	2.394505837	1.259727952	3.91E-10	2.05E-07	Up	233.2065	306.7978	301.9576	382.3234	369.8784	377.6298	B1VKH0.1	RecName: Full=Photosystem II D2 protein; Short=PSII D2 protein; AltName: Full=Photosystem Q(A) protein	GO:0009523,GO:0009535,GO:0009772,GO:0016021,GO:0016168,GO:0018298,GO:0045156,GO:0046872	photosystem II|chloroplast thylakoid membrane|photosynthetic electron transport in photosystem II|integral component of membrane|chlorophyll binding|protein-chromophore linkage|electron transporter, transferring electrons within the cyclic electron transport pathway of photosynthesis activity|metal ion binding	ko00195	Photosynthesis
Gb_09042	446.924913	182.9723319	710.877494	3.885163875	1.957975452	2.03E-06	0.000334353	Up	4.427646	13.91381	2.895394	16.36039	18.3748	13.27066	P0CC52.1	RecName: Full=NAD(P)H-quinone oxidoreductase subunit 2 A, chloroplastic; AltName: Full=NAD(P)H dehydrogenase, subunit 2 A; AltName: Full=NADH-plastoquinone oxidoreductase subunit 2 A	GO:0008137,GO:0009535,GO:0016021,GO:0042773,GO:0048038	NADH dehydrogenase (ubiquinone) activity|chloroplast thylakoid membrane|integral component of membrane|ATP synthesis coupled electron transport|quinone binding	ko00190	Oxidative phosphorylation
Gb_09068	833.7523466	297.837299	1369.667394	4.598710098	2.201229253	0.000738949	0.033984397	Up	4.560504	5.14562	4.138467	6.94125	16.25381	11.93905	Q8GT20.1	RecName: Full=Benzyl alcohol O-benzoyltransferase; AltName: Full=Benzoyl coenzyme A:benzyl alcohol benzoyl transferase	GO:0016747	transferase activity, transferring acyl groups other than amino-acyl groups
Gb_09085	15.03866926	0	30.07733852	Inf	Inf	0.016900062	0.292903339	Up	3.21E-15	0.000103922	0.0176381	0.000133387	1.717734	0.4804781	P51102.2	RecName: Full=Dihydroflavonol 4-reductase; Short=DFR; AltName: Full=Dihydrokaempferol 4-reductase; AltName: Full=Flavanone 4-reductase; Short=FNR; AltName: Full=Protein TRANSPARENT TESTA 3	GO:0009718,GO:0042406,GO:0045552,GO:0047890,GO:0050662	anthocyanin-containing compound biosynthetic process|extrinsic component of endoplasmic reticulum membrane|dihydrokaempferol 4-reductase activity|flavanone 4-reductase activity|coenzyme binding	ko00941	Flavonoid biosynthesis
Gb_09144	55.7437984	100.3617981	11.12579868	0.110856909	-3.173229413	0.00411138	0.113223309	Down	1.936084	0.5911254	0.6536755	0.04402457	0.1161876	0.02747339	Q9SXB6.1	RecName: Full=MLO-like protein 2; Short=AtMlo2	GO:0005516,GO:0005794,GO:0005886,GO:0009506,GO:0009620,GO:0009817,GO:0016021,GO:0031348	calmodulin binding|Golgi apparatus|plasma membrane|plasmodesma|response to fungus|defense response to fungus, incompatible interaction|integral component of membrane|negative regulation of defense response
Gb_09152	627.8879703	926.0915743	329.6843663	0.355995428	-1.490069382	0.011840751	0.23205906	Down	6.407367	13.91437	13.86412	3.152129	1.956858	1.845459	Q9SI61.1	RecName: Full=Amidophosphoribosyltransferase 1, chloroplastic; Short=AtATase1; Short=PRPP1; AltName: Full=Glutamine phosphoribosylpyrophosphate amidotransferase 1; Short=AtGPRAT1; Flags: Precursor	GO:0004044,GO:0005618,GO:0005829,GO:0006189,GO:0006541,GO:0009113,GO:0009116,GO:0009532,GO:0009536,GO:0009570,GO:0046872,GO:0051536	amidophosphoribosyltransferase activity|cell wall|cytosol|'de novo' IMP biosynthetic process|glutamine metabolic process|purine nucleobase biosynthetic process|nucleoside metabolic process|plastid stroma|plastid|chloroplast stroma|metal ion binding|iron-sulfur cluster binding	ko00230,ko00250	Purine metabolism|Alanine, aspartate and glutamate metabolism
Gb_09172	9.510346376	0	19.02069275	Inf	Inf	0.000566941	0.02732274	Up	0	0	0	0.09961031	0.3930034	0.6232722
Gb_09178	319.6378422	181.7212886	457.5543958	2.517890993	1.332215826	0.021913297	0.34239663	Up	2.148777	1.872725	2.740274	1.724917	4.244988	3.32301	Q9M156.1	RecName: Full=UDP-glycosyltransferase 72B1; AltName: Full=Arbutin synthase; AltName: Full=Probable hydroquinone glucosyltransferase	GO:0006805,GO:0008194,GO:0009636,GO:0009651,GO:0009809,GO:0035251,GO:0042178,GO:0043231,GO:0050505,GO:0080043,GO:0080044	xenobiotic metabolic process|UDP-glycosyltransferase activity|response to toxic substance|response to salt stress|lignin biosynthetic process|UDP-glucosyltransferase activity|xenobiotic catabolic process|intracellular membrane-bounded organelle|hydroquinone glucosyltransferase activity|quercetin 3-O-glucosyltransferase activity|quercetin 7-O-glucosyltransferase activity
Gb_09218	70.29370974	114.7811133	25.80630621	0.224830597	-2.153089711	0.007641724	0.17188135	Down	2.728439	0.8349165	1.234642	0.2063269	0.1407806	0.2297018	Q8LPS2.1	RecName: Full=Protein ACCELERATED CELL DEATH 6	GO:0005887,GO:0008219,GO:0009416,GO:0009615,GO:0009617,GO:0009751,GO:0009816,GO:0016020,GO:0016567,GO:0030176,GO:0050826,GO:0071446,GO:1900150,GO:1900426,GO:1902290,GO:2000031	integral component of plasma membrane|cell death|response to light stimulus|response to virus|response to bacterium|response to salicylic acid|defense response to bacterium, incompatible interaction|membrane|protein ubiquitination|integral component of endoplasmic reticulum membrane|response to freezing|cellular response to salicylic acid stimulus|regulation of defense response to fungus|positive…
Gb_09260	1064.823536	448.1112705	1681.535802	3.752496115	1.907850578	1.69E-15	4.82E-12	Up	4.516251	9.989387	9.184748	17.6606	14.2317	18.665	Q6Z2T3.1	RecName: Full=Aquaporin NIP2-1; AltName: Full=Low silicon protein 1; AltName: Full=NOD26-like intrinsic protein 2-1; AltName: Full=OsNIP2;1; AltName: Full=Silicon influx transporter LSI1	GO:0005215,GO:0005887,GO:0015115,GO:0015250,GO:0015708,GO:0016020,GO:0048226	transporter activity|integral component of plasma membrane|silicate transmembrane transporter activity|water channel activity|silicate transport|membrane|Casparian strip
Gb_09291	151.6678337	213.2224008	90.11326649	0.4226257	-1.242547593	0.001661431	0.061130539	Down	7.408709	4.479392	6.411271	1.7803	1.203768	1.275407
Gb_09295	15.02137471	2.598461343	27.44428807	10.56174576	3.400776414	0.009413246	0.197715929	Up	6.50E-54	0.08476191	0.3713252	0.5293481	1.519744	0.5277136	Q9M5K3.2	RecName: Full=Dihydrolipoyl dehydrogenase 1, mitochondrial; Short=AtmLPD1; Short=mtLPD1; AltName: Full=Dihydrolipoamide dehydrogenase 1; AltName: Full=Glycine cleavage system L protein 1; AltName: Full=Pyruvate dehydrogenase complex E3 subunit 1; Short=E3-1; Short=PDC-E3 1; Flags: Precursor	GO:0004148,GO:0005507,GO:0005524,GO:0005739,GO:0005747,GO:0005759,GO:0008270,GO:0009055,GO:0045454,GO:0046686,GO:0048046,GO:0050660,GO:0050897	dihydrolipoyl dehydrogenase activity|copper ion binding|ATP binding|mitochondrion|mitochondrial respiratory chain complex I|mitochondrial matrix|zinc ion binding|electron transfer activity|cell redox homeostasis|response to cadmium ion|apoplast|flavin adenine dinucleotide binding|cobalt ion binding	ko00260,ko01200,ko00630,ko00620,ko00020,ko00280,ko00640,ko00010	Glycine, serine and threonine metabolism|Carbon metabolism|Glyoxylate and dicarboxylate metabolism|Pyruvate metabolism|Citrate cycle (TCA cycle)|Valine, leucine and isoleucine degradation|Propanoate metabolism|Glycolysis / Gluconeogenesis
Gb_09430	12389.43031	7157.130738	17621.72989	2.462122118	1.299902319	2.67E-09	1.08E-06	Up	205.1726	212.157	258.7435	359.8369	322.4715	245.9175
Gb_09448	537.8581663	269.1723039	806.5440287	2.99638565	1.583223318	2.75E-09	1.09E-06	Up	3.346558	7.395969	6.429724	11.47441	8.291579	9.589467	Q9FFA7.1	RecName: Full=WD repeat-containing protein RUP2; AltName: Full=Protein EARLY FLOWERING BY OVEREXPRESSION 2; AltName: Full=Protein EPRESSOR OF UV-B PHOTOMORPHOGENESIS 2	GO:0005634,GO:0005829,GO:0009658,GO:0009908,GO:0010224,GO:0043496,GO:0080008	nucleus|cytosol|chloroplast organization|flower development|response to UV-B|regulation of protein homodimerization activity|Cul4-RING E3 ubiquitin ligase complex	ko04120,ko04115,ko04712	Ubiquitin mediated proteolysis|p53 signaling pathway|Circadian rhythm - plant
Gb_09587	6.165490678	12.33098136	0	0	#NAME?	0.017452796	0.298693767	Down	0.4458208	0.1109843	0.8113547	1.96E-32	6.38E-14	1.79E-27
Gb_09670	9.865850285	19.73170057	0	0	#NAME?	0.004078314	0.112631981	Down	1.252193	3.13E-24	1.185612	0.00100355	5.06E-18	3.65E-09
Gb_09745	176.7237667	257.6149988	95.83253466	0.371999049	-1.42662916	0.002985504	0.091433253	Down	3.585559	5.553931	5.053846	1.669552	0.8545869	0.491786	Q9GKX6.1	RecName: Full=Aldose 1-epimerase; AltName: Full=Galactose mutarotase	GO:0004034,GO:0005737,GO:0006006,GO:0030246,GO:0033499	aldose 1-epimerase activity|cytoplasm|glucose metabolic process|carbohydrate binding|galactose catabolic process via UDP-galactose	ko00052,ko00010	Galactose metabolism|Glycolysis / Gluconeogenesis
Gb_09746	359.9761467	537.9788311	181.9734624	0.338253946	-1.563821331	2.69E-07	5.95E-05	Down	10.05318	9.495643	12.9108	2.92484	2.208497	1.010001	Q9GKX6.1	RecName: Full=Aldose 1-epimerase; AltName: Full=Galactose mutarotase	GO:0004034,GO:0005737,GO:0006006,GO:0030246,GO:0033499	aldose 1-epimerase activity|cytoplasm|glucose metabolic process|carbohydrate binding|galactose catabolic process via UDP-galactose	ko00052,ko00010	Galactose metabolism|Glycolysis / Gluconeogenesis
Gb_09755	13.20687012	24.67427686	1.739463373	0.070497036	-3.826293597	0.006492685	0.154204946	Down	1.083496	0.4804284	0.3281572	8.22E-05	1.32E-25	0.07987733	P0CT34.1	RecName: Full=Transposon Tf2-1 polyprotein; AltName: Full=Retrotransposable element Tf2 155 kDa protein	GO:0003677,GO:0003723,GO:0003887,GO:0003964,GO:0004190,GO:0004519,GO:0005634,GO:0006310,GO:0015074,GO:0046872	DNA binding|RNA binding|DNA-directed DNA polymerase activity|RNA-directed DNA polymerase activity|aspartic-type endopeptidase activity|endonuclease activity|nucleus|DNA recombination|DNA integration|metal ion binding
Gb_09765	58.03629971	31.67063634	84.40196308	2.664991072	1.4141307	0.013882654	0.256902684	Up	0.4294543	0.9659962	0.4694532	0.9412655	0.9144549	1.006833	Q0V7R1.1	RecName: Full=Probable galacturonosyltransferase-like 3	GO:0000139,GO:0000271,GO:0005794,GO:0016021,GO:0016757,GO:0045489,GO:0047262,GO:0071555	Golgi membrane|polysaccharide biosynthetic process|Golgi apparatus|integral component of membrane|transferase activity, transferring glycosyl groups|pectin biosynthetic process|polygalacturonate 4-alpha-galacturonosyltransferase activity|cell wall organization
Gb_09784	1035.709336	537.0780813	1534.340591	2.856829658	1.514415016	2.74E-10	1.51E-07	Up	18.25697	23.59598	27.21306	35.80431	33.66335	40.86099	A6H5F6.1	RecName: Full=30S ribosomal protein S2, chloroplastic	GO:0003735,GO:0006412,GO:0009507,GO:0015935	structural constituent of ribosome|translation|chloroplast|small ribosomal subunit	ko03010	Ribosome
Gb_09836	76.72625199	110.4889698	42.96353424	0.38884908	-1.362717769	0.008933852	0.19092963	Down	6.566917	3.421393	4.133488	1.264817	1.204934	0.5293589
Gb_09847	15.04966547	27.29085117	2.808479777	0.102909204	-3.280556071	0.044497093	0.511220353	Down	1.148868	0.5933649	0.07150309	0.1067968	1.79E-68	9.05E-61
Gb_09875	78.38278426	50.86514612	105.9004224	2.08198404	1.057959009	0.031489383	0.420904386	Up	1.157288	3.401727	4.397941	4.754184	2.644518	3.284693	P51281.1	RecName: Full=Uncharacterized protein ycf45; AltName: Full=ORF565	GO:0003676,GO:0005524,GO:0009507	nucleic acid binding|ATP binding|chloroplast
Gb_09891	93.07125889	41.17515668	144.9673611	3.520748256	1.815882074	0.000191457	0.012202754	Up	1.386236	1.04229	1.73932	2.413745	2.533884	3.050035
Gb_09918	67.56704133	103.2179425	31.91614019	0.309211165	-1.693335684	0.037072461	0.463177281	Down	9.899966	7.514099	3.545945	0.3857967	0.2022991	2.978411	O49696.1	RecName: Full=Aluminum-activated malate transporter 12; Short=AtALMT12; AltName: Full=Quick anion channel 1	GO:0005886,GO:0008272,GO:0008509,GO:0009705,GO:0010118,GO:0012505,GO:0015140,GO:0016021	plasma membrane|sulfate transport|anion transmembrane transporter activity|plant-type vacuole membrane|stomatal movement|endomembrane system|malate transmembrane transporter activity|integral component of membrane
Gb_09978	9.922176753	1.95282896	17.89152455	9.161849253	3.195638825	0.042812786	0.500283882	Up	0	0.5020449	0	1.676815	0	1.333354
Gb_09991	406.7376142	597.2875434	216.187685	0.361949094	-1.466141291	0.000315369	0.017632614	Down	6.924611	10.66543	9.528369	1.469369	2.326432	1.689452	Q9LXV0.1	RecName: Full=UDP-glycosyltransferase 92A1	GO:0008152,GO:0043231,GO:0080043,GO:0080044	metabolic process|intracellular membrane-bounded organelle|quercetin 3-O-glucosyltransferase activity|quercetin 7-O-glucosyltransferase activity
Gb_10029	156.4062959	89.41262347	223.3999684	2.49852828	1.321078548	0.001806583	0.06487595	Up	1.572051	1.701219	2.781376	3.870173	2.734862	1.875999	Q8VZ20.1	RecName: Full=Trihelix transcription factor ASR3; AltName: Full=Protein ARABIDOPSIS SH4-RELATED3	GO:0003677,GO:0003700,GO:0005634,GO:0006351,GO:0006355,GO:0006952,GO:0042803,GO:0045892,GO:0050777,GO:0071219	DNA binding|DNA binding transcription factor activity|nucleus|transcription, DNA-templated|regulation of transcription, DNA-templated|defense response|protein homodimerization activity|negative regulation of transcription, DNA-templated|negative regulation of immune response|cellular response to molecule of bacterial origin
Gb_10108	136.568711	185.5283999	87.60902201	0.472213537	-1.082488694	0.009322906	0.1968712	Down	2.686768	2.443372	3.273734	1.065838	0.69201	0.4607332	Q7EZD7.1	RecName: Full=Sugar transport protein MST3; AltName: Full=Monosaccharide transporter 3; Short=OsMST3; AltName: Full=Sugar:proton symporter MST3	GO:0005351,GO:0005355,GO:0016021,GO:0035428,GO:0046323	sugar:proton symporter activity|glucose transmembrane transporter activity|integral component of membrane|hexose transmembrane transport|glucose import
Gb_10109	61.30041735	33.59738643	89.00344827	2.649118212	1.405512223	0.012487795	0.24014167	Up	0.1469447	0.490759	0.6303601	0.6547718	0.707218	0.5382001	Q9K9K5.1	RecName: Full=Arginine decarboxylase	GO:0005737,GO:0008295,GO:0008792,GO:0009446	cytoplasm|spermidine biosynthetic process|arginine decarboxylase activity|putrescine biosynthetic process
Gb_10159	8.898389563	16.4921816	1.30459753	0.079104	-3.660105545	0.036682845	0.460139064	Down	0.3851166	0.6896235	0.4976853	1.96E-33	1.43E-16	0.05902904
Gb_10173	367.2480639	187.2690801	547.2270476	2.922143086	1.547026823	0.007253323	0.166638245	Up	3.213955	10.67907	7.175456	17.93664	10.21805	7.606085	Q39131.1	RecName: Full=Lamin-like protein; Flags: Precursor	GO:0005773,GO:0005886,GO:0009055,GO:0031225,GO:0046658	vacuole|plasma membrane|electron transfer activity|anchored component of membrane|anchored component of plasma membrane
Gb_10208	191.8283975	313.1093798	70.5474151	0.225312366	-2.1500016	0.010501978	0.213179659	Down	8.206508	2.517994	3.761405	0.2496313	0.2927181	1.18952	Q9C7A2.1	RecName: Full=Ankyrin repeat-containing protein ITN1; AltName: Full=Protein INCREASED TOLERANCE TO NACL	GO:0005634,GO:0005886,GO:0007165,GO:0009651,GO:0016021,GO:0034613	nucleus|plasma membrane|signal transduction|response to salt stress|integral component of membrane|cellular protein localization
Gb_10224	574.7989661	799.7292526	349.8686796	0.437483909	-1.19269814	7.53E-06	0.000994783	Down	11.09096	8.893345	8.864084	2.649043	2.315465	2.023581	Q9LHN9.1	RecName: Full=IQ domain-containing protein IQM2; AltName: Full=IQ motif-containing protein 2	GO:0005634,GO:0005737	nucleus|cytoplasm
Gb_10226	9.762066024	0.789103118	18.73502893	23.74218083	4.569380554	0.026346772	0.38080417	Up	2.42E-19	0.02875167	0.05093803	0	0.5539632	0.3410371	Q9LSV3.1	RecName: Full=Putative wall-associated receptor kinase-like 16; Flags: Precursor
Gb_10234	61.93422306	17.19312492	106.6753212	6.204533597	2.633322765	0.002890088	0.089735526	Up	0.1993026	0.3106174	0.2907616	1.419157	1.033358	0.3509179
Gb_10283	51.01353456	78.47750343	23.54956569	0.300080465	-1.736578693	0.005554559	0.139182906	Down	2.869596	1.631675	1.909273	0.2251962	0.5070859	0.3006269	Q86A88.1	RecName: Full=Dynein light chain, cytoplasmic; AltName: Full=Dynein light chain LC8-type 2	GO:0003774,GO:0005737,GO:0005868,GO:0005874,GO:0008092,GO:0010970,GO:0045505,GO:0051959,GO:0060271,GO:2000582	motor activity|cytoplasm|cytoplasmic dynein complex|microtubule|cytoskeletal protein binding|transport along microtubule|dynein intermediate chain binding|dynein light intermediate chain binding|cilium assembly|positive regulation of ATP-dependent microtubule motor activity, plus-end-directed
Gb_10353	41.10500604	18.93098661	63.27902547	3.342616355	1.740977781	0.012555999	0.240768878	Up	0.8985509	0.9695769	0.1584401	0.8986141	1.860153	1.044262
Gb_10398	258.9178009	152.6956981	365.1399036	2.39129136	1.257789922	0.000101297	0.007512233	Up	1.792532	1.769773	1.328997	2.656349	2.221591	1.672034	Q9LVD9.1	RecName: Full=Protein DETOXIFICATION 40; Short=AtDTX40; AltName: Full=Multidrug and toxic compound extrusion protein 40; Short=MATE protein 40	GO:0005773,GO:0005774,GO:0006855,GO:0015238,GO:0015297,GO:0016021	vacuole|vacuolar membrane|drug transmembrane transport|drug transmembrane transporter activity|antiporter activity|integral component of membrane
Gb_10407	122.9420855	39.45272099	206.43145	5.232375482	2.387466074	0.003567821	0.10370778	Up	0.1285622	2.449685	1.188378	3.100747	5.920025	2.506418	O22788.1	RecName: Full=Probable peroxygenase 3; Short=AtPXG3; AltName: Full=Caleosin-3; AltName: Full=Protein RESPONSIVE TO DESICCATION 20	GO:0005509,GO:0005773,GO:0005783,GO:0009269,GO:0009409,GO:0009620,GO:0009651,GO:0009737,GO:0009751,GO:0010118,GO:0012511,GO:0031407,GO:0031969,GO:0043231,GO:0050832,GO:1902609,GO:1990137,GO:2000377	calcium ion binding|vacuole|endoplasmic reticulum|response to desiccation|response to cold|response to fungus|response to salt stress|response to abscisic acid|response to salicylic acid|stomatal movement|monolayer-surrounded lipid storage body|oxylipin metabolic process|chloroplast membrane|intracellular membrane-bounded organelle|defense response to fungus|(R)-2-hydroxy-alpha-linolenic acid bio…	ko00073	Cutin, suberine and wax biosynthesis
Gb_10410	429.0581768	740.6642483	117.4521052	0.158576717	-2.656747127	4.96E-07	9.75E-05	Down	8.405944	13.41458	14.76085	1.25984	1.407474	0.59012	P54873.2	RecName: Full=Hydroxymethylglutaryl-CoA synthase; Short=HMG-CoA synthase; AltName: Full=3-hydroxy-3-methylglutaryl coenzyme A synthase; AltName: Full=Protein EMBRYO DEFECTIVE 2778; AltName: Full=Protein FLAKY POLLEN 1	GO:0004421,GO:0005829,GO:0009506,GO:0016126,GO:0019287	hydroxymethylglutaryl-CoA synthase activity|cytosol|plasmodesma|sterol biosynthetic process|isopentenyl diphosphate biosynthetic process, mevalonate pathway	ko00900,ko00280,ko00072,ko00650	Terpenoid backbone biosynthesis|Valine, leucine and isoleucine degradation|Synthesis and degradation of ketone bodies|Butanoate metabolism
Gb_10432	113.964862	172.6322708	55.29745308	0.320319329	-1.64241724	0.025373621	0.371166209	Down	4.284852	1.592691	1.58332	0.5061188	0.34244	0.4520149	C0Z2L5.1	RecName: Full=bZIP transcription factor 44; Short=AtbZIP44	GO:0003700,GO:0005634,GO:0006351,GO:0009845,GO:0043565,GO:0044212,GO:0046982	DNA binding transcription factor activity|nucleus|transcription, DNA-templated|seed germination|sequence-specific DNA binding|transcription regulatory region DNA binding|protein heterodimerization activity
Gb_10522	143.0734575	200.5948209	85.5520941	0.426492039	-1.229409284	0.046118939	0.520154094	Down	4.124384	2.057022	1.796066	1.11317	0.5162628	0.2472697	Q42534.2	RecName: Full=Pectinesterase 2; Short=PE 2; AltName: Full=Pectin methylesterase 2; Short=AtPME2; Flags: Precursor	GO:0005576,GO:0009505,GO:0030599,GO:0042545,GO:0045330,GO:0045490,GO:0046910	extracellular region|plant-type cell wall|pectinesterase activity|cell wall modification|aspartyl esterase activity|pectin catabolic process|pectinesterase inhibitor activity	ko00040,ko00500	Pentose and glucuronate interconversions|Starch and sucrose metabolism
Gb_10539	143.6630565	89.66623667	197.6598764	2.20439581	1.14038329	0.004848855	0.12675601	Up	2.179887	1.920856	1.91606	1.839455	2.992168	2.453463	Q6WAU0.1	RecName: Full=(+)-pulegone reductase	GO:0005737,GO:0016114,GO:0042214,GO:0052579,GO:0052580,GO:0070402	cytoplasm|terpenoid biosynthetic process|terpene metabolic process|(+)-pulegone reductase, (+)-isomenthone as substrate, activity|(+)-pulegone reductase, (-)-menthone as substrate, activity|NADPH binding
Gb_10586	8.573114317	16.27649695	0.869731687	0.05343482	-4.226076027	0.023691884	0.358769337	Down	0.3881832	0.205524	0.9407459	7.33E-15	7.81E-13	0.04480288	Q9C9H7.2	RecName: Full=Receptor-like protein 12; Short=AtRLP12; Flags: Precursor	GO:0005886,GO:0016021	plasma membrane|integral component of membrane
Gb_10595	45.67525489	74.53513929	16.81537049	0.225603261	-2.148140173	0.02979565	0.40830306	Down	8.85866	2.947391	2.721695	0.8131931	0.8657521	0.1047842	Q9FNA2.1	RecName: Full=Polyamine oxidase 1; Short=AtPAO1; AltName: Full=N(1)-acetylpolyamine oxidase; AltName: Full=Spermine oxidase	GO:0006598,GO:0046208,GO:0046592,GO:0050660,GO:0052894,GO:0052895,GO:0052901	polyamine catabolic process|spermine catabolic process|polyamine oxidase activity|flavin adenine dinucleotide binding|norspermine:oxygen oxidoreductase activity|N1-acetylspermine:oxygen oxidoreductase (N1-acetylspermidine-forming) activity|spermine:oxygen oxidoreductase (spermidine-forming) activity	ko00330,ko00410	Arginine and proline metabolism|beta-Alanine metabolism
Gb_10609	39.47785518	59.38804409	19.56766626	0.32948831	-1.601700816	0.031784415	0.422839155	Down	2.374435	2.940291	2.349719	1.206106	0.1574231	0.1256142
Gb_10612	2485.758681	3342.592069	1628.925293	0.487323987	-1.037046859	2.31E-06	0.00037211	Down	63.93767	54.2117	71.50458	21.97539	17.1651	12.26656	P50218.1	RecName: Full=Isocitrate dehydrogenase [NADP]; Short=IDH; AltName: Full=IDP; AltName: Full=NADP(+)-specific ICDH; AltName: Full=Oxalosuccinate decarboxylase	GO:0000287,GO:0004450,GO:0005737,GO:0006097,GO:0006099,GO:0006102,GO:0051287	magnesium ion binding|isocitrate dehydrogenase (NADP+) activity|cytoplasm|glyoxylate cycle|tricarboxylic acid cycle|isocitrate metabolic process|NAD binding	ko01200,ko04146,ko00020,ko00720,ko01210,ko01230,ko00480	Carbon metabolism|Peroxisome|Citrate cycle (TCA cycle)|Carbon fixation pathways in prokaryotes|2-Oxocarboxylic acid metabolism|Biosynthesis of amino acids|Glutathione metabolism
Gb_10648	5.74062351	11.48124702	0	0	#NAME?	0.023824671	0.359347797	Down	0.5393628	0.3653312	0.02208268	3.22E-25	0.000213604	4.48E-31	Q8LF99.2	RecName: Full=Probable xyloglucan endotransglucosylase/hydrolase protein 6; Short=At-XTH6; Short=XTH-6; Flags: Precursor	GO:0004553,GO:0005618,GO:0009414,GO:0010411,GO:0016762,GO:0042546,GO:0048046,GO:0071555	hydrolase activity, hydrolyzing O-glycosyl compounds|cell wall|response to water deprivation|xyloglucan metabolic process|xyloglucan:xyloglucosyl transferase activity|cell wall biogenesis|apoplast|cell wall organization
Gb_10668	13.00076876	1.602118026	24.3994195	15.22947692	3.928794486	0.004093818	0.112838561	Up	0	0.03568813	0.03694121	0.2762453	0.1582283	0.2144783	Q9ZQQ0.1	RecName: Full=Serine carboxypeptidase-like 26; Flags: Precursor	GO:0004185,GO:0005576,GO:0005773,GO:0051603	serine-type carboxypeptidase activity|extracellular region|vacuole|proteolysis involved in cellular protein catabolic process
Gb_10733	7.506643436	14.21086408	0.802422794	0.056465447	-4.146487881	0.042574166	0.498685873	Down	0.7078281	0.4130256	3.26E-17	0.03998377	1.11E-27	6.38E-29
Gb_10734	16.08120193	29.65019462	2.512209239	0.084728255	-3.56101304	0.004374811	0.117692913	Down	1.578798	0.6396811	0.5079216	0.07074685	0.06662197	0
Gb_10740	651.5400533	929.3245481	373.7555586	0.402179798	-1.314087482	0.012433627	0.239539802	Down	5.289788	10.82559	9.951198	1.695345	2.138039	2.082989
Gb_10771	17.61695589	30.11515917	5.11875262	0.169972624	-2.556625694	0.020740783	0.331734658	Down	0.7303173	0.1625547	0.9963884	0.04677559	0.0147651	0.1172011	P04323.1	RecName: Full=Retrovirus-related Pol polyprotein from transposon 17.6; Includes: RecName: Full=Protease; Includes: RecName: Full=Reverse transcriptase; Includes: RecName: Full=Endonuclease	GO:0003676,GO:0003964,GO:0004190,GO:0004519,GO:0015074	nucleic acid binding|RNA-directed DNA polymerase activity|aspartic-type endopeptidase activity|endonuclease activity|DNA integration
Gb_10815	157.3041992	212.6612446	101.9471538	0.479387554	-1.060735642	0.007468994	0.169521877	Down	3.030967	4.739475	4.828499	1.429936	1.154865	0.8452487	Q9ZUY3.1	RecName: Full=Arogenate dehydratase 3, chloroplastic; Short=AtADT3; AltName: Full=Prephenate dehydratase 1; Short=AtPDT1; Flags: Precursor	GO:0005829,GO:0006571,GO:0009094,GO:0009507,GO:0009570,GO:0010244,GO:0047769,GO:0080167	cytosol|tyrosine biosynthetic process|L-phenylalanine biosynthetic process|chloroplast|chloroplast stroma|response to low fluence blue light stimulus by blue low-fluence system|arogenate dehydratase activity|response to karrikin	ko01230,ko00400	Biosynthesis of amino acids|Phenylalanine, tyrosine and tryptophan biosynthesis
Gb_10829	303.1803064	418.7692031	187.5914097	0.447958943	-1.158561584	0.000213342	0.013096202	Down	4.185008	2.846499	3.89113	1.093645	0.6094461	1.009948	O82318.1	RecName: Full=Probably inactive leucine-rich repeat receptor-like protein kinase At2g25790; Flags: Precursor
Gb_10892	62.71397524	105.4134955	20.01445494	0.189866154	-2.396945347	0.002200379	0.074424428	Down	1.735464	4.317459	4.581843	0.638222	0.2839248	0.2568584
Gb_10920	599.4464446	800.1687365	398.7241528	0.498300089	-1.004913263	0.000927071	0.040571618	Down	8.268301	4.311994	5.696546	1.426607	1.479889	2.046183	Q9M384.1	RecName: Full=Protein SCARECROW; Short=AtSCR; AltName: Full=GRAS family protein 20; Short=AtGRAS-20; AltName: Full=Protein SHOOT GRAVITROPISM 1	GO:0003700,GO:0005634,GO:0006351,GO:0008356,GO:0009630,GO:0009956,GO:0043565,GO:0048366,GO:0051457,GO:0090610	DNA binding transcription factor activity|nucleus|transcription, DNA-templated|asymmetric cell division|gravitropism|radial pattern formation|sequence-specific DNA binding|leaf development|maintenance of protein location in nucleus|bundle sheath cell fate specification
Gb_11048	667.7705986	933.4596668	402.0815303	0.430743335	-1.21509962	0.012096327	0.235115116	Down	20.4615	38.37564	31.60629	6.754071	8.561859	6.671843	P08299.1	RecName: Full=Pathogenesis-related protein 1A; Short=PR-1A; Flags: Precursor	GO:0005576,GO:0005773,GO:0006952,GO:0009607	extracellular region|vacuole|defense response|response to biotic stimulus	ko04626,ko04075	Plant-pathogen interaction|Plant hormone signal transduction
Gb_11125	30.85566034	9.413686774	52.29763391	5.555489063	2.473913921	0.002923598	0.090240974	Up	0.2085021	0.1221319	0.1411647	0.2746501	0.4421603	0.6832571	P0C897.1	RecName: Full=Putative UPF0481 protein At3g02645	GO:0016021	integral component of membrane
Gb_11200	17.02247483	29.46202622	4.582923437	0.155553573	-2.684516565	0.03023803	0.410959935	Down	0.1657334	0.4600902	0.8747853	0.07599906	0.01102764	0.04433191
Gb_11232	58.60375984	109.1740206	8.033499095	0.073584348	-3.764457269	1.79E-08	5.73E-06	Down	2.084009	2.118731	3.182273	0.1132019	0.08513523	0.1113489	Q9S9K9.1	RecName: Full=Transcription factor MYB3; AltName: Full=Myb-related protein 3; Short=AtMYB3	GO:0000981,GO:0001135,GO:0003700,GO:0005634,GO:0006351,GO:0006357,GO:0009611,GO:0009651,GO:0009737,GO:0009751,GO:0009800,GO:0009892,GO:0030154,GO:0043565,GO:0044212	RNA polymerase II transcription factor activity, sequence-specific DNA binding|transcription factor activity, RNA polymerase II transcription factor recruiting|DNA binding transcription factor activity|nucleus|transcription, DNA-templated|regulation of transcription from RNA polymerase II promoter|response to wounding|response to salt stress|response to abscisic acid|response to salicylic acid|ci…
Gb_11242	47.55887884	70.24105519	24.87670249	0.354161856	-1.497519255	0.040365176	0.484788675	Down	2.774591	3.971048	5.631001	0.4927784	1.842851	0.0915002
Gb_11280	122.8791283	73.45156773	172.3066889	2.345854475	1.230113519	0.003972961	0.111047827	Up	1.208721	1.588868	1.43222	1.268545	1.892	2.353899	Q93ZT5.1	RecName: Full=EID1-like F-box protein 3	GO:0005634,GO:0006970,GO:0009414,GO:0009651,GO:0009737,GO:0009738,GO:0010029,GO:0010228	nucleus|response to osmotic stress|response to water deprivation|response to salt stress|response to abscisic acid|abscisic acid-activated signaling pathway|regulation of seed germination|vegetative to reproductive phase transition of meristem
Gb_11294	32.77256428	51.97575538	13.56937319	0.261071207	-1.937484741	0.013942815	0.257712423	Down	4.357036	2.73793	5.607079	0.6002444	1.032774	0.1490101
Gb_11304	11.93134923	23.86269846	0	0	#NAME?	0.000329485	0.018068177	Down	0.3385802	0.6919969	0.5151924	2.64E-07	1.46E-25	2.67E-31	P54873.2	RecName: Full=Hydroxymethylglutaryl-CoA synthase; Short=HMG-CoA synthase; AltName: Full=3-hydroxy-3-methylglutaryl coenzyme A synthase; AltName: Full=Protein EMBRYO DEFECTIVE 2778; AltName: Full=Protein FLAKY POLLEN 1	GO:0004421,GO:0005829,GO:0009506,GO:0016126,GO:0019287	hydroxymethylglutaryl-CoA synthase activity|cytosol|plasmodesma|sterol biosynthetic process|isopentenyl diphosphate biosynthetic process, mevalonate pathway	ko00900,ko00280,ko00072,ko00650	Terpenoid backbone biosynthesis|Valine, leucine and isoleucine degradation|Synthesis and degradation of ketone bodies|Butanoate metabolism
Gb_11305	149.6528201	93.89818879	205.4074513	2.187554989	1.129319283	0.003156411	0.095193283	Up	0.4458762	1.146659	1.001924	1.214162	1.101893	0.9159053
Gb_11358	123961.5121	72530.98395	175392.0402	2.418167115	1.27391395	2.49E-10	1.40E-07	Up	1474.982	1791.665	1646.953	2254.649	2181.115	2212.638	A6H5I4.1	RecName: Full=ATP synthase subunit beta, chloroplastic; AltName: Full=ATP synthase F1 sector subunit beta; AltName: Full=F-ATPase subunit beta	GO:0005524,GO:0009535,GO:0015986,GO:0045261,GO:0046933	ATP binding|chloroplast thylakoid membrane|ATP synthesis coupled proton transport|proton-transporting ATP synthase complex, catalytic core F(1)|proton-transporting ATP synthase activity, rotational mechanism	ko00190,ko00195	Oxidative phosphorylation|Photosynthesis
Gb_11360	9083.27505	5942.449502	12224.1006	2.057081107	1.040598678	4.08E-07	8.49E-05	Up	358.539	365.525	370.1109	419.068	415.2139	417.7628	A6H5H5.1	RecName: Full=30S ribosomal protein S4, chloroplastic	GO:0003735,GO:0006412,GO:0009507,GO:0015935,GO:0019843	structural constituent of ribosome|translation|chloroplast|small ribosomal subunit|rRNA binding	ko03010	Ribosome
Gb_11361	360938.7337	180156.6073	541720.8602	3.006944171	1.588298082	3.61E-15	9.44E-12	Up	1559.681	2317	2277.571	3759.934	3457.463	3199.133	Q09G46.1	RecName: Full=Photosystem I P700 chlorophyll a apoprotein A1; AltName: Full=PSI-A; AltName: Full=PsaA	GO:0009522,GO:0009535,GO:0015979,GO:0016021,GO:0016168,GO:0016491,GO:0018298,GO:0046872,GO:0051539	photosystem I|chloroplast thylakoid membrane|photosynthesis|integral component of membrane|chlorophyll binding|oxidoreductase activity|protein-chromophore linkage|metal ion binding|4 iron, 4 sulfur cluster binding	ko00195	Photosynthesis
Gb_11363	213098.4188	129818.7877	296378.05	2.28301354	1.190939416	2.37E-09	1.01E-06	Up	729.342	1103.289	1055.503	1311.064	1254.274	1146.331	B1VKH0.1	RecName: Full=Photosystem II D2 protein; Short=PSII D2 protein; AltName: Full=Photosystem Q(A) protein	GO:0009523,GO:0009535,GO:0009772,GO:0016021,GO:0016168,GO:0018298,GO:0045156,GO:0046872	photosystem II|chloroplast thylakoid membrane|photosynthetic electron transport in photosystem II|integral component of membrane|chlorophyll binding|protein-chromophore linkage|electron transporter, transferring electrons within the cyclic electron transport pathway of photosynthesis activity|metal ion binding	ko00195	Photosynthesis
Gb_11364	4051.553029	2186.944804	5916.161254	2.705217454	1.435744567	1.10E-11	9.31E-09	Up	61.7357	73.83894	74.72874	119.0531	87.82062	112.2259	Q31796.2	RecName: Full=Acetyl-coenzyme A carboxylase carboxyl transferase subunit beta, chloroplastic; Short=ACCase subunit beta; Short=Acetyl-CoA carboxylase carboxyltransferase subunit beta	GO:0003989,GO:0005524,GO:0006633,GO:0009317,GO:0009570,GO:0046872,GO:2001295	acetyl-CoA carboxylase activity|ATP binding|fatty acid biosynthetic process|acetyl-CoA carboxylase complex|chloroplast stroma|metal ion binding|malonyl-CoA biosynthetic process	ko01200,ko00061,ko00620,ko00253,ko00720,ko00640,ko01212	Carbon metabolism|Fatty acid biosynthesis|Pyruvate metabolism|Tetracycline biosynthesis|Carbon fixation pathways in prokaryotes|Propanoate metabolism|Fatty acid metabolism
Gb_11365	127.1456635	58.24799033	196.0433367	3.365666962	1.750892427	3.70E-05	0.003508886	Up	4.118137	3.92092	2.545383	6.909005	4.882138	8.039286
Gb_11366	20823.90136	12702.46399	28945.33872	2.278718424	1.188222665	6.21E-09	2.19E-06	Up	369.8243	328.5818	422.8008	469.9007	522.6739	420.1738
Gb_11367	31470.1424	18955.3656	43984.9192	2.320446892	1.214402679	1.95E-09	8.53E-07	Up	532.9376	631.5907	644.1271	781.3871	775.6698	786.9345	P0CC52.1	RecName: Full=NAD(P)H-quinone oxidoreductase subunit 2 A, chloroplastic; AltName: Full=NAD(P)H dehydrogenase, subunit 2 A; AltName: Full=NADH-plastoquinone oxidoreductase subunit 2 A	GO:0008137,GO:0009535,GO:0016021,GO:0042773,GO:0048038	NADH dehydrogenase (ubiquinone) activity|chloroplast thylakoid membrane|integral component of membrane|ATP synthesis coupled electron transport|quinone binding	ko00190	Oxidative phosphorylation
Gb_11401	34.32149682	54.3570683	14.28592533	0.262816332	-1.927873162	0.013177372	0.249133203	Down	0.4518581	0.3688241	0.4698527	0.08313696	0.01988358	0.08381648	P17801.2	RecName: Full=Putative receptor protein kinase ZmPK1; Flags: Precursor	GO:0004674,GO:0005524,GO:0016021,GO:0048544	protein serine/threonine kinase activity|ATP binding|integral component of membrane|recognition of pollen
Gb_11419	27.81978802	42.71230845	12.92726759	0.302659071	-1.724234505	0.038374076	0.471545869	Down	1.687495	0.7474411	1.488325	0.07575982	0.247916	0.2969873	P10978.1	RecName: Full=Retrovirus-related Pol polyprotein from transposon TNT 1-94; Includes: RecName: Full=Protease; Includes: RecName: Full=Reverse transcriptase; Includes: RecName: Full=Endonuclease	GO:0003676,GO:0003964,GO:0004190,GO:0004519,GO:0008270,GO:0015074	nucleic acid binding|RNA-directed DNA polymerase activity|aspartic-type endopeptidase activity|endonuclease activity|zinc ion binding|DNA integration	ko03008	Ribosome biogenesis in eukaryotes
Gb_11451	141.6764607	227.3810535	55.97186786	0.246158891	-2.022338248	1.05E-06	0.000188257	Down	4.457456	4.928019	6.265558	0.4971536	0.5865484	1.054149	Q9M0B9.1	RecName: Full=Transcription factor IBH1-like 1; Short=AtIBL1; AltName: Full=BHLH transcription factor eta; Short=bHLH eta; AltName: Full=Basic helix-loop-helix protein 159; Short=AtbHLH159; Short=bHLH 159; AltName: Full=bHLH transcription factor bHLH159	GO:0003677,GO:0003700,GO:0005634,GO:0006351,GO:0009740,GO:0009742,GO:0040008,GO:0046983	DNA binding|DNA binding transcription factor activity|nucleus|transcription, DNA-templated|gibberellic acid mediated signaling pathway|brassinosteroid mediated signaling pathway|regulation of growth|protein dimerization activity
Gb_11453	20.45977926	8.257688002	32.66187053	3.955328721	1.9837976	0.04433815	0.510327235	Up	0.0011301	0.05851653	0.4230881	0.351638	0.191963	0.5278113
Gb_11468	94.27498727	150.4948028	38.05517179	0.252867017	-1.983549227	0.000838285	0.03741562	Down	0.825424	1.353609	1.837516	0.2098348	0.131303	0.2282189	Q40392.1	RecName: Full=TMV resistance protein N	GO:0005524,GO:0005737,GO:0007165,GO:0009626,GO:0043531	ATP binding|cytoplasm|signal transduction|plant-type hypersensitive response|ADP binding
Gb_11520	113.8572737	224.4362215	3.278325907	0.014606938	-6.097202436	0.004543239	0.12111562	Down	0.4287089	2.339232	6.147032	0.06007179	0.01048663	0.007645161	Q50EK4.1	RecName: Full=Cytochrome P450 750A1; AltName: Full=Cytochrome P450 CYPC	GO:0004497,GO:0005506,GO:0016021,GO:0016705,GO:0020037	monooxygenase activity|iron ion binding|integral component of membrane|oxidoreductase activity, acting on paired donors, with incorporation or reduction of molecular oxygen|heme binding
Gb_11586	53.90384915	29.82989304	77.97780527	2.614082631	1.386304745	0.021287587	0.33714645	Up	0.8006386	0.8350699	1.913274	2.11526	1.089219	2.039988
Gb_11641	50.79108341	76.46089181	25.12127501	0.328550641	-1.605812339	0.012402151	0.239479029	Down	1.519666	1.433895	1.333187	0.3881799	0.05372747	0.3546154	P04323.1	RecName: Full=Retrovirus-related Pol polyprotein from transposon 17.6; Includes: RecName: Full=Protease; Includes: RecName: Full=Reverse transcriptase; Includes: RecName: Full=Endonuclease	GO:0003676,GO:0003964,GO:0004190,GO:0004519,GO:0015074	nucleic acid binding|RNA-directed DNA polymerase activity|aspartic-type endopeptidase activity|endonuclease activity|DNA integration
Gb_11650	1209.20579	1710.787242	707.6243371	0.413624979	-1.273604782	7.04E-08	1.83E-05	Down	30.18157	28.34956	34.23528	8.62322	7.028145	5.719266	Q9FXA4.1	RecName: Full=U-box domain-containing protein 26; AltName: Full=Plant U-box protein 26; AltName: Full=RING-type E3 ubiquitin transferase PUB26	GO:0004842	ubiquitin-protein transferase activity
Gb_11683	17.52475509	29.44897888	5.600531305	0.190177436	-2.394582008	0.030654495	0.414242693	Down	1.583825	2.075432	0.8465933	0.0641439	0.4067157	0.000547203	Q9SR79.1	RecName: Full=Probable inactive purple acid phosphatase 16; Flags: Precursor	GO:0003993,GO:0005576,GO:0016020,GO:0046872	acid phosphatase activity|extracellular region|membrane|metal ion binding
Gb_11706	6.583707718	13.16741544	0	0	#NAME?	0.01357407	0.253887953	Down	0.1590173	0.2723035	0.03761085	1.33E-10	9.83E-29	2.50E-08
Gb_11757	351.3194548	588.0888423	114.5500673	0.194783609	-2.360055812	0.002914649	0.090141823	Down	8.11704	16.83735	22.52485	3.658695	0.7371349	0.9500761	Q9SCU0.1	RecName: Full=Short-chain dehydrogenase reductase 2a; Short=AtSDR2a	GO:0016491	oxidoreductase activity
Gb_11830	5.377132105	0	10.75426421	Inf	Inf	0.016278668	0.286559273	Up	7.33E-60	3.33E-50	1.79E-55	0.03215114	0.09403637	0.05825908	Q2QLY5.1	RecName: Full=5-methyltetrahydropteroyltriglutamate--homocysteine methyltransferase 1; AltName: Full=Cobalamin-independent methionine synthase 1	GO:0003871,GO:0005576,GO:0005829,GO:0008270,GO:0008705,GO:0050667	5-methyltetrahydropteroyltriglutamate-homocysteine S-methyltransferase activity|extracellular region|cytosol|zinc ion binding|methionine synthase activity|homocysteine metabolic process	ko01230,ko00270,ko00450	Biosynthesis of amino acids|Cysteine and methionine metabolism|Selenocompound metabolism
Gb_11847	804.4034029	526.8133965	1081.993409	2.053845662	1.038327773	0.000170128	0.011254233	Up	2.002756	3.761889	3.655197	4.390504	3.602376	2.98571
Gb_11848	53.67977941	27.36426275	79.99529606	2.923349216	1.54762218	0.047582759	0.527958332	Up	1.085211	4.003533	2.332284	6.218475	4.919447	1.478428
Gb_11856	52.53095446	96.82779926	8.234109652	0.085038695	-3.555736739	0.01375915	0.255822483	Down	0.3189446	2.573896	3.612268	0.226122	0.09206865	1.96E-07	Q9LUM4.2	RecName: Full=Ethylene-responsive transcription factor RAP2-2; Short=AtRAP2.2; AltName: Full=Protein RELATED TO APETALA2 2	GO:0001666,GO:0003677,GO:0003700,GO:0005634,GO:0006351,GO:0009873,GO:0010468	response to hypoxia|DNA binding|DNA binding transcription factor activity|nucleus|transcription, DNA-templated|ethylene-activated signaling pathway|regulation of gene expression
Gb_11927	143.3076001	272.5232466	14.09195369	0.05170918	-4.273435755	1.54E-05	0.001765981	Down	10.10058	10.45044	23.63338	0.7940598	0.3686459	0.1168458	Q91VC0.1	RecName: Full=dCTP pyrophosphatase 1; AltName: Full=Deoxycytidine-triphosphatase 1; Short=dCTPase 1; AltName: Full=RS21-C6	GO:0000287,GO:0005634,GO:0005739,GO:0005829,GO:0006253,GO:0009143,GO:0016462,GO:0032556,GO:0042262,GO:0042802,GO:0047429,GO:0047840,GO:0051289	magnesium ion binding|nucleus|mitochondrion|cytosol|dCTP catabolic process|nucleoside triphosphate catabolic process|pyrophosphatase activity|pyrimidine deoxyribonucleotide binding|DNA protection|identical protein binding|nucleoside-triphosphate diphosphatase activity|dCTP diphosphatase activity|protein homotetramerization	ko00240	Pyrimidine metabolism
Gb_11943	12058.24536	7184.453337	16932.03737	2.356760714	1.236805286	4.08E-09	1.55E-06	Up	89.82544	152.2334	110.104	150.6444	153.9945	164.295	A6H5G7.1	RecName: Full=Photosystem II CP43 reaction center protein; AltName: Full=PSII 43 kDa protein; AltName: Full=Protein CP-43; Flags: Precursor	GO:0009523,GO:0009535,GO:0009772,GO:0016021,GO:0016168,GO:0018298,GO:0045156,GO:0046872	photosystem II|chloroplast thylakoid membrane|photosynthetic electron transport in photosystem II|integral component of membrane|chlorophyll binding|protein-chromophore linkage|electron transporter, transferring electrons within the cyclic electron transport pathway of photosynthesis activity|metal ion binding	ko00195	Photosynthesis
Gb_11944	588476.0723	289322.488	887629.6566	3.067959435	1.617279407	1.02E-15	3.45E-12	Up	2305.401	3631.303	3395.095	6045.985	5235.368	4881.656	A6H5H1.1	RecName: Full=Photosystem I P700 chlorophyll a apoprotein A2; AltName: Full=PSI-B; AltName: Full=PsaB	GO:0009522,GO:0009535,GO:0015979,GO:0016021,GO:0016168,GO:0016491,GO:0018298,GO:0046872,GO:0051539	photosystem I|chloroplast thylakoid membrane|photosynthesis|integral component of membrane|chlorophyll binding|oxidoreductase activity|protein-chromophore linkage|metal ion binding|4 iron, 4 sulfur cluster binding	ko00195	Photosynthesis
Gb_11949	309.9170012	465.3366167	154.4973858	0.332012097	-1.590692288	2.76E-06	0.000427187	Down	6.040716	5.702069	4.843585	0.7936716	1.715259	0.5140565	Q9CAL3.1	RecName: Full=Cysteine-rich receptor-like protein kinase 2; Short=Cysteine-rich RLK2; Flags: Precursor
Gb_12012	825.3271779	474.6297636	1176.024592	2.477772534	1.30904375	9.74E-07	0.000176921	Up	11.10386	13.30671	15.56257	15.10885	20.44165	19.44044	Q9SM50.1	RecName: Full=Transcription factor HY5; AltName: Full=LeHY5; AltName: Full=tHY5	GO:0000977,GO:0003700,GO:0005634,GO:0006351,GO:0006355,GO:0009585	RNA polymerase II regulatory region sequence-specific DNA binding|DNA binding transcription factor activity|nucleus|transcription, DNA-templated|regulation of transcription, DNA-templated|red, far-red light phototransduction	ko04712	Circadian rhythm - plant
Gb_12049	725.0823205	437.0686008	1013.09604	2.317933702	1.212839303	0.000149001	0.010134032	Up	1.332786	4.966803	3.908215	5.108	4.297646	4.219992
Gb_12050	98.66325677	150.4952822	46.83123137	0.311180727	-1.684175384	0.045443189	0.516009996	Down	0.5149592	1.183364	1.837198	0.250363	0.3146208	0.05127832	C0LGP4.1	RecName: Full=Probable LRR receptor-like serine/threonine-protein kinase At3g47570; Flags: Precursor
Gb_12091	145.1508127	92.18378674	198.1178386	2.149161426	1.103773849	0.008504943	0.184390631	Up	0.8077519	0.7216217	1.05291	1.186525	1.263893	0.6268752	Q9SCW1.1	RecName: Full=Beta-galactosidase 1; Short=Lactase 1; Flags: Precursor	GO:0004565,GO:0005618,GO:0005773,GO:0005975,GO:0009505,GO:0009506,GO:0030246,GO:0048046	beta-galactosidase activity|cell wall|vacuole|carbohydrate metabolic process|plant-type cell wall|plasmodesma|carbohydrate binding|apoplast
Gb_12131	181.1783958	317.5310894	44.82570228	0.141169491	-2.824499762	0.003148274	0.095120261	Down	7.710955	12.21834	23.88688	2.11709	1.156817	0.2244771	Q6DFQ5.1	RecName: Full=Transmembrane protein 97	GO:0005764,GO:0005783,GO:0005791,GO:0005886,GO:0016021,GO:0030867,GO:0031965,GO:0042632	lysosome|endoplasmic reticulum|rough endoplasmic reticulum|plasma membrane|integral component of membrane|rough endoplasmic reticulum membrane|nuclear membrane|cholesterol homeostasis
Gb_12165	22.17024336	6.225143696	38.11534303	6.122805334	2.614192815	0.005960546	0.145300453	Up	0	0.6129804	0.3260112	1.25224	1.562868	0.6722957	O65695.1	RecName: Full=Auxin-responsive protein SAUR50; AltName: Full=Protein SMALL AUXIN UP RNA 50	GO:0009734,GO:0040008	auxin-activated signaling pathway|regulation of growth	ko04075	Plant hormone signal transduction
Gb_12175	22.48098306	8.314208939	36.64775719	4.40784655	2.140074	0.027833552	0.393139905	Up	0.1634724	0.06354585	0.1299909	0.1024292	0.389579	0.3250998	Q94KB7.2	RecName: Full=MLO-like protein 6; Short=AtMlo6	GO:0005516,GO:0005886,GO:0009817,GO:0016021	calmodulin binding|plasma membrane|defense response to fungus, incompatible interaction|integral component of membrane
Gb_12178	91.85544753	131.5181729	52.1927222	0.396847987	-1.333341606	0.00696766	0.162779033	Down	4.800208	5.721523	7.994711	2.176765	1.399017	0.5876372
Gb_12202	199.2940489	282.0523768	116.5357211	0.413170498	-1.27519085	0.004358857	0.117464851	Down	6.964168	5.070261	3.827742	0.5964318	1.981404	0.978309	Q9ZVP8.2	RecName: Full=NAC domain-containing protein 35; Short=ANAC035; AltName: Full=Protein LONG VEGETATIVE PHASE 1; Short=AtLOV1	GO:0003677,GO:0003700,GO:0005634,GO:0006351,GO:0009908	DNA binding|DNA binding transcription factor activity|nucleus|transcription, DNA-templated|flower development
Gb_12203	1220.467641	1811.61507	629.3202124	0.347380756	-1.52541026	0.003036549	0.092621028	Down	58.0647	27.11117	29.63437	3.364105	9.651936	8.316571	Q9ZVP8.2	RecName: Full=NAC domain-containing protein 35; Short=ANAC035; AltName: Full=Protein LONG VEGETATIVE PHASE 1; Short=AtLOV1	GO:0003677,GO:0003700,GO:0005634,GO:0006351,GO:0009908	DNA binding|DNA binding transcription factor activity|nucleus|transcription, DNA-templated|flower development
Gb_12264	22.7962954	42.64418987	2.948400922	0.069139569	-3.854344573	0.000291913	0.016646999	Down	0.6587242	0.3707023	0.3220555	0.02502401	0.03116054	0	Q8S3D2.1	RecName: Full=Transcription factor bHLH87; AltName: Full=Basic helix-loop-helix protein 87; Short=AtbHLH87; Short=bHLH 87; AltName: Full=Transcription factor EN 121; AltName: Full=bHLH transcription factor bHLH087	GO:0003677,GO:0003700,GO:0005634,GO:0006351,GO:0006355,GO:0046983	DNA binding|DNA binding transcription factor activity|nucleus|transcription, DNA-templated|regulation of transcription, DNA-templated|protein dimerization activity
Gb_12274	683.5758381	1012.912665	354.2390113	0.349723153	-1.515714782	4.56E-09	1.68E-06	Down	18.78978	21.05147	24.91626	3.731941	3.863114	4.991843	Q9M1Y1.1	RecName: Full=F-box/kelch-repeat protein SKIP20; AltName: Full=SKP1-interacting partner 20	GO:0005634,GO:0005829,GO:0016567,GO:0080037,GO:2000762	nucleus|cytosol|protein ubiquitination|negative regulation of cytokinin-activated signaling pathway|regulation of phenylpropanoid metabolic process
Gb_12302	90.36310541	124.5993194	56.12689141	0.450459053	-1.150532125	0.017908575	0.303757856	Down	4.641958	5.57276	4.793909	1.120619	0.8026249	1.886973
Gb_12321	599.8967746	971.5747699	228.2187794	0.234895745	-2.089907515	4.18E-06	0.000608064	Down	16.74756	16.99027	24.1966	5.352482	1.674825	0.7373744	P25083.1	RecName: Full=ADP,ATP carrier protein, mitochondrial; AltName: Full=ADP/ATP translocase; AltName: Full=Adenine nucleotide translocator; Short=ANT; Flags: Precursor	GO:0005743,GO:0016021,GO:0022857	mitochondrial inner membrane|integral component of membrane|transmembrane transporter activity	ko04020,ko04022	Calcium signaling pathway|cGMP-PKG signaling pathway
Gb_12351	514.3338844	321.6898503	706.9779184	2.197700418	1.135994737	2.72E-05	0.002738396	Up	2.490546	3.028384	2.468209	2.893673	3.476401	3.426021	Q1KPV0.1	RecName: Full=Probable transmembrane GTPase FZO-like, chloroplastic; Flags: Precursor	GO:0005525,GO:0009507,GO:0009535,GO:0009706,GO:0009707,GO:0010027,GO:0010228,GO:0016021,GO:0016787,GO:0031969,GO:0034051,GO:1902478	GTP binding|chloroplast|chloroplast thylakoid membrane|chloroplast inner membrane|chloroplast outer membrane|thylakoid membrane organization|vegetative to reproductive phase transition of meristem|integral component of membrane|hydrolase activity|chloroplast membrane|negative regulation of plant-type hypersensitive response|negative regulation of defense response to bacterium, incompatible intera…
Gb_12403	85.06281736	117.6136137	52.51202104	0.446479106	-1.163335434	0.017924644	0.303757856	Down	8.318012	3.782992	8.473346	1.718173	1.070061	2.210077
Gb_12424	45.84532754	65.69750516	25.99314991	0.395648965	-1.337707112	0.044668451	0.511878948	Down	1.522216	1.136417	2.396698	0.5323517	0.5543001	0.02547863
Gb_12427	302.1653569	425.5320012	178.7987126	0.420176889	-1.250931282	6.05E-05	0.005126675	Down	6.67542	4.581539	4.531823	1.257739	1.283746	1.102694	Q9S745.1	RecName: Full=Lipase-like PAD4; AltName: Full=Protein ENHANCED DISEASE SUSCEPTIBILITY 9; AltName: Full=Protein PHYTOALEXIN DEFICIENT 4; Short=AtPAD4	GO:0001666,GO:0002213,GO:0005634,GO:0005737,GO:0009617,GO:0009625,GO:0009626,GO:0009627,GO:0009751,GO:0009816,GO:0009862,GO:0009873,GO:0010105,GO:0010150,GO:0010225,GO:0010310,GO:0010618,GO:0010942,GO:0016042,GO:0016298,GO:0016740,GO:0031348,GO:0051707,GO:0071327,GO:0080142,GO:0080151,GO:1900367,GO:1900426,GO:1901183,GO:2000022,GO:2000031	response to hypoxia|defense response to insect|nucleus|cytoplasm|response to bacterium|response to insect|plant-type hypersensitive response|systemic acquired resistance|response to salicylic acid|defense response to bacterium, incompatible interaction|systemic acquired resistance, salicylic acid mediated signaling pathway|ethylene-activated signaling pathway|negative regulation of ethylene-activ…
Gb_12482	621.7645278	1166.763377	76.76567843	0.065793699	-3.925906765	0.032046839	0.422954378	Down	31.71713	4.92572	6.742947	0.2804092	0.4301748	0.7837163	Q9SGA8.1	RecName: Full=UDP-glycosyltransferase 83A1	GO:0008152,GO:0043231,GO:0080043,GO:0080044	metabolic process|intracellular membrane-bounded organelle|quercetin 3-O-glucosyltransferase activity|quercetin 7-O-glucosyltransferase activity
Gb_12495	258.0707411	115.3542128	400.7872694	3.474405135	1.79676599	4.11E-08	1.19E-05	Up	0.8658661	1.974255	1.917624	3.381378	3.305186	2.714352	K4PW38.1	RecName: Full=Protein RICE SALT SENSITIVE 3	GO:0005634,GO:0005737,GO:0006351,GO:0006355	nucleus|cytoplasm|transcription, DNA-templated|regulation of transcription, DNA-templated
Gb_12515	472.5405594	744.394089	200.6870297	0.269597828	-1.89111922	6.72E-08	1.76E-05	Down	26.82333	34.49403	32.3492	4.314051	6.938825	2.814596	Q84TH6.1	RecName: Full=Dirigent protein 23; Short=AtDIR23; Flags: Precursor	GO:0016853,GO:0048046	isomerase activity|apoplast
Gb_12564	58.4570251	85.1033496	31.81070059	0.373789055	-1.41970377	0.016266056	0.286497772	Down	0.6692248	0.6013068	0.6090109	0.1295615	0.1456542	0.1152365	Q8R151.3	RecName: Full=NFX1-type zinc finger-containing protein 1	GO:0003700,GO:0005634,GO:0008270	DNA binding transcription factor activity|nucleus|zinc ion binding
Gb_12629	1234.704376	812.7740803	1656.634672	2.03824742	1.027329189	0.003585818	0.103750984	Up	12.9087	18.81448	19.30801	15.09918	23.93198	18.95242	Q7XC57.1	RecName: Full=Transcription factor MYBS3; AltName: Full=Myb-related protein S3; Short=OsMYBS3	GO:0003677,GO:0003700,GO:0005634,GO:0006351,GO:0009723,GO:0009739,GO:0009744,GO:0045892,GO:0046872	DNA binding|DNA binding transcription factor activity|nucleus|transcription, DNA-templated|response to ethylene|response to gibberellin|response to sucrose|negative regulation of transcription, DNA-templated|metal ion binding
Gb_12665	65.88685878	94.34870909	37.42500847	0.396666884	-1.334000136	0.021542119	0.339126491	Down	0.9465798	0.3836382	0.4337139	0.1644452	0.1091703	0.1050596	Q9LF24.1	RecName: Full=Protein LONGIFOLIA 1; AltName: Full=Protein TON1 RECRUITING MOTIF 2	GO:0005634,GO:0005829,GO:0051513	nucleus|cytosol|regulation of monopolar cell growth
Gb_12777	31.2711753	46.92929818	15.61305242	0.332693073	-1.587736267	0.043062543	0.502236333	Down	2.128376	2.059727	1.226882	0.04435112	0.5231061	0.4221693
Gb_12833	12.43316034	24.46510928	0.401211397	0.01639933	-5.930219329	0.008878418	0.190298526	Down	0.327917	0.08075021	0.7644308	0.01169404	3.09E-32	4.24E-40	E1U332.1	RecName: Full=Isoflavone reductase-like protein; AltName: Full=Pollen allergen Ole e 12.01; AltName: Allergen=Ole e 12.01	GO:0005737,GO:0016491	cytoplasm|oxidoreductase activity
Gb_12834	167.2876096	283.4740429	51.10117624	0.180267568	-2.471788232	3.19E-07	6.88E-05	Down	3.219941	4.019026	5.441813	0.7567349	0.2852841	0.2523322	Q50EK4.1	RecName: Full=Cytochrome P450 750A1; AltName: Full=Cytochrome P450 CYPC	GO:0004497,GO:0005506,GO:0016021,GO:0016705,GO:0020037	monooxygenase activity|iron ion binding|integral component of membrane|oxidoreductase activity, acting on paired donors, with incorporation or reduction of molecular oxygen|heme binding
Gb_12865	119.6878814	77.76181189	161.6139509	2.078320283	1.055418	0.013339545	0.251141509	Up	1.305247	1.48313	1.815164	1.772809	2.143563	1.415023	Q7X8B5.2	RecName: Full=Calcium-transporting ATPase 5, plasma membrane-type; Short=OsACA5; AltName: Full=Ca(2+)-ATPase isoform 5; AltName: Full=OsACA6	GO:0005388,GO:0005516,GO:0005524,GO:0005886,GO:0005887,GO:0009409,GO:0009414,GO:0043231,GO:0046872	calcium-transporting ATPase activity|calmodulin binding|ATP binding|plasma membrane|integral component of plasma membrane|response to cold|response to water deprivation|intracellular membrane-bounded organelle|metal ion binding
Gb_12886	71.07079483	104.8570205	37.28456915	0.355575325	-1.491772882	0.005987906	0.145727675	Down	2.373765	2.190823	2.930258	0.525402	0.7488486	0.1981601	Q9FG13.1	RecName: Full=Probable carboxylesterase 15; AltName: Full=AtCXE15	GO:0009056,GO:0016787,GO:0052689	catabolic process|hydrolase activity|carboxylic ester hydrolase activity
Gb_12904	275.0920079	508.9851262	41.19888963	0.080943209	-3.626946138	0.000650338	0.030775481	Down	5.238531	8.26857	16.84264	0.793764	0.3398234	0.2699675	Q9C942.1	RecName: Full=Caffeoylshikimate esterase; AltName: Full=Lysophospholipase 2; Short=LysoPL2	GO:0003846,GO:0004622,GO:0005783,GO:0005794,GO:0005886,GO:0006629,GO:0006979,GO:0009506,GO:0009809,GO:0010043,GO:0016787,GO:0042542,GO:0046686,GO:0090430	2-acylglycerol O-acyltransferase activity|lysophospholipase activity|endoplasmic reticulum|Golgi apparatus|plasma membrane|lipid metabolic process|response to oxidative stress|plasmodesma|lignin biosynthetic process|response to zinc ion|hydrolase activity|response to hydrogen peroxide|response to cadmium ion|caffeoyl-CoA: alcohol caffeoyl transferase activity
Gb_12921	1621.535947	2170.751192	1072.320702	0.493986002	-1.017457935	0.000381871	0.020303131	Down	34.17171	41.416	46.91701	13.6107	12.51715	7.781607	Q9C942.1	RecName: Full=Caffeoylshikimate esterase; AltName: Full=Lysophospholipase 2; Short=LysoPL2	GO:0003846,GO:0004622,GO:0005783,GO:0005794,GO:0005886,GO:0006629,GO:0006979,GO:0009506,GO:0009809,GO:0010043,GO:0016787,GO:0042542,GO:0046686,GO:0090430	2-acylglycerol O-acyltransferase activity|lysophospholipase activity|endoplasmic reticulum|Golgi apparatus|plasma membrane|lipid metabolic process|response to oxidative stress|plasmodesma|lignin biosynthetic process|response to zinc ion|hydrolase activity|response to hydrogen peroxide|response to cadmium ion|caffeoyl-CoA: alcohol caffeoyl transferase activity
Gb_12993	1846.927865	2561.467092	1132.388638	0.44208596	-1.177601179	0.004141501	0.113753709	Down	43.18594	49.88601	75.46574	19.10434	12.20969	10.53706	P32289.1	RecName: Full=Glutamine synthetase nodule isozyme; Short=GS; AltName: Full=Glutamate--ammonia ligase	GO:0004356,GO:0005524,GO:0005737,GO:0006542,GO:0009399	glutamate-ammonia ligase activity|ATP binding|cytoplasm|glutamine biosynthetic process|nitrogen fixation	ko00910,ko00630,ko04727,ko02020,ko01230,ko00250,ko00220,ko04724	Nitrogen metabolism|Glyoxylate and dicarboxylate metabolism|GABAergic synapse|Two-component system|Biosynthesis of amino acids|Alanine, aspartate and glutamate metabolism|Arginine biosynthesis|Glutamatergic synapse
Gb_13078	208.6817713	329.0032459	88.3602966	0.26856968	-1.896631651	0.009889402	0.204706719	Down	7.332239	3.0827	2.781303	0.2568107	1.068265	0.5590301	A2CIR5.1	RecName: Full=Ankyrin repeat-containing protein NPR4; Short=OsNPR4	GO:0005886,GO:0016021	plasma membrane|integral component of membrane
Gb_13090	87.44135769	139.5435235	35.33919186	0.253248528	-1.981374214	7.52E-05	0.006077002	Down	3.619828	2.121916	2.197329	0.3157082	0.5265551	0.25433	Q9LT79.1	RecName: Full=U-box domain-containing protein 25; AltName: Full=Plant U-box protein 25; AltName: Full=RING-type E3 ubiquitin transferase PUB25	GO:0004842,GO:0010200	ubiquitin-protein transferase activity|response to chitin
Gb_13109	12389.43031	7157.130738	17621.72989	2.462122118	1.299902319	2.67E-09	1.08E-06	Up	205.1726	212.157	258.7435	359.8369	322.4715	245.9175
Gb_13151	254.2638414	386.3710246	122.1566581	0.316164128	-1.661254406	4.83E-07	9.54E-05	Down	14.58651	11.04937	13.99332	1.412454	3.673277	1.729833
Gb_13156	162.310364	226.5250814	98.09564654	0.433045409	-1.207409781	0.00143205	0.055144453	Down	3.635409	2.231723	2.790119	0.5529109	1.08167	0.4028604	O48786.1	RecName: Full=Cytochrome P450 734A1; AltName: Full=Protein PHYB ACTIVATION-TAGGED SUPPRESSOR 1	GO:0005506,GO:0008395,GO:0009741,GO:0010268,GO:0016021,GO:0016131,GO:0016705,GO:0020037,GO:0040008	iron ion binding|steroid hydroxylase activity|response to brassinosteroid|brassinosteroid homeostasis|integral component of membrane|brassinosteroid metabolic process|oxidoreductase activity, acting on paired donors, with incorporation or reduction of molecular oxygen|heme binding|regulation of growth
Gb_13157	60.82499905	92.5330471	29.11695101	0.31466543	-1.668109408	0.00395429	0.110642666	Down	1.76865	1.395313	1.113403	0.1547158	0.1418971	0.4488633	O48786.1	RecName: Full=Cytochrome P450 734A1; AltName: Full=Protein PHYB ACTIVATION-TAGGED SUPPRESSOR 1	GO:0005506,GO:0008395,GO:0009741,GO:0010268,GO:0016021,GO:0016131,GO:0016705,GO:0020037,GO:0040008	iron ion binding|steroid hydroxylase activity|response to brassinosteroid|brassinosteroid homeostasis|integral component of membrane|brassinosteroid metabolic process|oxidoreductase activity, acting on paired donors, with incorporation or reduction of molecular oxygen|heme binding|regulation of growth
Gb_13332	33.78907268	50.5958382	16.98230716	0.335646325	-1.574986248	0.036375375	0.45752206	Down	1.771902	1.79271	1.259937	0.01024918	0.3861346	0.4926697
Gb_13338	110.1462711	158.9689729	61.32356936	0.385758103	-1.374231635	0.005212522	0.13297155	Down	2.407401	0.8681227	1.826438	0.3890274	0.2817659	0.3959514	Q9LMP1.1	RecName: Full=Wall-associated receptor kinase 2; Flags: Precursor
Gb_13351	752.0006693	1006.732079	497.2692591	0.493943989	-1.017580639	4.16E-05	0.003752215	Down	17.85264	12.34585	11.76388	3.353388	4.034988	3.967548	Q9LMN7.1	RecName: Full=Wall-associated receptor kinase 5; Flags: Precursor
Gb_13368	4009.219647	2403.774923	5614.66437	2.335769591	1.223897969	1.97E-05	0.002108123	Up	42.96276	81.6922	75.08164	111.4647	78.40617	75.69163	Q07473.1	RecName: Full=Chlorophyll a-b binding protein CP29.1, chloroplastic; AltName: Full=LHCB4.1; AltName: Full=LHCII protein 4.1; Flags: Precursor	GO:0009507,GO:0009522,GO:0009523,GO:0009534,GO:0009535,GO:0009579,GO:0009637,GO:0009768,GO:0009941,GO:0010114,GO:0010218,GO:0010287,GO:0016020,GO:0016021,GO:0016168,GO:0018298,GO:0019904,GO:0031409,GO:0046872	chloroplast|photosystem I|photosystem II|chloroplast thylakoid|chloroplast thylakoid membrane|thylakoid|response to blue light|photosynthesis, light harvesting in photosystem I|chloroplast envelope|response to red light|response to far red light|plastoglobule|membrane|integral component of membrane|chlorophyll binding|protein-chromophore linkage|protein domain specific binding|pigment binding|met…	ko00196	Photosynthesis - antenna proteins
Gb_13406	561.9682823	322.8047955	801.1317691	2.481783977	1.311377544	3.45E-05	0.003298678	Up	5.026336	5.873764	5.216814	7.192333	9.158399	5.95033	Q6VAA9.1	RecName: Full=UDP-glycosyltransferase 73E1	GO:0008152,GO:0016758	metabolic process|transferase activity, transferring hexosyl groups
Gb_13425	11.19423358	1.275318882	21.11314828	16.55519147	4.049211791	0.007060012	0.164082627	Up	7.40E-32	2.76E-20	0.1375029	0.848179	0.2339541	0.2704885	P0CT42.1	RecName: Full=Transposon Tf2-7 polyprotein; AltName: Full=Retrotransposable element Tf2 155 kDa protein	GO:0003677,GO:0003723,GO:0003887,GO:0003964,GO:0004190,GO:0004519,GO:0006310,GO:0015074,GO:0046872	DNA binding|RNA binding|DNA-directed DNA polymerase activity|RNA-directed DNA polymerase activity|aspartic-type endopeptidase activity|endonuclease activity|DNA recombination|DNA integration|metal ion binding
Gb_13482	4.97194319	0	9.94388638	Inf	Inf	0.022922469	0.351176256	Up	0	0	0	0.02855574	0.08051269	0.162288	Q8GSM7.1	RecName: Full=Shikimate O-hydroxycinnamoyltransferase; AltName: Full=Hydroxycinnamoyl transferase; AltName: Full=Hydroxycinnamoyl-Coenzyme A shikimate/quinate hydroxycinnamoyltransferase	GO:0047172	shikimate O-hydroxycinnamoyltransferase activity	ko00940,ko00945,ko00941	Phenylpropanoid biosynthesis|Stilbenoid, diarylheptanoid and gingerol biosynthesis|Flavonoid biosynthesis
Gb_13559	1021.216267	1701.147152	341.2853824	0.200620729	-2.317457413	0.010961892	0.220656354	Down	12.05836	33.52833	46.27523	5.840624	3.308281	1.427228	Q9SCU0.1	RecName: Full=Short-chain dehydrogenase reductase 2a; Short=AtSDR2a	GO:0016491	oxidoreductase activity
Gb_13574	7.144079279	14.28815856	0	0	#NAME?	0.018867667	0.312717782	Down	0.4231802	0.1748016	5.17E-10	3.30E-28	8.64E-25	1.27E-27	Q0JEU6.2	RecName: Full=G-type lectin S-receptor-like serine/threonine-protein kinase LECRK3; Short=OsLecRK3; AltName: Full=OsRLCK135; Flags: Precursor	GO:0004674,GO:0005524,GO:0005886,GO:0006468,GO:0006952,GO:0016021,GO:0030246	protein serine/threonine kinase activity|ATP binding|plasma membrane|protein phosphorylation|defense response|integral component of membrane|carbohydrate binding
Gb_13719	220.6192527	298.5580605	142.6804449	0.477898485	-1.0652239	0.002843552	0.088905553	Down	2.064707	2.554278	3.20321	0.6668921	0.9249316	0.4843521	Q75HC2.2	RecName: Full=Protein argonaute 7; Short=OsAGO7; AltName: Full=Protein SHOOT ORGANIZATION 2; AltName: Full=Protein SHOOTLESS 4	GO:0003676,GO:0005737,GO:0010050,GO:0010267,GO:0010492,GO:0010599,GO:0016246,GO:0040034,GO:0060145	nucleic acid binding|cytoplasm|vegetative phase change|production of ta-siRNAs involved in RNA interference|maintenance of shoot apical meristem identity|production of lsiRNA involved in RNA interference|RNA interference|regulation of development, heterochronic|viral gene silencing in virus induced gene silencing
Gb_13815	34.13268903	2.459578558	65.80579951	26.75490859	4.741731695	0.001665718	0.061216583	Up	0.05211104	0.01012661	0.01784595	0.08571724	0.580924	0.4061329	F4HVY0.1	RecName: Full=Protein ECERIFERUM 1	GO:0005506,GO:0005789,GO:0006629,GO:0008610,GO:0009414,GO:0010025,GO:0016021,GO:0016491,GO:0042742,GO:0043447,GO:0050832	iron ion binding|endoplasmic reticulum membrane|lipid metabolic process|lipid biosynthetic process|response to water deprivation|wax biosynthetic process|integral component of membrane|oxidoreductase activity|defense response to bacterium|alkane biosynthetic process|defense response to fungus	ko00073	Cutin, suberine and wax biosynthesis
Gb_13868	205.3892985	337.8614872	72.91710981	0.215819537	-2.212102623	0.008758157	0.188105808	Down	6.623099	17.1695	21.43087	3.499663	1.174752	0.973616	Q9FI19.1	RecName: Full=Probable calcium-binding protein CML43; AltName: Full=Calmodulin-like protein 43	GO:0005509,GO:0046686	calcium ion binding|response to cadmium ion	ko04626	Plant-pathogen interaction
Gb_13884	4.714894403	0	9.429788805	Inf	Inf	0.025883242	0.375659693	Up	0	0	0	0.6577282	0	0.2240666	F4KHI3.1	RecName: Full=Protein VARIATION IN COMPOUND TRIGGERED ROOT growth response	GO:0005524,GO:0005634,GO:0005829,GO:0006952,GO:0007165,GO:0010082,GO:0043531	ATP binding|nucleus|cytosol|defense response|signal transduction|regulation of root meristem growth|ADP binding
Gb_13901	20.83827968	6.755805084	34.92075427	5.168999672	2.369885111	0.015816848	0.279843018	Up	0.07905803	0.1108903	0.102529	0.3792509	0.3016961	0.1878978	Q9LPR8.1	RecName: Full=Scarecrow-like protein 3; Short=AtSCL3; AltName: Full=GRAS family protein 5; Short=AtGRAS-5	GO:0000989,GO:0003700,GO:0005634,GO:0006351,GO:0006355,GO:0009739,GO:0043565	transcription factor activity, transcription factor binding|DNA binding transcription factor activity|nucleus|transcription, DNA-templated|regulation of transcription, DNA-templated|response to gibberellin|sequence-specific DNA binding
Gb_13947	407.2045257	268.0091358	546.3999157	2.038736157	1.027675081	0.000327859	0.018068177	Up	4.132517	3.378157	3.315422	4.497327	4.052971	3.67492	O64411.1	RecName: Full=Polyamine oxidase; Flags: Precursor	GO:0052893,GO:0052896,GO:0052897,GO:0052898,GO:0052900	N1-acetylspermine:oxygen oxidoreductase (propane-1,3-diamine-forming) activity|spermidine oxidase (propane-1,3-diamine-forming) activity|N8-acetylspermidine:oxygen oxidoreductase (propane-1,3-diamine-forming) activity|N1-acetylspermidine:oxygen oxidoreductase (propane-1,3-diamine-forming) activity|spermine oxidase (propane-1,3-diamine-forming) activity	ko00330,ko00410	Arginine and proline metabolism|beta-Alanine metabolism
Gb_13994	51.77554041	73.58876198	29.96231884	0.407158893	-1.296336183	0.040301613	0.484637302	Down	0.9633515	1.556188	1.967629	0.4049387	0.3136996	0.3026407
Gb_14022	189.6885649	256.1329737	123.2441561	0.48117255	-1.055373753	0.011449261	0.227571323	Down	2.848643	2.879218	4.359904	0.9247135	0.4441923	1.337622	Q9LRB5.1	RecName: Full=Lysine histidine transporter 2; Short=AtLHT2; AltName: Full=Amino acid transporter-like protein 2	GO:0005886,GO:0006865,GO:0015293,GO:0016021	plasma membrane|amino acid transport|symporter activity|integral component of membrane
Gb_14029	167.4690627	85.05987601	249.8782494	2.937674743	1.554674671	0.005220207	0.13297155	Up	1.332789	1.538612	3.00278	1.908215	3.526667	4.096835	Q9ZWQ9.1	RecName: Full=Flavonol synthase/flavanone 3-hydroxylase; AltName: Full=CitFLS; Short=FLS	GO:0005737,GO:0031418,GO:0045431,GO:0045486,GO:0046872	cytoplasm|L-ascorbic acid binding|flavonol synthase activity|naringenin 3-dioxygenase activity|metal ion binding	ko00941	Flavonoid biosynthesis
Gb_14030	470.5367008	266.0700478	675.0033538	2.536938522	1.343088559	0.00394866	0.110583589	Up	3.909322	5.816956	8.543577	5.965361	8.545066	11.26026	Q9ZWQ9.1	RecName: Full=Flavonol synthase/flavanone 3-hydroxylase; AltName: Full=CitFLS; Short=FLS	GO:0005737,GO:0031418,GO:0045431,GO:0045486,GO:0046872	cytoplasm|L-ascorbic acid binding|flavonol synthase activity|naringenin 3-dioxygenase activity|metal ion binding	ko00941	Flavonoid biosynthesis
Gb_14136	94.76279952	45.85540834	143.6701907	3.133113321	1.647596951	0.000877083	0.038707465	Up	0.2082892	1.024411	0.8904755	0.8853048	1.527075	1.391874	Q6NQ99.1	RecName: Full=Protein POLAR LOCALIZATION DURING ASYMMETRIC DIVISION AND REDISTRIBUTION	GO:0005737,GO:0005938,GO:0008356,GO:0071944	cytoplasm|cell cortex|asymmetric cell division|cell periphery
Gb_14155	8.75837217	1.602118026	15.91462631	9.933491823	3.312300943	0.045190985	0.515423276	Up	0	0.07285508	0.07567344	0.1494109	0.4837971	0.2739041	Q9SHD3.1	RecName: Full=Cyclin-U2-1; Short=CycU2;1; AltName: Full=Cyclin-P3.1; Short=CycP3;1	GO:0000079,GO:0007049,GO:0019901,GO:0051301	regulation of cyclin-dependent protein serine/threonine kinase activity|cell cycle|protein kinase binding|cell division
Gb_14228	39.94209468	17.32017123	62.56401813	3.612205521	1.852879979	0.045747507	0.517264544	Up	0.3933253	0.7108292	0.3819341	1.108371	0.3301816	1.631326	Q6NPR7.1	RecName: Full=Probable methyltransferase PMT24	GO:0000139,GO:0005737,GO:0005768,GO:0005794,GO:0005802,GO:0008757,GO:0016021,GO:0032259	Golgi membrane|cytoplasm|endosome|Golgi apparatus|trans-Golgi network|S-adenosylmethionine-dependent methyltransferase activity|integral component of membrane|methylation
Gb_14263	246.2862992	147.0789237	345.4936748	2.349035919	1.232068774	0.037138387	0.463632258	Up	0.3277522	3.401643	2.76878	2.945383	1.882726	4.03793	P92983.2	RecName: Full=Proline dehydrogenase 1, mitochondrial; AltName: Full=Osmotic stress-induced proline dehydrogenase; AltName: Full=Proline oxidase; AltName: Full=Protein EARLY RESPONSIVE TO DEHYDRATION 5; Flags: Precursor	GO:0004657,GO:0005739,GO:0006979,GO:0009414,GO:0010133,GO:0042742,GO:0071949	proline dehydrogenase activity|mitochondrion|response to oxidative stress|response to water deprivation|proline catabolic process to glutamate|defense response to bacterium|FAD binding	ko00330	Arginine and proline metabolism
Gb_14279	975.4792216	505.3097622	1445.648681	2.860915797	1.516477037	1.70E-09	7.54E-07	Up	4.896444	12.32307	11.78059	18.52486	14.44582	14.39493	Q949X0.2	RecName: Full=Palmitoyl-monogalactosyldiacylglycerol delta-7 desaturase, chloroplastic; AltName: Full=Acyl-lipid desaturase 3; AltName: Full=Fatty acid desaturase 5; Short=FAD5; AltName: Full=Fatty acid desaturase B; Short=FADB; AltName: Full=Monogalactosyldiacylglycerol-specific palmitic acid desaturase; Flags: Precursor	GO:0005789,GO:0006636,GO:0009579,GO:0010205,GO:0016021,GO:0016717,GO:0031408,GO:0031969	endoplasmic reticulum membrane|unsaturated fatty acid biosynthetic process|thylakoid|photoinhibition|integral component of membrane|oxidoreductase activity, acting on paired donors, with oxidation of a pair of donors resulting in the reduction of molecular oxygen to two molecules of water|oxylipin biosynthetic process|chloroplast membrane
Gb_14312	651.4137402	1000.523791	302.3036893	0.302145428	-1.726684982	6.23E-11	4.08E-08	Down	18.02603	15.63023	18.67322	3.718533	2.757591	2.325732	Q84W40.2	RecName: Full=RING-H2 finger protein ATL11; AltName: Full=RING-type E3 ubiquitin transferase ATL11; Flags: Precursor	GO:0016021,GO:0043161,GO:0046872,GO:0061630	integral component of membrane|proteasome-mediated ubiquitin-dependent protein catabolic process|metal ion binding|ubiquitin protein ligase activity
Gb_14321	42.23477229	63.17487539	21.29466919	0.337074969	-1.568858596	0.023167182	0.35367998	Down	1.696032	2.38974	3.826293	0.4148103	0.5098373	0.5613149
Gb_14335	1071.45378	615.6420138	1527.265545	2.480768874	1.31078733	3.32E-08	9.84E-06	Up	13.65875	17.77732	16.73496	21.36688	25.33708	20.12287
Gb_14500	4.840898512	9.681797024	0	0	#NAME?	0.044045829	0.508265899	Down	0.327643	0.0576532	0.1902045	2.88E-55	0.000894496	1.34E-06
Gb_14501	42.71151805	68.72321319	16.69982291	0.243001195	-2.040964688	0.025223646	0.370017465	Down	0.5070685	1.791632	1.505163	0.2794692	0.1246099	0.1314782
Gb_14514	59.43604264	110.3297823	8.542303029	0.077425178	-3.691053395	0.018393455	0.308903874	Down	0.6321999	1.121129	3.363407	0.05235645	0.1085289	0.0544061
Gb_14516	316.5381287	155.4463012	477.6299561	3.072636355	1.619477035	0.000450342	0.023046638	Up	3.88059	6.162328	3.937048	8.454551	5.265105	10.62906	P36208.1	RecName: Full=Light-independent protochlorophyllide reductase subunit B; Short=DPOR subunit B; Short=LI-POR subunit B	GO:0005524,GO:0009507,GO:0016730,GO:0019685,GO:0036068,GO:0046872,GO:0051539	ATP binding|chloroplast|oxidoreductase activity, acting on iron-sulfur proteins as donors|photosynthesis, dark reaction|light-independent chlorophyll biosynthetic process|metal ion binding|4 iron, 4 sulfur cluster binding	ko00860	Porphyrin and chlorophyll metabolism
Gb_14525	2855.285788	1764.864268	3945.707307	2.235700149	1.160726707	1.55E-05	0.001775621	Up	36.95546	62.01947	58.05355	58.55069	74.89714	63.79054
Gb_14536	240.5267625	157.4631798	323.5903452	2.055022296	1.039154046	0.001906782	0.067188301	Up	5.312484	4.682557	5.220441	5.432245	5.084654	6.800854	Q9CA93.1	RecName: Full=Mitochondrial arginine transporter BAC2; AltName: Full=Mitochondrial basic amino acid carrier 2; Short=AtMBAC2	GO:0000064,GO:0005290,GO:0005739,GO:0005743,GO:0006561,GO:0006839,GO:0006844,GO:0006972,GO:0015181,GO:0015189,GO:0016021,GO:0043091	L-ornithine transmembrane transporter activity|L-histidine transmembrane transporter activity|mitochondrion|mitochondrial inner membrane|proline biosynthetic process|mitochondrial transport|acyl carnitine transport|hyperosmotic response|arginine transmembrane transporter activity|L-lysine transmembrane transporter activity|integral component of membrane|L-arginine import
Gb_14581	16.47406863	32.94813725	0	0	#NAME?	0.002232995	0.075027478	Down	0.07449317	0.4330892	0.9574308	1.51E-21	4.59E-19	8.31E-10	D1MI46.1	RecName: Full=Geraniol 8-hydroxylase; AltName: Full=Cytochrome P450 76B10; AltName: Full=Geraniol 10-hydroxylase; Short=SmG10H	GO:0005506,GO:0005789,GO:0016021,GO:0016099,GO:0016709,GO:0020037,GO:0102811	iron ion binding|endoplasmic reticulum membrane|integral component of membrane|monoterpenoid biosynthetic process|oxidoreductase activity, acting on paired donors, with incorporation or reduction of molecular oxygen, NAD(P)H as one donor, and incorporation of one atom of oxygen|heme binding|geraniol 10-hydroxylase activity
Gb_14635	18.73998615	34.13433751	3.3456348	0.098013761	-3.350871873	0.003211227	0.096465737	Down	2.456323	1.247581	0.6661183	0.1171182	0.04326066	0.08203419	Q9FUQ6.1	RecName: Full=Mannan endo-1,4-beta-mannosidase 3; AltName: Full=Beta-mannanase 3; AltName: Full=Endo-beta-1,4-mannanase 3; AltName: Full=LeMAN3; Flags: Precursor	GO:0005576,GO:0016985,GO:0046355	extracellular region|mannan endo-1,4-beta-mannosidase activity|mannan catabolic process	ko00051	Fructose and mannose metabolism
Gb_14655	79.3320019	37.61294797	121.0510558	3.218334705	1.686314373	0.000960902	0.041569212	Up	0.2946812	0.5060195	0.4067728	0.6909611	0.8241583	0.6779153	Q32PZ3.1	RecName: Full=Protein unc-45 homolog A; Short=Unc-45A; AltName: Full=Smooth muscle cell-associated protein 1; Short=SMAP-1	GO:0005794,GO:0005829,GO:0007517,GO:0016607,GO:0030154,GO:0045296,GO:0048471,GO:0051879,GO:0061077	Golgi apparatus|cytosol|muscle organ development|nuclear speck|cell differentiation|cadherin binding|perinuclear region of cytoplasm|Hsp90 protein binding|chaperone-mediated protein folding
Gb_14714	94.05374531	133.1661704	54.94132023	0.412577159	-1.277264142	0.034948056	0.446419529	Down	3.3033	3.406161	1.675453	0.7412444	1.020286	0.1726477
Gb_14756	86.06564321	164.5986362	7.532650198	0.045763746	-4.449651037	0.000469067	0.02362024	Down	0.4644856	1.945756	2.368316	0.06146781	0.0446932	0.02442408	Q0DXZ1.1	RecName: Full=Cellulose synthase-like protein E2; AltName: Full=OsCslE2	GO:0000139,GO:0005794,GO:0005886,GO:0009833,GO:0016021,GO:0016759,GO:0016760,GO:0030244,GO:0071555	Golgi membrane|Golgi apparatus|plasma membrane|plant-type primary cell wall biogenesis|integral component of membrane|cellulose synthase activity|cellulose synthase (UDP-forming) activity|cellulose biosynthetic process|cell wall organization
Gb_14777	52.83113814	91.61060623	14.05167005	0.153384751	-2.704773031	0.000899516	0.039530915	Down	3.775301	3.304056	1.264636	0.4714499	0.116769	0.1447064	Q8LC69.2	RecName: Full=RING-H2 finger protein ATL8; AltName: Full=RING-type E3 ubiquitin transferase ATL8	GO:0016021,GO:0043161,GO:0046872,GO:0061630	integral component of membrane|proteasome-mediated ubiquitin-dependent protein catabolic process|metal ion binding|ubiquitin protein ligase activity
Gb_14779	90.13367944	126.6717469	53.59561196	0.423106283	-1.240907987	0.009530798	0.199518148	Down	5.641924	2.956152	2.765754	0.7689261	0.7458893	1.116976	Q6NQG7.1	RecName: Full=RING-H2 finger protein ATL78; AltName: Full=RING-type E3 ubiquitin transferase ATL78	GO:0016021,GO:0043161,GO:0046872,GO:0061630	integral component of membrane|proteasome-mediated ubiquitin-dependent protein catabolic process|metal ion binding|ubiquitin protein ligase activity
Gb_14816	332.6229132	174.6117649	490.6340614	2.809856837	1.490496626	0.028466996	0.397682501	Up	0.952307	6.342684	3.517787	6.766296	7.964649	2.95541	Q8VYZ2.1	RecName: Full=Purple acid phosphatase 8; Flags: Precursor	GO:0003993,GO:0005576,GO:0016311,GO:0046872	acid phosphatase activity|extracellular region|dephosphorylation|metal ion binding
Gb_14847	11.89409506	2.805701541	20.98248857	7.478517679	2.902752341	0.049083475	0.536265979	Up	0	0	0.6631994	0.5507225	0.4507344	1.704152
Gb_14923	234.6631954	325.1685708	144.1578201	0.443332576	-1.17353872	0.002077373	0.071417088	Down	8.060698	4.967149	10.06986	2.112614	2.167101	1.339169	Q9SB64.1	RecName: Full=Protein NBR1 homolog; Short=AtNBR1; AltName: Full=At4g24690	GO:0005737,GO:0005773,GO:0008270,GO:0015031,GO:0016236,GO:0043130,GO:0051258	cytoplasm|vacuole|zinc ion binding|protein transport|macroautophagy|ubiquitin binding|protein polymerization
Gb_14924	314.6831771	444.1813639	185.1849903	0.416913012	-1.262181695	0.010979391	0.220867115	Down	5.963405	3.786967	2.844775	0.4985324	1.552863	0.7821356	Q8RWZ5.1	RecName: Full=G-type lectin S-receptor-like serine/threonine-protein kinase SD2-5; AltName: Full=S-domain-2 (SD2) receptor kinase 5; Short=SD2-5; Flags: Precursor
Gb_14980	156.7443331	274.7776024	38.71106368	0.140881438	-2.827446558	0.036283779	0.457061376	Down	0.8248137	7.325319	5.533338	0.7915579	0.1995844	0.1612998	P0DKI6.1	RecName: Full=Probable receptor-like protein kinase At1g33260			ko04620,ko04722,ko04064	Toll-like receptor signaling pathway|Neurotrophin signaling pathway|NF-kappa B signaling pathway
Gb_14981	90.74976818	166.7021554	14.79738095	0.088765385	-3.493859004	0.004487458	0.120004173	Down	0.6394058	2.667482	1.718889	0.09278056	0.08050807	0.08467974	P0DKI6.1	RecName: Full=Probable receptor-like protein kinase At1g33260			ko04620,ko04722,ko04064	Toll-like receptor signaling pathway|Neurotrophin signaling pathway|NF-kappa B signaling pathway
Gb_14982	203.9817813	349.654348	58.30921453	0.166762447	-2.584133652	0.007169293	0.165642309	Down	1.442149	3.183896	5.213902	0.6083841	0.2773969	0.05482639	P0DKI6.1	RecName: Full=Probable receptor-like protein kinase At1g33260			ko04620,ko04722,ko04064	Toll-like receptor signaling pathway|Neurotrophin signaling pathway|NF-kappa B signaling pathway
Gb_14983	155.4493966	262.8687226	48.03007066	0.182715046	-2.452332657	2.43E-09	1.02E-06	Down	2.329813	2.382878	2.866694	0.3214718	0.1893582	0.2697773	P0DKI6.1	RecName: Full=Probable receptor-like protein kinase At1g33260			ko04620,ko04722,ko04064	Toll-like receptor signaling pathway|Neurotrophin signaling pathway|NF-kappa B signaling pathway
Gb_14986	10.26075393	20.52150787	0	0	#NAME?	0.001050659	0.044445325	Down	0.2029483	0.3502403	0.1133499	1.25E-10	2.62E-38	1.68E-46	P0DKI6.1	RecName: Full=Probable receptor-like protein kinase At1g33260			ko04620,ko04722,ko04064	Toll-like receptor signaling pathway|Neurotrophin signaling pathway|NF-kappa B signaling pathway
Gb_15004	70.1157096	95.27958207	44.95183713	0.471788773	-1.083787007	0.043591017	0.505430605	Down	1.110667	0.7948735	1.482667	0.294764	0.4187808	0.1628541	P27484.1	RecName: Full=Glycine-rich protein 2	GO:0003677,GO:0003723,GO:0006355,GO:0008270	DNA binding|RNA binding|regulation of transcription, DNA-templated|zinc ion binding
Gb_15022	7.150917703	0	14.30183541	Inf	Inf	0.003577724	0.10370778	Up	1.31E-10	7.35E-47	3.50E-51	0.3700861	0.39206	0.07029932	Q9FJL3.1	RecName: Full=Peptidyl-prolyl cis-trans isomerase FKBP65; Short=PPIase FKBP65; AltName: Full=70 kDa peptidyl-prolyl isomerase; AltName: Full=FK506-binding protein 65; Short=AtFKBP65; AltName: Full=Immunophilin FKBP65; AltName: Full=Peptidyl-prolyl isomerase ROF2; AltName: Full=Protein ROTAMASE FKBP 2; AltName: Full=Rotamase	GO:0003755,GO:0005516,GO:0005528,GO:0005634,GO:0005773,GO:0061077,GO:0070370	peptidyl-prolyl cis-trans isomerase activity|calmodulin binding|FK506 binding|nucleus|vacuole|chaperone-mediated protein folding|cellular heat acclimation	ko04915	Estrogen signaling pathway
Gb_15033	38497.97591	23542.70223	53453.2496	2.270480639	1.182997735	1.90E-05	0.002073101	Up	649.855	1001.482	1000.329	1420.947	1086.009	898.1214	Q4FG73.1	RecName: Full=30S ribosomal protein S3, chloroplastic	GO:0003735,GO:0006412,GO:0009507,GO:0015935,GO:0019843	structural constituent of ribosome|translation|chloroplast|small ribosomal subunit|rRNA binding	ko03010	Ribosome
Gb_15063	19.02018254	32.11918966	5.921175413	0.184350087	-2.439479996	0.022048457	0.343158154	Down	1.032519	0.6711159	1.594605	0.1068699	0.03159526	0.1891877
Gb_15134	369.5307087	541.3800794	197.681338	0.365143354	-1.453465123	0.000206675	0.012809475	Down	7.193383	10.89674	11.71099	2.344936	1.841837	1.944106	Q06548.1	RecName: Full=Probable serine/threonine-protein kinase PBL9; AltName: Full=PBS1-like protein 9; AltName: Full=Protein kinase 1A
Gb_15194	39.28908107	18.81915473	59.75900741	3.175435255	1.666954355	0.017259702	0.296692359	Up	0.3089526	0.5699019	0.5026044	0.8456823	0.7667314	0.8775474
Gb_15195	81.4740858	49.68523469	113.2629369	2.279609579	1.18878676	0.01637894	0.287513436	Up	1.39214	2.592512	2.250635	2.644924	2.609086	2.825
Gb_15241	11.10433588	0	22.20867175	Inf	Inf	0.001376182	0.053717257	Up	2.94E-32	2.11E-32	4.98E-06	0.24654	0.2565063	5.70E-07	Q9CAT6.1	RecName: Full=Organic cation/carnitine transporter 1; Short=AtOCT1	GO:0005524,GO:0005886,GO:0008514,GO:0009705,GO:0010150,GO:0015226,GO:0015839,GO:0016021	ATP binding|plasma membrane|organic anion transmembrane transporter activity|plant-type vacuole membrane|leaf senescence|carnitine transmembrane transporter activity|cadaverine transport|integral component of membrane
Gb_15256	147.7574131	257.4932992	38.02152706	0.147660258	-2.759646508	1.05E-10	6.46E-08	Down	4.951464	5.266302	6.049043	0.6981204	0.3326277	0.3156356	Q84UI5.1	RecName: Full=Mitogen-activated protein kinase 1; Short=MAP kinase 1; AltName: Full=MAP kinase 6; AltName: Full=OsMAPK6; AltName: Full=OsSIPK	GO:0004707,GO:0005524,GO:0005634,GO:0005737,GO:0005802,GO:0009524,GO:0009555,GO:0009574,GO:0009620,GO:0009651,GO:0009723,GO:0009737,GO:0009864,GO:0010120,GO:0010150,GO:0010183,GO:0010224,GO:0010229,GO:0010468,GO:0042542,GO:0048364,GO:0048481,GO:0050826,GO:0051301,GO:0080136	MAP kinase activity|ATP binding|nucleus|cytoplasm|trans-Golgi network|phragmoplast|pollen development|preprophase band|response to fungus|response to salt stress|response to ethylene|response to abscisic acid|induced systemic resistance, jasmonic acid mediated signaling pathway|camalexin biosynthetic process|leaf senescence|pollen tube guidance|response to UV-B|inflorescence development|regulatio…	ko04075	Plant hormone signal transduction
Gb_15280	145.4113356	95.06817792	195.7544933	2.059095878	1.042011008	0.021744069	0.340769144	Up	1.721291	7.053312	3.983393	4.362356	4.714421	6.054389
Gb_15294	45.09601079	25.83631416	64.35570742	2.490901257	1.316667832	0.045920722	0.518685376	Up	1.621213	0.7921065	1.38641	2.226826	1.063018	1.879417	O23299.1	RecName: Full=Enoyl-CoA delta isomerase 2, peroxisomal; AltName: Full=Delta(3),Delta(2)-enoyl CoA isomerase 2; Short=AtECI2; AltName: Full=Indole-3-butyric acid response 10	GO:0004165,GO:0005777,GO:0006635,GO:0009062,GO:0048767,GO:0080024,GO:0080026	dodecenoyl-CoA delta-isomerase activity|peroxisome|fatty acid beta-oxidation|fatty acid catabolic process|root hair elongation|indolebutyric acid metabolic process|response to indolebutyric acid
Gb_15305	51.42094717	12.61574167	90.22615267	7.151870658	2.838320646	1.02E-05	0.001289475	Up	0.01771973	0.1212489	0.06059547	0.2812145	0.2587276	0.2746271	O81016.1	RecName: Full=ABC transporter G family member 32; Short=ABC transporter ABCG.32; Short=AtABCG32; AltName: Full=Pleiotropic drug resistance protein 4; AltName: Full=Protein PERMEABLE CUTICLE 1	GO:0005524,GO:0005886,GO:0006855,GO:0016021,GO:0042335,GO:0042626	ATP binding|plasma membrane|drug transmembrane transport|integral component of membrane|cuticle development|ATPase activity, coupled to transmembrane movement of substances
Gb_15327	17.47599413	6.12466888	28.82731938	4.706755573	2.234732934	0.039631185	0.479099426	Up	0.1725031	0.1102599	0.1161408	0.3457341	0.3444503	0.3476001
Gb_15365	403.6530679	240.7566389	566.5494969	2.353204046	1.234626422	1.31E-05	0.001576257	Up	2.754723	4.429768	3.702171	5.360465	4.48651	4.639201
Gb_15440	34.56750987	51.34895422	17.78606551	0.346376392	-1.52958749	0.045006732	0.514255101	Down	0.5282196	0.5535045	0.5732884	0.1164324	0.1479331	0.05481632	Q40392.1	RecName: Full=TMV resistance protein N	GO:0005524,GO:0005737,GO:0007165,GO:0009626,GO:0043531	ATP binding|cytoplasm|signal transduction|plant-type hypersensitive response|ADP binding
Gb_15442	55.87604576	96.8280381	14.92405341	0.154129462	-2.697785435	0.014090675	0.259592186	Down	0.3203356	1.445369	1.636651	0.1832242	0.06015199	0.05618268	Q9LTS4.1	RecName: Full=Putative transcription factor bHLH041; AltName: Full=Basic helix-loop-helix protein 41; Short=AtbHLH41; Short=bHLH 41; AltName: Full=Transcription factor EN 51; AltName: Full=bHLH transcription factor bHLH041	GO:0003677,GO:0003700,GO:0005634,GO:0006351,GO:0006355,GO:0010200,GO:0046983	DNA binding|DNA binding transcription factor activity|nucleus|transcription, DNA-templated|regulation of transcription, DNA-templated|response to chitin|protein dimerization activity
Gb_15459	10.26116788	0.255063776	20.26727198	79.45962484	6.312150077	0.001079945	0.045185112	Up	2.90E-12	2.33E-13	0.07665245	0.9902804	1.345446	0.1962338	P59259.2	RecName: Full=Histone H4	GO:0000786,GO:0000788,GO:0003677,GO:0005730,GO:0005773,GO:0005774,GO:0005829,GO:0005886,GO:0006334,GO:0009414,GO:0009506,GO:0009507,GO:0009579,GO:0042393,GO:0046982	nucleosome|nuclear nucleosome|DNA binding|nucleolus|vacuole|vacuolar membrane|cytosol|plasma membrane|nucleosome assembly|response to water deprivation|plasmodesma|chloroplast|thylakoid|histone binding|protein heterodimerization activity
Gb_15482	568.6902168	855.6249241	281.7555096	0.329297922	-1.602534687	2.53E-09	1.04E-06	Down	11.00999	8.903842	10.13776	1.891391	1.90454	1.668891	P33543.1	RecName: Full=Putative kinase-like protein TMKL1; Flags: Precursor	GO:0004672,GO:0005524,GO:0005886,GO:0009506,GO:0016021	protein kinase activity|ATP binding|plasma membrane|plasmodesma|integral component of membrane
Gb_15489	24.84550662	44.57358646	5.11742678	0.114808504	-3.122698587	0.001226239	0.04926757	Down	1.118071	1.179492	1.786949	0.06217968	0.0104672	0.2012644
Gb_15504	5630.867029	1846.593083	9415.140976	5.098654958	2.35011671	4.44E-21	1.39E-16	Up	36.93366	46.3827	60.74122	160.5782	107.9452	143.741	O47039.1	RecName: Full=Acetyl-coenzyme A carboxylase carboxyl transferase subunit beta, chloroplastic; Short=ACCase subunit beta; Short=Acetyl-CoA carboxylase carboxyltransferase subunit beta	GO:0003989,GO:0005524,GO:0006633,GO:0009317,GO:0009570,GO:0046872,GO:2001295	acetyl-CoA carboxylase activity|ATP binding|fatty acid biosynthetic process|acetyl-CoA carboxylase complex|chloroplast stroma|metal ion binding|malonyl-CoA biosynthetic process	ko01200,ko00061,ko00620,ko00253,ko00720,ko00640,ko01212	Carbon metabolism|Fatty acid biosynthesis|Pyruvate metabolism|Tetracycline biosynthesis|Carbon fixation pathways in prokaryotes|Propanoate metabolism|Fatty acid metabolism
Gb_15590	216.3256033	296.7712295	135.8799771	0.457861018	-1.127018356	0.001180375	0.048241978	Down	6.897593	3.959986	5.036639	1.737008	1.210022	1.070024	Q43594.2	RecName: Full=Tubulin beta-1 chain; AltName: Full=Beta-1-tubulin	GO:0003924,GO:0005200,GO:0005525,GO:0005737,GO:0005874,GO:0007017	GTPase activity|structural constituent of cytoskeleton|GTP binding|cytoplasm|microtubule|microtubule-based process	ko04540,ko04145	Gap junction|Phagosome
Gb_15652	10.70338198	21.40676396	0	0	#NAME?	0.002240655	0.075139654	Down	3.575366	0.3436433	1.775788	3.87E-31	8.10E-16	1.23E-23
Gb_15687	288.1186337	484.470379	91.76688837	0.189416923	-2.400362866	0.005521398	0.138683755	Down	1.584526	4.720514	4.667524	0.7140087	0.2899591	0.2029637	Q9SGP2.1	RecName: Full=Receptor-like protein kinase HSL1; AltName: Full=Protein HAESA-LIKE1; Flags: Precursor
Gb_15699	19.11448632	33.3121467	4.916825941	0.147598592	-2.760249138	0.011639163	0.229554437	Down	0.4719647	0.2042379	0.3414415	0.06332825	0.007089838	0.01708156	O81086.1	RecName: Full=Alpha-bisabolene synthase; AltName: Full=(E)-alpha-bisabolene synthase; AltName: Full=AgfEabis	GO:0000287,GO:0005737,GO:0008152,GO:0010333,GO:0052681	magnesium ion binding|cytoplasm|metabolic process|terpene synthase activity|alpha-bisabolene synthase activity	ko00904	Diterpenoid biosynthesis
Gb_15744	16.69566157	28.36955633	5.021766799	0.177012525	-2.49807665	0.030199096	0.41078615	Down	0.5955441	0.4250743	0.404514	0.07370715	0.04416332	0.01856557	O65451.1	RecName: Full=Probable F-box protein At4g22030
Gb_15745	16.69566157	28.36955633	5.021766799	0.177012525	-2.49807665	0.030199096	0.41078615	Down	0.5955441	0.4250743	0.404514	0.07370715	0.04416332	0.01856557	O65451.1	RecName: Full=Probable F-box protein At4g22030
Gb_15746	16.69566157	28.36955633	5.021766799	0.177012525	-2.49807665	0.030199096	0.41078615	Down	0.5955441	0.4250743	0.404514	0.07370715	0.04416332	0.01856557	O65451.1	RecName: Full=Probable F-box protein At4g22030
Gb_15766	101.7545541	136.4286581	67.08045006	0.49168885	-1.024182455	0.025446347	0.371377209	Down	0.6403851	0.3652837	0.4866909	0.1587255	0.1083245	0.1364756	P0CB23.1	RecName: Full=Uncharacterized protein At4g38062
Gb_15809	18.75065238	31.01197156	6.489333203	0.20925252	-2.256683097	0.033068822	0.432413037	Down	0.5409489	1.060899	1.452366	0.02342842	0.000751622	0.3266469	Q7LHG5.2	RecName: Full=Transposon Ty3-I Gag-Pol polyprotein; AltName: Full=Gag3-Pol3; AltName: Full=Transposon Ty3-2 TYA-TYB polyprotein; Contains: RecName: Full=Capsid protein; Short=CA; AltName: Full=p24; Contains: RecName: Full=Spacer peptide p3; Contains: RecName: Full=Nucleocapsid protein p11; Short=NC; Contains: RecName: Full=Ty3 protease; Short=PR; AltName: Full=p16; Contains: RecName: Full=Spacer …	GO:0000943,GO:0003677,GO:0003723,GO:0003887,GO:0003964,GO:0004190,GO:0004523,GO:0004540,GO:0005524,GO:0005634,GO:0005737,GO:0006310,GO:0008233,GO:0008270,GO:0015074,GO:0032197	retrotransposon nucleocapsid|DNA binding|RNA binding|DNA-directed DNA polymerase activity|RNA-directed DNA polymerase activity|aspartic-type endopeptidase activity|RNA-DNA hybrid ribonuclease activity|ribonuclease activity|ATP binding|nucleus|cytoplasm|DNA recombination|peptidase activity|zinc ion binding|DNA integration|transposition, RNA-mediated
Gb_15861	2603.733166	1334.282829	3873.183503	2.902820465	1.537455346	0.015808333	0.279843018	Up	41.65692	62.86172	58.3082	139.3501	84.54516	45.34119	P93735.1	RecName: Full=Early light-induced protein 1, chloroplastic; Flags: Precursor	GO:0009409,GO:0009522,GO:0009523,GO:0009535,GO:0010030,GO:0010117,GO:0010380,GO:0015979,GO:0016021,GO:0034605,GO:0055085,GO:0071483,GO:0071486,GO:0071490,GO:0071491,GO:0071492,GO:0080167	response to cold|photosystem I|photosystem II|chloroplast thylakoid membrane|positive regulation of seed germination|photoprotection|regulation of chlorophyll biosynthetic process|photosynthesis|integral component of membrane|cellular response to heat|transmembrane transport|cellular response to blue light|cellular response to high light intensity|cellular response to far red light|cellular respo…
Gb_15866	256.6814557	347.5073861	165.8555252	0.477271943	-1.067116568	0.001050948	0.044445325	Down	2.886282	2.000378	2.015117	0.5957555	0.5681748	0.6476446	Q9C793.1	RecName: Full=Protein argonaute 7; AltName: Full=Protein ZIPPY	GO:0003723,GO:0005737,GO:0006351,GO:0006355,GO:0010050,GO:0010267,GO:0010492,GO:0010599,GO:0030529,GO:0035195,GO:0040034,GO:0051607,GO:0060145	RNA binding|cytoplasm|transcription, DNA-templated|regulation of transcription, DNA-templated|vegetative phase change|production of ta-siRNAs involved in RNA interference|maintenance of shoot apical meristem identity|production of lsiRNA involved in RNA interference|intracellular ribonucleoprotein complex|gene silencing by miRNA|regulation of development, heterochronic|defense response to virus|v…
Gb_15894	279.8507449	378.1398941	181.5615957	0.480143985	-1.05846099	0.000872581	0.038562907	Down	5.057612	3.983724	4.12272	1.148251	1.121434	1.220031	Q9FG33.1	RecName: Full=Probable L-type lectin-domain containing receptor kinase S.5; Short=LecRK-S.5; Flags: Precursor
Gb_15923	9.891554197	19.34691671	0.436191683	0.022545798	-5.470997593	0.004896511	0.127713402	Down	0.3453737	0.3309861	0.203058	1.95E-07	0.01290842	0.000895464	Q9M2U3.1	RecName: Full=Protein ALP1-like	GO:0004518,GO:0005634,GO:0046872	nuclease activity|nucleus|metal ion binding
Gb_15958	237.8107358	155.5847186	320.0367529	2.056993487	1.040537226	0.001827166	0.065390917	Up	1.768644	2.143196	1.605048	1.845868	2.654585	1.820458	D1MI46.1	RecName: Full=Geraniol 8-hydroxylase; AltName: Full=Cytochrome P450 76B10; AltName: Full=Geraniol 10-hydroxylase; Short=SmG10H	GO:0005506,GO:0005789,GO:0016021,GO:0016099,GO:0016709,GO:0020037,GO:0102811	iron ion binding|endoplasmic reticulum membrane|integral component of membrane|monoterpenoid biosynthetic process|oxidoreductase activity, acting on paired donors, with incorporation or reduction of molecular oxygen, NAD(P)H as one donor, and incorporation of one atom of oxygen|heme binding|geraniol 10-hydroxylase activity
Gb_15970	60.75486459	100.8677626	20.64196659	0.204643843	-2.288812832	0.000725834	0.033589317	Down	2.638035	3.26111	1.52362	0.3538683	0.08889403	0.4289582
Gb_15982	54.73495673	83.90052394	25.56938953	0.304758401	-1.714262103	0.041845509	0.493111881	Down	2.035774	0.5991518	0.8083477	0.1508977	0.1072366	0.297718	Q9M345.1	RecName: Full=L-type lectin-domain containing receptor kinase IV.2; Short=Arabidopsis thaliana lectin-receptor kinase a4; Short=AthlecRK-a4; Short=LecRK-IV.2; AltName: Full=Protein SMALL, GLUED-TOGETHER, AND COLLAPSED POLLEN; Flags: Precursor
Gb_15983	269.2580879	399.124425	139.3917507	0.34924385	-1.517693386	4.23E-06	0.000612936	Down	7.086022	6.353326	6.960927	1.81479	0.8837378	1.297371	Q9SZD5.1	RecName: Full=L-type lectin-domain containing receptor kinase V.9; Short=LecRK-V.9; Flags: Precursor
Gb_15985	886.933906	1222.317871	551.5499411	0.451232821	-1.148056087	0.001229259	0.04926757	Down	10.44893	15.83795	15.38888	3.473342	3.816049	3.268809	Q9M345.1	RecName: Full=L-type lectin-domain containing receptor kinase IV.2; Short=Arabidopsis thaliana lectin-receptor kinase a4; Short=AthlecRK-a4; Short=LecRK-IV.2; AltName: Full=Protein SMALL, GLUED-TOGETHER, AND COLLAPSED POLLEN; Flags: Precursor
Gb_15993	16.24949029	3.065353268	29.43362732	9.602034331	3.263340094	0.028777033	0.400457014	Up	0.1619455	0.1256176	3.29E-05	0.6315931	0.03536059	0.8321645	Q9FJA2.1	RecName: Full=Transcription factor TT2; AltName: Full=Myb-related protein 123; Short=AtMYB123; AltName: Full=Myb-related transcription factor LBM2-like; AltName: Full=Protein TRANSPARENT TESTA 2	GO:0000981,GO:0001135,GO:0003700,GO:0005524,GO:0005634,GO:0006351,GO:0006357,GO:0006633,GO:0006970,GO:0009813,GO:0010023,GO:0030154,GO:0043565,GO:0044212	RNA polymerase II transcription factor activity, sequence-specific DNA binding|transcription factor activity, RNA polymerase II transcription factor recruiting|DNA binding transcription factor activity|ATP binding|nucleus|transcription, DNA-templated|regulation of transcription from RNA polymerase II promoter|fatty acid biosynthetic process|response to osmotic stress|flavonoid biosynthetic proces…
Gb_16010	65.18237258	96.95582819	33.40891698	0.344578739	-1.537094408	0.006902226	0.161852041	Down	2.446024	2.973983	2.360522	0.55785	0.4325408	0.5221791	P52839.2	RecName: Full=Cytosolic sulfotransferase 12; Short=AtSOT12; AltName: Full=Sulfotransferase 1; Short=AtST1	GO:0005794,GO:0006952,GO:0008146,GO:0009651,GO:0009751,GO:0016131,GO:0080118,GO:1990135	Golgi apparatus|defense response|sulfotransferase activity|response to salt stress|response to salicylic acid|brassinosteroid metabolic process|brassinosteroid sulfotransferase activity|flavonoid sulfotransferase activity
Gb_16020	36.96250362	11.84379443	62.08121281	5.241665851	2.390025387	0.001439621	0.055165585	Up	0.1810618	0.1630575	0.1110068	0.3947663	0.4856413	0.4369059	Q0WP01.1	RecName: Full=Protein NRT1/ PTR FAMILY 5.10; Short=AtNPF5.10	GO:0006857,GO:0016021,GO:0022857	oligopeptide transport|integral component of membrane|transmembrane transporter activity
Gb_16069	7.310863842	14.62172768	0	0	#NAME?	0.00862549	0.185891743	Down	1.111311	8.15E-21	1.38349	8.11E-06	6.63E-18	1.79E-16	Q99315.3	RecName: Full=Transposon Ty3-G Gag-Pol polyprotein; AltName: Full=Gag3-Pol3; AltName: Full=Transposon Ty3-1 TYA-TYB polyprotein; Contains: RecName: Full=Capsid protein; Short=CA; AltName: Full=p24; Contains: RecName: Full=Spacer peptide p3; Contains: RecName: Full=Nucleocapsid protein p11; Short=NC; Contains: RecName: Full=Ty3 protease; Short=PR; AltName: Full=p16; Contains: RecName: Full=Spacer …	GO:0000943,GO:0003677,GO:0003723,GO:0003887,GO:0003964,GO:0004190,GO:0004523,GO:0004540,GO:0005524,GO:0005634,GO:0005737,GO:0006310,GO:0008233,GO:0008270,GO:0015074,GO:0032197	retrotransposon nucleocapsid|DNA binding|RNA binding|DNA-directed DNA polymerase activity|RNA-directed DNA polymerase activity|aspartic-type endopeptidase activity|RNA-DNA hybrid ribonuclease activity|ribonuclease activity|ATP binding|nucleus|cytoplasm|DNA recombination|peptidase activity|zinc ion binding|DNA integration|transposition, RNA-mediated
Gb_16114	47.44290696	17.49311286	77.39270105	4.4241812	2.145410475	0.001059135	0.044492148	Up	0.5772319	0.807454	0.3460624	1.304873	1.73216	1.273184
Gb_16150	9.417684918	18.43415844	0.401211397	0.021764563	-5.521875158	0.022049346	0.343158154	Down	0.7404099	0.105482	0.1793115	0.01472497	9.26E-09	1.98E-12	Q9FL41.1	RecName: Full=WAT1-related protein At5g07050	GO:0005886,GO:0016021,GO:0022857	plasma membrane|integral component of membrane|transmembrane transporter activity
Gb_16163	265.0539117	371.2056146	158.9022088	0.428070596	-1.224079353	0.002604304	0.083502493	Down	24.69637	16.19568	17.44783	2.00487	7.849826	3.603346	P33081.1	RecName: Full=Auxin-induced protein 15A	GO:0009734	auxin-activated signaling pathway	ko04075	Plant hormone signal transduction
Gb_16223	78.9437077	136.5723307	21.31508467	0.156071765	-2.679718535	0.031955842	0.422954378	Down	0.8967797	3.317895	5.813718	0.692707	0.1941032	0.02754047	P34913.2	RecName: Full=Bifunctional epoxide hydrolase 2; Includes: RecName: Full=Cytosolic epoxide hydrolase 2; Short=CEH; AltName: Full=Epoxide hydratase; AltName: Full=Soluble epoxide hydrolase; Short=SEH; Includes: RecName: Full=Lipid-phosphate phosphatase
Gb_16261	72.95429533	111.8265556	34.08203506	0.304775864	-1.71417944	0.022944588	0.351176256	Down	1.35518	3.302252	3.184553	0.8138395	0.4900849	0.09139179	Q9LIG0.1	RecName: Full=Clavaminate synthase-like protein At3g21360	GO:0005634,GO:0016491,GO:0046872	nucleus|oxidoreductase activity|metal ion binding
Gb_16293	32.73059906	9.248963951	56.21223416	6.07767902	2.603520484	0.021801835	0.341333964	Up	0.4374568	1.29E-08	0.1742705	0.1674564	0.9091611	0.8186608	B9FSC8.1	RecName: Full=Putative 12-oxophytodienoate reductase 11; AltName: Full=OPDA-reductase 11; Short=OsOPR11	GO:0005622,GO:0010181,GO:0016491,GO:0031408,GO:0055114	intracellular|FMN binding|oxidoreductase activity|oxylipin biosynthetic process|oxidation-reduction process	ko00592	alpha-Linolenic acid metabolism
Gb_16294	119.6519937	76.2468825	163.0571048	2.138541269	1.096627048	0.033152066	0.432648396	Up	1.380458	1.746245	1.576616	1.037607	2.161563	2.366591	Q8GYB8.2	RecName: Full=12-oxophytodienoate reductase 2; AltName: Full=12-oxophytodienoate-10,11-reductase 2; Short=AtOPR2; Short=OPDA-reductase 2	GO:0005622,GO:0005737,GO:0009611,GO:0010181,GO:0016629,GO:0031408,GO:0055114	intracellular|cytoplasm|response to wounding|FMN binding|12-oxophytodienoate reductase activity|oxylipin biosynthetic process|oxidation-reduction process	ko00592	alpha-Linolenic acid metabolism
Gb_16295	145.4308218	77.0823727	213.7792709	2.773387266	1.471649083	0.039528492	0.478268877	Up	1.96004	1.511356	1.353998	1.471884	1.973359	3.865517	Q8GYB8.2	RecName: Full=12-oxophytodienoate reductase 2; AltName: Full=12-oxophytodienoate-10,11-reductase 2; Short=AtOPR2; Short=OPDA-reductase 2	GO:0005622,GO:0005737,GO:0009611,GO:0010181,GO:0016629,GO:0031408,GO:0055114	intracellular|cytoplasm|response to wounding|FMN binding|12-oxophytodienoate reductase activity|oxylipin biosynthetic process|oxidation-reduction process	ko00592	alpha-Linolenic acid metabolism
Gb_16297	2154.621265	1379.723521	2929.519008	2.12326525	1.086284612	8.89E-07	0.000163353	Up	19.89495	15.69454	11.77035	18.75868	19.71373	17.06061	O64411.1	RecName: Full=Polyamine oxidase; Flags: Precursor	GO:0052893,GO:0052896,GO:0052897,GO:0052898,GO:0052900	N1-acetylspermine:oxygen oxidoreductase (propane-1,3-diamine-forming) activity|spermidine oxidase (propane-1,3-diamine-forming) activity|N8-acetylspermidine:oxygen oxidoreductase (propane-1,3-diamine-forming) activity|N1-acetylspermidine:oxygen oxidoreductase (propane-1,3-diamine-forming) activity|spermine oxidase (propane-1,3-diamine-forming) activity	ko00330,ko00410	Arginine and proline metabolism|beta-Alanine metabolism
Gb_16373	172.0594763	282.2706595	61.84829308	0.21910989	-2.190273492	0.006163621	0.14832335	Down	1.367289	3.471475	4.309684	0.4984269	0.4502193	0.1983164	O65468.2	RecName: Full=Cysteine-rich receptor-like protein kinase 8; Short=Cysteine-rich RLK8; Flags: Precursor
Gb_16387	378.8218258	569.3915843	188.2520673	0.330619687	-1.596755462	7.32E-08	1.87E-05	Down	4.932103	3.189224	4.895107	0.9229334	0.6263865	0.8233298	Q9SD62.1	RecName: Full=Putative receptor-like protein kinase At3g47110; Flags: Precursor	GO:0004674,GO:0005524,GO:0005886,GO:0016021	protein serine/threonine kinase activity|ATP binding|plasma membrane|integral component of membrane
Gb_16391	52.75773637	77.2833364	28.23213635	0.365306904	-1.452819076	0.019562787	0.320252245	Down	2.427976	1.868481	2.865851	0.6102358	0.6113338	0.2095302	Q9SR72.1	RecName: Full=Germin-like protein subfamily 3 member 2; Flags: Precursor	GO:0005618,GO:0030145,GO:0045735,GO:0048046	cell wall|manganese ion binding|nutrient reservoir activity|apoplast
Gb_16400	1832.595438	2581.215112	1083.975764	0.419947861	-1.251717876	0.017166239	0.295919714	Down	38.79286	51.82741	76.31675	21.26451	11.53934	6.92288	P28002.1	RecName: Full=Caffeic acid 3-O-methyltransferase; Short=CAOMT; Short=COMT; AltName: Full=S-adenosysl-L-methionine:caffeic acid 3-O-methyltransferase	GO:0009809,GO:0046983,GO:0047763	lignin biosynthetic process|protein dimerization activity|caffeate O-methyltransferase activity	ko00940	Phenylpropanoid biosynthesis
Gb_16429	23.07059756	9.203786874	36.93740825	4.013283744	2.00478316	0.02918307	0.40236526	Up	0.04804964	0.1381812	0.1423535	0.2339923	0.2926634	0.2080567
Gb_16444	223.4983745	351.0195373	95.97721184	0.273424131	-1.870787523	1.00E-07	2.50E-05	Down	7.519933	7.905189	7.687009	1.124252	1.404817	0.990831	O64791.1	RecName: Full=Syntaxin-124; Short=AtSYP124	GO:0000149,GO:0005484,GO:0005886,GO:0006886,GO:0006887,GO:0006906,GO:0009860,GO:0016021,GO:0030133,GO:0031201,GO:0048278	SNARE binding|SNAP receptor activity|plasma membrane|intracellular protein transport|exocytosis|vesicle fusion|pollen tube growth|integral component of membrane|transport vesicle|SNARE complex|vesicle docking	ko04721,ko04130	Synaptic vesicle cycle|SNARE interactions in vesicular transport
Gb_16449	586.4827184	969.5647918	203.400645	0.209785511	-2.253013057	9.14E-06	0.001172115	Down	10.13598	15.75681	17.11964	2.828024	1.623533	0.6937693	H2DH22.1	RecName: Full=Cytochrome P450 CYP73A100	GO:0004497,GO:0005506,GO:0016021,GO:0016705,GO:0020037	monooxygenase activity|iron ion binding|integral component of membrane|oxidoreductase activity, acting on paired donors, with incorporation or reduction of molecular oxygen|heme binding	ko00130,ko01220,ko00945,ko00940,ko00360,ko00941	Ubiquinone and other terpenoid-quinone biosynthesis|Degradation of aromatic compounds|Stilbenoid, diarylheptanoid and gingerol biosynthesis|Phenylpropanoid biosynthesis|Phenylalanine metabolism|Flavonoid biosynthesis
Gb_16450	157.3506268	265.7828798	48.91837381	0.184053893	-2.441799827	1.94E-06	0.000323335	Down	2.905637	3.177951	5.005046	0.5919288	0.4261408	0.1242595	H2DH22.1	RecName: Full=Cytochrome P450 CYP73A100	GO:0004497,GO:0005506,GO:0016021,GO:0016705,GO:0020037	monooxygenase activity|iron ion binding|integral component of membrane|oxidoreductase activity, acting on paired donors, with incorporation or reduction of molecular oxygen|heme binding	ko00130,ko01220,ko00945,ko00940,ko00360,ko00941	Ubiquinone and other terpenoid-quinone biosynthesis|Degradation of aromatic compounds|Stilbenoid, diarylheptanoid and gingerol biosynthesis|Phenylpropanoid biosynthesis|Phenylalanine metabolism|Flavonoid biosynthesis
Gb_16491	4.431473569	0	8.862947138	Inf	Inf	0.034225435	0.439849331	Up	2.08E-31	0	0	0.7275663	1.07E-42	1.140966
Gb_16517	541.076193	348.4159698	733.7364162	2.105920738	1.074451138	4.90E-05	0.004311024	Up	4.9451	7.46614	7.259075	7.911288	8.11074	7.267104	Q09851.2	RecName: Full=NADPH-dependent 1-acyldihydroxyacetone phosphate reductase; Short=ADR; AltName: Full=1-acyl DHAP reductase; AltName: Full=Acyl/alkyl DHAP reductase; AltName: Full=Acylglycerone-phosphate reductase	GO:0000140,GO:0000329,GO:0005737,GO:0005739,GO:0005783,GO:0005794,GO:0006654,GO:0102566	acylglycerone-phosphate reductase activity|fungal-type vacuole membrane|cytoplasm|mitochondrion|endoplasmic reticulum|Golgi apparatus|phosphatidic acid biosynthetic process|1-acyl dihydroxyacetone phosphate reductase activity
Gb_16533	77.94706466	46.5834149	109.3107144	2.346558633	1.230546509	0.014550447	0.263974686	Up	1.378137	1.543639	1.109857	2.329839	1.257277	1.733425	P10978.1	RecName: Full=Retrovirus-related Pol polyprotein from transposon TNT 1-94; Includes: RecName: Full=Protease; Includes: RecName: Full=Reverse transcriptase; Includes: RecName: Full=Endonuclease	GO:0003676,GO:0003964,GO:0004190,GO:0004519,GO:0008270,GO:0015074	nucleic acid binding|RNA-directed DNA polymerase activity|aspartic-type endopeptidase activity|endonuclease activity|zinc ion binding|DNA integration	ko03008	Ribosome biogenesis in eukaryotes
Gb_16561	6781.109217	4428.006323	9134.212111	2.062827251	1.044623009	0.002346715	0.077294016	Up	115.4104	155.0069	182.5545	128.3876	195.9676	195.0406	Q03666.1	RecName: Full=Probable glutathione S-transferase; AltName: Full=Auxin-induced protein PCNT107	GO:0004364,GO:0009734	glutathione transferase activity|auxin-activated signaling pathway	ko00982,ko00480,ko00980	Drug metabolism - cytochrome P450|Glutathione metabolism|Metabolism of xenobiotics by cytochrome P450
Gb_16591	213.0879193	331.5721096	94.60372895	0.285318717	-1.809353703	0.033432035	0.434473217	Down	3.455717	8.045528	11.6568	2.506483	0.8355272	0.4804075	P93771.2	RecName: Full=Gibberellin 20 oxidase 1; AltName: Full=GA 20-oxidase 1; AltName: Full=Gibberellin C-20 oxidase 1; AltName: Full=Os20ox	GO:0009416,GO:0009685,GO:0009686,GO:0009740,GO:0009826,GO:0009908,GO:0045544,GO:0046872	response to light stimulus|gibberellin metabolic process|gibberellin biosynthetic process|gibberellic acid mediated signaling pathway|unidimensional cell growth|flower development|gibberellin 20-oxidase activity|metal ion binding
Gb_16592	757.9812203	1023.423499	492.5389413	0.481266007	-1.055093568	0.000203146	0.012665165	Down	38.45261	31.26796	35.44331	3.997592	11.49216	12.0645	C0HJG8.1	RecName: Full=Basic secretory protease; AltName: Full=Boswellia basic secretory protease; Short=BBSP, partial [Boswellia serrata]	GO:0008237,GO:0046872	metallopeptidase activity|metal ion binding
Gb_16593	2138.713105	3023.132962	1254.293248	0.414898472	-1.26916975	0.000106891	0.007722138	Down	139.4253	87.32214	86.29565	16.08116	32.63835	21.74305	C0HJG8.1	RecName: Full=Basic secretory protease; AltName: Full=Boswellia basic secretory protease; Short=BBSP, partial [Boswellia serrata]	GO:0008237,GO:0046872	metallopeptidase activity|metal ion binding
Gb_16621	566.4852103	302.7924203	830.1780004	2.741739703	1.45509161	7.84E-05	0.006234736	Up	1.919394	4.107986	5.063034	6.142018	6.755908	4.268056	Q9SU63.1	RecName: Full=Aldehyde dehydrogenase family 2 member B4, mitochondrial; Short=ALDH2a; Flags: Precursor	GO:0004029,GO:0005524,GO:0005739,GO:0005759,GO:0009507,GO:0046686	aldehyde dehydrogenase (NAD) activity|ATP binding|mitochondrion|mitochondrial matrix|chloroplast|response to cadmium ion	ko00940	Phenylpropanoid biosynthesis
Gb_16631	12.67806874	22.34440518	3.011732296	0.134786864	-2.891248196	0.03199268	0.422954378	Down	0.6734318	0.3560551	1.05516	0.02396649	0.02538752	0.1174571	O48716.1	RecName: Full=Protein JINGUBANG	GO:0005634,GO:0005737,GO:0009846	nucleus|cytoplasm|pollen germination
Gb_16632	464.8633974	819.5336183	110.1931766	0.134458397	-2.89476824	0.000169961	0.011254233	Down	6.3831	8.341265	15.40526	0.774999	0.8024548	0.6815921	Q6F4F5.1	RecName: Full=Cytochrome P450 724B1; AltName: Full=Dwarf protein 11; AltName: Full=OsDWARF11	GO:0004497,GO:0005623,GO:0006826,GO:0006879,GO:0007275,GO:0008199,GO:0009647,GO:0010268,GO:0016021,GO:0016125,GO:0016132,GO:0016705,GO:0020037	monooxygenase activity|cell|iron ion transport|cellular iron ion homeostasis|multicellular organism development|ferric iron binding|skotomorphogenesis|brassinosteroid homeostasis|integral component of membrane|sterol metabolic process|brassinosteroid biosynthetic process|oxidoreductase activity, acting on paired donors, with incorporation or reduction of molecular oxygen|heme binding	ko00905	Brassinosteroid biosynthesis
Gb_16667	449.3377988	636.7445489	261.9310487	0.411359703	-1.28152762	4.85E-06	0.000689987	Down	11.15996	8.544461	11.27195	2.247088	2.401169	2.370569
Gb_16676	2298.948887	3957.168027	640.7297477	0.161916235	-2.626680447	0.001220224	0.04921936	Down	28.39614	58.9366	81.9438	9.713138	3.814092	2.229356	Q50EK4.1	RecName: Full=Cytochrome P450 750A1; AltName: Full=Cytochrome P450 CYPC	GO:0004497,GO:0005506,GO:0016021,GO:0016705,GO:0020037	monooxygenase activity|iron ion binding|integral component of membrane|oxidoreductase activity, acting on paired donors, with incorporation or reduction of molecular oxygen|heme binding
Gb_16677	729.7186618	1299.19237	160.244954	0.123341976	-3.019264231	0.001967613	0.068695932	Down	20.64805	40.25882	71.06356	4.915648	2.212422	2.145504	H2DH18.1	RecName: Full=Cytochrome P450 CYP736A12	GO:0004497,GO:0005506,GO:0016021,GO:0016705,GO:0020037	monooxygenase activity|iron ion binding|integral component of membrane|oxidoreductase activity, acting on paired donors, with incorporation or reduction of molecular oxygen|heme binding
Gb_16693	335.6936501	586.5872956	84.80000462	0.144565021	-2.790209577	0.019007942	0.313361779	Down	19.26991	4.882195	5.795177	0.6304894	0.9730097	0.6829733	Q869R1.1	RecName: Full=CTL-like protein DDB_G0274487	GO:0016021	integral component of membrane
Gb_16708	39.2669676	20.93069526	57.60323995	2.752093957	1.460529725	0.047617399	0.527958332	Up	2.021155	0.1228503	0.4545133	1.298932	1.560858	0.8108447
Gb_16780	1319.290187	803.8860641	1834.69431	2.282281522	1.190476761	3.02E-07	6.59E-05	Up	22.1708	20.99994	19.25837	24.06204	30.11229	24.68421	Q9STS7.1	RecName: Full=Chloroplastic lipocalin; Short=AtCHL; Flags: Precursor	GO:0006629,GO:0006979,GO:0009408,GO:0009414,GO:0009507,GO:0009535,GO:0009543,GO:0009644,GO:0009737,GO:0010431,GO:0031977,GO:0036094,GO:0045735,GO:0046322,GO:1901562	lipid metabolic process|response to oxidative stress|response to heat|response to water deprivation|chloroplast|chloroplast thylakoid membrane|chloroplast thylakoid lumen|response to high light intensity|response to abscisic acid|seed maturation|thylakoid lumen|small molecule binding|nutrient reservoir activity|negative regulation of fatty acid oxidation|response to paraquat
Gb_16792	2589.670503	1683.425453	3495.915554	2.076667873	1.0542705	0.000628474	0.029966468	Up	27.33684	59.97291	57.60523	59.08615	64.28215	47.17643	Q6QPJ6.1	RecName: Full=Peroxiredoxin Q, chloroplastic; AltName: Full=Thioredoxin peroxidase; Flags: Precursor	GO:0004601,GO:0009543,GO:0045454,GO:0051920	peroxidase activity|chloroplast thylakoid lumen|cell redox homeostasis|peroxiredoxin activity
Gb_16858	1109.252275	616.9203398	1601.584209	2.596095648	1.376343538	1.33E-05	0.001587742	Up	6.228795	21.10847	18.72854	22.03328	25.17939	21.08489	Q9FMU6.1	RecName: Full=Mitochondrial phosphate carrier protein 3, mitochondrial; AltName: Full=Mitochondrial phosphate transporter 3; Short=MPT3; AltName: Full=Phosphate transporter 3;1; Flags: Precursor	GO:0005618,GO:0005739,GO:0005743,GO:0005774,GO:0006839,GO:0009507,GO:0009651,GO:0015114,GO:0016020,GO:0016021	cell wall|mitochondrion|mitochondrial inner membrane|vacuolar membrane|mitochondrial transport|chloroplast|response to salt stress|phosphate ion transmembrane transporter activity|membrane|integral component of membrane
Gb_16886	390.725714	555.726622	225.724806	0.40617958	-1.299810382	0.036524554	0.458519593	Down	3.931167	9.698895	9.83628	2.160783	1.824655	1.44988	Q941F1.2	RecName: Full=Phospholipase A1-Igamma1, chloroplastic; Flags: Precursor	GO:0004806,GO:0008970,GO:0009507,GO:0016042,GO:0047714	triglyceride lipase activity|phosphatidylcholine 1-acylhydrolase activity|chloroplast|lipid catabolic process|galactolipase activity
Gb_16903	9.931660814	19.86332163	0	0	#NAME?	0.001306873	0.051459345	Down	0.5194435	0.9478907	0.9312713	8.31E-20	4.65E-07	3.80E-29
Gb_16912	943.0072905	1430.292852	455.7217293	0.318621273	-1.650085502	1.93E-06	0.0003233	Down	41.38071	55.44348	54.55085	12.37181	9.087532	5.764946
Gb_16917	150.0437581	247.7694765	52.31803968	0.211156113	-2.243618078	4.62E-08	1.32E-05	Down	6.716458	7.132207	7.451251	0.7203631	0.6169864	1.152791	Q93WV4.1	RecName: Full=Probable WRKY transcription factor 71; AltName: Full=WRKY DNA-binding protein 71	GO:0003700,GO:0005634,GO:0006351,GO:0010228,GO:0045893,GO:1990837	DNA binding transcription factor activity|nucleus|transcription, DNA-templated|vegetative to reproductive phase transition of meristem|positive regulation of transcription, DNA-templated|sequence-specific double-stranded DNA binding
Gb_17031	1379.558546	560.2355792	2198.881513	3.924923005	1.972664353	2.85E-06	0.000438688	Up	2.797485	9.667373	7.789147	18.83214	16.4721	10.43717	Q9M069.2	RecName: Full=Glucan endo-1,3-beta-glucosidase 7; AltName: Full=(1->3)-beta-glucan endohydrolase 7; Short=(1->3)-beta-glucanase 7; AltName: Full=Beta-1,3-endoglucanase 7; Short=Beta-1,3-glucanase 7; Flags: Precursor	GO:0004553,GO:0005576,GO:0005618,GO:0005975,GO:0030247,GO:0042973,GO:0046658,GO:0071555	hydrolase activity, hydrolyzing O-glycosyl compounds|extracellular region|cell wall|carbohydrate metabolic process|polysaccharide binding|glucan endo-1,3-beta-D-glucosidase activity|anchored component of plasma membrane|cell wall organization
Gb_17046	1785.753537	1090.929077	2480.577997	2.273821506	1.185119008	0.039485226	0.478268877	Up	17.97948	47.71517	50.90649	61.537	64.10725	25.30421	Q9ZRA4.1	RecName: Full=Auxin-binding protein ABP19a; Flags: Precursor	GO:0005618,GO:0009734,GO:0030145,GO:0045735,GO:0048046	cell wall|auxin-activated signaling pathway|manganese ion binding|nutrient reservoir activity|apoplast
Gb_17049	7.506729835	14.57726799	0.436191683	0.029922732	-5.062614289	0.04825293	0.531540025	Down	0.4295053	0.8038922	2.49E-05	1.16E-53	0.02743375	8.03E-47	Q9M8D3.3	RecName: Full=Probable phosphoribosylformylglycinamidine synthase, chloroplastic/mitochondrial; Short=FGAM synthase; Short=FGAMS; AltName: Full=Formylglycinamide ribonucleotide amidotransferase; Short=FGAR amidotransferase; Short=FGAR-AT; AltName: Full=Formylglycinamide ribotide amidotransferase; Flags: Precursor	GO:0004642,GO:0005524,GO:0005739,GO:0006189,GO:0006541,GO:0009507,GO:0009555,GO:0009570,GO:0046872,GO:0055046	phosphoribosylformylglycinamidine synthase activity|ATP binding|mitochondrion|'de novo' IMP biosynthetic process|glutamine metabolic process|chloroplast|pollen development|chloroplast stroma|metal ion binding|microgametogenesis	ko00230	Purine metabolism
Gb_17111	90.040412	130.2527341	49.82808994	0.382549282	-1.386282478	0.029073818	0.401917076	Down	10.10455	16.39318	12.87556	5.02724	0	3.634107	C7J4U3.1	RecName: Full=Dolichyl-diphosphooligosaccharide--protein glycosyltransferase subunit 4A	GO:0005789,GO:0016021	endoplasmic reticulum membrane|integral component of membrane
Gb_17119	38.43457076	63.31302672	13.55611479	0.214112569	-2.223558608	0.01703028	0.294456669	Down	0.4494302	1.26656	1.872219	0.154029	0.111848	0.1804315	Q9SVC6.1	RecName: Full=E3 ubiquitin-protein ligase PUB22; AltName: Full=Plant U-box protein 22; AltName: Full=RING-type E3 ubiquitin transferase PUB22; AltName: Full=U-box domain-containing protein 22	GO:0004842,GO:0005829,GO:0006952,GO:0009414,GO:0010200,GO:0016567,GO:0051865	ubiquitin-protein transferase activity|cytosol|defense response|response to water deprivation|response to chitin|protein ubiquitination|protein autoubiquitination
Gb_17121	950.4146113	592.4697113	1308.359511	2.208314596	1.142945713	2.82E-05	0.002810047	Up	10.11496	8.307595	8.291922	8.910479	10.46743	13.11643	Q9ZT64.1	RecName: Full=Coniferin beta-glucosidase; Flags: Precursor	GO:0005975,GO:0009809,GO:0042802,GO:0047782	carbohydrate metabolic process|lignin biosynthetic process|identical protein binding|coniferin beta-glucosidase activity	ko00940,ko00460,ko00500	Phenylpropanoid biosynthesis|Cyanoamino acid metabolism|Starch and sucrose metabolism
Gb_17188	97.68953872	131.4751629	63.90391459	0.486053131	-1.040814069	0.047323338	0.52711589	Down	0.8274393	1.299352	1.309436	0.4204462	0.4297734	0.08805042
Gb_17281	50893.82107	29212.83892	72574.80322	2.484346127	1.312866188	7.70E-11	4.84E-08	Up	929.5966	1140.684	1240.895	1633.165	1496.359	1473.884	P0CC52.1	RecName: Full=NAD(P)H-quinone oxidoreductase subunit 2 A, chloroplastic; AltName: Full=NAD(P)H dehydrogenase, subunit 2 A; AltName: Full=NADH-plastoquinone oxidoreductase subunit 2 A	GO:0008137,GO:0009535,GO:0016021,GO:0042773,GO:0048038	NADH dehydrogenase (ubiquinone) activity|chloroplast thylakoid membrane|integral component of membrane|ATP synthesis coupled electron transport|quinone binding	ko00190	Oxidative phosphorylation
Gb_17283	8272.267718	5007.504758	11537.03068	2.303948021	1.204108169	1.97E-07	4.45E-05	Up	499.762	416.1294	433.3279	690.6947	432.3565	606.4643	B2Y1Y9.1	RecName: Full=Cytochrome b6	GO:0005506,GO:0009535,GO:0015979,GO:0016021,GO:0020037,GO:0022904,GO:0045158	iron ion binding|chloroplast thylakoid membrane|photosynthesis|integral component of membrane|heme binding|respiratory electron transport chain|electron transporter, transferring electrons within cytochrome b6/f complex of photosystem II activity	ko00195	Photosynthesis
Gb_17284	105.9769191	66.40929885	145.5445394	2.191628912	1.132003541	0.014397749	0.262479431	Up	1.790539	1.782974	0.7406555	2.487286	1.12289	1.725117	Q85X25.2	RecName: Full=Acetyl-coenzyme A carboxylase carboxyl transferase subunit beta, chloroplastic; Short=ACCase subunit beta; Short=Acetyl-CoA carboxylase carboxyltransferase subunit beta	GO:0003989,GO:0005524,GO:0006633,GO:0009317,GO:0009570,GO:0046872,GO:2001295	acetyl-CoA carboxylase activity|ATP binding|fatty acid biosynthetic process|acetyl-CoA carboxylase complex|chloroplast stroma|metal ion binding|malonyl-CoA biosynthetic process	ko01200,ko00061,ko00620,ko00253,ko00720,ko00640,ko01212	Carbon metabolism|Fatty acid biosynthesis|Pyruvate metabolism|Tetracycline biosynthesis|Carbon fixation pathways in prokaryotes|Propanoate metabolism|Fatty acid metabolism
Gb_17338	23.99941945	41.97007095	6.028767951	0.143644455	-2.799425796	0.020775064	0.331872931	Down	5.174858	1.201455	1.707555	0.08632458	0.2476867	0.2795778
Gb_17358	141.0225416	191.1214486	90.92363461	0.475737471	-1.071762433	0.007999412	0.176479175	Down	3.537329	2.647261	2.557212	0.8461876	0.6852799	0.7684484
Gb_17371	27.66657622	6.796141301	48.53701114	7.141848439	2.836297518	0.019893724	0.323383656	Up	0.07387887	0.1272326	0.1144645	0.08099125	0.5609906	0.6114314	Q93ZR6.1	RecName: Full=O-acyltransferase WSD1; AltName: Full=Diacylglycerol O-acyltransferase; Short=DGAT; AltName: Full=Long-chain-alcohol O-fatty-acyltransferase; AltName: Full=Wax synthase; Short=WS	GO:0004144,GO:0005783,GO:0005789,GO:0005886,GO:0010025,GO:0016021,GO:0019432,GO:0047196,GO:0102966,GO:0103095	diacylglycerol O-acyltransferase activity|endoplasmic reticulum|endoplasmic reticulum membrane|plasma membrane|wax biosynthetic process|integral component of membrane|triglyceride biosynthetic process|long-chain-alcohol O-fatty-acyltransferase activity|arachidoyl-CoA:1-dodecanol O-acyltransferase activity|wax ester synthase activity
Gb_17375	895.9116694	1692.978525	98.84481428	0.058385155	-4.098254583	0.007354547	0.167910879	Down	3.873403	29.01378	46.20059	2.009144	0.5622571	0.1321988	Q9AV57.1	RecName: Full=Flotillin-like protein 1; AltName: Full=Nodulin-like protein 1	GO:0005901	caveola	ko04910	Insulin signaling pathway
Gb_17388	10.58962496	20.37682714	0.802422794	0.039379182	-4.66642303	0.007942488	0.176000611	Down	0.4471437	1.868215	1.611141	0.1156268	3.23E-31	4.50E-10	P10978.1	RecName: Full=Retrovirus-related Pol polyprotein from transposon TNT 1-94; Includes: RecName: Full=Protease; Includes: RecName: Full=Reverse transcriptase; Includes: RecName: Full=Endonuclease	GO:0003676,GO:0003964,GO:0004190,GO:0004519,GO:0008270,GO:0015074	nucleic acid binding|RNA-directed DNA polymerase activity|aspartic-type endopeptidase activity|endonuclease activity|zinc ion binding|DNA integration
Gb_17397	11.53098274	0	23.06196547	Inf	Inf	0.005173996	0.132712714	Up	7.32E-25	4.40E-53	2.68E-31	0.01832622	0.6213384	0.2767825	Q9ZSA8.1	RecName: Full=Protein DMR6-LIKE OXYGENASE 1; AltName: Full=2-oxoglutarate (2OG)-Fe(II) oxygenase-like protein DLO1; AltName: Full=Protein SENESCENCE-ASSOCIATED GENE 108; AltName: Full=Salicylate 3-hydroxylase DLO1; Short=S3H DLO1; Short=SA 3-hydroxylase DLO1; Short=Salicylic acid 3-hydroxylase DLO1	GO:0002229,GO:0002239,GO:0009617,GO:0009620,GO:0009751,GO:0010150,GO:0046244,GO:0046872,GO:0051213	defense response to oomycetes|response to oomycetes|response to bacterium|response to fungus|response to salicylic acid|leaf senescence|salicylic acid catabolic process|metal ion binding|dioxygenase activity
Gb_17423	172.7512432	111.602185	233.9003015	2.095839803	1.067528447	0.006824486	0.160628469	Up	1.202517	1.24127	0.8201499	0.8662024	1.392602	1.525181	Q9LYS2.2	RecName: Full=ABC transporter C family member 10; Short=ABC transporter ABCC.10; Short=AtABCC10; AltName: Full=ATP-energized glutathione S-conjugate pump 14; AltName: Full=Glutathione S-conjugate-transporting ATPase 14; AltName: Full=Multidrug resistance-associated protein 14	GO:0000325,GO:0005524,GO:0005774,GO:0008559,GO:0016021,GO:0042626,GO:0055085	plant-type vacuole|ATP binding|vacuolar membrane|xenobiotic transmembrane transporting ATPase activity|integral component of membrane|ATPase activity, coupled to transmembrane movement of substances|transmembrane transport
Gb_17461	255.0420974	341.2995579	168.784637	0.494535176	-1.015854952	0.01351535	0.253237515	Down	2.262164	2.81607	2.353081	0.5669361	1.079112	0.3900224	Q40392.1	RecName: Full=TMV resistance protein N	GO:0005524,GO:0005737,GO:0007165,GO:0009626,GO:0043531	ATP binding|cytoplasm|signal transduction|plant-type hypersensitive response|ADP binding
Gb_17553	9.869952656	19.73990531	0	0	#NAME?	0.015369928	0.275271215	Down	2.167301	0.8031563	2.69E-19	5.21E-33	2.10E-31	1.60E-08	Q9FRL3.1	RecName: Full=Sugar transporter ERD6-like 6	GO:0005351,GO:0005355,GO:0005774,GO:0005794,GO:0009705,GO:0010030,GO:0016021,GO:0035428,GO:0042593,GO:0046323	sugar:proton symporter activity|glucose transmembrane transporter activity|vacuolar membrane|Golgi apparatus|plant-type vacuole membrane|positive regulation of seed germination|integral component of membrane|hexose transmembrane transport|glucose homeostasis|glucose import
Gb_17568	240.9929057	350.2544295	131.7313819	0.376101973	-1.410804221	0.000645443	0.030589899	Down	22.24634	13.44539	28.79952	4.113751	4.92119	4.246947
Gb_17577	9.565137051	19.1302741	0	0	#NAME?	0.047114773	0.525351456	Down	0.6415272	0.017165	0.1196563	7.47E-24	0	9.31E-31	P43309.1	RecName: Full=Polyphenol oxidase, chloroplastic; Short=PPO; AltName: Full=Catechol oxidase; Flags: Precursor	GO:0004097,GO:0009543,GO:0046148,GO:0046872	catechol oxidase activity|chloroplast thylakoid lumen|pigment biosynthetic process|metal ion binding	ko00950,ko00350	Isoquinoline alkaloid biosynthesis|Tyrosine metabolism
Gb_17581	84.21432722	114.0226647	54.40598979	0.477150661	-1.067483224	0.02941772	0.404712604	Down	1.021239	0.5298354	0.5902141	0.1704863	0.1790821	0.2070533	F4JRP0.1	RecName: Full=Protein STICHEL-like 3	GO:0003677,GO:0003887,GO:0005524,GO:0005634,GO:0005663,GO:0005886,GO:0006261,GO:0006281,GO:0009360	DNA binding|DNA-directed DNA polymerase activity|ATP binding|nucleus|DNA replication factor C complex|plasma membrane|DNA-dependent DNA replication|DNA repair|DNA polymerase III complex
Gb_17603	119.7729096	76.7804697	162.7653494	2.119879574	1.083982311	0.014326365	0.262277503	Up	3.953397	1.561541	2.340434	2.468964	3.156841	3.355684	Q8RZQ8.1	RecName: Full=Bidirectional sugar transporter SWEET1a; Short=OsSWEET1a	GO:0005887,GO:0008643,GO:0016021,GO:0051119	integral component of plasma membrane|carbohydrate transport|integral component of membrane|sugar transmembrane transporter activity
Gb_17644	19.8272821	36.44487302	3.209691174	0.088069759	-3.505209476	0.002088301	0.071553933	Down	1.598672	2.122695	1.251097	0.2491716	0.001058734	2.58E-12	Q7LHG5.2	RecName: Full=Transposon Ty3-I Gag-Pol polyprotein; AltName: Full=Gag3-Pol3; AltName: Full=Transposon Ty3-2 TYA-TYB polyprotein; Contains: RecName: Full=Capsid protein; Short=CA; AltName: Full=p24; Contains: RecName: Full=Spacer peptide p3; Contains: RecName: Full=Nucleocapsid protein p11; Short=NC; Contains: RecName: Full=Ty3 protease; Short=PR; AltName: Full=p16; Contains: RecName: Full=Spacer …	GO:0000943,GO:0003677,GO:0003723,GO:0003887,GO:0003964,GO:0004190,GO:0004523,GO:0004540,GO:0005524,GO:0005634,GO:0005737,GO:0006310,GO:0008233,GO:0008270,GO:0015074,GO:0032197	retrotransposon nucleocapsid|DNA binding|RNA binding|DNA-directed DNA polymerase activity|RNA-directed DNA polymerase activity|aspartic-type endopeptidase activity|RNA-DNA hybrid ribonuclease activity|ribonuclease activity|ATP binding|nucleus|cytoplasm|DNA recombination|peptidase activity|zinc ion binding|DNA integration|transposition, RNA-mediated
Gb_17659	708.9179176	978.9798972	438.855938	0.448278805	-1.157531807	5.80E-06	0.000803297	Down	23.48989	16.65327	18.32724	5.88514	4.13302	4.496335	Q9SSA7.2	RecName: Full=GDSL esterase/lipase 5; AltName: Full=Extracellular lipase 5; Flags: Precursor	GO:0005576,GO:0016042,GO:0016298	extracellular region|lipid catabolic process|lipase activity
Gb_17667	7887.532912	12127.41222	3647.653605	0.300777572	-1.733231099	0.003315996	0.098297387	Down	92.57375	172.4718	208.47	37.66223	27.64212	15.61089	Q6NQ66.1	RecName: Full=L-gulonolactone oxidase 2; Short=AtGulLO2; Flags: Precursor	GO:0003885,GO:0016020,GO:0019853,GO:0050105,GO:0050660	D-arabinono-1,4-lactone oxidase activity|membrane|L-ascorbic acid biosynthetic process|L-gulonolactone oxidase activity|flavin adenine dinucleotide binding
Gb_17689	51.08134493	102.1626899	0	0	#NAME?	0.023435321	0.356525779	Down	0.3786315	1.022499	10.20422	2.46E-08	6.32E-29	6.79E-56	Q9LV48.1	RecName: Full=Proline-rich receptor-like protein kinase PERK1; AltName: Full=Proline-rich extensin-like receptor kinase 1; Short=AtPERK1
Gb_17690	300.788984	565.9096394	35.66832862	0.063028311	-3.987856193	9.48E-05	0.007143657	Down	8.82946	22.49928	30.0455	1.678799	0.4491758	0.1255916	Q9LV48.1	RecName: Full=Proline-rich receptor-like protein kinase PERK1; AltName: Full=Proline-rich extensin-like receptor kinase 1; Short=AtPERK1
Gb_17713	87.35967663	56.06788083	118.6514724	2.116211112	1.081483557	0.025192297	0.369804265	Up	2.226619	2.39756	5.76758	5.800207	3.048742	3.415172
Gb_17757	11.97443566	1.249957388	22.69891393	18.15975021	4.182672453	0.00470968	0.123838965	Up	0.04042654	0.01389491	0.009881526	0.2568186	0.1927745	0.1271396	Q9SZ46.1	RecName: Full=Cytochrome P450 82C4	GO:0004497,GO:0005506,GO:0016020,GO:0016021,GO:0016709,GO:0020037,GO:0044550,GO:0071281	monooxygenase activity|iron ion binding|membrane|integral component of membrane|oxidoreductase activity, acting on paired donors, with incorporation or reduction of molecular oxygen, NAD(P)H as one donor, and incorporation of one atom of oxygen|heme binding|secondary metabolite biosynthetic process|cellular response to iron ion
Gb_17763	78.76667269	44.48107842	113.052267	2.541581072	1.345726251	0.019887092	0.323383656	Up	0.7901993	1.331347	3.411121	3.843997	1.757918	2.283978	P10978.1	RecName: Full=Retrovirus-related Pol polyprotein from transposon TNT 1-94; Includes: RecName: Full=Protease; Includes: RecName: Full=Reverse transcriptase; Includes: RecName: Full=Endonuclease	GO:0003676,GO:0003964,GO:0004190,GO:0004519,GO:0008270,GO:0015074	nucleic acid binding|RNA-directed DNA polymerase activity|aspartic-type endopeptidase activity|endonuclease activity|zinc ion binding|DNA integration
Gb_17778	27.34624904	49.33815462	5.354343463	0.108523383	-3.203922165	0.000634525	0.03016348	Down	0.6731325	0.7824566	1.046763	0.1116816	0.04123012	0.01419252	Q9LFP7.1	RecName: Full=Probable serine/threonine-protein kinase PIX7
Gb_17881	82.51201109	130.845011	34.17901117	0.261217534	-1.936676353	0.000188368	0.012104119	Down	4.027361	4.021698	5.048027	0.7563379	0.5657105	0.5949323	Q5VQP7.1	RecName: Full=Leucine-rich repeat protein 1; Short=OsLRR1; Flags: Precursor	GO:0004675,GO:0005886,GO:0006468,GO:0006952,GO:0007166,GO:0031901,GO:0031902	transmembrane receptor protein serine/threonine kinase activity|plasma membrane|protein phosphorylation|defense response|cell surface receptor signaling pathway|early endosome membrane|late endosome membrane
Gb_17977	5.737396938	0	11.47479388	Inf	Inf	0.011790532	0.23181806	Up	1.39E-28	6.76E-06	2.11E-19	0.4003146	0.1132547	0.8358269	P93285.2	RecName: Full=Cytochrome c oxidase subunit 2; AltName: Full=Cytochrome c oxidase polypeptide II	GO:0004129,GO:0005507,GO:0005743,GO:0016021,GO:0042773,GO:0070469	cytochrome-c oxidase activity|copper ion binding|mitochondrial inner membrane|integral component of membrane|ATP synthesis coupled electron transport|respiratory chain	ko00190,ko04260	Oxidative phosphorylation|Cardiac muscle contraction
Gb_17990	102.6322508	151.7486298	53.51587177	0.352661318	-1.503644755	0.001342963	0.052687681	Down	1.809963	2.36243	3.056103	0.5924291	0.6039732	0.2252403	O74497.1	RecName: Full=SPRY domain-containing protein C285.10c	GO:0005737,GO:0016021	cytoplasm|integral component of membrane
Gb_18060	1817.271283	743.5504433	2890.992123	3.888091452	1.959062153	5.39E-10	2.73E-07	Up	32.89309	32.30658	26.36336	58.131	58.34451	81.27072
Gb_18061	140.4213957	49.46135763	231.3814339	4.67802432	2.225899362	0.007467697	0.169521877	Up	4.354147	1.384493	3.380984	3.510577	7.895033	11.30633
Gb_18078	38778.18342	22973.92979	54582.43705	2.375842425	1.248439154	4.59E-10	2.36E-07	Up	423.2258	609.0239	511.4825	764.8678	605.2895	698.8139	A6H5F1.1	RecName: Full=ATP synthase subunit alpha, chloroplastic; AltName: Full=ATP synthase F1 sector subunit alpha; AltName: Full=F-ATPase subunit alpha	GO:0005524,GO:0009535,GO:0015986,GO:0045261,GO:0046933	ATP binding|chloroplast thylakoid membrane|ATP synthesis coupled proton transport|proton-transporting ATP synthase complex, catalytic core F(1)|proton-transporting ATP synthase activity, rotational mechanism	ko00190,ko00195	Oxidative phosphorylation|Photosynthesis
Gb_18096	37.40518533	59.79382713	15.01654354	0.251138692	-1.993443778	0.00716234	0.165603416	Down	4.116065	6.2105	6.719114	0.5071095	1.597041	0.2452984
Gb_18125	9.099211242	17.79721109	0.401211397	0.022543498	-5.471144783	0.01542657	0.275730195	Down	0.0877849	0.5178756	1.115676	0.02604326	0	0	Q9LTV3.1	RecName: Full=Auxin-responsive protein SAUR72; AltName: Full=Protein SMALL AUXIN UP RNA 72	GO:0005737,GO:0007275,GO:0009734,GO:0040008	cytoplasm|multicellular organism development|auxin-activated signaling pathway|regulation of growth	ko04075	Plant hormone signal transduction
Gb_18262	146.1516572	70.86250967	221.4408048	3.124935961	1.643826625	3.97E-05	0.003651972	Up	0.1995807	2.20539	2.440391	3.500903	2.949225	2.264101	Q6GV12.1	RecName: Full=3-ketodihydrosphingosine reductase; Short=KDS reductase; AltName: Full=3-dehydrosphinganine reductase; AltName: Full=Follicular variant translocation protein 1 homolog; Short=FVT-1; Flags: Precursor	GO:0005783,GO:0005789,GO:0006666,GO:0016021,GO:0030148,GO:0047560	endoplasmic reticulum|endoplasmic reticulum membrane|3-keto-sphinganine metabolic process|integral component of membrane|sphingolipid biosynthetic process|3-dehydrosphinganine reductase activity	ko00600	Sphingolipid metabolism
Gb_18320	20.82939943	4.742584617	36.91621425	7.78398642	2.960509193	0.012680815	0.242459211	Up	0	0.3246968	0	0.9453163	0.4101429	0.2106862
Gb_18375	35277.35119	23361.8097	47192.89268	2.020087197	1.014417568	5.23E-07	0.000101978	Up	658.2208	771.7254	781.7335	752.7822	847.8909	888.3497	P12360.1	RecName: Full=Chlorophyll a-b binding protein 6A, chloroplastic; AltName: Full=LHCI type I CAB-6A; AltName: Full=Light-harvesting complex I 26 kDa protein; Flags: Precursor	GO:0009416,GO:0009522,GO:0009523,GO:0009535,GO:0009768,GO:0009941,GO:0010287,GO:0016021,GO:0016168,GO:0018298,GO:0031409,GO:0046872	response to light stimulus|photosystem I|photosystem II|chloroplast thylakoid membrane|photosynthesis, light harvesting in photosystem I|chloroplast envelope|plastoglobule|integral component of membrane|chlorophyll binding|protein-chromophore linkage|pigment binding|metal ion binding	ko00196	Photosynthesis - antenna proteins
Gb_18428	6.322247159	12.64449432	0	0	#NAME?	0.015695649	0.278952868	Down	0.6435453	0.3373798	0.2251308	0	2.66E-13	9.78E-44	P94014.2	RecName: Full=Germin-like protein subfamily 2 member 1; Flags: Precursor	GO:0005618,GO:0005634,GO:0009409,GO:0009506,GO:0010497,GO:0030145,GO:0045735,GO:0048046,GO:2000280	cell wall|nucleus|response to cold|plasmodesma|plasmodesmata-mediated intercellular transport|manganese ion binding|nutrient reservoir activity|apoplast|regulation of root development
Gb_18508	91.94244653	134.5417517	49.3431414	0.366749658	-1.447132474	0.00422356	0.115402337	Down	7.148539	4.923975	3.454526	1.581736	0.2874819	1.307637	P0CT42.1	RecName: Full=Transposon Tf2-7 polyprotein; AltName: Full=Retrotransposable element Tf2 155 kDa protein	GO:0003677,GO:0003723,GO:0003887,GO:0003964,GO:0004190,GO:0004519,GO:0006310,GO:0015074,GO:0046872	DNA binding|RNA binding|DNA-directed DNA polymerase activity|RNA-directed DNA polymerase activity|aspartic-type endopeptidase activity|endonuclease activity|DNA recombination|DNA integration|metal ion binding
Gb_18546	30.62600746	46.09503205	15.15698286	0.328820313	-1.604628671	0.049009912	0.535648507	Down	1.110709	1.125681	1.739506	0.3120339	0.09237781	0.3278684	P10978.1	RecName: Full=Retrovirus-related Pol polyprotein from transposon TNT 1-94; Includes: RecName: Full=Protease; Includes: RecName: Full=Reverse transcriptase; Includes: RecName: Full=Endonuclease	GO:0003676,GO:0003964,GO:0004190,GO:0004519,GO:0008270,GO:0015074	nucleic acid binding|RNA-directed DNA polymerase activity|aspartic-type endopeptidase activity|endonuclease activity|zinc ion binding|DNA integration
Gb_18576	8.639293709	0	17.27858742	Inf	Inf	0.001055594	0.044492148	Up	0.001009487	6.22E-11	1.86E-22	0.345127	0.3130838	0.1559644	Q99315.3	RecName: Full=Transposon Ty3-G Gag-Pol polyprotein; AltName: Full=Gag3-Pol3; AltName: Full=Transposon Ty3-1 TYA-TYB polyprotein; Contains: RecName: Full=Capsid protein; Short=CA; AltName: Full=p24; Contains: RecName: Full=Spacer peptide p3; Contains: RecName: Full=Nucleocapsid protein p11; Short=NC; Contains: RecName: Full=Ty3 protease; Short=PR; AltName: Full=p16; Contains: RecName: Full=Spacer …	GO:0000943,GO:0003677,GO:0003723,GO:0003887,GO:0003964,GO:0004190,GO:0004523,GO:0004540,GO:0005524,GO:0005634,GO:0005737,GO:0006310,GO:0008233,GO:0008270,GO:0015074,GO:0032197	retrotransposon nucleocapsid|DNA binding|RNA binding|DNA-directed DNA polymerase activity|RNA-directed DNA polymerase activity|aspartic-type endopeptidase activity|RNA-DNA hybrid ribonuclease activity|ribonuclease activity|ATP binding|nucleus|cytoplasm|DNA recombination|peptidase activity|zinc ion binding|DNA integration|transposition, RNA-mediated
Gb_18608	12066.62406	7286.189081	16847.05904	2.312190756	1.209260425	5.03E-09	1.84E-06	Up	770.0049	609.9552	680.0556	837.4923	909.5713	878.7413	P0CC52.1	RecName: Full=NAD(P)H-quinone oxidoreductase subunit 2 A, chloroplastic; AltName: Full=NAD(P)H dehydrogenase, subunit 2 A; AltName: Full=NADH-plastoquinone oxidoreductase subunit 2 A	GO:0008137,GO:0009535,GO:0016021,GO:0042773,GO:0048038	NADH dehydrogenase (ubiquinone) activity|chloroplast thylakoid membrane|integral component of membrane|ATP synthesis coupled electron transport|quinone binding	ko00190	Oxidative phosphorylation
Gb_18609	832.2163227	435.0970058	1229.33564	2.825428866	1.498469868	9.03E-10	4.24E-07	Up	18.03258	29.46709	23.71087	46.24141	32.60117	35.31895	A6H5F1.1	RecName: Full=ATP synthase subunit alpha, chloroplastic; AltName: Full=ATP synthase F1 sector subunit alpha; AltName: Full=F-ATPase subunit alpha	GO:0005524,GO:0009535,GO:0015986,GO:0045261,GO:0046933	ATP binding|chloroplast thylakoid membrane|ATP synthesis coupled proton transport|proton-transporting ATP synthase complex, catalytic core F(1)|proton-transporting ATP synthase activity, rotational mechanism	ko00190,ko00195	Oxidative phosphorylation|Photosynthesis
Gb_18791	43048.70629	25581.66072	60515.75186	2.365591215	1.242200791	5.66E-10	2.83E-07	Up	1486.437	2169.424	1919.301	2698.064	2484.739	2245.517	A6H5F1.1	RecName: Full=ATP synthase subunit alpha, chloroplastic; AltName: Full=ATP synthase F1 sector subunit alpha; AltName: Full=F-ATPase subunit alpha	GO:0005524,GO:0009535,GO:0015986,GO:0045261,GO:0046933	ATP binding|chloroplast thylakoid membrane|ATP synthesis coupled proton transport|proton-transporting ATP synthase complex, catalytic core F(1)|proton-transporting ATP synthase activity, rotational mechanism	ko00190,ko00195	Oxidative phosphorylation|Photosynthesis
Gb_18936	112.718901	166.8935439	58.54425805	0.350788033	-1.511328562	0.000675944	0.031700746	Down	3.134092	2.268193	2.923159	0.5287618	0.700602	0.36436	Q9CAL3.1	RecName: Full=Cysteine-rich receptor-like protein kinase 2; Short=Cysteine-rich RLK2; Flags: Precursor
Gb_18983	30.17697403	58.17961884	2.174329217	0.037372696	-4.741871543	0.001732663	0.062691002	Down	3.80845	5.55477	1.035824	5.44E-25	1.74E-22	0.2025484	P92519.1	RecName: Full=Uncharacterized mitochondrial protein AtMg00810; AltName: Full=ORF240b	GO:0005739	mitochondrion
Gb_19002	261.1244452	146.7811565	375.4677338	2.558010461	1.355022164	0.012025388	0.234696742	Up	2.043578	3.204192	3.365924	6.337791	2.488703	3.750884	P30079.1	RecName: Full=Chalcone synthase; AltName: Full=Naringenin-chalcone synthase	GO:0009813,GO:0016210	flavonoid biosynthetic process|naringenin-chalcone synthase activity	ko04712,ko00941	Circadian rhythm - plant|Flavonoid biosynthesis
Gb_19014	42.17474397	69.58841312	14.76107482	0.212119722	-2.237049334	0.001751536	0.063260647	Down	2.473608	3.009779	1.706937	0.3339201	0.2195529	0.3047984	Q9SE83.2	RecName: Full=Dynamin-2A; AltName: Full=Dynamin-like protein 6; AltName: Full=Dynamin-related protein 2A	GO:0000139,GO:0000266,GO:0003924,GO:0005525,GO:0005774,GO:0005794,GO:0005829,GO:0005874,GO:0005886,GO:0006896,GO:0008017,GO:0008289,GO:0009506,GO:0009524,GO:0016020,GO:0030136	Golgi membrane|mitochondrial fission|GTPase activity|GTP binding|vacuolar membrane|Golgi apparatus|cytosol|microtubule|plasma membrane|Golgi to vacuole transport|microtubule binding|lipid binding|plasmodesma|phragmoplast|membrane|clathrin-coated vesicle	ko04961,ko04072,ko04144,ko04721	Endocrine and other factor-regulated calcium reabsorption|Phospholipase D signaling pathway|Endocytosis|Synaptic vesicle cycle
Gb_19025	31.36694084	47.83023404	14.90364764	0.311594705	-1.68225738	0.035685641	0.452507753	Down	1.286139	1.476461	1.593783	0.2178371	0.324031	0.2269556	A5JTQ3.1	RecName: Full=Beta-xylosidase/alpha-L-arabinofuranosidase 2; AltName: Full=Xylan 1,4-beta-xylosidase/Alpha-L-arabinofuranosidase 2; Short=MsXyl2; Includes: RecName: Full=Beta-xylosidase; AltName: Full=1,4-beta-D-xylan xylohydrolase; AltName: Full=Xylan 1,4-beta-xylosidase; Includes: RecName: Full=Alpha-L-arabinofuranosidase; Short=Arabinosidase; Flags: Precursor	GO:0005578,GO:0009044,GO:0045493,GO:0046556	proteinaceous extracellular matrix|xylan 1,4-beta-xylosidase activity|xylan catabolic process|alpha-L-arabinofuranosidase activity
Gb_19057	29.00619524	9.419964138	48.59242635	5.15845131	2.366937999	0.022178625	0.344827689	Up	0.04987239	0.2230407	0.4034899	0.9892368	0.8568651	0.1645004	P27061.1	RecName: Full=Acid phosphatase 1; AltName: Full=Apase-1(1); Flags: Precursor	GO:0003993	acid phosphatase activity
Gb_19120	67.44647654	39.26819578	95.6247573	2.435170636	1.284022868	0.01546608	0.275965455	Up	0.192505	0.6256882	0.3509616	0.5950489	0.568451	0.4804842	P10978.1	RecName: Full=Retrovirus-related Pol polyprotein from transposon TNT 1-94; Includes: RecName: Full=Protease; Includes: RecName: Full=Reverse transcriptase; Includes: RecName: Full=Endonuclease	GO:0003676,GO:0003964,GO:0004190,GO:0004519,GO:0008270,GO:0015074	nucleic acid binding|RNA-directed DNA polymerase activity|aspartic-type endopeptidase activity|endonuclease activity|zinc ion binding|DNA integration
Gb_19125	301.6903379	131.4543744	471.9263013	3.590038777	1.843999427	0.011611225	0.229319861	Up	2.02837	2.947018	1.180221	2.570638	3.445764	6.397924	F8WLS6.1	RecName: Full=7-deoxyloganetin glucosyltransferase; AltName: Full=Iridoid 1-O-glucosyltransferase; AltName: Full=UDP-glucose glucosyltransferase 6; Short=CrUGT6; AltName: Full=UDP-glycosyltransferase 85A23	GO:0035251,GO:1900994	UDP-glucosyltransferase activity|(-)-secologanin biosynthetic process
Gb_19151	158.6248958	292.7652995	24.4844922	0.083631811	-3.579804385	2.37E-07	5.28E-05	Down	4.938422	4.808461	8.979714	0.7199299	0.08736771	0.09831644	Q9LTH7.1	RecName: Full=1-aminocyclopropane-1-carboxylate oxidase homolog 12	GO:0016491,GO:0046872	oxidoreductase activity|metal ion binding
Gb_19153	248061.4978	140935.8606	355187.1349	2.520204109	1.333540581	2.83E-11	2.12E-08	Up	6942.151	9628.83	8163.083	12600.92	10511.13	11983.95	B1VKG9.1	RecName: Full=Photosystem II CP43 reaction center protein; AltName: Full=PSII 43 kDa protein; AltName: Full=Protein CP-43; Flags: Precursor	GO:0009523,GO:0009535,GO:0009772,GO:0016021,GO:0016168,GO:0018298,GO:0045156,GO:0046872	photosystem II|chloroplast thylakoid membrane|photosynthetic electron transport in photosystem II|integral component of membrane|chlorophyll binding|protein-chromophore linkage|electron transporter, transferring electrons within the cyclic electron transport pathway of photosynthesis activity|metal ion binding	ko00195	Photosynthesis
Gb_19154	512770.5037	309736.8985	715804.1089	2.311006898	1.208521566	1.60E-09	7.17E-07	Up	10093.44	13439.95	13314.68	16343.75	14152.01	17286.06	P41641.1	RecName: Full=30S ribosomal protein S14, chloroplastic	GO:0003735,GO:0005840,GO:0006412,GO:0009507,GO:0019843	structural constituent of ribosome|ribosome|translation|chloroplast|rRNA binding	ko03010	Ribosome
Gb_19163	33030.11181	17006.36702	49053.85661	2.884440667	1.528291587	5.10E-14	8.43E-11	Up	153.2354	226.3491	255.5246	362.6948	346.7969	319.4815	A6H5H1.1	RecName: Full=Photosystem I P700 chlorophyll a apoprotein A2; AltName: Full=PSI-B; AltName: Full=PsaB	GO:0009522,GO:0009535,GO:0015979,GO:0016021,GO:0016168,GO:0016491,GO:0018298,GO:0046872,GO:0051539	photosystem I|chloroplast thylakoid membrane|photosynthesis|integral component of membrane|chlorophyll binding|oxidoreductase activity|protein-chromophore linkage|metal ion binding|4 iron, 4 sulfur cluster binding	ko00195	Photosynthesis
Gb_19166	687.0267549	410.4084153	963.6450946	2.34801495	1.231441594	0.030198724	0.41078615	Up	7.241137	15.48946	6.962626	17.2321	6.778309	16.25219	Q06H01.1	RecName: Full=Photosystem II CP43 reaction center protein; AltName: Full=PSII 43 kDa protein; AltName: Full=Protein CP-43; Flags: Precursor	GO:0009523,GO:0009535,GO:0009772,GO:0016021,GO:0016168,GO:0018298,GO:0045156,GO:0046872	photosystem II|chloroplast thylakoid membrane|photosynthetic electron transport in photosystem II|integral component of membrane|chlorophyll binding|protein-chromophore linkage|electron transporter, transferring electrons within the cyclic electron transport pathway of photosynthesis activity|metal ion binding	ko00195	Photosynthesis
Gb_19225	41.48380722	67.44624449	15.52136995	0.230129492	-2.119482215	0.018221882	0.307171661	Down	6.067956	2.591845	1.907464	0.1925152	0.9254305	0.1895854	Q9SYT0.1	RecName: Full=Annexin D1; AltName: Full=AnnAt1; AltName: Full=Annexin A1	GO:0004601,GO:0005507,GO:0005509,GO:0005524,GO:0005544,GO:0005618,GO:0005739,GO:0005773,GO:0005774,GO:0005829,GO:0005886,GO:0006970,GO:0008270,GO:0009408,GO:0009409,GO:0009414,GO:0009506,GO:0009507,GO:0009570,GO:0009579,GO:0009651,GO:0009737,GO:0016020,GO:0042803,GO:0046686,GO:0048046,GO:0070588,GO:0071435	peroxidase activity|copper ion binding|calcium ion binding|ATP binding|calcium-dependent phospholipid binding|cell wall|mitochondrion|vacuole|vacuolar membrane|cytosol|plasma membrane|response to osmotic stress|zinc ion binding|response to heat|response to cold|response to water deprivation|plasmodesma|chloroplast|chloroplast stroma|thylakoid|response to salt stress|response to abscisic acid|memb…
Gb_19227	1434.132824	659.911169	2208.354479	3.34644204	1.742628027	7.59E-11	4.84E-08	Up	8.683231	16.97478	13.57783	21.91386	24.11793	28.20987	Q39110.2	RecName: Full=Gibberellin 20 oxidase 1; AltName: Full=GA 20-oxidase 1; Short=AtGA20ox1; AltName: Full=Gibberellin C-20 oxidase 1	GO:0005737,GO:0009686,GO:0009739,GO:0009740,GO:0009826,GO:0009908,GO:0045544,GO:0046872,GO:0048366,GO:0048575	cytoplasm|gibberellin biosynthetic process|response to gibberellin|gibberellic acid mediated signaling pathway|unidimensional cell growth|flower development|gibberellin 20-oxidase activity|metal ion binding|leaf development|short-day photoperiodism, flowering	ko00904	Diterpenoid biosynthesis
Gb_19313	86.97348809	162.7064376	11.24053859	0.069084781	-3.855488264	0.000196864	0.012396519	Down	1.764386	5.140487	6.133084	0.2919035	0.06053181	0.1689656	Q9SCU0.1	RecName: Full=Short-chain dehydrogenase reductase 2a; Short=AtSDR2a	GO:0016491	oxidoreductase activity
Gb_19333	34.9414784	14.53065528	55.35230153	3.809346549	1.929543541	0.010303543	0.209835665	Up	0	0.3163271	0.5317893	0.3420141	0.6506968	0.827063	Q9SZP1.1	RecName: Full=Transcription repressor MYB4; AltName: Full=Myb-related protein 4; Short=AtMYB4	GO:0000981,GO:0001135,GO:0003677,GO:0003700,GO:0005634,GO:0006351,GO:0006357,GO:0009751,GO:0009753,GO:0010224,GO:0030154,GO:0043565,GO:0044212,GO:0045892,GO:1903086,GO:2000762	RNA polymerase II transcription factor activity, sequence-specific DNA binding|transcription factor activity, RNA polymerase II transcription factor recruiting|DNA binding|DNA binding transcription factor activity|nucleus|transcription, DNA-templated|regulation of transcription from RNA polymerase II promoter|response to salicylic acid|response to jasmonic acid|response to UV-B|cell differentiati…
Gb_19352	212.3162508	131.6036844	293.0288172	2.226600407	1.15484267	0.042120696	0.495162006	Up	0.9453095	0.7174447	0.5498409	0.5978955	0.7690384	1.3389					ko04111	Cell cycle - yeast
Gb_19398	642.8980783	247.9179891	1037.878168	4.186377001	2.065702238	5.32E-15	1.29E-11	Up	2.607882	5.340055	6.177287	13.67397	10.48495	9.421383	P14802.2	RecName: Full=Uncharacterized oxidoreductase YoxD	GO:0016491	oxidoreductase activity
Gb_19412	228.9001082	148.837625	308.9625915	2.075836614	1.053692896	0.001781157	0.064237102	Up	0.6548406	0.6262701	0.6081155	0.7776163	0.657725	0.7459869
Gb_19463	17.32562767	33.84883254	0.802422794	0.02370607	-5.398599678	0.00014655	0.010010669	Down	0.7707417	0.8635253	0.9318285	0.03616258	0	0
Gb_19478	184.3363507	266.0386724	102.634029	0.385786127	-1.374126831	0.000219441	0.01328278	Down	6.286243	5.214359	5.408967	1.572969	1.045343	1.013105	Q22799.1	RecName: Full=Dynein light chain 1, cytoplasmic	GO:0003774,GO:0005737,GO:0005868,GO:0005874,GO:0008092,GO:0010970,GO:0016459,GO:0045505,GO:0051959,GO:0060271,GO:2000582	motor activity|cytoplasm|cytoplasmic dynein complex|microtubule|cytoskeletal protein binding|transport along microtubule|myosin complex|dynein intermediate chain binding|dynein light intermediate chain binding|cilium assembly|positive regulation of ATP-dependent microtubule motor activity, plus-end-directed
Gb_19483	132.9910795	46.27423698	219.707922	4.747953426	2.247305783	1.03E-07	2.53E-05	Up	0.4759141	0.9810886	0.5655254	1.544591	1.827414	2.092178	Q9ZW95.1	RecName: Full=Cytokinin hydroxylase; AltName: Full=Cytochrome P450 35A2	GO:0004497,GO:0005506,GO:0009506,GO:0016021,GO:0016705,GO:0020037,GO:0033466	monooxygenase activity|iron ion binding|plasmodesma|integral component of membrane|oxidoreductase activity, acting on paired donors, with incorporation or reduction of molecular oxygen|heme binding|trans-zeatin biosynthetic process	ko00908	Zeatin biosynthesis
Gb_19506	32.84098019	17.31268386	48.36927652	2.793863557	1.482261566	0.047804555	0.529065921	Up	0.5460762	1.061849	0.6712532	1.581067	1.015959	1.041758	B8AD72.1	RecName: Full=Probable zinc metalloprotease EGY2, chloroplastic; AltName: Full=Protein ETHYLENE-DEPENDENT GRAVITROPISM-DEFICIENT AND YELLOW-GREEN 2; Flags: Precursor	GO:0008237,GO:0009535,GO:0016021,GO:0031969	metallopeptidase activity|chloroplast thylakoid membrane|integral component of membrane|chloroplast membrane
Gb_19557	92.38432605	23.25886607	161.509786	6.944009462	2.795768914	0.002800301	0.088079124	Up	0.4268884	0.327896	1.640247	5.222982	1.538064	2.610796	Q9S746.1	RecName: Full=Protein HOTHEAD; AltName: Full=Protein ADHESION OF CALYX EDGES; Flags: Precursor	GO:0005576,GO:0007267,GO:0009553,GO:0010430,GO:0016614,GO:0046593,GO:0050660	extracellular region|cell-cell signaling|embryo sac development|fatty acid omega-oxidation|oxidoreductase activity, acting on CH-OH group of donors|mandelonitrile lyase activity|flavin adenine dinucleotide binding	ko00460	Cyanoamino acid metabolism
Gb_19558	1541.365939	996.1472241	2086.584654	2.09465489	1.066712569	0.012551284	0.240768878	Up	5.056208	18.31173	15.19721	20.3262	14.84055	11.44438	Q9SSM2.1	RecName: Full=(R)-mandelonitrile lyase-like; AltName: Full=Hydroxynitrile lyase-like; Short=(R)-oxynitrilase-like; Flags: Precursor	GO:0016614,GO:0046593,GO:0050660	oxidoreductase activity, acting on CH-OH group of donors|mandelonitrile lyase activity|flavin adenine dinucleotide binding	ko00460	Cyanoamino acid metabolism
Gb_19590	116.8659436	156.4255555	77.30633166	0.494205256	-1.016817741	0.018600609	0.310227353	Down	3.424296	1.941739	2.070248	0.7804587	0.9459982	0.2782307	Q9FMU6.1	RecName: Full=Mitochondrial phosphate carrier protein 3, mitochondrial; AltName: Full=Mitochondrial phosphate transporter 3; Short=MPT3; AltName: Full=Phosphate transporter 3;1; Flags: Precursor	GO:0005618,GO:0005739,GO:0005743,GO:0005774,GO:0006839,GO:0009507,GO:0009651,GO:0015114,GO:0016020,GO:0016021	cell wall|mitochondrion|mitochondrial inner membrane|vacuolar membrane|mitochondrial transport|chloroplast|response to salt stress|phosphate ion transmembrane transporter activity|membrane|integral component of membrane
Gb_19642	192.0785621	266.3947019	117.7624224	0.442059927	-1.177686137	0.002395866	0.078373858	Down	4.055391	3.037715	2.489374	0.61629	1.23109	0.4671223	Q6Q2C2.1	RecName: Full=Bifunctional epoxide hydrolase 2; Includes: RecName: Full=Cytosolic epoxide hydrolase 2; Short=CEH; AltName: Full=Epoxide hydratase; AltName: Full=Soluble epoxide hydrolase; Short=SEH; Includes: RecName: Full=Lipid-phosphate phosphatase	GO:0000287,GO:0004301,GO:0005777,GO:0009636,GO:0019439,GO:0033885,GO:0042577,GO:0046839	magnesium ion binding|epoxide hydrolase activity|peroxisome|response to toxic substance|aromatic compound catabolic process|10-hydroxy-9-(phosphonooxy)octadecanoate phosphatase activity|lipid phosphatase activity|phospholipid dephosphorylation
Gb_19658	7.647923303	15.29584661	0	0	#NAME?	0.011501441	0.228299608	Down	0	0.6450117	1.173625	0.000781311	0	0	Q9LPR4.2	RecName: Full=2-isopropylmalate synthase 1, chloroplastic; AltName: Full=Methylthioalkylmalate synthase-like 4; Flags: Precursor	GO:0003852,GO:0009098,GO:0009507,GO:0009570	2-isopropylmalate synthase activity|leucine biosynthetic process|chloroplast|chloroplast stroma	ko01230,ko00620,ko00290,ko01210	Biosynthesis of amino acids|Pyruvate metabolism|Valine, leucine and isoleucine biosynthesis|2-Oxocarboxylic acid metabolism
Gb_19660	45.43465102	90.86930204	0	0	#NAME?	6.97E-06	0.000940511	Down	1.242863	7.155375	7.092986	0	0	0
Gb_19673	24782.29832	15584.61242	33979.98422	2.180354783	1.124562906	8.62E-05	0.006724917	Up	683.4631	1133.136	1036.983	1405.752	1218.737	897.0955	A6H5M1.1	RecName: Full=50S ribosomal protein L22, chloroplastic	GO:0003735,GO:0006412,GO:0009507,GO:0015934,GO:0019843	structural constituent of ribosome|translation|chloroplast|large ribosomal subunit|rRNA binding	ko03010	Ribosome
Gb_19680	182.001095	118.5587009	245.4434892	2.070227552	1.049789352	0.003485589	0.101788264	Up	1.838889	2.543077	2.081321	2.863052	2.178561	2.514762
Gb_19690	148.5249069	92.84944627	204.2003675	2.19926317	1.137020251	0.003295379	0.097963488	Up	5.416649	6.481435	4.201535	8.424688	5.827443	5.687192	Q9QY93.1	RecName: Full=dCTP pyrophosphatase 1; AltName: Full=Deoxycytidine-triphosphatase 1; Short=dCTPase 1; AltName: Full=RS21-C6	GO:0000287,GO:0005829,GO:0006253,GO:0009143,GO:0016462,GO:0032556,GO:0042262,GO:0042802,GO:0047429,GO:0047840,GO:0051289	magnesium ion binding|cytosol|dCTP catabolic process|nucleoside triphosphate catabolic process|pyrophosphatase activity|pyrimidine deoxyribonucleotide binding|DNA protection|identical protein binding|nucleoside-triphosphate diphosphatase activity|dCTP diphosphatase activity|protein homotetramerization	ko00240	Pyrimidine metabolism
Gb_19715	3020.671914	4137.564568	1903.77926	0.460120737	-1.119915616	1.89E-07	4.36E-05	Down	22.73977	22.3131	29.19326	6.272439	6.98337	5.677842	O22938.1	RecName: Full=Leucine-rich repeat receptor-like tyrosine-protein kinase PXC3; AltName: Full=Protein PXY/TDR-CORRELATED 3; Flags: Precursor
Gb_19750	2573.863598	4410.806644	736.9205512	0.167071606	-2.581461525	0.001857655	0.066105575	Down	74.0247	186.5281	225.6902	24.60344	14.12876	7.900166	P81295.1	RecName: Full=Pathogenesis-related protein; AltName: Full=Pollen allergen Jun a 3; AltName: Allergen=Jun a 3; Flags: Precursor	GO:0006952,GO:0009607	defense response|response to biotic stimulus
Gb_19812	291.8928886	417.3938827	166.3918945	0.398644785	-1.3268243	0.039064473	0.475184502	Down	29.31051	17.52448	10.63788	0.8351221	6.642266	4.78083
Gb_19857	12.08875983	22.17146267	2.006056984	0.090479235	-3.466269457	0.034020463	0.437981172	Down	0.8973472	0.4260544	0.07553295	0.06564094	9.76E-06	1.51E-15
Gb_19890	38.90251278	16.70643061	61.09859495	3.657190238	1.870735674	0.00861567	0.185807534	Up	0.7008617	0.6851051	1.315415	2.301239	1.785586	1.47702
Gb_19913	457.6931749	622.8641254	292.5222245	0.469640508	-1.090371243	8.77E-05	0.006802224	Down	7.458051	4.974298	5.723329	1.668623	1.564988	1.451904	Q9C9H7.2	RecName: Full=Receptor-like protein 12; Short=AtRLP12; Flags: Precursor	GO:0005886,GO:0016021	plasma membrane|integral component of membrane
Gb_19929	243.546447	384.703727	102.389167	0.266150702	-1.909684723	2.46E-08	7.51E-06	Down	4.387225	2.457125	3.252873	0.6880959	0.382476	0.4124674	Q6NQ99.1	RecName: Full=Protein POLAR LOCALIZATION DURING ASYMMETRIC DIVISION AND REDISTRIBUTION	GO:0005737,GO:0005938,GO:0008356,GO:0071944	cytoplasm|cell cortex|asymmetric cell division|cell periphery
Gb_19964	348.5630339	476.671311	220.4547567	0.46248799	-1.112512192	0.000267678	0.01560477	Down	8.928449	6.626513	9.17071	3.364346	1.826873	1.197566	Q9FMH8.1	RecName: Full=Probable cysteine protease RD21B; Flags: Precursor	GO:0004197,GO:0005615,GO:0005764,GO:0005773,GO:0005783,GO:0005829,GO:0009651,GO:0051603	cysteine-type endopeptidase activity|extracellular space|lysosome|vacuole|endoplasmic reticulum|cytosol|response to salt stress|proteolysis involved in cellular protein catabolic process
Gb_20102	50.56446012	84.43307485	16.69584539	0.197740582	-2.338319109	0.000423911	0.021908092	Down	0.3803221	0.596989	0.8075644	0.1068562	0.02849622	0.06487943	Q9FL28.1	RecName: Full=LRR receptor-like serine/threonine-protein kinase FLS2; AltName: Full=Protein FLAGELLIN-SENSING 2; AltName: Full=Protein FLAGELLIN-SENSITIVE 2; Flags: Precursor
Gb_20139	5408.303835	3535.989506	7280.618164	2.05900446	1.041946955	4.43E-07	9.05E-05	Up	50.07124	61.56775	61.07045	73.60244	56.89995	69.02484	A6H5M3.1	RecName: Full=50S ribosomal protein L2, chloroplastic	GO:0003723,GO:0003735,GO:0006412,GO:0009507,GO:0015934,GO:0016740	RNA binding|structural constituent of ribosome|translation|chloroplast|large ribosomal subunit|transferase activity	ko03010	Ribosome
Gb_20142	127542.7382	61011.64474	194073.8316	3.180930991	1.669449074	1.53E-16	9.62E-13	Up	388.2369	616.2989	561.245	1027.283	940.4965	843.0163	Q85WX3.1	RecName: Full=Photosystem I P700 chlorophyll a apoprotein A1; AltName: Full=PSI-A; AltName: Full=PsaA	GO:0009522,GO:0009535,GO:0015979,GO:0016021,GO:0016168,GO:0016491,GO:0018298,GO:0046872,GO:0051539	photosystem I|chloroplast thylakoid membrane|photosynthesis|integral component of membrane|chlorophyll binding|oxidoreductase activity|protein-chromophore linkage|metal ion binding|4 iron, 4 sulfur cluster binding	ko00195	Photosynthesis
Gb_20149	4969.244914	3103.861984	6834.627844	2.201975435	1.138798375	5.17E-05	0.004539037	Up	16.74486	29.09013	22.80712	32.33461	21.92273	31.58014	B1VKH0.1	RecName: Full=Photosystem II D2 protein; Short=PSII D2 protein; AltName: Full=Photosystem Q(A) protein	GO:0009523,GO:0009535,GO:0009772,GO:0016021,GO:0016168,GO:0018298,GO:0045156,GO:0046872	photosystem II|chloroplast thylakoid membrane|photosynthetic electron transport in photosystem II|integral component of membrane|chlorophyll binding|protein-chromophore linkage|electron transporter, transferring electrons within the cyclic electron transport pathway of photosynthesis activity|metal ion binding	ko00195	Photosynthesis
Gb_20206	584.2892897	336.8132224	831.765357	2.469515155	1.304227822	0.002278156	0.07583075	Up	4.435346	7.849727	8.097262	13.27377	8.897207	6.45392	Q9SB81.2	RecName: Full=Peroxidase 42; Short=Atperox P42; AltName: Full=ATP1a/ATP1b; AltName: Full=PRXR1; Flags: Precursor	GO:0004601,GO:0005576,GO:0006979,GO:0009505,GO:0009506,GO:0009664,GO:0020037,GO:0042744,GO:0046872,GO:0048511	peroxidase activity|extracellular region|response to oxidative stress|plant-type cell wall|plasmodesma|plant-type cell wall organization|heme binding|hydrogen peroxide catabolic process|metal ion binding|rhythmic process	ko00940	Phenylpropanoid biosynthesis
Gb_20221	74.23885566	103.0870405	45.39067078	0.440314035	-1.183395264	0.022296779	0.346150877	Down	4.049414	2.736121	3.196482	0.5231549	1.154307	0.7031047
Gb_20347	42.44340169	24.54769589	60.33910748	2.458035481	1.29750574	0.048098526	0.530857705	Up	0.2732478	0.6145736	0.2887234	0.6616933	0.6192441	0.3782648	Q9M3B4.1	RecName: Full=Protein ROOT INITIATION DEFECTIVE 3; AltName: Full=Root initiation defective 3 protein; AltName: Full=WD-40 repeat-containing protein RID3	GO:0080008,GO:1902184	Cul4-RING E3 ubiquitin ligase complex|negative regulation of shoot apical meristem development
Gb_20375	209.4834458	136.734897	282.2319946	2.06408167	1.045500055	0.002483763	0.080210483	Up	2.845926	3.239397	3.492708	4.005229	3.982734	3.076766	O81004.2	RecName: Full=GTP-binding protein At2g22870; AltName: Full=Protein EMBRYO DEFECTIVE 2001	GO:0005525,GO:0005737,GO:0046872	GTP binding|cytoplasm|metal ion binding
Gb_20419	157.7124386	227.9491763	87.47570091	0.383750897	-1.381757972	0.00036497	0.019503551	Down	4.812916	3.172446	2.880594	0.7190766	0.6760023	0.894369
Gb_20461	155.6882655	220.026494	91.35003695	0.415177442	-1.268200035	0.001182505	0.048255399	Down	5.346016	3.989591	3.958609	1.128153	1.171884	0.7415097	Q7XLY8.2	RecName: Full=E3 ubiquitin-protein ligase Os04g0590900; AltName: Full=RING-H2 finger protein Os04g0590900; AltName: Full=RING-type E3 ubiquitin transferase Os04g0590900	GO:0004842,GO:0016021,GO:0016567,GO:0043161,GO:0046872,GO:0061630	ubiquitin-protein transferase activity|integral component of membrane|protein ubiquitination|proteasome-mediated ubiquitin-dependent protein catabolic process|metal ion binding|ubiquitin protein ligase activity
Gb_20487	91.68811504	123.4184658	59.95776424	0.485808698	-1.041539773	0.02749534	0.390578018	Down	1.47699	1.314391	2.50172	0.2991818	0.6435783	0.457663	P0C5E2.3	RecName: Full=LEAF RUST 10 DISEASE-RESISTANCE LOCUS RECEPTOR-LIKE PROTEIN KINASE-like 1.2; AltName: Full=Probable receptor-like serine/threonine-protein kinase LRK10L-1.2; Flags: Precursor
Gb_20500	27.51975498	49.21399452	5.825515432	0.118371116	-3.078611012	0.024253161	0.362243076	Down	0.09768928	0.627664	0.9539408	0.06382229	0.03920182	0.008030156	Q9FG33.1	RecName: Full=Probable L-type lectin-domain containing receptor kinase S.5; Short=LecRK-S.5; Flags: Precursor
Gb_20551	431.1121969	656.6942476	205.5301463	0.312976925	-1.6758718	7.51E-09	2.57E-06	Down	8.821338	10.50646	11.20034	2.105341	1.744342	1.507703	O64966.1	RecName: Full=3-hydroxy-3-methylglutaryl-coenzyme A reductase 1; Short=HMG-CoA reductase 1	GO:0004420,GO:0005789,GO:0008299,GO:0015936,GO:0016021,GO:0031966,GO:0042170,GO:0050661	hydroxymethylglutaryl-CoA reductase (NADPH) activity|endoplasmic reticulum membrane|isoprenoid biosynthetic process|coenzyme A metabolic process|integral component of membrane|mitochondrial membrane|plastid membrane|NADP binding	ko00900,ko04976,ko04152	Terpenoid backbone biosynthesis|Bile secretion|AMPK signaling pathway
Gb_20553	123.5863128	165.0631715	82.10945404	0.497442605	-1.007398018	0.019135256	0.314800004	Down	8.135894	5.199675	3.894205	2.294691	1.32707	1.124423	Q6F332.3	RecName: Full=Calmodulin-2; Short=CaM-2	GO:0005509	calcium ion binding	ko04722,ko04924,ko04922,ko04015,ko04626,ko04916,ko04728,ko04970,ko04744,ko04261,ko04925,ko04014,ko04713,ko04070,ko04024,ko04745,ko04114,ko04270,ko04020,ko04912,ko04910,ko04022,ko04971,ko04915,ko04750,ko04740,ko04720,ko04921	Neurotrophin signaling pathway|Renin secretion|Glucagon signaling pathway|Rap1 signaling pathway|Plant-pathogen interaction|Melanogenesis|Dopaminergic synapse|Salivary secretion|Phototransduction|Adrenergic signaling in cardiomyocytes|Aldosterone synthesis and secretion|Ras signaling pathway|Circadian entrainment|Phosphatidylinositol signaling system|cAMP signaling pathway|Phototransduction - fly…
Gb_20625	32.84782724	55.6910884	10.00456608	0.179643932	-2.476787893	0.033497108	0.434652111	Down	2.005356	0.921755	0.3747835	8.09E-35	0.02238474	0.2925232	Q9ZVP8.2	RecName: Full=NAC domain-containing protein 35; Short=ANAC035; AltName: Full=Protein LONG VEGETATIVE PHASE 1; Short=AtLOV1	GO:0003677,GO:0003700,GO:0005634,GO:0006351,GO:0009908	DNA binding|DNA binding transcription factor activity|nucleus|transcription, DNA-templated|flower development
Gb_20678	17.23126353	29.22822686	5.234300194	0.17908374	-2.481293738	0.02439062	0.363295411	Down	1.684523	0.7592126	0.4473071	5.70E-31	0.273654	0.001208915	O80622.2	RecName: Full=Expansin-A15; Short=AtEXPA15; AltName: Full=Alpha-expansin-15; Short=At-EXP15; Short=AtEx15; AltName: Full=Ath-ExpAlpha-1.3; Flags: Precursor
Gb_20752	32.44785229	58.96392245	5.931782129	0.100600196	-3.313294985	0.000106441	0.007722138	Down	4.962381	2.866183	4.922554	0.2349674	0.4240689	0
Gb_20766	198.7057332	340.5158164	56.89565004	0.167086659	-2.58133155	6.00E-12	5.44E-09	Down	9.241613	8.678427	11.05579	0.57858	0.5205027	1.574435	Q7Y1Z0.1	RecName: Full=Chitinase 5; AltName: Full=Class IV chitinase a; Short=OsChia4a; AltName: Full=Pathogenesis related (PR)-3 chitinase 5; Flags: Precursor	GO:0000272,GO:0004568,GO:0006032,GO:0006952,GO:0008061,GO:0016998	polysaccharide catabolic process|chitinase activity|chitin catabolic process|defense response|chitin binding|cell wall macromolecule catabolic process	ko00520	Amino sugar and nucleotide sugar metabolism
Gb_20825	49.16775756	75.60825981	22.72725531	0.300592228	-1.734120385	0.014131	0.259815269	Down	0.4607274	0.7871743	1.196596	0.07903663	0.09368722	0.2386678	Q9ZPI6.1	RecName: Full=Peroxisomal fatty acid beta-oxidation multifunctional protein AIM1; AltName: Full=Protein ABNORMAL INFLORESCENCE MERISTEM 1; Short=AtAIM1; Includes: RecName: Full=Enoyl-CoA hydratase/3-2-trans-enoyl-CoA isomerase/3-hydroxybutyryl-CoA epimerase; Includes: RecName: Full=3-hydroxyacyl-CoA dehydrogenase	GO:0003857,GO:0004165,GO:0004300,GO:0005618,GO:0005777,GO:0006635,GO:0008692,GO:0009506,GO:0009507,GO:0009695,GO:0009908	3-hydroxyacyl-CoA dehydrogenase activity|dodecenoyl-CoA delta-isomerase activity|enoyl-CoA hydratase activity|cell wall|peroxisome|fatty acid beta-oxidation|3-hydroxybutyryl-CoA epimerase activity|plasmodesma|chloroplast|jasmonic acid biosynthetic process|flower development	ko01212,ko00592,ko00071	Fatty acid metabolism|alpha-Linolenic acid metabolism|Fatty acid degradation
Gb_20866	22.07746828	35.8951275	8.259809061	0.230109478	-2.119607685	0.034418829	0.442011313	Down	0.6395146	1.576316	0.9241352	0.2672655	0.001307197	0.1444901
Gb_20869	1820.315709	2590.700951	1049.930468	0.405268878	-1.303048704	0.022628533	0.34897817	Down	33.4447	52.85862	80.74555	16.79407	12.09309	9.303665	Q8L7A4.1	RecName: Full=Probable ADP-ribosylation factor GTPase-activating protein AGD11; Short=ARF GAP AGD11; AltName: Full=Protein ARF-GAP DOMAIN 11; Short=AtAGD11	GO:0005096,GO:0046872	GTPase activator activity|metal ion binding	ko04144	Endocytosis
Gb_20905	93.12089508	175.5747127	10.66707744	0.060755204	-4.040848208	0.024283202	0.362483023	Down	11.91829	2.64844	2.089399	0.3967603	0.001706194	0.1402135	Q7RX33.3	RecName: Full=Ergothioneine biosynthesis protein 1; Includes: RecName: Full=L-histidine N(alpha)-methyltransferase; Includes: RecName: Full=Hercynylcysteine S-oxide synthase	GO:0005634,GO:0005737,GO:0030745,GO:0046872,GO:0052699	nucleus|cytoplasm|dimethylhistidine N-methyltransferase activity|metal ion binding|ergothioneine biosynthetic process	ko00340	Histidine metabolism
Gb_20988	401.7347687	230.8280383	572.641499	2.480814304	1.310813749	0.000296356	0.016839258	Up	2.2735	2.425052	3.116484	2.922252	3.180451	4.643777	Q9M0G0.1	RecName: Full=Gamma-glutamyltranspeptidase 3; AltName: Full=Gamma-glutamyltransferase 3; AltName: Full=Gamma-glutamyltranspeptidase 4; AltName: Full=Glutathione hydrolase 3	GO:0005773,GO:0005774,GO:0006751,GO:0006805,GO:0009636,GO:0016021,GO:0016756,GO:0036374,GO:0102953,GO:0103068	vacuole|vacuolar membrane|glutathione catabolic process|xenobiotic metabolic process|response to toxic substance|integral component of membrane|glutathione gamma-glutamylcysteinyltransferase activity|glutathione hydrolase activity|hypoglycin A gamma-glutamyl transpeptidase activity|leukotriene C4 gamma-glutamyl transferase activity	ko00460,ko00480,ko00590,ko00430	Cyanoamino acid metabolism|Glutathione metabolism|Arachidonic acid metabolism|Taurine and hypotaurine metabolism
Gb_21000	131.206768	77.33356677	185.0799692	2.39326824	1.258982105	0.011979287	0.234048192	Up	0.7723738	0.7813856	0.8355478	0.8217989	0.8237913	1.529627	Q8RXN0.1	RecName: Full=ABC transporter G family member 11; Short=ABC transporter ABCG.11; Short=AtABCG11; AltName: Full=Protein CUTICULAR DEFECT AND ORGAN FUSION 1; AltName: Full=Protein DESPERADO; AltName: Full=Protein PERMEABLE LEAVES 1; AltName: Full=White-brown complex homolog protein 11; Short=AtWBC11	GO:0005524,GO:0005886,GO:0009611,GO:0009651,GO:0009737,GO:0009897,GO:0010222,GO:0010588,GO:0015245,GO:0015908,GO:0016021,GO:0042626,GO:0042803,GO:0080051	ATP binding|plasma membrane|response to wounding|response to salt stress|response to abscisic acid|external side of plasma membrane|stem vascular tissue pattern formation|cotyledon vascular tissue pattern formation|fatty acid transmembrane transporter activity|fatty acid transport|integral component of membrane|ATPase activity, coupled to transmembrane movement of substances|protein homodimerizat…
Gb_21012	73.80752613	112.9879266	34.62712569	0.306467485	-1.706194077	0.00749644	0.169829216	Down	3.646665	1.497404	1.57344	0.2551992	0.4260548	0.4187582	Q8GYP6.1	RecName: Full=Pentatricopeptide repeat-containing protein At1g18900
Gb_21071	79.15442325	46.01313555	112.2957109	2.440514205	1.287185149	0.010009661	0.206244964	Up	1.00845	2.174682	1.476123	2.227157	2.790363	1.431697
Gb_21073	167.8917985	286.3164251	49.46717191	0.172770989	-2.533067109	0.013491735	0.253096886	Down	2.624167	7.398242	11.33011	1.443178	0.1277138	0.5708821	Q0JKZ0.1	RecName: Full=Cinnamoyl-CoA reductase-like SNL6; AltName: Full=Protein SUPPRESSOR OF NH1-MEDIATED LESION 6	GO:0003854,GO:0006694,GO:0009809,GO:0042742	3-beta-hydroxy-delta5-steroid dehydrogenase activity|steroid biosynthetic process|lignin biosynthetic process|defense response to bacterium
Gb_21110	349.9670409	634.439378	65.49470383	0.103232407	-3.276032164	0.00157662	0.058906737	Down	15.85489	47.89574	63.853	4.659402	1.821645	1.111737
Gb_21119	15524.47323	22535.42311	8513.523354	0.377784047	-1.404366312	0.012486897	0.24014167	Down	466.4361	730.3781	983.3311	261.1444	110.8564	97.77987	O50001.1	RecName: Full=Major allergen Pru ar 1; AltName: Allergen=Pru ar 1	GO:0006952,GO:0009607	defense response|response to biotic stimulus
Gb_21134	149.5351052	96.90873693	202.1614735	2.086101624	1.06080944	0.006067568	0.147143686	Up	4.587489	5.457752	7.300833	8.568477	7.125123	4.689311	Q9C9K1.1	RecName: Full=Chlorophyll a-b binding protein 7, chloroplastic; AltName: Full=Light-harvesting chlorophyll B-binding protein 7; Short=AtLHCB7; Short=Lhcb7; Flags: Precursor	GO:0009522,GO:0009523,GO:0009535,GO:0009637,GO:0009768,GO:0009941,GO:0010218,GO:0010287,GO:0016021,GO:0016168,GO:0018298,GO:0031409	photosystem I|photosystem II|chloroplast thylakoid membrane|response to blue light|photosynthesis, light harvesting in photosystem I|chloroplast envelope|response to far red light|plastoglobule|integral component of membrane|chlorophyll binding|protein-chromophore linkage|pigment binding	ko00196	Photosynthesis - antenna proteins
Gb_21196	80.49709742	43.55138991	117.4428049	2.696648837	1.431167663	0.004400321	0.11817683	Up	0.2257564	0.7469695	1.026666	0.888021	1.20187	0.954871	Q071N0.1	RecName: Full=Salutaridine reductase	GO:0047037,GO:0050661,GO:0097295	salutaridine reductase (NADPH) activity|NADP binding|morphine biosynthetic process	ko00902	Monoterpenoid biosynthesis
Gb_21249	510.0576825	905.6530026	114.4623624	0.126386554	-2.984085105	0.04842864	0.532211305	Down	5.23351	30.84401	64.40648	5.114579	1.288418	0.9739641
Gb_21289	110.0762921	171.3351835	48.81740076	0.284923387	-1.81135405	7.29E-05	0.005930857	Down	6.604577	4.599114	7.12655	1.252625	1.043722	0.6118241	O81641.1	RecName: Full=IAA-amino acid hydrolase ILR1-like 3; Flags: Precursor	GO:0009850,GO:0010178,GO:0046872	auxin metabolic process|IAA-amino acid conjugate hydrolase activity|metal ion binding
Gb_21299	6831.961384	4357.078003	9306.844766	2.136028953	1.094931203	0.000302975	0.017122474	Up	154.5966	193.3568	180.8658	170.954	252.4528	205.1547	Q949Q5.1	RecName: Full=Photosystem I subunit O; Short=PSI-O; Flags: Precursor	GO:0009507,GO:0009522,GO:0009535,GO:0009579,GO:0009767,GO:0009768,GO:0016021	chloroplast|photosystem I|chloroplast thylakoid membrane|thylakoid|photosynthetic electron transport chain|photosynthesis, light harvesting in photosystem I|integral component of membrane	ko00195	Photosynthesis
Gb_21323	27.80213761	43.27749404	12.32678119	0.284831215	-1.811820835	0.033877915	0.436991732	Down	0.5456424	0.5284773	0.5114355	0.07756894	0.1217595	0.05570058
Gb_21340	1567.781013	2157.839939	977.7220869	0.453102229	-1.142091506	4.80E-07	9.54E-05	Down	61.92031	41.87068	51.77962	15.08366	10.82102	13.01023	P10978.1	RecName: Full=Retrovirus-related Pol polyprotein from transposon TNT 1-94; Includes: RecName: Full=Protease; Includes: RecName: Full=Reverse transcriptase; Includes: RecName: Full=Endonuclease	GO:0003676,GO:0003964,GO:0004190,GO:0004519,GO:0008270,GO:0015074	nucleic acid binding|RNA-directed DNA polymerase activity|aspartic-type endopeptidase activity|endonuclease activity|zinc ion binding|DNA integration
Gb_21368	189.8287287	104.3313992	275.3260581	2.638956826	1.399967748	7.77E-05	0.006196438	Up	2.096681	6.044355	5.244359	7.794959	6.373	6.063302	K4BVL1.1	RecName: Full=Protein SPA, chloroplastic; AltName: Full=Sugar partition-affecting protein; Flags: Precursor	GO:0009535,GO:0016021	chloroplast thylakoid membrane|integral component of membrane
Gb_21378	74.76670415	40.59447649	108.9389318	2.683590016	1.424164282	0.042662567	0.499271204	Up	0.5211422	1.345891	0.4662355	0.6969018	1.732636	1.115805	Q9M153.1	RecName: Full=GDSL esterase/lipase At4g01130; AltName: Full=Extracellular lipase At4g01130; Flags: Precursor	GO:0005576,GO:0016042,GO:0016788	extracellular region|lipid catabolic process|hydrolase activity, acting on ester bonds
Gb_21480	7.300572367	0.238639349	14.36250539	60.18498405	5.911331679	0.038902917	0.47398506	Up	0.03808647	8.71E-05	0.000341201	0.001002065	0.2380237	0.612184	E1U332.1	RecName: Full=Isoflavone reductase-like protein; AltName: Full=Pollen allergen Ole e 12.01; AltName: Allergen=Ole e 12.01	GO:0005737,GO:0016491	cytoplasm|oxidoreductase activity
Gb_21504	23.70928346	41.29810679	6.120460131	0.148201954	-2.754363624	0.004932225	0.128082951	Down	1.761119	0.6962282	1.173373	0.2481648	0.01756449	0.04852352	P10978.1	RecName: Full=Retrovirus-related Pol polyprotein from transposon TNT 1-94; Includes: RecName: Full=Protease; Includes: RecName: Full=Reverse transcriptase; Includes: RecName: Full=Endonuclease	GO:0003676,GO:0003964,GO:0004190,GO:0004519,GO:0008270,GO:0015074	nucleic acid binding|RNA-directed DNA polymerase activity|aspartic-type endopeptidase activity|endonuclease activity|zinc ion binding|DNA integration	ko03008	Ribosome biogenesis in eukaryotes
Gb_21514	57.23605899	18.06242193	96.40969605	5.337584098	2.416186896	0.048725092	0.533463356	Up	0.2301302	0.2931209	0.5553958	0.3045153	1.841058	0.9834594	Q39090.2	RecName: Full=Protein UNUSUAL FLORAL ORGANS; AltName: Full=F-box only protein 1; Short=AtFBX1	GO:0004842,GO:0005634,GO:0006351,GO:0006355,GO:0008134,GO:0009908,GO:0030154,GO:0031146	ubiquitin-protein transferase activity|nucleus|transcription, DNA-templated|regulation of transcription, DNA-templated|transcription factor binding|flower development|cell differentiation|SCF-dependent proteasomal ubiquitin-dependent protein catabolic process
Gb_21673	11.25333321	1.275318882	21.23134753	16.64787358	4.05726601	0.021903049	0.34239663	Up	1.13E-06	0.01064272	0.1727754	0.8522069	0.6548283	2.60E-14
Gb_21703	14.6704168	27.632373	1.708460606	0.061828226	-4.015590575	0.003304263	0.09804208	Down	0.3794959	0.8533593	0.5910268	0.02391975	0.03654904	0.02126323	P0CT41.1	RecName: Full=Transposon Tf2-12 polyprotein; AltName: Full=Retrotransposable element Tf2 155 kDa protein	GO:0003677,GO:0003723,GO:0003887,GO:0003964,GO:0004190,GO:0004519,GO:0006310,GO:0015074,GO:0046872	DNA binding|RNA binding|DNA-directed DNA polymerase activity|RNA-directed DNA polymerase activity|aspartic-type endopeptidase activity|endonuclease activity|DNA recombination|DNA integration|metal ion binding
Gb_21710	23.36069981	37.21369521	9.507704414	0.255489393	-1.968664696	0.039519822	0.478268877	Down	0.8044347	0.6868696	0.6931762	0.2089888	0.1131067	0	Q93ZH0.1	RecName: Full=LysM domain-containing GPI-anchored protein 1; Flags: Precursor	GO:0005576,GO:0005886,GO:0006952,GO:0006955,GO:0031225,GO:0042834,GO:0046658	extracellular region|plasma membrane|defense response|immune response|anchored component of membrane|peptidoglycan binding|anchored component of plasma membrane
Gb_21711	160.391375	216.8348522	103.9478977	0.479387408	-1.060736081	0.005374433	0.136189856	Down	4.755836	2.240104	2.753632	0.9637768	0.7834588	0.8022737	Q93ZH0.1	RecName: Full=LysM domain-containing GPI-anchored protein 1; Flags: Precursor	GO:0005576,GO:0005886,GO:0006952,GO:0006955,GO:0031225,GO:0042834,GO:0046658	extracellular region|plasma membrane|defense response|immune response|anchored component of membrane|peptidoglycan binding|anchored component of plasma membrane
Gb_21757	31.48024903	59.10473348	3.855764573	0.065236138	-3.938184804	1.42E-05	0.00165646	Down	1.493882	1.137035	1.686911	0.03142347	0.1241786	0	P52579.1	RecName: Full=Isoflavone reductase homolog A622	GO:0005737,GO:0016491,GO:0044550,GO:0050661	cytoplasm|oxidoreductase activity|secondary metabolite biosynthetic process|NADP binding
Gb_21783	219.5398405	109.3733204	329.7063607	3.014504447	1.591920858	0.007764604	0.173280812	Up	2.765778	1.027949	1.704846	1.910977	4.127436	2.802875	Q5XF78.1	RecName: Full=Gibberellic acid methyltransferase 2; AltName: Full=Gibberellin A(4) carboxyl methyltransferase	GO:0008757,GO:0010341,GO:0046872,GO:0102118	S-adenosylmethionine-dependent methyltransferase activity|gibberellin carboxyl-O-methyltransferase activity|metal ion binding|gibberellin A4 carboxyl methyltransferase activity
Gb_21785	185.7653053	256.7092617	114.821349	0.447281677	-1.160744437	0.011462912	0.227678639	Down	10.62551	10.80477	9.369043	1.503262	1.296822	4.85116
Gb_21835	23.9642928	39.35130228	8.577283315	0.217966949	-2.197818701	0.018077555	0.305558329	Down	1.597963	1.503697	1.736527	0.1067493	0.3133372	0.1439903
Gb_21874	46.6886115	67.42834396	25.94887903	0.384836369	-1.377682949	0.035982333	0.455133057	Down	5.450447	6.303697	3.585094	0.9594688	1.144953	1.217423
Gb_21894	86.35760195	123.5798107	49.13539319	0.397600489	-1.330608563	0.007985029	0.176479175	Down	3.404135	3.22839	5.919888	1.247715	0.698483	0.8171387
Gb_21910	532.8428455	282.7078267	782.9778643	2.769565574	1.469659697	6.20E-06	0.000847262	Up	1.468463	3.655204	3.616295	5.692414	4.503502	3.612874
Gb_21938	8.80577499	1.578206237	16.03334374	10.1592196	3.344717679	0.041555968	0.491260956	Up	0	0.0568015	0.087072	0.3263771	0.2144764	0.2840325	Q69TY4.1	RecName: Full=Peroxiredoxin-2E-1, chloroplastic; AltName: Full=Peroxiredoxin IIE-1; AltName: Full=Thioredoxin peroxidase 2E-1; Flags: Precursor	GO:0004601,GO:0009570,GO:0045454,GO:0051920	peroxidase activity|chloroplast stroma|cell redox homeostasis|peroxiredoxin activity
Gb_21982	82.65060892	137.0023005	28.29891734	0.206557972	-2.275381354	0.004409521	0.118322777	Down	10.74262	6.433488	3.465306	0.04969313	1.745418	0.5010922
Gb_22001	11.46796787	22.93593575	0	0	#NAME?	0.028283762	0.396518923	Down	1.627218	0.3831483	0.02845261	0.002990528	0	4.37E-07	Q852L0.1	RecName: Full=Casein kinase 1-like protein HD16; AltName: Full=Os03g0793500 protein; AltName: Full=Protein EARLY FLOWERING 1; AltName: Full=Protein HEADING DATE 16	GO:0004674,GO:0005524,GO:0005634,GO:0005737,GO:0008360,GO:0009740,GO:0009908,GO:0010476,GO:0018105,GO:0040008,GO:0048586	protein serine/threonine kinase activity|ATP binding|nucleus|cytoplasm|regulation of cell shape|gibberellic acid mediated signaling pathway|flower development|gibberellin mediated signaling pathway|peptidyl-serine phosphorylation|regulation of growth|regulation of long-day photoperiodism, flowering
Gb_22084	16.01913004	1.394877828	30.64338224	21.96850622	4.45736487	0.000412085	0.021444838	Up	0	0.1245559	1.52E-66	0.7654393	0.724984	0.1600728
Gb_22099	1072.656227	642.580615	1502.731839	2.338588815	1.225638221	3.84E-07	8.05E-05	Up	62.00651	41.5832	65.05481	63.02742	72.35279	80.48244	Q4FGG9.1	RecName: Full=Chloroplast envelope membrane protein	GO:0009706,GO:0015992,GO:0016021	chloroplast inner membrane|proton transport|integral component of membrane
Gb_22131	61.42971507	109.6655689	13.1938612	0.120309969	-3.055171905	8.31E-07	0.000155362	Down	2.612417	1.418408	2.426029	0.1290568	0.1624727	0.136711	O80683.1	RecName: Full=Calmodulin-binding protein 25; Short=AtCAMBP25; AltName: Full=VQ motif-containing protein 15; Short=AtVQ15	GO:0005516,GO:0005634,GO:0009414,GO:0009651,GO:0010337	calmodulin binding|nucleus|response to water deprivation|response to salt stress|regulation of salicylic acid metabolic process
Gb_22148	116.8227373	167.0428258	66.60264889	0.398716009	-1.326566561	0.002389101	0.078361502	Down	1.851923	1.035041	1.176761	0.3598293	0.1996736	0.3291556	Q6H7M3.1	RecName: Full=Copper-transporting ATPase HMA4; AltName: Full=Protein HEAVY METAL ATPASE 4; Short=OsHMA4	GO:0005388,GO:0005507,GO:0005524,GO:0005774,GO:0005887,GO:0043231	calcium-transporting ATPase activity|copper ion binding|ATP binding|vacuolar membrane|integral component of plasma membrane|intracellular membrane-bounded organelle
Gb_22165	14.43120186	26.45513534	2.407268381	0.09099437	-3.4580789	0.009546752	0.199586198	Down	0.7116864	0.2739727	0.5219636	0.07689904	0.003684621	0.006166454
Gb_22199	19.72495952	33.89762641	5.552292624	0.163795912	-2.610028746	0.012912319	0.245748573	Down	0.9747621	0.6348485	0.2221202	0.04267134	0.000700818	0.1277264
Gb_22216	610.27062	386.7487073	833.7925327	2.155902572	1.108291982	1.80E-05	0.001990957	Up	17.73452	28.76361	32.55652	31.99452	34.89666	28.93075
Gb_22221	49.9506724	70.77246123	29.12888356	0.411585002	-1.280737685	0.038077723	0.469391223	Down	6.417503	2.801218	6.253966	0.7203349	1.089303	1.613569
Gb_22241	37.63625051	17.21004109	58.06245993	3.373754869	1.754355154	0.042287709	0.496548724	Up	1.35311	0.4430102	0.1591674	0.5492695	1.227032	1.766887	P04323.1	RecName: Full=Retrovirus-related Pol polyprotein from transposon 17.6; Includes: RecName: Full=Protease; Includes: RecName: Full=Reverse transcriptase; Includes: RecName: Full=Endonuclease	GO:0003676,GO:0003964,GO:0004190,GO:0004519,GO:0015074	nucleic acid binding|RNA-directed DNA polymerase activity|aspartic-type endopeptidase activity|endonuclease activity|DNA integration
Gb_22255	208.7099515	308.8562059	108.5636971	0.351502398	-1.508393562	0.049865941	0.542111764	Down	1.828416	4.90228	5.821346	1.450118	0.5692386	0.5213436	Q9C7T7.1	RecName: Full=Receptor protein-tyrosine kinase CEPR2; AltName: Full=Protein C-TERMINALLY ENCODED PEPTIDE RECEPTOR 2; Flags: Precursor	GO:0001653,GO:0004674,GO:0004714,GO:0005524,GO:0005886,GO:0006970,GO:0010555,GO:0016021,GO:0017046,GO:0042277,GO:0048831,GO:0090548,GO:1902025,GO:2000280	peptide receptor activity|protein serine/threonine kinase activity|transmembrane receptor protein tyrosine kinase activity|ATP binding|plasma membrane|response to osmotic stress|response to mannitol|integral component of membrane|peptide hormone binding|peptide binding|regulation of shoot system development|response to nitrate starvation|nitrate import|regulation of root development
Gb_22296	17478.13231	11122.81302	23833.4516	2.142753955	1.0994662	5.81E-08	1.59E-05	Up	351.1576	461.4981	438.4649	476.7255	545.5512	477.1814	P80470.2	RecName: Full=Photosystem II core complex proteins psbY, chloroplastic; AltName: Full=L-arginine-metabolizing enzyme; Short=L-AME; Contains: RecName: Full=Photosystem II protein psbY-1, chloroplastic; AltName: Full=psbY-A1; Contains: RecName: Full=Photosystem II protein psbY-2, chloroplastic; AltName: Full=psbY-A2; Flags: Precursor	GO:0009523,GO:0009535,GO:0015979,GO:0016021,GO:0030145	photosystem II|chloroplast thylakoid membrane|photosynthesis|integral component of membrane|manganese ion binding	ko00195	Photosynthesis
Gb_22309	235.2377114	364.2079422	106.2674806	0.291776945	-1.777062204	0.005670766	0.14108219	Down	2.658975	4.91115	6.412576	1.170626	0.8165992	0.3298619	O81030.1	RecName: Full=L-gulonolactone oxidase 5; Short=AtGulLO5; Flags: Precursor	GO:0003885,GO:0005618,GO:0016020,GO:0019853,GO:0050105,GO:0050660	D-arabinono-1,4-lactone oxidase activity|cell wall|membrane|L-ascorbic acid biosynthetic process|L-gulonolactone oxidase activity|flavin adenine dinucleotide binding
Gb_22329	55.73648573	25.6418816	85.83108986	3.347300764	1.742998187	0.020819773	0.332249318	Up	0.7037875	0.1438041	1.297848	1.411692	0.6252049	1.857764	Q8LDW9.2	RecName: Full=Xyloglucan endotransglucosylase/hydrolase protein 9; Short=At-XTH9; Short=XTH-9; Flags: Precursor	GO:0004553,GO:0005618,GO:0010411,GO:0016762,GO:0042546,GO:0048046,GO:0071555	hydrolase activity, hydrolyzing O-glycosyl compounds|cell wall|xyloglucan metabolic process|xyloglucan:xyloglucosyl transferase activity|cell wall biogenesis|apoplast|cell wall organization
Gb_22340	92.46792531	152.2851147	32.65073592	0.214405301	-2.221587516	5.26E-06	0.000740717	Down	15.05861	8.926595	8.851037	0.001945356	1.331088	2.444465
Gb_22349	37300.30827	23043.12146	51557.49508	2.237435374	1.161846012	7.42E-09	2.56E-06	Up	290.0553	355.9138	345.1918	445.7348	379.7647	417.5074	A6H5I4.1	RecName: Full=ATP synthase subunit beta, chloroplastic; AltName: Full=ATP synthase F1 sector subunit beta; AltName: Full=F-ATPase subunit beta	GO:0005524,GO:0009535,GO:0015986,GO:0045261,GO:0046933	ATP binding|chloroplast thylakoid membrane|ATP synthesis coupled proton transport|proton-transporting ATP synthase complex, catalytic core F(1)|proton-transporting ATP synthase activity, rotational mechanism	ko00190,ko00195	Oxidative phosphorylation|Photosynthesis
Gb_22358	240.0406602	333.5554282	146.5258922	0.439284988	-1.186770897	0.00337599	0.099326171	Down	3.223034	2.580542	2.1647	0.4808668	1.092251	0.3388347	Q84WB7.1	RecName: Full=Glycosyltransferase family protein 64 protein C5; Short=GT64 C5
Gb_22429	43.38732094	14.58524796	72.18939391	4.949480056	2.307276978	0.000942043	0.041055287	Up	0.6952465	0.5541826	0.8330755	1.378735	1.915058	2.382571
Gb_22487	396.2467238	199.811916	592.6815316	2.966197129	1.568614481	5.25E-08	1.46E-05	Up	3.029313	4.974702	3.698603	6.987434	6.957435	5.697787	Q5XF78.1	RecName: Full=Gibberellic acid methyltransferase 2; AltName: Full=Gibberellin A(4) carboxyl methyltransferase	GO:0008757,GO:0010341,GO:0046872,GO:0102118	S-adenosylmethionine-dependent methyltransferase activity|gibberellin carboxyl-O-methyltransferase activity|metal ion binding|gibberellin A4 carboxyl methyltransferase activity
Gb_22573	473.2897076	712.7174853	233.8619298	0.328127112	-1.607673293	1.92E-07	4.37E-05	Down	19.90742	21.02758	28.83087	5.303676	4.335563	3.160677	Q9FYK2.1	RecName: Full=Probable calcium-binding protein CML25; AltName: Full=Calmodulin-like protein 25	GO:0005509,GO:0005634,GO:0005737,GO:0009409,GO:0048767	calcium ion binding|nucleus|cytoplasm|response to cold|root hair elongation	ko04626	Plant-pathogen interaction
Gb_22604	834.0619582	480.9510568	1187.17286	2.468386009	1.303568022	1.66E-07	3.88E-05	Up	17.4654	16.41413	14.42809	19.19876	22.25761	24.60051	O03982.1	RecName: Full=Heavy metal-associated isoprenylated plant protein 39; Short=AtHIP39; Flags: Precursor	GO:0005737,GO:0030001,GO:0046914,GO:0046916	cytoplasm|metal ion transport|transition metal ion binding|cellular transition metal ion homeostasis
Gb_22627	73.45103195	111.0058391	35.89622476	0.323372401	-1.62873154	0.003339298	0.098894828	Down	1.07134	0.8472155	0.5335686	0.0402674	0.2789695	0.1110414	Q40392.1	RecName: Full=TMV resistance protein N	GO:0005524,GO:0005737,GO:0007165,GO:0009626,GO:0043531	ATP binding|cytoplasm|signal transduction|plant-type hypersensitive response|ADP binding
Gb_22629	53.81242502	31.7585705	75.86627953	2.388844282	1.256312814	0.040375914	0.484788675	Up	0.356504	0.2786636	0.3800477	0.357637	0.4199545	0.5538027	Q9SI53.1	RecName: Full=Pentatricopeptide repeat-containing protein At2g03880, mitochondrial; Flags: Precursor
Gb_22633	367.6563099	213.8402095	521.4724103	2.438607835	1.28605777	0.002465873	0.079796762	Up	2.443201	2.311923	1.68569	4.114794	2.758596	1.920477	O22881.2	RecName: Full=Potassium transporter 2; Short=AtKT2; Short=AtKUP2; Short=AtPOT2	GO:0005886,GO:0015079,GO:0016021	plasma membrane|potassium ion transmembrane transporter activity|integral component of membrane
Gb_22634	443.0016707	276.4942781	609.5090633	2.204418361	1.140398049	3.28E-05	0.003174821	Up	7.587691	13.46086	10.20109	14.97361	12.33301	11.80811
Gb_22648	24.18332536	8.45912938	39.90752134	4.717686603	2.238079583	0.015815916	0.279843018	Up	0.1642736	0.1223851	0.1380996	0.2008027	0.3345394	0.5812079	Q9LNJ3.1	RecName: Full=Aspartyl protease family protein 2; Flags: Precursor	GO:0004190,GO:0006508,GO:0009505,GO:0016020,GO:0030163,GO:0080167	aspartic-type endopeptidase activity|proteolysis|plant-type cell wall|membrane|protein catabolic process|response to karrikin
Gb_22649	764.4500247	1249.364361	279.535688	0.223742326	-2.160089895	0.00232374	0.076861495	Down	12.8607	20.48683	29.21799	5.921553	1.657133	0.5056057	Q6F4N5.1	RecName: Full=Aspartyl protease 25; AltName: Full=Protein RICE ANTHER DOWN-REGULATED BY CHILLING 1; Flags: Precursor	GO:0004190,GO:0006508,GO:0009505,GO:0009627,GO:0030163,GO:0043067,GO:0048046	aspartic-type endopeptidase activity|proteolysis|plant-type cell wall|systemic acquired resistance|protein catabolic process|regulation of programmed cell death|apoplast
Gb_22712	132.9784046	205.5101092	60.44670001	0.294130056	-1.765473878	2.63E-05	0.002661879	Down	1.811092	0.9872445	1.215455	0.2413348	0.2656763	0.138689	Q40392.1	RecName: Full=TMV resistance protein N	GO:0005524,GO:0005737,GO:0007165,GO:0009626,GO:0043531	ATP binding|cytoplasm|signal transduction|plant-type hypersensitive response|ADP binding
Gb_22739	560.4482955	814.3952795	306.5013114	0.376354479	-1.409835952	5.02E-06	0.000711205	Down	53.49438	29.84448	35.17426	10.39643	8.003365	6.098867
Gb_22795	1343.351336	2122.177919	564.5247538	0.266011982	-1.910436866	0.013686127	0.255068498	Down	54.02693	139.8543	164.3923	29.82679	15.76916	9.247479
Gb_22873	21.81293629	8.684722255	34.94115032	4.023289323	2.008375489	0.03223263	0.425016245	Up	0.04761558	0.1082695	0.07367682	0.2275295	0.1194683	0.1898293	Q9M111.1	RecName: Full=Sucrose synthase 3; Short=AtSUS3; AltName: Full=Sucrose-UDP glucosyltransferase 3	GO:0005982,GO:0005985,GO:0009414,GO:0010431,GO:0010555,GO:0016157	starch metabolic process|sucrose metabolic process|response to water deprivation|seed maturation|response to mannitol|sucrose synthase activity	ko00500	Starch and sucrose metabolism
Gb_22883	684.0800242	420.2856767	947.8743718	2.25530972	1.173325571	0.002167584	0.073473366	Up	3.179661	8.31322	9.599858	8.255893	10.90431	7.699954	Q9S9K9.1	RecName: Full=Transcription factor MYB3; AltName: Full=Myb-related protein 3; Short=AtMYB3	GO:0000981,GO:0001135,GO:0003700,GO:0005634,GO:0006351,GO:0006357,GO:0009611,GO:0009651,GO:0009737,GO:0009751,GO:0009800,GO:0009892,GO:0030154,GO:0043565,GO:0044212	RNA polymerase II transcription factor activity, sequence-specific DNA binding|transcription factor activity, RNA polymerase II transcription factor recruiting|DNA binding transcription factor activity|nucleus|transcription, DNA-templated|regulation of transcription from RNA polymerase II promoter|response to wounding|response to salt stress|response to abscisic acid|response to salicylic acid|ci…
Gb_22897	838.7306442	1240.438428	437.0228607	0.352313223	-1.505069471	1.90E-07	4.36E-05	Down	126.9499	73.06032	123.2857	17.91509	18.58694	25.64644	Q9FS10.1	RecName: Full=Phytosulfokines; Contains: RecName: Full=Phytosulfokine-alpha; Short=PSK-alpha; Short=Phytosulfokine-a; Contains: RecName: Full=Phytosulfokine-beta; Short=PSK-beta; Short=Phytosulfokine-b; Flags: Precursor	GO:0005576,GO:0007275,GO:0008083,GO:0008283,GO:0030154	extracellular region|multicellular organism development|growth factor activity|cell proliferation|cell differentiation
Gb_22920	247.9123063	331.6502139	164.1743988	0.495022744	-1.014433284	0.00204635	0.070659803	Down	8.46505	6.093105	10.2606	2.249531	2.914952	1.580766
Gb_22921	1335.941766	1800.410167	871.4733649	0.484041571	-1.04679714	0.00021162	0.013038267	Down	27.87468	31.11375	38.29386	11.38523	9.093283	5.909227	Q9M0X5.1	RecName: Full=Cysteine-rich receptor-like protein kinase 25; Short=Cysteine-rich RLK25; Flags: Precursor
Gb_22956	38.43779021	19.44062242	57.434958	2.954378557	1.562854696	0.023710163	0.358873187	Up	9.36E-05	0.8901545	0.5401278	0.738108	1.019929	0.7264102	Q94IG7.1	RecName: Full=Protoporphyrinogen oxidase, chloroplastic/mitochondrial; Short=Protox II; AltName: Full=SO-POX2; Flags: Precursor	GO:0004729,GO:0005743,GO:0006782,GO:0006783,GO:0009706,GO:0015995	oxygen-dependent protoporphyrinogen oxidase activity|mitochondrial inner membrane|protoporphyrinogen IX biosynthetic process|heme biosynthetic process|chloroplast inner membrane|chlorophyll biosynthetic process
Gb_22960	162.1104015	106.3975106	217.8232925	2.047259294	1.033693837	0.032515063	0.427887109	Up	0.6762831	2.85516	2.987173	3.378846	2.618025	1.672195	Q94IG7.1	RecName: Full=Protoporphyrinogen oxidase, chloroplastic/mitochondrial; Short=Protox II; AltName: Full=SO-POX2; Flags: Precursor	GO:0004729,GO:0005743,GO:0006782,GO:0006783,GO:0009706,GO:0015995	oxygen-dependent protoporphyrinogen oxidase activity|mitochondrial inner membrane|protoporphyrinogen IX biosynthetic process|heme biosynthetic process|chloroplast inner membrane|chlorophyll biosynthetic process
Gb_22980	15.8168699	29.59270252	2.04103727	0.068970966	-3.857867023	0.003058935	0.092867497	Down	1.710122	1.13584	0.710865	0.1248522	0.02104059	0.000235528
Gb_23006	12.66791129	24.8996309	0.436191683	0.017517998	-5.835018285	0.000831104	0.037253841	Down	0.677911	0.3717682	0.8305802	1.58E-13	0.02376045	1.69E-05	Q9NWC5.1	RecName: Full=Transmembrane protein 45A; AltName: Full=DNA polymerase-transactivated protein 4; AltName: Full=Dermal papilla-derived protein 7	GO:0016021	integral component of membrane
Gb_23078	48.16987458	92.65888603	3.680863143	0.03972488	-4.653813322	0.007125719	0.165250146	Down	1.423276	3.553029	9.211992	0.2708209	0.05672116	1.78E-06
Gb_23079	10.52632575	19.38049702	1.67215448	0.086280268	-3.534825529	0.025053643	0.368580063	Down	1.840329	0.7584799	0.7223454	0.07194771	0	0.06759576
Gb_23118	9.822608057	19.64521611	0	0	#NAME?	0.001387314	0.054017572	Down	0.6228094	0.7222567	0.7705127	3.93E-27	0	0
Gb_23173	10188.78191	13873.82893	6503.734892	0.468777215	-1.093025645	0.005860611	0.143793407	Down	666.1065	500.5865	450.3292	235.3316	136.9789	51.91387
Gb_23303	103.398784	170.4158571	36.38171091	0.213487826	-2.227774289	0.019619552	0.320252245	Down	1.80036	3.755355	6.600222	0.9678147	0.4047429	0.1223577
Gb_23307	90.27009132	123.4674977	57.07268497	0.462248657	-1.113258967	0.01740664	0.298339204	Down	1.598863	1.071224	0.9247349	0.08343771	0.3775154	0.4368088	Q40392.1	RecName: Full=TMV resistance protein N	GO:0005524,GO:0005737,GO:0007165,GO:0009626,GO:0043531	ATP binding|cytoplasm|signal transduction|plant-type hypersensitive response|ADP binding
Gb_23334	126.758539	189.9603437	63.55673425	0.33457896	-1.57958137	0.000218724	0.013267829	Down	1.591657	2.340051	2.520113	0.3156293	0.4486154	0.4406486	Q9C519.1	RecName: Full=WRKY transcription factor 6; AltName: Full=WRKY DNA-binding protein 6; Short=AtWRKY6	GO:0003700,GO:0005634,GO:0006351,GO:0009873,GO:0010200,GO:0016036,GO:0043565,GO:0044212,GO:0045892,GO:0080169	DNA binding transcription factor activity|nucleus|transcription, DNA-templated|ethylene-activated signaling pathway|response to chitin|cellular response to phosphate starvation|sequence-specific DNA binding|transcription regulatory region DNA binding|negative regulation of transcription, DNA-templated|cellular response to boron-containing substance deprivation
Gb_23353	14.9986869	27.99131682	2.006056984	0.071667117	-3.802544866	0.005507214	0.138438154	Down	1.166397	0.3646833	1.928289	0.1453914	6.64E-23	1.40E-10
Gb_23395	81.8676123	51.21851676	112.5167078	2.196797466	1.135401867	0.021663632	0.340205305	Up	0.6645226	1.375839	1.546466	1.413332	1.73186	1.289343	Q8LL87.1	RecName: Full=Caffeic acid 3-O-methyltransferase; Short=CAOMT; Short=COMT; AltName: Full=S-adenosysl-L-methionine:caffeic acid 3-O-methyltransferase	GO:0009809,GO:0046983,GO:0047763	lignin biosynthetic process|protein dimerization activity|caffeate O-methyltransferase activity
Gb_23465	143.0824973	85.80767088	200.3573237	2.334958188	1.223396716	0.002211643	0.074644731	Up	2.778242	2.759414	2.797459	3.780043	3.746933	3.32383	Q9LU21.1	RecName: Full=Photosynthetic NDH subunit of subcomplex B 3, chloroplastic; Short=Protein PnsB3; AltName: Full=NDH-DEPENDENT CYCLIC ELECTRON FLOW 4; Flags: Precursor	GO:0009055,GO:0009507,GO:0009535,GO:0009773,GO:0010598,GO:0046872,GO:0051537	electron transfer activity|chloroplast|chloroplast thylakoid membrane|photosynthetic electron transport in photosystem I|NAD(P)H dehydrogenase complex (plastoquinone)|metal ion binding|2 iron, 2 sulfur cluster binding
Gb_23515	1979.238915	1144.202838	2814.274991	2.459594485	1.298420477	0.00073355	0.033896488	Up	5.29273	12.98279	13.35306	16.57917	17.1156	10.51529
Gb_23691	354.5815709	537.9132012	171.2499406	0.318359803	-1.651269908	0.000338544	0.018500391	Down	6.840903	4.457927	7.932772	2.196357	0.8307455	0.4045382	B9X287.1	RecName: Full=Cytochrome P450 734A6	GO:0004497,GO:0005506,GO:0010268,GO:0016021,GO:0016131,GO:0016705,GO:0020037,GO:0040008	monooxygenase activity|iron ion binding|brassinosteroid homeostasis|integral component of membrane|brassinosteroid metabolic process|oxidoreductase activity, acting on paired donors, with incorporation or reduction of molecular oxygen|heme binding|regulation of growth
Gb_23743	271.6202062	369.032031	174.2083815	0.472068457	-1.082932008	0.035307442	0.449344044	Down	5.912006	3.266639	2.384914	1.378205	0.9065965	0.7164437	Q2QLY5.1	RecName: Full=5-methyltetrahydropteroyltriglutamate--homocysteine methyltransferase 1; AltName: Full=Cobalamin-independent methionine synthase 1	GO:0003871,GO:0005576,GO:0005829,GO:0008270,GO:0008705,GO:0050667	5-methyltetrahydropteroyltriglutamate-homocysteine S-methyltransferase activity|extracellular region|cytosol|zinc ion binding|methionine synthase activity|homocysteine metabolic process	ko01230,ko00270,ko00450	Biosynthesis of amino acids|Cysteine and methionine metabolism|Selenocompound metabolism
Gb_23830	21.10277841	7.636459153	34.56909767	4.526849025	2.178507192	0.033988805	0.437882832	Up	0.434987	6.26E-17	0.000266667	0.2531437	0.4702794	0.2585338	Q9FL41.1	RecName: Full=WAT1-related protein At5g07050	GO:0005886,GO:0016021,GO:0022857	plasma membrane|integral component of membrane|transmembrane transporter activity
Gb_23870	17.97168779	34.23358913	1.709786445	0.049944703	-4.323524509	0.001439595	0.055165585	Down	0.3995776	1.483506	0.9655718	0.01993515	0.05272463	0	O82132.1	RecName: Full=Dehydration-responsive element-binding protein 2A; Short=Protein DREB2A	GO:0003700,GO:0005634,GO:0006351,GO:0009408,GO:0009414,GO:0010224,GO:0010286,GO:0042542,GO:0043565,GO:0044212,GO:0045893	DNA binding transcription factor activity|nucleus|transcription, DNA-templated|response to heat|response to water deprivation|response to UV-B|heat acclimation|response to hydrogen peroxide|sequence-specific DNA binding|transcription regulatory region DNA binding|positive regulation of transcription, DNA-templated
Gb_23905	12.2149734	21.82075174	2.60919506	0.119574023	-3.064024097	0.036414468	0.45752206	Down	2.358898	0.946244	0.3494392	7.47E-28	7.16E-26	0.2230431
Gb_23977	29.50367996	2.08833379	56.91902613	27.25571286	4.768486749	0.003202205	0.096286774	Up	6.35E-09	0.01727556	0.06873442	0.5437178	0.7000914	0.05980813	O23553.3	RecName: Full=Beta-amylase 3, chloroplastic; AltName: Full=1,4-alpha-D-glucan maltohydrolase; AltName: Full=Beta-amylase 8; AltName: Full=Chloroplast beta-amylase; Short=CT-BMY; Flags: Precursor	GO:0000024,GO:0005983,GO:0009409,GO:0009570,GO:0016161,GO:0102229	maltose biosynthetic process|starch catabolic process|response to cold|chloroplast stroma|beta-amylase activity|amylopectin maltohydrolase activity	ko00500	Starch and sucrose metabolism
Gb_23983	524.7312717	853.8205884	195.6419549	0.229137078	-2.125717166	8.74E-13	9.81E-10	Down	11.9966	10.37315	8.374588	1.712604	1.656008	0.5549794	P0C5E2.3	RecName: Full=LEAF RUST 10 DISEASE-RESISTANCE LOCUS RECEPTOR-LIKE PROTEIN KINASE-like 1.2; AltName: Full=Probable receptor-like serine/threonine-protein kinase LRK10L-1.2; Flags: Precursor
Gb_24011	736.2147202	987.6413634	484.7880769	0.490854368	-1.026633042	0.001155907	0.04769976	Down	13.34685	12.66527	15.65163	6.158184	3.020012	2.335664	Q6WNQ8.1	RecName: Full=Cytochrome P450 81E8	GO:0004497,GO:0005506,GO:0016021,GO:0016705,GO:0020037	monooxygenase activity|iron ion binding|integral component of membrane|oxidoreductase activity, acting on paired donors, with incorporation or reduction of molecular oxygen|heme binding
Gb_24069	67.32094015	91.977278	42.6646023	0.463860241	-1.108237903	0.04110505	0.488873153	Down	0.7011117	0.5000772	0.7754985	0.1284535	0.1980097	0.1710652	Q8RWW0.1	RecName: Full=Receptor-like serine/threonine-protein kinase ALE2; AltName: Full=Protein ABNORMAL LEAF SHAPE 2; Flags: Precursor
Gb_24094	828.0746655	1156.07313	500.0762013	0.432564505	-1.209012808	1.40E-06	0.00024468	Down	13.6228	8.543067	8.902699	2.999982	2.397409	2.007051	Q07121.1	RecName: Full=Primary amine oxidase; AltName: Full=Copper amine oxidase; AltName: Full=MAOXI; Flags: Precursor	GO:0005507,GO:0008131,GO:0009308,GO:0048038,GO:0052593,GO:0052594,GO:0052595,GO:0052596	copper ion binding|primary amine oxidase activity|amine metabolic process|quinone binding|tryptamine:oxygen oxidoreductase (deaminating) activity|aminoacetone:oxygen oxidoreductase(deaminating) activity|aliphatic-amine oxidase activity|phenethylamine:oxygen oxidoreductase (deaminating) activity	ko00260,ko00950,ko00350,ko00410,ko00960,ko00360	Glycine, serine and threonine metabolism|Isoquinoline alkaloid biosynthesis|Tyrosine metabolism|beta-Alanine metabolism|Tropane, piperidine and pyridine alkaloid biosynthesis|Phenylalanine metabolism
Gb_24128	20.35875605	36.93833731	3.779174804	0.102310366	-3.288975772	0.0025681	0.082679136	Down	0.8481415	1.407409	1.817079	0.1091939	1.81E-20	0.1415497	P0CT42.1	RecName: Full=Transposon Tf2-7 polyprotein; AltName: Full=Retrotransposable element Tf2 155 kDa protein	GO:0003677,GO:0003723,GO:0003887,GO:0003964,GO:0004190,GO:0004519,GO:0006310,GO:0015074,GO:0046872	DNA binding|RNA binding|DNA-directed DNA polymerase activity|RNA-directed DNA polymerase activity|aspartic-type endopeptidase activity|endonuclease activity|DNA recombination|DNA integration|metal ion binding
Gb_24177	30.70367905	55.38918715	6.018170952	0.108652451	-3.202207373	0.037791942	0.467887473	Down	6.55043	0.3054121	7.989087	0.9221596	2.33E-12	1.18E-06
Gb_24257	596.3433784	1022.172458	170.5142988	0.166815587	-2.583673995	2.21E-06	0.000359313	Down	23.65959	33.08954	44.03276	5.517384	2.817878	1.219382
Gb_24263	624.7212131	398.6927773	850.7496489	2.133847658	1.093457181	2.48E-05	0.002541271	Up	10.22133	11.87595	14.96591	14.41319	15.67632	13.96364	Q8L774.1	RecName: Full=Shewanella-like protein phosphatase 1; Short=AtSLP1; Flags: Precursor	GO:0004721,GO:0009507,GO:0016791,GO:0030145	phosphoprotein phosphatase activity|chloroplast|phosphatase activity|manganese ion binding
Gb_24315	16.53037358	31.75614963	1.30459753	0.041081729	-4.605359292	0.000577738	0.027800434	Down	1.201912	1.181611	0.6423108	2.78E-08	1.16E-11	0.07737979	P10978.1	RecName: Full=Retrovirus-related Pol polyprotein from transposon TNT 1-94; Includes: RecName: Full=Protease; Includes: RecName: Full=Reverse transcriptase; Includes: RecName: Full=Endonuclease	GO:0003676,GO:0003964,GO:0004190,GO:0004519,GO:0008270,GO:0015074	nucleic acid binding|RNA-directed DNA polymerase activity|aspartic-type endopeptidase activity|endonuclease activity|zinc ion binding|DNA integration
Gb_24321	19.64713449	2.523826565	36.77044242	14.56932221	3.864861857	0.005257688	0.133662676	Up	0.09889353	0.05677332	0.01941106	0.1145983	0.5090815	0.7512414	Q9SJR0.1	RecName: Full=Ethylene-responsive transcription factor ERF024	GO:0003677,GO:0003700,GO:0005634,GO:0006351,GO:0009873,GO:0050832	DNA binding|DNA binding transcription factor activity|nucleus|transcription, DNA-templated|ethylene-activated signaling pathway|defense response to fungus
Gb_24334	7.058341904	13.71547241	0.401211397	0.029252466	-5.095297917	0.027761421	0.392582969	Down	0.5215915	0.28383	0.5170477	0.0303219	1.78E-11	3.43E-35
Gb_24336	46.63784567	72.53858295	20.7371084	0.285876944	-1.806533825	0.008391089	0.183179787	Down	5.959756	2.532396	2.494274	0.183661	0.8261843	0.6846363
Gb_24353	108.8298624	52.48392741	165.1757974	3.147169153	1.654054722	0.00019677	0.012396519	Up	0.4806958	1.051443	0.8565733	1.485369	1.265782	1.511768	Q9C5D3.1	RecName: Full=Heavy metal-associated isoprenylated plant protein 7; Short=AtHIP07; AltName: Full=Farnesylated protein 3; Short=AtFP3; Flags: Precursor	GO:0005737,GO:0005886,GO:0030001,GO:0046914,GO:0046916	cytoplasm|plasma membrane|metal ion transport|transition metal ion binding|cellular transition metal ion homeostasis
Gb_24386	200.5906464	130.562179	270.6191139	2.072722101	1.051526701	0.002921182	0.090240974	Up	6.792279	5.76061	8.505006	8.943174	7.930554	7.31201
Gb_24415	301.9175283	424.0049207	179.8301359	0.424122757	-1.2374462	0.013529403	0.25334976	Down	4.273878	6.573169	8.255254	2.202503	1.649604	0.731454	O64743.1	RecName: Full=Berberine bridge enzyme-like 15; Short=AtBBE-like 15; AltName: Full=Protein EMBRYO SAC DEVELOPMENT ARREST 28; AltName: Full=Protein MATERNAL EFFECT EMBRYO ARREST 23; Flags: Precursor	GO:0005576,GO:0005618,GO:0009506,GO:0009793,GO:0010197,GO:0045551,GO:0050268,GO:0050660,GO:0052747	extracellular region|cell wall|plasmodesma|embryo development ending in seed dormancy|polar nucleus fusion|cinnamyl-alcohol dehydrogenase activity|coniferyl-alcohol dehydrogenase activity|flavin adenine dinucleotide binding|sinapyl alcohol dehydrogenase activity
Gb_24439	61.4570748	32.15347415	90.76067545	2.82273309	1.497092718	0.007472083	0.169521877	Up	0.4402688	0.7037586	0.4225823	1.13015	0.821689	0.5619308	Q66PF2.1	RecName: Full=Putative UDP-rhamnose:rhamnosyltransferase 1; Short=FaRT1; AltName: Full=Glycosyltransferase 4; Short=FaGT4	GO:0008152,GO:0016021,GO:0016758	metabolic process|integral component of membrane|transferase activity, transferring hexosyl groups
Gb_24443	27.21491607	12.840856	41.58897614	3.238800913	1.695459789	0.037865988	0.468619569	Up	3.20E-09	0.1714662	0.1633837	0.2866776	0.2484212	0.09955651	Q05091.1	RecName: Full=Polygalacturonase inhibitor; AltName: Full=Polygalacturonase-inhibiting protein; Short=PGIG; Flags: Precursor	GO:0005618,GO:0048046	cell wall|apoplast
Gb_24471	74.8980866	130.1156208	19.68055244	0.151254341	-2.724951549	0.001467149	0.055717712	Down	3.804925	0.9962768	2.291543	0.2838602	0.1448198	0.1453568
Gb_24482	37.62837322	55.34326455	19.91348189	0.359817623	-1.474662248	0.043243956	0.503636612	Down	0.522368	0.5200683	0.7716484	0.1207423	0.07328288	0.1663271
Gb_24518	23.5586275	47.11725501	0	0	#NAME?	0.008539599	0.184671486	Down	7.852186	1.17E-20	2.71431	9.03E-24	0.00099499	5.94E-20
Gb_24520	188.6373077	322.5630839	54.71153149	0.169614981	-2.559664492	1.77E-11	1.43E-08	Down	13.28683	8.527137	9.148212	0.6681544	0.9785241	1.226434
Gb_24536	468.9836833	664.8346787	273.1326878	0.41082798	-1.283393655	0.042936323	0.501168331	Down	3.772921	9.141597	9.415292	2.355975	1.790106	1.092826	Q50EK4.1	RecName: Full=Cytochrome P450 750A1; AltName: Full=Cytochrome P450 CYPC	GO:0004497,GO:0005506,GO:0016021,GO:0016705,GO:0020037	monooxygenase activity|iron ion binding|integral component of membrane|oxidoreductase activity, acting on paired donors, with incorporation or reduction of molecular oxygen|heme binding
Gb_24544	21.44527902	42.89055804	0	0	#NAME?	0.038235406	0.470228154	Down	6.25E-53	1.977345	12.3093	5.44E-22	3.46E-24	4.59E-36	Q99315.3	RecName: Full=Transposon Ty3-G Gag-Pol polyprotein; AltName: Full=Gag3-Pol3; AltName: Full=Transposon Ty3-1 TYA-TYB polyprotein; Contains: RecName: Full=Capsid protein; Short=CA; AltName: Full=p24; Contains: RecName: Full=Spacer peptide p3; Contains: RecName: Full=Nucleocapsid protein p11; Short=NC; Contains: RecName: Full=Ty3 protease; Short=PR; AltName: Full=p16; Contains: RecName: Full=Spacer …	GO:0000943,GO:0003677,GO:0003723,GO:0003887,GO:0003964,GO:0004190,GO:0004523,GO:0004540,GO:0005524,GO:0005634,GO:0005737,GO:0006310,GO:0008233,GO:0008270,GO:0015074,GO:0032197	retrotransposon nucleocapsid|DNA binding|RNA binding|DNA-directed DNA polymerase activity|RNA-directed DNA polymerase activity|aspartic-type endopeptidase activity|RNA-DNA hybrid ribonuclease activity|ribonuclease activity|ATP binding|nucleus|cytoplasm|DNA recombination|peptidase activity|zinc ion binding|DNA integration|transposition, RNA-mediated
Gb_24556	152.9834317	236.8604881	69.1063752	0.291759828	-1.777146842	0.003292119	0.097959235	Down	7.870644	3.865146	3.152097	0.6118626	0.7808848	0.9718182	C0LGK4.1	RecName: Full=Probable LRR receptor-like serine/threonine-protein kinase At2g16250; Flags: Precursor
Gb_24560	152.0949731	99.12434267	205.0656035	2.068771383	1.048774224	0.005799117	0.14323152	Up	2.98832	5.64753	4.993063	6.361088	5.344771	4.338069
Gb_24561	152.0949731	99.12434267	205.0656035	2.068771383	1.048774224	0.005799117	0.14323152	Up	2.98832	5.64753	4.993063	6.361088	5.344771	4.338069
Gb_24564	5.207534033	0	10.41506807	Inf	Inf	0.017525383	0.299279023	Up	4.53E-82	7.91E-80	5.33E-96	0.1294711	0.1007808	1.27E-88	P83947.1	RecName: Full=Pectinesterase/pectinesterase inhibitor; Includes: RecName: Full=Pectinesterase inhibitor; AltName: Full=Pectin methylesterase inhibitor; Includes: RecName: Full=Pectinesterase; Short=PE; AltName: Full=Pectin methylesterase; Flags: Precursor	GO:0004857,GO:0005576,GO:0005618,GO:0030599,GO:0042545,GO:0045330,GO:0045490	enzyme inhibitor activity|extracellular region|cell wall|pectinesterase activity|cell wall modification|aspartyl esterase activity|pectin catabolic process	ko00040,ko00500	Pentose and glucuronate interconversions|Starch and sucrose metabolism
Gb_24643	12.38123705	1.530382658	23.23209144	15.18057677	3.924154701	0.005851721	0.143762926	Up	0	0	0.3040283	1.023284	0.7726272	0.8498294	Q54I89.1	RecName: Full=Regulator of nonsense transcripts 1; AltName: Full=Up-frameshift suppressor 1 homolog	GO:0000184,GO:0003677,GO:0004386,GO:0005524,GO:0005737,GO:0008270,GO:0043024	nuclear-transcribed mRNA catabolic process, nonsense-mediated decay|DNA binding|helicase activity|ATP binding|cytoplasm|zinc ion binding|ribosomal small subunit binding
Gb_24710	53.25073059	75.0768793	31.42458189	0.418565372	-1.256475134	0.0410287	0.488524693	Down	2.277807	2.30614	2.072313	0.4866835	0.2887354	0.7778037	P04146.3	RecName: Full=Copia protein; AltName: Full=Gag-int-pol protein; Contains: RecName: Full=Copia VLP protein; Contains: RecName: Full=Copia protease	GO:0003676,GO:0004190,GO:0005524,GO:0008270,GO:0015074	nucleic acid binding|aspartic-type endopeptidase activity|ATP binding|zinc ion binding|DNA integration
Gb_24720	9.893940433	18.04841749	1.739463373	0.096377612	-3.375158139	0.03416598	0.439264899	Down	1.512164	0.5688336	0.3887051	5.87E-08	3.12E-05	0.1287271	C0LGP4.1	RecName: Full=Probable LRR receptor-like serine/threonine-protein kinase At3g47570; Flags: Precursor
Gb_24723	126.5805385	186.5168284	66.64424866	0.357309575	-1.48475352	0.040189238	0.483841467	Down	3.541408	1.178656	1.431159	0.3718438	0.2956659	0.5062921	C0LGP4.1	RecName: Full=Probable LRR receptor-like serine/threonine-protein kinase At3g47570; Flags: Precursor
Gb_24738	1034.168742	1613.2643	455.0731843	0.282082226	-1.825812332	8.77E-14	1.34E-10	Down	17.37144	15.63204	19.81871	3.609877	2.103709	2.610313	Q8W4G6.2	RecName: Full=Cysteine-rich receptor-like protein kinase 15; Short=Cysteine-rich RLK15; Flags: Precursor	GO:0004674,GO:0005524,GO:0005886,GO:0006468,GO:0016021	protein serine/threonine kinase activity|ATP binding|plasma membrane|protein phosphorylation|integral component of membrane
Gb_24768	5.062986978	10.12597396	0	0	#NAME?	0.039645626	0.479099426	Down	0.5981633	1.402652	0.1624807	5.77E-49	8.92E-09	2.88E-66
Gb_24778	971.0534421	502.7958676	1439.311017	2.862615048	1.517333676	4.58E-07	9.26E-05	Up	5.668706	9.372266	7.59663	11.57483	14.46686	10.42247	Q7XR06.2	RecName: Full=Probable protein phosphatase 2C 45; Short=OsPP2C45	GO:0004722,GO:0046872	protein serine/threonine phosphatase activity|metal ion binding
Gb_24801	3292.218476	5149.616713	1434.82024	0.278626608	-1.843595055	0.043425299	0.504916555	Down	49.21555	150.0032	188.2747	43.50684	10.65891	8.823066	E1U332.1	RecName: Full=Isoflavone reductase-like protein; AltName: Full=Pollen allergen Ole e 12.01; AltName: Allergen=Ole e 12.01	GO:0005737,GO:0016491	cytoplasm|oxidoreductase activity
Gb_24807	16.92451999	29.13017291	4.718867063	0.161992415	-2.626001831	0.039017215	0.475184502	Down	0.9039537	0.1077519	0.4587235	0.02763133	0.02764241	0.08489352	P0C897.1	RecName: Full=Putative UPF0481 protein At3g02645	GO:0016021	integral component of membrane
Gb_24809	2361.514709	4250.920778	472.1086392	0.111060324	-3.170584584	0.007397873	0.168568511	Down	16.75458	58.25107	92.13538	7.196513	2.353206	1.221436	O81086.1	RecName: Full=Alpha-bisabolene synthase; AltName: Full=(E)-alpha-bisabolene synthase; AltName: Full=AgfEabis	GO:0000287,GO:0005737,GO:0008152,GO:0010333,GO:0052681	magnesium ion binding|cytoplasm|metabolic process|terpene synthase activity|alpha-bisabolene synthase activity	ko00904	Diterpenoid biosynthesis
Gb_24845	122.3532543	174.7608766	69.94563201	0.400236216	-1.321076376	0.002431241	0.079001497	Down	1.281298	1.774492	2.258089	0.4901065	0.2525835	0.461256	Q9LV16.2	RecName: Full=Hydroxyproline O-galactosyltransferase GALT6; AltName: Full=Beta-1,3-galactosyltransferase 19	GO:0000139,GO:0005794,GO:0009507,GO:0010405,GO:0016021,GO:0018258,GO:0030246,GO:0048354,GO:1900056,GO:1990714	Golgi membrane|Golgi apparatus|chloroplast|arabinogalactan protein metabolic process|integral component of membrane|protein O-linked glycosylation via hydroxyproline|carbohydrate binding|mucilage biosynthetic process involved in seed coat development|negative regulation of leaf senescence|hydroxyproline O-galactosyltransferase activity
Gb_24854	32.63889366	49.79007182	15.48771551	0.311060317	-1.684733739	0.030217851	0.410863397	Down	1.043065	1.11654	1.374913	0.1036378	0.4398823	0.06348923	P0CT41.1	RecName: Full=Transposon Tf2-12 polyprotein; AltName: Full=Retrotransposable element Tf2 155 kDa protein	GO:0003677,GO:0003723,GO:0003887,GO:0003964,GO:0004190,GO:0004519,GO:0006310,GO:0015074,GO:0046872	DNA binding|RNA binding|DNA-directed DNA polymerase activity|RNA-directed DNA polymerase activity|aspartic-type endopeptidase activity|endonuclease activity|DNA recombination|DNA integration|metal ion binding
Gb_24865	517.8596104	324.9199027	710.7993181	2.18761397	1.12935818	0.000219816	0.01328278	Up	9.305227	21.06594	23.0115	25.07159	23.37091	17.81535
Gb_24902	452.7507102	292.1033979	613.3980225	2.099934567	1.070344375	0.002881639	0.089650359	Up	3.255149	5.561824	3.936764	6.474263	5.199593	3.557007	F4IK45.1	RecName: Full=Cytochrome P450 709B2	GO:0004497,GO:0005506,GO:0016021,GO:0016705,GO:0020037	monooxygenase activity|iron ion binding|integral component of membrane|oxidoreductase activity, acting on paired donors, with incorporation or reduction of molecular oxygen|heme binding
Gb_24988	118.3339364	195.563327	41.10454577	0.210185347	-2.250265998	6.61E-07	0.000126663	Down	11.38114	8.242262	8.058385	1.511855	0.8947865	0.8475181
Gb_25049	17.8740206	30.22675134	5.521289856	0.182662364	-2.452748685	0.048589281	0.532663119	Down	2.164039	0.4515464	0.710298	0.08762787	0.05444852	0.1741939	Q93V58.1	RecName: Full=Serine/threonine-protein kinase GRIK1; AltName: Full=Protein GEMINIVIRUS REP INTERACTING KINASE 1; Short=Protein GRIK1; AltName: Full=SnRK1-activating protein kinase 2; Short=AtSnAK2			ko04920,ko04921,ko04211,ko04152	Adipocytokine signaling pathway|Oxytocin signaling pathway|Longevity regulating pathway|AMPK signaling pathway
Gb_25070	49.51882687	25.62473805	73.41291569	2.864923558	1.518496645	0.031631819	0.421337435	Up	1.375179	0.158617	0.1595436	0.6440451	1.05964	0.8122611
Gb_25091	1233.777692	2184.350017	283.205368	0.129652009	-2.947283534	0.000390747	0.020642552	Down	19.59218	43.8488	56.06059	5.434145	1.880144	1.609937	Q9SCU0.1	RecName: Full=Short-chain dehydrogenase reductase 2a; Short=AtSDR2a	GO:0016491	oxidoreductase activity
Gb_25098	50.17273272	87.05858622	13.28687922	0.152619975	-2.711984303	6.52E-05	0.005450948	Down	1.841458	2.784198	3.209328	0.4087231	0.1712768	0.1026008	O80477.1	RecName: Full=Methylesterase 3; Short=AtMES3	GO:0016788,GO:0080030,GO:0080032	hydrolase activity, acting on ester bonds|methyl indole-3-acetate esterase activity|methyl jasmonate esterase activity
Gb_25106	300.6849195	185.6691423	415.7006967	2.238932606	1.162811102	0.000130404	0.009085473	Up	1.05919	2.448931	1.35528	2.132257	2.079059	2.006775	Q8RX87.2	RecName: Full=Probable galactinol--sucrose galactosyltransferase 6; AltName: Full=Protein DARK INDUCIBLE 10; AltName: Full=Raffinose synthase 6	GO:0005975,GO:0047274	carbohydrate metabolic process|galactinol-sucrose galactosyltransferase activity	ko00052	Galactose metabolism
Gb_25115	114.5948859	170.4936794	58.69609231	0.344271368	-1.538381892	0.023903453	0.359489005	Down	3.384857	1.629097	1.21511	0.1323272	0.5845135	0.4219158	D4AZ24.1	RecName: Full=Probable endo-1,3(4)-beta-glucanase ARB_01444; Short=Endo-1,3-beta-glucanase; Short=Endo-1,4-beta-glucanase; AltName: Full=Laminarinase; Flags: Precursor	GO:0005576,GO:0005618,GO:0008152,GO:0052861,GO:0052862	extracellular region|cell wall|metabolic process|glucan endo-1,3-beta-glucanase activity, C-3 substituted reducing group|glucan endo-1,4-beta-glucanase activity, C-3 substituted reducing group
Gb_25116	30.16444602	50.48862068	9.840271361	0.194900776	-2.359188258	0.03492425	0.446419529	Down	1.65898	0.4329658	0.5231689	0.05681494	0.05320464	0.1587636
Gb_25160	398.7025475	130.3995572	667.0055378	5.115090512	2.354759769	2.74E-13	3.44E-10	Up	0.2082675	2.557911	2.270144	5.846273	5.07784	4.049764	Q8VYE4.1	RecName: Full=Protein NRT1/ PTR FAMILY 4.5; Short=AtNPF4.5; AltName: Full=Protein ABA-IMPORTING TRANSPORTER 2	GO:0016021,GO:0022857	integral component of membrane|transmembrane transporter activity
Gb_25164	132.182389	87.17887575	177.1859023	2.03244078	1.023213317	0.013022867	0.24710419	Up	2.16633	2.113578	1.453173	1.9943	2.176761	2.292239
Gb_25172	864.9550697	569.1723071	1160.737832	2.039343478	1.028104783	1.84E-05	0.002023172	Up	13.3678	26.01355	24.34464	25.52646	25.64705	22.33911
Gb_25180	1152.077793	1614.374852	689.7807351	0.427274207	-1.226765864	1.43E-07	3.38E-05	Down	138.8726	81.95027	106.9969	23.52308	28.88277	24.02032	O03982.1	RecName: Full=Heavy metal-associated isoprenylated plant protein 39; Short=AtHIP39; Flags: Precursor	GO:0005737,GO:0030001,GO:0046914,GO:0046916	cytoplasm|metal ion transport|transition metal ion binding|cellular transition metal ion homeostasis
Gb_25226	1463.845541	2095.321546	832.3695364	0.397251457	-1.331875585	5.38E-09	1.92E-06	Down	28.57553	19.22787	22.44675	5.168863	6.075622	4.068338	Q8W4G6.2	RecName: Full=Cysteine-rich receptor-like protein kinase 15; Short=Cysteine-rich RLK15; Flags: Precursor	GO:0004674,GO:0005524,GO:0005886,GO:0006468,GO:0016021	protein serine/threonine kinase activity|ATP binding|plasma membrane|protein phosphorylation|integral component of membrane
Gb_25244	977.7577932	513.9440416	1441.571545	2.804919268	1.487959247	0.00010715	0.007722138	Up	6.01454	11.82347	12.67019	15.64495	20.05869	12.50038	Q9SUG3.2	RecName: Full=Inositol-tetrakisphosphate 1-kinase 3; AltName: Full=Inositol 1,3,4-trisphosphate 5/6-kinase 3; Short=AtItpk-3; Short=Inositol-triphosphate 5/6-kinase 3; Short=Ins(1,3,4)P(3) 5/6-kinase 3	GO:0000287,GO:0005524,GO:0005634,GO:0005737,GO:0009611,GO:0032957,GO:0047325,GO:0052725,GO:0052726	magnesium ion binding|ATP binding|nucleus|cytoplasm|response to wounding|inositol trisphosphate metabolic process|inositol tetrakisphosphate 1-kinase activity|inositol-1,3,4-trisphosphate 6-kinase activity|inositol-1,3,4-trisphosphate 5-kinase activity	ko00562,ko04070	Inositol phosphate metabolism|Phosphatidylinositol signaling system
Gb_25256	14.90600134	28.97459959	0.83740308	0.028901282	-5.11272269	0.000632331	0.03010471	Down	0.4861702	0.7518913	0.4861989	0.01523297	0.01378666	0	Q84MB3.1	RecName: Full=1-aminocyclopropane-1-carboxylate oxidase homolog 1	GO:0016491,GO:0046872	oxidoreductase activity|metal ion binding
Gb_25273	10.31848314	18.96216013	1.674806159	0.088323595	-3.501057288	0.030143182	0.41078615	Down	2.691061	0.3219413	1.094895	0.09197048	0.09576669	3.51E-15	Q9FJH8.1	RecName: Full=High affinity nitrate transporter 2.4; Short=AtNRT2:4	GO:0005886,GO:0009705,GO:0015112,GO:0015706,GO:0016021,GO:0042128,GO:0071249	plasma membrane|plant-type vacuole membrane|nitrate transmembrane transporter activity|nitrate transport|integral component of membrane|nitrate assimilation|cellular response to nitrate	ko00910	Nitrogen metabolism
Gb_25296	42.03080014	66.28348981	17.77811047	0.268213254	-1.898547565	0.015841022	0.280110624	Down	4.136399	1.313991	1.770684	0.3780442	0.3519409	0.315002
Gb_25297	539.6293837	744.2982214	334.960546	0.450035398	-1.151889614	0.010281048	0.209773444	Down	3.974637	5.923917	7.960681	1.736665	1.606912	1.17417	Q9C5V5.2	RecName: Full=Glutamate receptor 2.8; AltName: Full=Ligand-gated ion channel 2.8; Flags: Precursor	GO:0004970,GO:0005262,GO:0005622,GO:0005886,GO:0006816,GO:0008066,GO:0016021,GO:0019722,GO:0071230	ionotropic glutamate receptor activity|calcium channel activity|intracellular|plasma membrane|calcium ion transport|glutamate receptor activity|integral component of membrane|calcium-mediated signaling|cellular response to amino acid stimulus
Gb_25367	117.4285042	48.49471085	186.3622976	3.84294069	1.942210711	0.028323261	0.396518923	Up	1.39047	0.9461669	0.8871322	0.9833194	2.161184	3.617856
Gb_25380	195.2426967	95.77377607	294.7116173	3.077164015	1.621601342	1.07E-05	0.001334676	Up	3.741776	1.777797	2.010147	3.729437	3.820763	5.012336	Q9S9K9.1	RecName: Full=Transcription factor MYB3; AltName: Full=Myb-related protein 3; Short=AtMYB3	GO:0000981,GO:0001135,GO:0003700,GO:0005634,GO:0006351,GO:0006357,GO:0009611,GO:0009651,GO:0009737,GO:0009751,GO:0009800,GO:0009892,GO:0030154,GO:0043565,GO:0044212	RNA polymerase II transcription factor activity, sequence-specific DNA binding|transcription factor activity, RNA polymerase II transcription factor recruiting|DNA binding transcription factor activity|nucleus|transcription, DNA-templated|regulation of transcription from RNA polymerase II promoter|response to wounding|response to salt stress|response to abscisic acid|response to salicylic acid|ci…
Gb_25423	99.69208856	42.5736381	156.810539	3.683277869	1.880990239	4.80E-05	0.004258562	Up	0.295348	0.8283266	0.5017055	1.176486	1.274087	0.9768237	Q9SIW2.1	RecName: Full=Protein CHROMATIN REMODELING 35; AltName: Full=Protein DEFECTIVE IN MERISTEM SILENCING 1; AltName: Full=Protein DEFECTIVE IN RNA-DIRECTED DNA METHYLATION 1	GO:0000419,GO:0003677,GO:0004386,GO:0005524,GO:0005634,GO:0006306,GO:0031618,GO:0032776,GO:0035563,GO:0050832,GO:0060964,GO:0060966,GO:0060968,GO:0070829,GO:0071360,GO:0080188,GO:0090577,GO:1900111,GO:1900368,GO:1900370	DNA-directed RNA polymerase V complex|DNA binding|helicase activity|ATP binding|nucleus|DNA methylation|nuclear pericentric heterochromatin|DNA methylation on cytosine|positive regulation of chromatin binding|defense response to fungus|regulation of gene silencing by miRNA|regulation of gene silencing by RNA|regulation of gene silencing|heterochromatin maintenance|cellular response to exogenous d…	ko03440	Homologous recombination
Gb_25425	95.41598292	50.72288451	140.1090813	2.762245931	1.465841773	0.001907325	0.067188301	Up	1.229363	1.329318	0.754694	1.603239	1.199341	2.314832
Gb_25484	215.1325162	143.0266823	287.2383501	2.008285065	1.005964067	0.002888833	0.089735526	Up	1.727135	3.435975	2.860114	3.153162	2.769009	3.24009	O82357.1	RecName: Full=3-methyl-2-oxobutanoate hydroxymethyltransferase 1, mitochondrial; AltName: Full=Ketopantoate hydroxymethyltransferase 1; Flags: Precursor	GO:0003864,GO:0005739,GO:0008168,GO:0015940,GO:0046872	3-methyl-2-oxobutanoate hydroxymethyltransferase activity|mitochondrion|methyltransferase activity|pantothenate biosynthetic process|metal ion binding	ko00770	Pantothenate and CoA biosynthesis
Gb_25557	277.5592248	460.5714423	94.54700734	0.205281958	-2.284321261	0.028854712	0.400473836	Down	2.020486	9.677962	11.07314	1.501822	0.6587944	0.5613324	Q8GSM7.1	RecName: Full=Shikimate O-hydroxycinnamoyltransferase; AltName: Full=Hydroxycinnamoyl transferase; AltName: Full=Hydroxycinnamoyl-Coenzyme A shikimate/quinate hydroxycinnamoyltransferase	GO:0047172	shikimate O-hydroxycinnamoyltransferase activity
Gb_25563	233.3731564	337.1055132	129.6407996	0.384570393	-1.378680398	0.028321391	0.396518923	Down	2.274867	4.00841	6.215909	1.048114	0.9355082	0.7264351	C0LGE0.1	RecName: Full=Probable LRR receptor-like serine/threonine-protein kinase At1g07650; Flags: Precursor
Gb_25579	437.8298341	291.808546	583.8511223	2.000802	1.000578405	0.000336034	0.018395212	Up	21.25896	23.31962	31.02335	30.49935	25.73685	28.08511					ko00380	Tryptophan metabolism
Gb_25650	1026.649905	454.7770007	1598.52281	3.514959656	1.813508131	1.10E-07	2.67E-05	Up	2.977072	5.613971	5.369965	9.922759	10.8329	6.981568	Q9FRL3.1	RecName: Full=Sugar transporter ERD6-like 6	GO:0005351,GO:0005355,GO:0005774,GO:0005794,GO:0009705,GO:0010030,GO:0016021,GO:0035428,GO:0042593,GO:0046323	sugar:proton symporter activity|glucose transmembrane transporter activity|vacuolar membrane|Golgi apparatus|plant-type vacuole membrane|positive regulation of seed germination|integral component of membrane|hexose transmembrane transport|glucose homeostasis|glucose import
Gb_25674	66.22692263	40.6816924	91.77215286	2.255858777	1.173676754	0.033229443	0.433012783	Up	0.3694147	0.2704738	0.2111179	0.3835516	0.234441	0.4391188	P10978.1	RecName: Full=Retrovirus-related Pol polyprotein from transposon TNT 1-94; Includes: RecName: Full=Protease; Includes: RecName: Full=Reverse transcriptase; Includes: RecName: Full=Endonuclease	GO:0003676,GO:0003964,GO:0004190,GO:0004519,GO:0008270,GO:0015074	nucleic acid binding|RNA-directed DNA polymerase activity|aspartic-type endopeptidase activity|endonuclease activity|zinc ion binding|DNA integration
Gb_25793	148.1057544	89.38869761	206.8228113	2.31374678	1.210230982	0.001870575	0.066414939	Up	4.198022	5.936406	5.835348	8.142537	6.336222	6.322966
Gb_25794	107.9381772	65.3513681	150.5249862	2.303318057	1.203713642	0.006449518	0.153715611	Up	3.086315	3.30527	2.831878	4.811656	3.920526	3.119967	Q8L9X2.1	RecName: Full=Chaperonin-like RbcX protein 2, chloroplastic; Short=AtRBCX2; Flags: Precursor	GO:0009570,GO:0044183,GO:0061077	chloroplast stroma|protein binding involved in protein folding|chaperone-mediated protein folding
Gb_25918	50.14692796	74.93751797	25.35633796	0.338366397	-1.563341793	0.012814084	0.244360878	Down	1.367147	1.155217	1.202845	0.1196785	0.3112707	0.2652232
Gb_25934	1901.521152	1238.371758	2564.670546	2.071002129	1.050329037	0.000387319	0.020525437	Up	13.98517	24.24347	14.92945	23.04612	16.39716	23.18206	P24681.1	RecName: Full=Ribulose bisphosphate carboxylase large chain; Short=RuBisCO large subunit; Flags: Precursor	GO:0000287,GO:0004497,GO:0009507,GO:0009853,GO:0016984,GO:0019253	magnesium ion binding|monooxygenase activity|chloroplast|photorespiration|ribulose-bisphosphate carboxylase activity|reductive pentose-phosphate cycle	ko00710,ko01200,ko00630	Carbon fixation in photosynthetic organisms|Carbon metabolism|Glyoxylate and dicarboxylate metabolism
Gb_25936	1768.688103	815.1243868	2722.251819	3.339676573	1.739708393	1.88E-06	0.000319565	Up	46.12552	46.1095	81.42099	111.7054	129.3676	80.17023	P41623.1	RecName: Full=ATP synthase epsilon chain, chloroplastic; AltName: Full=ATP synthase F1 sector epsilon subunit; AltName: Full=F-ATPase epsilon subunit	GO:0009535,GO:0015986,GO:0045261,GO:0046933	chloroplast thylakoid membrane|ATP synthesis coupled proton transport|proton-transporting ATP synthase complex, catalytic core F(1)|proton-transporting ATP synthase activity, rotational mechanism	ko00190,ko00195	Oxidative phosphorylation|Photosynthesis
Gb_25943	166.945905	104.6615895	229.2302204	2.190203889	1.131065179	0.002371516	0.077866014	Up	2.024812	3.861105	3.319284	3.662715	4.084711	3.661889	F4I933.1	RecName: Full=Rhodanese-like domain-containing protein 8, chloroplastic; AltName: Full=Sulfurtransferase 8; Short=AtStr8; Flags: Precursor	GO:0009507	chloroplast
Gb_26063	4.352635952	0	8.705271904	Inf	Inf	0.03850369	0.471859293	Up	3.04E-30	6.98E-07	7.15E-61	2.90E-68	0.02756187	0.06847816	Q40392.1	RecName: Full=TMV resistance protein N	GO:0005524,GO:0005737,GO:0007165,GO:0009626,GO:0043531	ATP binding|cytoplasm|signal transduction|plant-type hypersensitive response|ADP binding
Gb_26137	31.64543637	10.70277038	52.58810235	4.913503745	2.296752155	0.003999166	0.111303631	Up	0.04926203	0.1539703	0.3033089	0.481083	0.6666261	0.2606786	Q9LXV0.1	RecName: Full=UDP-glycosyltransferase 92A1	GO:0008152,GO:0043231,GO:0080043,GO:0080044	metabolic process|intracellular membrane-bounded organelle|quercetin 3-O-glucosyltransferase activity|quercetin 7-O-glucosyltransferase activity
Gb_26142	62.53110052	101.6605115	23.40168951	0.230194489	-2.1190748	0.000305326	0.017224312	Down	1.864988	1.856451	2.774573	0.2457291	0.2526293	0.3309485	Q39224.1	RecName: Full=Protein SRG1; Short=AtSRG1; AltName: Full=Protein SENESCENCE-RELATED GENE 1	GO:0010150,GO:0016682,GO:0046872	leaf senescence|oxidoreductase activity, acting on diphenols and related substances as donors, oxygen as acceptor|metal ion binding
Gb_26152	5347.025357	7691.563977	3002.486737	0.390361017	-1.357119108	0.014123398	0.259815269	Down	442.742	183.0696	210.1333	52.43426	44.85383	79.11626	Q8LD26.1	RecName: Full=Dormancy-associated protein homolog 3; AltName: Full=DRM1 homolog 3
Gb_26201	19.20632959	36.73785302	1.674806159	0.045588025	-4.455201283	0.000784366	0.035616091	Down	0.7113051	2.845525	2.725451	0.0832699	0.07688602	0	Q9M8T7.1	RecName: Full=Heavy metal-associated isoprenylated plant protein 8; Short=AtHIP08; Flags: Precursor	GO:0005737,GO:0030001,GO:0046914,GO:0046916	cytoplasm|metal ion transport|transition metal ion binding|cellular transition metal ion homeostasis
Gb_26225	1958.99568	1125.399229	2792.592131	2.481423532	1.311167997	2.34E-08	7.28E-06	Up	16.27148	28.00206	29.778	38.37665	36.31231	29.0262	Q28891.1	RecName: Full=3-oxo-5-alpha-steroid 4-dehydrogenase 1; AltName: Full=SR type 1; AltName: Full=Steroid 5-alpha-reductase 1; Short=S5AR 1	GO:0003865,GO:0005789,GO:0007548,GO:0008202,GO:0016021,GO:0030154,GO:0031090,GO:0047751	3-oxo-5-alpha-steroid 4-dehydrogenase activity|endoplasmic reticulum membrane|sex differentiation|steroid metabolic process|integral component of membrane|cell differentiation|organelle membrane|cholestenone 5-alpha-reductase activity
Gb_26226	67004.97602	35216.72836	98793.22369	2.805292493	1.488151201	2.03E-13	2.66E-10	Up	439.7939	606.2726	551.2665	823.7314	779.5948	911.8045	A6H5P8.1	RecName: Full=NAD(P)H-quinone oxidoreductase subunit H, chloroplastic; AltName: Full=NAD(P)H dehydrogenase subunit H; AltName: Full=NADH-plastoquinone oxidoreductase 49 kDa subunit; AltName: Full=NADH-plastoquinone oxidoreductase subunit H	GO:0009535,GO:0016651,GO:0048038,GO:0051287	chloroplast thylakoid membrane|oxidoreductase activity, acting on NAD(P)H|quinone binding|NAD binding	ko00190	Oxidative phosphorylation
Gb_26239	91.99856513	160.5954407	23.40168951	0.145718268	-2.77874634	5.82E-08	1.59E-05	Down	2.931689	2.433913	2.555859	0.1887765	0.197441	0.2595535	Q43054.1	RecName: Full=Trans-cinnamate 4-monooxygenase; AltName: Full=Cinnamic acid 4-hydroxylase; Short=C4H; Short=CA4H; AltName: Full=Cytochrome P450 73; AltName: Full=Cytochrome P450C4H	GO:0005506,GO:0016710,GO:0020037	iron ion binding|trans-cinnamate 4-monooxygenase activity|heme binding	ko00130,ko01220,ko00945,ko00940,ko00360,ko00941	Ubiquinone and other terpenoid-quinone biosynthesis|Degradation of aromatic compounds|Stilbenoid, diarylheptanoid and gingerol biosynthesis|Phenylpropanoid biosynthesis|Phenylalanine metabolism|Flavonoid biosynthesis
Gb_26264	75.00740095	115.0288625	34.98593937	0.304149225	-1.717148767	0.009395366	0.197715929	Down	0.5983326	1.028525	0.7585556	0.291659	0.02875573	0.1030321	Q40392.1	RecName: Full=TMV resistance protein N	GO:0005524,GO:0005737,GO:0007165,GO:0009626,GO:0043531	ATP binding|cytoplasm|signal transduction|plant-type hypersensitive response|ADP binding
Gb_26291	2353.388129	1301.113465	3405.662793	2.617498691	1.388188816	3.68E-10	1.96E-07	Up	40.44481	34.67725	44.44604	51.48876	62.15923	58.87581	P0CC99.1	RecName: Full=NAD(P)H-quinone oxidoreductase subunit 2 B, chloroplastic; AltName: Full=NAD(P)H dehydrogenase, subunit 2 B; AltName: Full=NADH-plastoquinone oxidoreductase subunit 2 B	GO:0008137,GO:0009535,GO:0016021,GO:0042773,GO:0048038	NADH dehydrogenase (ubiquinone) activity|chloroplast thylakoid membrane|integral component of membrane|ATP synthesis coupled electron transport|quinone binding	ko00190	Oxidative phosphorylation
Gb_26320	53.68142912	84.102406	23.26045224	0.27657297	-1.854267927	0.038408008	0.471612512	Down	0.4049863	1.014033	1.546298	0.2759849	0.1191924	0.07542505	Q8VYR7.1	RecName: Full=Boron transporter 1	GO:0005452,GO:0005768,GO:0005773,GO:0005887,GO:0010036,GO:0015301,GO:0051453	inorganic anion exchanger activity|endosome|vacuole|integral component of plasma membrane|response to boron-containing substance|anion:anion antiporter activity|regulation of intracellular pH
Gb_26411	73.06399018	142.1158664	4.012113968	0.028231288	-5.146561234	4.66E-14	8.14E-11	Down	3.387543	4.609489	5.365149	0.2219836	8.86E-17	7.05E-40	Q93WV4.1	RecName: Full=Probable WRKY transcription factor 71; AltName: Full=WRKY DNA-binding protein 71	GO:0003700,GO:0005634,GO:0006351,GO:0010228,GO:0045893,GO:1990837	DNA binding transcription factor activity|nucleus|transcription, DNA-templated|vegetative to reproductive phase transition of meristem|positive regulation of transcription, DNA-templated|sequence-specific double-stranded DNA binding
Gb_26458	37.38055688	10.38949626	64.3716175	6.195836248	2.631299015	0.000415064	0.021557265	Up	0.159775	0.2364785	0.3070089	1.059355	0.7030284	0.6999765	P51110.1	RecName: Full=Dihydroflavonol 4-reductase; Short=DFR; AltName: Full=Dihydrokaempferol 4-reductase; AltName: Full=Flavanone 4-reductase; Short=FNR	GO:0009718,GO:0045552,GO:0047890,GO:0050662	anthocyanin-containing compound biosynthetic process|dihydrokaempferol 4-reductase activity|flavanone 4-reductase activity|coenzyme binding	ko00941	Flavonoid biosynthesis
Gb_26470	741.8709785	402.093719	1081.648238	2.690040125	1.427627693	0.011133794	0.222973926	Up	2.864243	13.27302	10.41509	19.79249	13.52567	8.18363	P51110.1	RecName: Full=Dihydroflavonol 4-reductase; Short=DFR; AltName: Full=Dihydrokaempferol 4-reductase; AltName: Full=Flavanone 4-reductase; Short=FNR	GO:0009718,GO:0045552,GO:0047890,GO:0050662	anthocyanin-containing compound biosynthetic process|dihydrokaempferol 4-reductase activity|flavanone 4-reductase activity|coenzyme binding	ko00941	Flavonoid biosynthesis
Gb_26495	47.76842636	28.15482877	67.38202395	2.393267048	1.258981386	0.047851994	0.529065921	Up	1.397145	1.045971	0.9081888	1.864936	1.201719	1.39277
Gb_26523	321.8720028	509.0568344	134.6871711	0.264581795	-1.918214296	0.00072349	0.033530247	Down	15.82075	14.06482	7.330233	0.3791397	2.376974	2.615036	Q40392.1	RecName: Full=TMV resistance protein N	GO:0005524,GO:0005737,GO:0007165,GO:0009626,GO:0043531	ATP binding|cytoplasm|signal transduction|plant-type hypersensitive response|ADP binding
Gb_26600	130.5758623	81.79597903	179.3557455	2.192720812	1.132722132	0.006677342	0.157519095	Up	2.798863	2.299434	2.571463	2.84899	3.568121	2.845835
Gb_26601	199.3830452	351.5074301	47.25866035	0.134445694	-2.894904546	6.05E-12	5.44E-09	Down	3.777733	4.977816	5.641536	0.5516992	0.2742495	0.2740187	O64966.1	RecName: Full=3-hydroxy-3-methylglutaryl-coenzyme A reductase 1; Short=HMG-CoA reductase 1	GO:0004420,GO:0005789,GO:0008299,GO:0015936,GO:0016021,GO:0031966,GO:0042170,GO:0050661	hydroxymethylglutaryl-CoA reductase (NADPH) activity|endoplasmic reticulum membrane|isoprenoid biosynthetic process|coenzyme A metabolic process|integral component of membrane|mitochondrial membrane|plastid membrane|NADP binding	ko00900,ko04976,ko04152	Terpenoid backbone biosynthesis|Bile secretion|AMPK signaling pathway
Gb_26605	64.7085032	111.0990795	18.31792689	0.164879196	-2.600518721	1.32E-05	0.001587742	Down	1.990543	1.391362	1.077794	0.2383601	0.1782476	1.06E-06	O64966.1	RecName: Full=3-hydroxy-3-methylglutaryl-coenzyme A reductase 1; Short=HMG-CoA reductase 1	GO:0004420,GO:0005789,GO:0008299,GO:0015936,GO:0016021,GO:0031966,GO:0042170,GO:0050661	hydroxymethylglutaryl-CoA reductase (NADPH) activity|endoplasmic reticulum membrane|isoprenoid biosynthetic process|coenzyme A metabolic process|integral component of membrane|mitochondrial membrane|plastid membrane|NADP binding	ko00900,ko04976,ko04152	Terpenoid backbone biosynthesis|Bile secretion|AMPK signaling pathway
Gb_26628	43.75215637	64.40286156	23.10145117	0.358702247	-1.479141311	0.029564829	0.406202911	Down	2.293657	1.428582	1.185293	0.4394994	0.3411861	0.1972609	F4JRS4.1	RecName: Full=Protein MICRORCHIDIA 7; Short=AtMORC7; AltName: Full=Protein CRT1-homolog 3; Short=CRT1-h3	GO:0003677,GO:0003723,GO:0004519,GO:0005524,GO:0005634,GO:0005654,GO:0006281,GO:0006282,GO:0006952,GO:0016020,GO:0016301,GO:0016569,GO:0016604,GO:0016887,GO:0031047,GO:0031935,GO:0043621,GO:0044030,GO:1902290	DNA binding|RNA binding|endonuclease activity|ATP binding|nucleus|nucleoplasm|DNA repair|regulation of DNA repair|defense response|membrane|kinase activity|covalent chromatin modification|nuclear body|ATPase activity|gene silencing by RNA|regulation of chromatin silencing|protein self-association|regulation of DNA methylation|positive regulation of defense response to oomycetes
Gb_26651	40.20362469	19.13508856	61.27216082	3.202083995	1.679011152	0.016645132	0.29026184	Up	0.1838929	0.2183544	0.2166831	0.3188329	0.3753398	0.411451	Q3E6Q1.1	RecName: Full=Pentatricopeptide repeat-containing protein At1g11290, chloroplastic; AltName: Full=Protein CHLORORESPIRATORY REDUCTION 22; Flags: Precursor
Gb_26702	26.18430465	41.56426239	10.80434691	0.259943189	-1.943731741	0.03197337	0.422954378	Down	0.1854239	0.4634603	0.636916	0.1137838	0.0180053	0.06468679	P10978.1	RecName: Full=Retrovirus-related Pol polyprotein from transposon TNT 1-94; Includes: RecName: Full=Protease; Includes: RecName: Full=Reverse transcriptase; Includes: RecName: Full=Endonuclease	GO:0003676,GO:0003964,GO:0004190,GO:0004519,GO:0008270,GO:0015074	nucleic acid binding|RNA-directed DNA polymerase activity|aspartic-type endopeptidase activity|endonuclease activity|zinc ion binding|DNA integration
Gb_26712	33.74296342	52.71557114	14.7703557	0.280189617	-1.835524599	0.018935471	0.312988092	Down	2.954347	3.081765	2.187326	0.5022315	0.586541	0.1789288	Q9LKW9.1	RecName: Full=Sodium/hydrogen exchanger 7; AltName: Full=Na(+)/H(+) exchanger 7; Short=NHE-7; AltName: Full=Protein SALT OVERLY SENSITIVE 1	GO:0000302,GO:0005886,GO:0006814,GO:0006979,GO:0009651,GO:0009941,GO:0015385,GO:0015386,GO:0016021,GO:0042542,GO:0051453,GO:0071805,GO:0098719,GO:2000377	response to reactive oxygen species|plasma membrane|sodium ion transport|response to oxidative stress|response to salt stress|chloroplast envelope|sodium:proton antiporter activity|potassium:proton antiporter activity|integral component of membrane|response to hydrogen peroxide|regulation of intracellular pH|potassium ion transmembrane transport|sodium ion import across plasma membrane|regulation…
Gb_26722	136.5759104	76.39160371	196.7602172	2.575678577	1.364952569	0.001058168	0.044492148	Up	1.844014	0.4736585	1.076318	1.956874	1.563838	1.191473	Q8RXN0.1	RecName: Full=ABC transporter G family member 11; Short=ABC transporter ABCG.11; Short=AtABCG11; AltName: Full=Protein CUTICULAR DEFECT AND ORGAN FUSION 1; AltName: Full=Protein DESPERADO; AltName: Full=Protein PERMEABLE LEAVES 1; AltName: Full=White-brown complex homolog protein 11; Short=AtWBC11	GO:0005524,GO:0005886,GO:0009611,GO:0009651,GO:0009737,GO:0009897,GO:0010222,GO:0010588,GO:0015245,GO:0015908,GO:0016021,GO:0042626,GO:0042803,GO:0080051	ATP binding|plasma membrane|response to wounding|response to salt stress|response to abscisic acid|external side of plasma membrane|stem vascular tissue pattern formation|cotyledon vascular tissue pattern formation|fatty acid transmembrane transporter activity|fatty acid transport|integral component of membrane|ATPase activity, coupled to transmembrane movement of substances|protein homodimerizat…
Gb_26770	53.66409929	30.45040276	76.87779581	2.524688964	1.336105662	0.026498276	0.381939827	Up	0.3980801	0.2935553	0.343476	0.6492866	0.3335342	0.4681777	Q8VYR3.1	RecName: Full=Protein trichome birefringence-like 2	GO:0005794,GO:0016021,GO:0016413,GO:0071554	Golgi apparatus|integral component of membrane|O-acetyltransferase activity|cell wall organization or biogenesis
Gb_26840	194.4916505	120.3760268	268.6072742	2.231401728	1.157950271	0.018443878	0.309254829	Up	0.3550853	0.9521952	1.304323	1.411043	1.231838	0.6675066	Q9LH74.1	RecName: Full=Mechanosensitive ion channel protein 5; AltName: Full=Mechanosensitive channel of small conductance-like 5; AltName: Full=MscS-Like protein 5	GO:0005886,GO:0006820,GO:0008381,GO:0016021	plasma membrane|anion transport|mechanosensitive ion channel activity|integral component of membrane
Gb_26872	4.35661347	0	8.713226941	Inf	Inf	0.038438241	0.471799381	Up	3.40E-73	1.17E-61	3.43E-69	3.30E-56	0.1452227	0.09504635	Q9FVW4.1	RecName: Full=Regulator of nonsense transcripts UPF3; AltName: Full=Nonsense mRNA reducing factor UPF3; AltName: Full=Up-frameshift suppressor 3 homolog; Short=AtUpf3	GO:0000184,GO:0003729,GO:0005730,GO:0005737,GO:0009611,GO:0009863,GO:0009867,GO:0042742,GO:0048571,GO:0051028	nuclear-transcribed mRNA catabolic process, nonsense-mediated decay|mRNA binding|nucleolus|cytoplasm|response to wounding|salicylic acid mediated signaling pathway|jasmonic acid mediated signaling pathway|defense response to bacterium|long-day photoperiodism|mRNA transport	ko03015,ko03013	mRNA surveillance pathway|RNA transport
Gb_26886	590.3547391	819.2957838	361.4136944	0.441127248	-1.180733218	0.031327166	0.41977066	Down	7.622547	16.18901	18.04274	3.138033	3.908754	3.353895	Q8GT20.1	RecName: Full=Benzyl alcohol O-benzoyltransferase; AltName: Full=Benzoyl coenzyme A:benzyl alcohol benzoyl transferase	GO:0016747	transferase activity, transferring acyl groups other than amino-acyl groups
Gb_26903	64.74385042	112.8808959	16.60680489	0.14711794	-2.76495491	3.62E-06	0.000547159	Down	2.514804	2.29432	2.46687	0.1626172	0.1904561	0.2295758	Q9ZSA7.1	RecName: Full=Protein DMR6-LIKE OXYGENASE 2; AltName: Full=2-oxoglutarate (2OG)-Fe(II) oxygenase-like protein DLO2; AltName: Full=Salicylate 3-hydroxylase DLO2; Short=S3H DLO2; Short=SA 3-hydroxylase DLO2; Short=Salicylic acid 3-hydroxylase DLO2	GO:0002229,GO:0046244,GO:0046872,GO:0051213	defense response to oomycetes|salicylic acid catabolic process|metal ion binding|dioxygenase activity
Gb_26931	51.07897597	81.898635	20.25931695	0.24737063	-2.015253873	0.001719885	0.062556077	Down	0.4375056	0.3352626	0.4123424	0.0651453	0.06353134	0.03455391
Gb_26947	5.880428878	0.557951131	11.20290663	20.07865205	4.327590514	0.048455442	0.532211305	Up	0	0.0483564	0	0.4039166	0	0.2850453	O82359.1	RecName: Full=Sphingoid long-chain bases kinase 2, mitochondrial; Short=AtLCBK2; Short=LCB kinase 2; Flags: Precursor	GO:0003951,GO:0005524,GO:0005739,GO:0006671,GO:0009409,GO:0017050	NAD+ kinase activity|ATP binding|mitochondrion|phytosphingosine metabolic process|response to cold|D-erythro-sphingosine kinase activity
Gb_26961	38.05916692	63.10335158	13.01498225	0.206248669	-2.277543288	0.047614403	0.527958332	Down	0.225387	0.8497822	0.4305862	0.08013844	0.0236722	0.07569443	G9LZD7.1	RecName: Full=Probable inactive leucine-rich repeat receptor kinase XIAO; Flags: Precursor	GO:0004672,GO:0005524,GO:0005886,GO:0009742,GO:0016021,GO:0090696	protein kinase activity|ATP binding|plasma membrane|brassinosteroid mediated signaling pathway|integral component of membrane|post-embryonic plant organ development
Gb_26965	305.5956201	538.7413346	72.44990565	0.134479946	-2.894537043	7.23E-18	5.68E-14	Down	13.6792	14.5574	16.60199	1.898338	0.6919358	0.8048076
Gb_26992	12.50573318	22.83713715	2.174329217	0.095210236	-3.392739505	0.015816982	0.279843018	Down	1.553411	1.306307	1.505376	0	0	0.2436532
Gb_27009	69.61969851	97.68407533	41.55532169	0.425405283	-1.233090146	0.025491619	0.371770613	Down	4.056567	4.235513	5.533915	1.542139	1.279754	0.480171	Q8L636.1	RecName: Full=Sodium/calcium exchanger NCL; AltName: Full=Na(+)/Ca(2+)-exchange protein NCL; AltName: Full=Protein NCX-like; Short=AtNCL	GO:0000325,GO:0005432,GO:0005509,GO:0005773,GO:0005774,GO:0005886,GO:0009506,GO:0016020,GO:0016021,GO:0055074,GO:0071472	plant-type vacuole|calcium:sodium antiporter activity|calcium ion binding|vacuole|vacuolar membrane|plasma membrane|plasmodesma|membrane|integral component of membrane|calcium ion homeostasis|cellular response to salt stress
Gb_27137	11.36783898	22.73567797	0	0	#NAME?	0.001683551	0.061727567	Down	0.2080748	1.039425	0.4941084	1.67E-06	6.33E-25	3.01E-34	Q8L9J7.1	RecName: Full=Bidirectional sugar transporter SWEET1; Short=AtSWEET1; AltName: Full=Protein SUGARS WILL EVENTUALLY BE EXPORTED TRANSPORTERS 1	GO:0005783,GO:0005789,GO:0005886,GO:0005887,GO:0051119,GO:0051260	endoplasmic reticulum|endoplasmic reticulum membrane|plasma membrane|integral component of plasma membrane|sugar transmembrane transporter activity|protein homooligomerization
Gb_27244	159.8936986	227.2912456	92.49615159	0.406949908	-1.297076871	0.00080203	0.036208888	Down	15.10162	9.623013	19.48235	3.801851	2.960547	3.140894	Q9SJ54.1	RecName: Full=NDR1/HIN1-like protein 12	GO:0004871,GO:0006952,GO:0009506,GO:0016021,GO:0046658	signal transducer activity|defense response|plasmodesma|integral component of membrane|anchored component of plasma membrane
Gb_27340	18.09137642	29.27894985	6.903802995	0.235794078	-2.084400607	0.048601144	0.532663119	Down	0.7900786	0.3710937	0.3330441	0.02389538	0.1124285	0.04592584	O48716.1	RecName: Full=Protein JINGUBANG	GO:0005634,GO:0005737,GO:0009846	nucleus|cytoplasm|pollen germination
Gb_27476	18.54309236	30.75982039	6.326364329	0.205669742	-2.281598533	0.032738066	0.430181786	Down	1.785824	0.6396279	2.062299	0.2138971	0.1356539	0.1830927
Gb_27580	104.7056562	157.7986903	51.61262214	0.327078901	-1.612289399	0.000514888	0.025428301	Down	1.764715	1.230949	1.761875	0.4023108	0.2238733	0.2439758	Q9ZSP5.1	RecName: Full=Subtilisin-like protease SBT5.3; AltName: Full=Auxin-induced in root cultures protein 3; AltName: Full=Subtilase subfamily 5 member 3; Short=AtSBT5.3; AltName: Full=Subtilisin-like protease AIR3; Flags: Precursor	GO:0004252,GO:0005576,GO:0005618,GO:0009733,GO:0010102	serine-type endopeptidase activity|extracellular region|cell wall|response to auxin|lateral root morphogenesis
Gb_27598	288.6504941	397.1632159	180.1377723	0.453561068	-1.140631286	0.005201954	0.132890904	Down	41.65307	20.50069	22.5369	6.507333	8.461462	5.80907
Gb_27615	60.45048178	84.19250725	36.70845632	0.436006214	-1.197579399	0.041144853	0.489141683	Down	1.003349	1.407194	2.108763	0.4430583	0.5021455	0.1538929
Gb_27656	291.8637989	484.8173672	98.91023058	0.204015444	-2.293249724	2.51E-11	1.92E-08	Down	11.62088	11.97008	16.85582	1.95056	1.205466	1.442717
Gb_27665	11.9622694	23.9245388	0	0	#NAME?	0.003829027	0.108586759	Down	3.680297	2.295025	1.65E-25	2.31E-19	5.48E-28	5.46E-17
Gb_27728	59.91756497	34.58382151	85.25130843	2.465063278	1.301624681	0.020107517	0.325064769	Up	1.402312	4.346931	3.585191	5.191032	4.950123	3.034025	O80668.2	RecName: Full=Amino acid transporter AVT1A; Short=AtAvt1A	GO:0003333,GO:0005774,GO:0015171,GO:0016021	amino acid transmembrane transport|vacuolar membrane|amino acid transmembrane transporter activity|integral component of membrane	ko04727,ko04721,ko04723	GABAergic synapse|Synaptic vesicle cycle|Retrograde endocannabinoid signaling
Gb_27753	103.9414886	163.5554915	44.32748562	0.271024135	-1.883506764	5.65E-05	0.004865654	Down	3.999281	2.863672	3.013086	0.5762689	0.4902324	0.4106976	Q9LY48.1	RecName: Full=Probable 2-oxoglutarate-dependent dioxygenase JRG21; AltName: Full=Protein JASMONATE-REGULATED GENE 21	GO:0009813,GO:0046872,GO:0051213,GO:0120091,GO:2000022	flavonoid biosynthetic process|metal ion binding|dioxygenase activity|jasmonic acid hydrolase|regulation of jasmonic acid mediated signaling pathway
Gb_27756	4098.367197	6124.444055	2072.290338	0.338363829	-1.563352744	0.003301083	0.098040305	Down	38.36835	74.02973	68.18739	13.88304	12.83608	7.964886	P52777.1	RecName: Full=Phenylalanine ammonia-lyase	GO:0005737,GO:0006559,GO:0009800,GO:0045548	cytoplasm|L-phenylalanine catabolic process|cinnamic acid biosynthetic process|phenylalanine ammonia-lyase activity	ko00940,ko00360	Phenylpropanoid biosynthesis|Phenylalanine metabolism
Gb_27767	158.6788882	276.9626355	40.395141	0.145850508	-2.777437687	0.000151735	0.010253351	Down	1.210095	2.496823	2.90241	0.3092615	0.1289902	0.1176176	Q9C8E7.1	RecName: Full=Glutamate receptor 3.3; AltName: Full=Ligand-gated ion channel 3.3; Flags: Precursor	GO:0004970,GO:0005262,GO:0005622,GO:0005886,GO:0006816,GO:0007267,GO:0008066,GO:0009611,GO:0009630,GO:0009864,GO:0016021,GO:0019722,GO:0045087,GO:0050832,GO:0071230	ionotropic glutamate receptor activity|calcium channel activity|intracellular|plasma membrane|calcium ion transport|cell-cell signaling|glutamate receptor activity|response to wounding|gravitropism|induced systemic resistance, jasmonic acid mediated signaling pathway|integral component of membrane|calcium-mediated signaling|innate immune response|defense response to fungus|cellular response to am…
Gb_27794	24.20728323	39.73897148	8.675594976	0.218314532	-2.195519927	0.016667758	0.290338772	Down	0.8318446	0.67552	0.7725127	0.01799799	0.1181742	0.1297156	Q5PNY6.1	RecName: Full=U-box domain-containing protein 21; AltName: Full=Plant U-box protein 21; AltName: Full=RING-type E3 ubiquitin transferase PUB21	GO:0004842,GO:0010200	ubiquitin-protein transferase activity|response to chitin
Gb_27800	175.5619542	114.764103	236.3598055	2.059527321	1.042313264	0.033544376	0.434652111	Up	2.078879	8.169696	3.64157	4.649622	6.500699	5.307611
Gb_27801	89.61034711	130.9674834	48.25321077	0.368436573	-1.440511817	0.00327323	0.097860536	Down	2.598593	2.183938	4.101626	0.6523203	0.6943648	0.4604186
Gb_27806	22.27270931	41.49738021	3.048038422	0.073451346	-3.767067266	0.015537086	0.277075093	Down	1.370912	0.370879	0.286116	0.001951481	0.03306828	0.04709599	H2DH18.1	RecName: Full=Cytochrome P450 CYP736A12	GO:0004497,GO:0005506,GO:0016021,GO:0016705,GO:0020037	monooxygenase activity|iron ion binding|integral component of membrane|oxidoreductase activity, acting on paired donors, with incorporation or reduction of molecular oxygen|heme binding
Gb_27907	102.9262948	139.7202953	66.1322943	0.473319171	-1.079114738	0.020492328	0.329029092	Down	1.076051	1.204481	0.9237644	0.359568	0.3205108	0.1714416	O94808.3	RecName: Full=Glutamine--fructose-6-phosphate aminotransferase [isomerizing] 2; AltName: Full=D-fructose-6-phosphate amidotransferase 2; AltName: Full=Glutamine:fructose-6-phosphate amidotransferase 2; Short=GFAT 2; Short=GFAT2; AltName: Full=Hexosephosphate aminotransferase 2	GO:0004360,GO:0005829,GO:0006002,GO:0006047,GO:0006048,GO:0006112,GO:0006487,GO:0006541,GO:0097367,GO:1990830	glutamine-fructose-6-phosphate transaminase (isomerizing) activity|cytosol|fructose 6-phosphate metabolic process|UDP-N-acetylglucosamine metabolic process|UDP-N-acetylglucosamine biosynthetic process|energy reserve metabolic process|protein N-linked glycosylation|glutamine metabolic process|carbohydrate derivative binding|cellular response to leukemia inhibitory factor	ko00250,ko00520	Alanine, aspartate and glutamate metabolism|Amino sugar and nucleotide sugar metabolism
Gb_27913	14.40518469	28.81036939	0	0	#NAME?	5.57E-05	0.004811481	Down	1.206922	0.4738615	1.637179	3.14E-26	7.73E-14	1.94E-19
Gb_27933	59.74082886	96.55246602	22.9291917	0.237479089	-2.074127609	0.000541329	0.026330731	Down	4.239454	4.396186	3.770205	0.5301576	0.4281037	0.7079707	Q9FNE1.1	RecName: Full=Cysteine-rich receptor-like protein kinase 42; Short=Cysteine-rich RLK42; Flags: Precursor
Gb_27935	18.15438878	33.29041606	3.018361494	0.090667581	-3.463269396	0.003663467	0.105415264	Down	2.668383	0.4564086	1.73249	0.03966208	0.1863346	1.54E-05
Gb_28004	88.58410902	121.1719378	55.99628029	0.462122512	-1.113652723	0.025306372	0.370539055	Down	2.74553	1.437287	1.911416	0.9527262	0.4240637	0.1842433	Q9FEL8.1	RecName: Full=Auxin transporter-like protein 1; AltName: Full=AUX1-like protein 1; AltName: Full=MtLAX1	GO:0005886,GO:0006865,GO:0009734,GO:0015293,GO:0016021	plasma membrane|amino acid transport|auxin-activated signaling pathway|symporter activity|integral component of membrane	ko04075	Plant hormone signal transduction
Gb_28042	1080.482978	431.9081455	1729.05781	4.00329984	2.001189675	3.28E-05	0.003174821	Up	1.738268	8.855851	7.597753	17.81939	15.28826	9.011525	O81020.1	RecName: Full=Non-specific phospholipase C2; Flags: Precursor	GO:0003993,GO:0005576,GO:0009395	acid phosphatase activity|extracellular region|phospholipid catabolic process	ko00562,ko04919,ko02024,ko00565,ko00564	Inositol phosphate metabolism|Thyroid hormone signaling pathway|Quorum sensing|Ether lipid metabolism|Glycerophospholipid metabolism
Gb_28092	56.60567669	81.15711663	32.05423675	0.394965199	-1.340202552	0.02340887	0.356372827	Down	1.803204	1.420898	2.3788	0.293217	0.5480165	0.3731418	Q680C0.1	RecName: Full=GDSL esterase/lipase At4g10955	GO:0016042,GO:0016787	lipid catabolic process|hydrolase activity
Gb_28099	210.0174895	295.2683886	124.7665903	0.422553159	-1.242795245	0.002008383	0.069886376	Down	7.957116	4.192492	4.730737	1.234063	0.7818896	1.866419	Q52MZ2.1	RecName: Full=bZIP transcription factor TGA10; AltName: Full=Protein TGACG (TGA) motif-binding protein 10	GO:0003700,GO:0005634,GO:0006351,GO:0009733,GO:0009751,GO:0009753,GO:0043565,GO:0045893	DNA binding transcription factor activity|nucleus|transcription, DNA-templated|response to auxin|response to salicylic acid|response to jasmonic acid|sequence-specific DNA binding|positive regulation of transcription, DNA-templated	ko04075	Plant hormone signal transduction
Gb_28163	179.0369971	269.4518794	88.62211475	0.328897742	-1.604288991	1.57E-05	0.001789155	Down	27.24384	16.28829	28.96842	3.591498	5.721041	3.650823
Gb_28192	99.79186914	140.4925359	59.09120241	0.420600298	-1.249478224	0.006471312	0.153813586	Down	8.753736	4.283171	6.453802	1.357396	1.40096	1.723782	P10978.1	RecName: Full=Retrovirus-related Pol polyprotein from transposon TNT 1-94; Includes: RecName: Full=Protease; Includes: RecName: Full=Reverse transcriptase; Includes: RecName: Full=Endonuclease	GO:0003676,GO:0003964,GO:0004190,GO:0004519,GO:0008270,GO:0015074	nucleic acid binding|RNA-directed DNA polymerase activity|aspartic-type endopeptidase activity|endonuclease activity|zinc ion binding|DNA integration
Gb_28248	4.693167653	0	9.386335306	Inf	Inf	0.033848283	0.436788815	Up	3.36E-54	1.68E-58	2.03E-35	0.1616873	0.4549067	1.60E-57	Q86A88.1	RecName: Full=Dynein light chain, cytoplasmic; AltName: Full=Dynein light chain LC8-type 2	GO:0003774,GO:0005737,GO:0005868,GO:0005874,GO:0008092,GO:0010970,GO:0045505,GO:0051959,GO:0060271,GO:2000582	motor activity|cytoplasm|cytoplasmic dynein complex|microtubule|cytoskeletal protein binding|transport along microtubule|dynein intermediate chain binding|dynein light intermediate chain binding|cilium assembly|positive regulation of ATP-dependent microtubule motor activity, plus-end-directed	ko04962	Vasopressin-regulated water reabsorption
Gb_28277	43.65439417	67.8558717	19.45291663	0.286679931	-1.802487181	0.008954468	0.191146268	Down	1.996844	2.618328	3.409541	0.4767997	0.4363968	0.3727448
Gb_28308	4329.726556	6638.666451	2020.786661	0.304396474	-1.715976447	0.033719655	0.43584492	Down	222.5477	641.5809	842.362	128.4712	104.3996	63.26364
Gb_28309	10.80992023	20.41620626	1.20363419	0.058954841	-4.084245911	0.019768208	0.322071965	Down	0.0578298	0.1017685	0.3011583	0.01662264	1.59E-61	0	Q9ZUI0.1	RecName: Full=Putative leucine-rich repeat receptor-like serine/threonine-protein kinase At2g24130; Flags: Precursor
Gb_28321	108.9568259	157.2175844	60.69606743	0.386064114	-1.373087638	0.037383398	0.464660257	Down	7.182207	2.472317	3.456	1.366579	0.8969153	0.4796813	Q9LSK9.1	RecName: Full=Uncharacterized protein At5g65660	GO:0005886,GO:0016021	plasma membrane|integral component of membrane
Gb_28337	100.2862947	191.8323274	8.740261907	0.045561986	-4.456025541	1.10E-15	3.45E-12	Down	7.058864	3.388632	5.672243	0.2309219	0.1793946	0	Q6EU39.1	RecName: Full=MADS-box transcription factor 6; AltName: Full=OsMADS6; AltName: Full=Protein MOSAIC FLORAL ORGANS 1	GO:0000977,GO:0003677,GO:0003700,GO:0005634,GO:0006351,GO:0009553,GO:0010022,GO:0010093,GO:0010094,GO:0010582,GO:0030154,GO:0045893,GO:0045944,GO:0046983,GO:0048316,GO:0048437,GO:0048449,GO:0048455,GO:0048457,GO:0048459,GO:0048509,GO:0048833,GO:0080060,GO:0080112	RNA polymerase II regulatory region sequence-specific DNA binding|DNA binding|DNA binding transcription factor activity|nucleus|transcription, DNA-templated|embryo sac development|meristem determinacy|specification of floral organ identity|specification of carpel identity|floral meristem determinacy|cell differentiation|positive regulation of transcription, DNA-templated|positive regulation of tr…
Gb_28355	60.34678228	37.9300918	82.76347276	2.182000328	1.125651319	0.047341868	0.527135431	Up	1.448982	1.433062	0.9575706	1.8183	1.573398	1.298604
Gb_28363	8.146939232	16.29387846	0	0	#NAME?	0.004552602	0.121132919	Down	0.2123754	0.4801861	0.3391888	0.00695255	5.00E-21	1.24E-22	Q9C8E7.1	RecName: Full=Glutamate receptor 3.3; AltName: Full=Ligand-gated ion channel 3.3; Flags: Precursor	GO:0004970,GO:0005262,GO:0005622,GO:0005886,GO:0006816,GO:0007267,GO:0008066,GO:0009611,GO:0009630,GO:0009864,GO:0016021,GO:0019722,GO:0045087,GO:0050832,GO:0071230	ionotropic glutamate receptor activity|calcium channel activity|intracellular|plasma membrane|calcium ion transport|cell-cell signaling|glutamate receptor activity|response to wounding|gravitropism|induced systemic resistance, jasmonic acid mediated signaling pathway|integral component of membrane|calcium-mediated signaling|innate immune response|defense response to fungus|cellular response to am…
Gb_28364	122.3693217	218.6485076	26.09013574	0.119324554	-3.067037147	4.65E-11	3.17E-08	Down	1.673097	1.774006	2.36281	0.1677092	0.1758307	0.04249264	Q93YT1.2	RecName: Full=Glutamate receptor 3.2; Short=AtGluR2; AltName: Full=Ligand-gated ion channel 3.2; Flags: Precursor	GO:0004970,GO:0005262,GO:0005622,GO:0005886,GO:0006816,GO:0008066,GO:0016021,GO:0019722,GO:0071230	ionotropic glutamate receptor activity|calcium channel activity|intracellular|plasma membrane|calcium ion transport|glutamate receptor activity|integral component of membrane|calcium-mediated signaling|cellular response to amino acid stimulus
Gb_28409	121.8393557	200.5609516	43.11775985	0.214985816	-2.217686616	0.003975839	0.111047827	Down	3.810112	6.385491	9.644577	1.776775	0.2679217	0.4397826
Gb_28425	45.2247882	68.14790607	22.30167034	0.327253934	-1.611517561	0.0141697	0.260222269	Down	1.687373	0.8958987	0.7206373	0.1151615	0.2121545	0.2653118	Q9ZP55.1	RecName: Full=Dynamin-related protein 4C	GO:0000266,GO:0003924,GO:0005525,GO:0005737,GO:0005874,GO:0008017	mitochondrial fission|GTPase activity|GTP binding|cytoplasm|microtubule|microtubule binding
Gb_28428	32.03108652	48.39374429	15.66842876	0.323769714	-1.626960054	0.035472052	0.45070878	Down	0.4945328	0.4758259	0.5802708	0.002478102	0.07681997	0.2012639	Q9ZP55.1	RecName: Full=Dynamin-related protein 4C	GO:0000266,GO:0003924,GO:0005525,GO:0005737,GO:0005874,GO:0008017	mitochondrial fission|GTPase activity|GTP binding|cytoplasm|microtubule|microtubule binding
Gb_28454	1317.024912	681.5554415	1952.494382	2.864762369	1.518415473	6.02E-11	4.03E-08	Up	18.80961	22.95545	20.13654	33.71571	29.58769	36.03037	A6H5P8.1	RecName: Full=NAD(P)H-quinone oxidoreductase subunit H, chloroplastic; AltName: Full=NAD(P)H dehydrogenase subunit H; AltName: Full=NADH-plastoquinone oxidoreductase 49 kDa subunit; AltName: Full=NADH-plastoquinone oxidoreductase subunit H	GO:0009535,GO:0016651,GO:0048038,GO:0051287	chloroplast thylakoid membrane|oxidoreductase activity, acting on NAD(P)H|quinone binding|NAD binding	ko00190	Oxidative phosphorylation
Gb_28455	21660.67899	10781.18784	32540.17013	3.018236082	1.593705656	6.84E-15	1.43E-11	Up	168.388	224.6454	214.564	337.9838	339.1005	350.5632	A6H5P7.1	RecName: Full=NAD(P)H-quinone oxidoreductase subunit 1, chloroplastic; AltName: Full=NAD(P)H dehydrogenase subunit 1; Short=NDH subunit 1; AltName: Full=NADH-plastoquinone oxidoreductase subunit 1	GO:0009535,GO:0016021,GO:0016491,GO:0048038	chloroplast thylakoid membrane|integral component of membrane|oxidoreductase activity|quinone binding	ko00190	Oxidative phosphorylation
Gb_28521	241.1572339	386.6417418	95.67272592	0.247445414	-2.01481779	8.37E-09	2.83E-06	Down	8.144418	9.086327	10.44292	2.203531	0.7921035	0.883444	Q9SLN8.1	RecName: Full=2-alkenal reductase (NADP(+)-dependent); AltName: Full=Alkenal double bound reductase; AltName: Full=Allylic alcohol dehydrogenase 1; Short=allyl-ADH1; AltName: Full=Flavin-free double bond reductase; Short=NtDBR; AltName: Full=Pulegone reductase; Short=NtRed-1	GO:0016491	oxidoreductase activity
Gb_28522	168.0759753	276.0107924	60.14115831	0.217894227	-2.19830012	0.000116473	0.008261428	Down	10.23379	11.28615	19.46558	2.202845	1.970545	0.8249103	Q39173.2	RecName: Full=NADP-dependent alkenal double bond reductase P2	GO:0005829,GO:0005886,GO:0006979,GO:0032440	cytosol|plasma membrane|response to oxidative stress|2-alkenal reductase [NAD(P)] activity
Gb_28564	184.4250086	120.2922267	248.5577904	2.066283061	1.047037903	0.004138379	0.113753709	Up	2.001398	1.847267	1.10619	1.765539	2.080052	1.839029	Q00624.1	RecName: Full=L-ascorbate oxidase homolog; Flags: Precursor	GO:0005507,GO:0005576,GO:0016491	copper ion binding|extracellular region|oxidoreductase activity
Gb_28648	75.87859942	110.2037309	41.55346796	0.377060446	-1.407132275	0.027557574	0.390931874	Down	2.186031	0.7194554	1.544226	0.193697	0.5375728	0.1614289	Q9CAL3.1	RecName: Full=Cysteine-rich receptor-like protein kinase 2; Short=Cysteine-rich RLK2; Flags: Precursor
Gb_28650	90.30529034	129.2136618	51.39691889	0.397766909	-1.330004833	0.00691825	0.16198602	Down	1.278862	1.524285	1.998658	0.4465819	0.3918376	0.2306947	Q9CAL3.1	RecName: Full=Cysteine-rich receptor-like protein kinase 2; Short=Cysteine-rich RLK2; Flags: Precursor
Gb_28652	1031.626848	1473.774009	589.4796861	0.3999797	-1.322001314	3.40E-08	9.97E-06	Down	20.30953	15.01494	18.64125	4.148819	3.209319	4.556016	Q9CAL3.1	RecName: Full=Cysteine-rich receptor-like protein kinase 2; Short=Cysteine-rich RLK2; Flags: Precursor
Gb_28658	25.74989866	8.404296984	43.09550034	5.127793607	2.358338195	0.007396865	0.168568511	Up	0.1025313	0.1760195	0.05163561	0.3782255	0.375654	0.231108	Q8LNV6.1	RecName: Full=Cytokinin dehydrogenase 3; AltName: Full=Cytokinin oxidase 3; Short=OsCKX3; Flags: Precursor	GO:0005615,GO:0009690,GO:0016614,GO:0019139,GO:0050660	extracellular space|cytokinin metabolic process|oxidoreductase activity, acting on CH-OH group of donors|cytokinin dehydrogenase activity|flavin adenine dinucleotide binding	ko00908	Zeatin biosynthesis
Gb_28733	93.26465553	23.20691901	163.3223921	7.037659415	2.815095697	1.57E-08	5.13E-06	Up	0.1228156	0.6972062	0.4661179	1.380831	2.049295	1.77458	Q8S4Y1.1	RecName: Full=Acetyl-CoA acetyltransferase, cytosolic 1; AltName: Full=Cytosolic acetoacetyl-CoA thiolase 1; Short=Thiolase 1; AltName: Full=Protein EMBRYO DEFECTIVE 1276	GO:0003985,GO:0005777,GO:0005829,GO:0005886,GO:0006635,GO:0008299,GO:0009846,GO:0009860,GO:0016125,GO:0046872	acetyl-CoA C-acetyltransferase activity|peroxisome|cytosol|plasma membrane|fatty acid beta-oxidation|isoprenoid biosynthetic process|pollen germination|pollen tube growth|sterol metabolic process|metal ion binding	ko00900,ko01200,ko00071,ko00380,ko00310,ko00072,ko00620,ko00630,ko00720,ko00280,ko02020,ko01212,ko00650,ko00640,ko00362	Terpenoid backbone biosynthesis|Carbon metabolism|Fatty acid degradation|Tryptophan metabolism|Lysine degradation|Synthesis and degradation of ketone bodies|Pyruvate metabolism|Glyoxylate and dicarboxylate metabolism|Carbon fixation pathways in prokaryotes|Valine, leucine and isoleucine degradation|Two-component system|Fatty acid metabolism|Butanoate metabolism|Propanoate metabolism|Benzoate degr…
Gb_28753	328.4339971	504.2049752	152.663019	0.302779676	-1.723659727	0.000223686	0.013488088	Down	34.26239	15.85587	19.49381	5.032294	3.753606	2.725384	P87132.2	RecName: Full=Uncharacterized protein C167.05	GO:0003824,GO:0005829,GO:0006950	catalytic activity|cytosol|response to stress
Gb_28792	32.38913309	48.31138244	16.46688375	0.340848945	-1.552795576	0.048204963	0.531472402	Down	2.321934	1.655019	1.35434	0.380495	0.2169436	0.3795029
Gb_28794	175.4104693	258.5200845	92.3008541	0.357035525	-1.485860466	9.04E-05	0.006942971	Down	4.014806	3.979756	5.139233	1.075354	0.8405915	0.6993894	Q9SGS5.1	RecName: Full=Uncharacterized protein At1g76070	GO:0005886	plasma membrane
Gb_28884	19.68918961	35.56157245	3.816806769	0.107329528	-3.219881063	0.003433644	0.100458059	Down	1.034015	1.310234	1.031467	0.05717657	0.07744762	0.0597332	O04023.1	RecName: Full=Protein SRC2 homolog; Short=AtSRC2	GO:0000326,GO:0005783,GO:0005789,GO:0005886,GO:0006623,GO:0016021,GO:0032586	protein storage vacuole|endoplasmic reticulum|endoplasmic reticulum membrane|plasma membrane|protein targeting to vacuole|integral component of membrane|protein storage vacuole membrane
Gb_28917	515.9672112	953.0439112	78.89051114	0.082777415	-3.594618997	0.005498821	0.138438154	Down	1.672864	4.565892	8.888296	0.4762311	0.2015989	0.04231466	Q8GU88.1	RecName: Full=ABC transporter G family member 39; Short=OsABCG39; AltName: Full=Pleiotropic drug resistance protein 7; Short=OsPDR7	GO:0005524,GO:0005886,GO:0016021,GO:0042626	ATP binding|plasma membrane|integral component of membrane|ATPase activity, coupled to transmembrane movement of substances
Gb_28918	45.75381915	83.97101058	7.536627716	0.089752733	-3.477900315	0.000274037	0.015880082	Down	0.2106717	0.4481445	0.6489292	0.03230309	0.03490932	1.05E-25	Q8GU88.1	RecName: Full=ABC transporter G family member 39; Short=OsABCG39; AltName: Full=Pleiotropic drug resistance protein 7; Short=OsPDR7	GO:0005524,GO:0005886,GO:0016021,GO:0042626	ATP binding|plasma membrane|integral component of membrane|ATPase activity, coupled to transmembrane movement of substances
Gb_28927	5.321347077	0	10.64269415	Inf	Inf	0.016676314	0.290338772	Up	0	0	4.75E-10	0.1499561	0.1144417	0.2952126	P27061.1	RecName: Full=Acid phosphatase 1; AltName: Full=Apase-1(1); Flags: Precursor	GO:0003993	acid phosphatase activity
Gb_29009	2152.204328	2953.377198	1351.031457	0.457453067	-1.128304359	0.001062657	0.04452108	Down	187.2089	165.4832	121.1608	58.61562	40.16173	22.63503
Gb_29104	326.2408342	174.7715805	477.710088	2.733339634	1.450664735	0.026786302	0.384152985	Up	9.49988	2.945611	3.933908	4.408311	10.70431	8.625776
Gb_29295	1450.731928	2006.343978	895.1198776	0.446144773	-1.164416159	6.15E-05	0.005190619	Down	26.09105	26.66754	37.8303	9.027885	7.743267	5.762057	Q7XT99.2	RecName: Full=Probable aldo-keto reductase 2	GO:0016491	oxidoreductase activity
Gb_29296	1053.566564	1421.945716	685.1874117	0.481866082	-1.053295839	1.16E-05	0.001415088	Down	31.28904	30.45184	35.60992	10.32299	6.881573	8.986922	A2XRZ0.1	RecName: Full=Probable aldo-keto reductase 2	GO:0016491	oxidoreductase activity
Gb_29319	14.47070743	24.79335726	4.148057594	0.1673052	-2.579445809	0.038525811	0.471859293	Down	2.088778	0.6994904	0.8011317	0.1833933	0.02340074	0.09703145
Gb_29367	489.996237	738.0491445	241.9433296	0.32781466	-1.60904772	0.000490481	0.024463343	Down	29.81622	13.99518	16.15676	3.644671	2.771916	4.303699
Gb_29375	21.0076228	35.49225794	6.52298765	0.183786212	-2.443899556	0.014542934	0.263974686	Down	2.062186	2.022674	3.692926	3.60E-32	3.52E-06	0.8052477
Gb_29410	142.311307	202.5229785	82.09963556	0.405384298	-1.302637884	0.043075772	0.502236333	Down	6.151786	4.425646	1.73093	0.8055486	0.9487022	0.9992457	A9NYY0.1	RecName: Full=S-adenosylmethionine synthase 2; Short=AdoMet synthase 2; AltName: Full=Methionine adenosyltransferase 2; Short=MAT 2	GO:0004478,GO:0005524,GO:0005737,GO:0006556,GO:0006730,GO:0046872	methionine adenosyltransferase activity|ATP binding|cytoplasm|S-adenosylmethionine biosynthetic process|one-carbon metabolic process|metal ion binding	ko01230,ko00270	Biosynthesis of amino acids|Cysteine and methionine metabolism
Gb_29421	149.6907637	96.45606101	202.9254664	2.103812495	1.073006128	0.033773341	0.436179997	Up	0.3675502	1.429826	1.102842	1.676084	1.043109	0.8097302	Q9SWW6.1	RecName: Full=Cellulose synthase A catalytic subunit 7 [UDP-forming]; Short=AtCesA7; AltName: Full=Protein FRAGILE FIBER 5; AltName: Full=Protein IRREGULAR XYLEM 3; Short=AtIRX3	GO:0005794,GO:0005886,GO:0009507,GO:0009832,GO:0009833,GO:0009834,GO:0010330,GO:0010400,GO:0016021,GO:0016760,GO:0030244,GO:0046872	Golgi apparatus|plasma membrane|chloroplast|plant-type cell wall biogenesis|plant-type primary cell wall biogenesis|plant-type secondary cell wall biogenesis|cellulose synthase complex|rhamnogalacturonan I side chain metabolic process|integral component of membrane|cellulose synthase (UDP-forming) activity|cellulose biosynthetic process|metal ion binding
Gb_29432	4248.963012	2597.25597	5900.670055	2.271886223	1.183890586	7.83E-08	1.98E-05	Up	20.12917	35.50581	34.20141	40.7043	33.15515	41.58045	Q50EK1.1	RecName: Full=Cytochrome P450 716B1; AltName: Full=Cytochrome P450 CYPA1	GO:0004497,GO:0005506,GO:0016021,GO:0016705,GO:0020037	monooxygenase activity|iron ion binding|integral component of membrane|oxidoreductase activity, acting on paired donors, with incorporation or reduction of molecular oxygen|heme binding
Gb_29503	107.3626754	68.95582721	145.7695235	2.113955114	1.079944744	0.028669424	0.399490305	Up	4.891807	5.515229	2.798912	7.629165	3.049893	5.161629
Gb_29511	65.08450444	41.13456756	89.03444132	2.164467663	1.114012247	0.043374757	0.504598897	Up	1.046496	1.611969	1.61194	1.4275	1.846329	1.893635	Q7XHL3.1	RecName: Full=Tyrosine decarboxylase 1	GO:0004837,GO:0006520,GO:0030170	tyrosine decarboxylase activity|cellular amino acid metabolic process|pyridoxal phosphate binding	ko00950,ko00350	Isoquinoline alkaloid biosynthesis|Tyrosine metabolism
Gb_29534	44.79854401	23.90496292	65.6921251	2.748053838	1.458410269	0.022585381	0.348912781	Up	0.1038545	0.3279114	0.1678047	0.399285	0.3355545	0.2075049	Q9SVP7.2	RecName: Full=Pentatricopeptide repeat-containing protein At4g13650
Gb_29548	193.9399685	282.546057	105.3338799	0.372802512	-1.423516512	0.000393121	0.020642899	Down	7.601032	9.189159	12.31344	2.23212	2.694722	1.109101
Gb_29595	6.009937593	12.01987519	0	0	#NAME?	0.038220679	0.470228154	Down	0.00013965	0.4466066	1.295669	6.54E-54	4.42E-50	4.14E-54	Q05736.1	RecName: Full=Pathogenesis-related protein 1; Short=AOPR1	GO:0005737,GO:0006952,GO:0009607	cytoplasm|defense response|response to biotic stimulus
Gb_29596	20.57078862	41.14157725	0	0	#NAME?	0.004055379	0.11237047	Down	0.2528702	1.485314	4.192838	7.69E-05	5.86E-22	1.69E-12	P43177.2	RecName: Full=Major pollen allergen Bet v 1-D/H; AltName: Full=Allergen Bet v I-D/H; AltName: Allergen=Bet v 1-D/H	GO:0005737,GO:0006952,GO:0009607	cytoplasm|defense response|response to biotic stimulus
Gb_29600	203.0381651	94.79527961	311.2810505	3.283718892	1.715330628	0.000838177	0.03741562	Up	7.832688	7.200843	3.923328	7.296292	12.33095	14.68504	B1LCI2.1	RecName: Full=Chaperone protein DnaJ	GO:0005524,GO:0005737,GO:0006260,GO:0006457,GO:0009408,GO:0031072,GO:0046872,GO:0051082	ATP binding|cytoplasm|DNA replication|protein folding|response to heat|heat shock protein binding|metal ion binding|unfolded protein binding
Gb_29609	16.92848363	28.07173547	5.785231788	0.206087429	-2.27867159	0.046557235	0.521540624	Down	3.578456	3.087406	0.706128	0.5784035	2.25E-18	0.292654
Gb_29630	65.91679924	29.65139142	102.1822071	3.446118451	1.784972291	0.00149253	0.056503953	Up	0.4558494	0.4237523	0.1772443	0.5837554	0.8646678	0.5812887	F4JE35.2	RecName: Full=Amino acid transporter AVT1B; Short=AtAvt1B	GO:0003333,GO:0015171,GO:0016021	amino acid transmembrane transport|amino acid transmembrane transporter activity|integral component of membrane	ko04727,ko04721,ko04723	GABAergic synapse|Synaptic vesicle cycle|Retrograde endocannabinoid signaling
Gb_29633	56.84226185	16.3412367	97.34328701	5.956910655	2.574564321	0.001049854	0.044445325	Up	0.4801311	0.0145798	0.1929752	0.4119841	0.9933898	0.689904	O80668.2	RecName: Full=Amino acid transporter AVT1A; Short=AtAvt1A	GO:0003333,GO:0005774,GO:0015171,GO:0016021	amino acid transmembrane transport|vacuolar membrane|amino acid transmembrane transporter activity|integral component of membrane	ko04727,ko04721,ko04723	GABAergic synapse|Synaptic vesicle cycle|Retrograde endocannabinoid signaling
Gb_29688	11.03947072	22.07894143	0	0	#NAME?	0.003715792	0.106433573	Down	8.73E-18	0.7504144	0.9204176	3.47E-18	2.12E-05	2.76E-06	Q94KL7.1	RecName: Full=Secoisolariciresinol dehydrogenase	GO:0016491	oxidoreductase activity
Gb_29689	67.45024152	106.6921924	28.20829067	0.264389456	-1.919263454	0.037898661	0.468652876	Down	0.9164222	2.620356	2.766343	0.7726524	0.2178774	1.32E-10	Q94KL7.1	RecName: Full=Secoisolariciresinol dehydrogenase	GO:0016491	oxidoreductase activity
Gb_29700	98.9099848	155.4436828	42.3762868	0.272615046	-1.875062904	7.58E-05	0.006102163	Down	6.03705	5.856711	7.547157	0.6478596	1.438329	0.8187171
Gb_29710	73.54011609	121.5458035	25.53442868	0.21008071	-2.250984399	0.000675726	0.031700746	Down	1.772815	2.75661	3.727422	0.6969192	0.2370349	0.06968532	Q07469.1	RecName: Full=Bark storage protein A; Flags: Precursor	GO:0003824,GO:0009116,GO:0045735	catalytic activity|nucleoside metabolic process|nutrient reservoir activity
Gb_29748	35.77627462	55.49084469	16.06170455	0.289447829	-1.788624757	0.0205391	0.32944339	Down	0.6839256	0.6129236	0.8154145	0.2419926	0.06739568	0.03950984	P09189.1	RecName: Full=Heat shock cognate 70 kDa protein	GO:0005524	ATP binding	ko04010,ko04915,ko04141,ko03040,ko04612,ko04213,ko04144	MAPK signaling pathway|Estrogen signaling pathway|Protein processing in endoplasmic reticulum|Spliceosome|Antigen processing and presentation|Longevity regulating pathway - multiple species|Endocytosis
Gb_29819	115.0528601	73.0675162	157.038204	2.149220504	1.103813507	0.046972123	0.524691809	Up	0.6617887	1.463098	1.516176	2.054734	1.665842	0.7344804	O65375.1	RecName: Full=Leucine-rich repeat extensin-like protein 1; Short=AtLRX1; Short=LRR/EXTENSIN1; AltName: Full=Cell wall hydroxyproline-rich glycoprotein; Flags: Precursor	GO:0000904,GO:0005199,GO:0005576,GO:0009505,GO:0009506,GO:0009826,GO:0010054,GO:0071555	cell morphogenesis involved in differentiation|structural constituent of cell wall|extracellular region|plant-type cell wall|plasmodesma|unidimensional cell growth|trichoblast differentiation|cell wall organization
Gb_29828	6.724928905	0	13.44985781	Inf	Inf	0.040086958	0.48335088	Up	1.67E-25	0.007298977	1.42E-55	1.016313	0.2102282	4.02E-10	P27396.1	RecName: Full=17.8 kDa class I heat shock protein; AltName: Full=Clone DCHSP17.7	GO:0005737	cytoplasm	ko04141	Protein processing in endoplasmic reticulum
Gb_29830	1902.382183	3249.396159	555.3682073	0.170914281	-2.548655149	1.26E-06	0.000220825	Down	41.00138	43.40085	70.9145	8.434118	4.475604	2.074033
Gb_29845	1500.012493	2072.850922	927.1740632	0.447294136	-1.160704249	3.73E-07	7.94E-05	Down	16.96478	10.06162	13.35203	4.249886	2.930487	2.773725	Q54I39.1	RecName: Full=IST1-like protein	GO:0015031	protein transport	ko04144	Endocytosis
Gb_29851	201.1592754	320.4102351	81.90831559	0.255635765	-1.967838402	6.50E-08	1.73E-05	Down	7.871964	5.894246	4.853364	0.8515042	1.004619	0.7608255	Q5PNY6.1	RecName: Full=U-box domain-containing protein 21; AltName: Full=Plant U-box protein 21; AltName: Full=RING-type E3 ubiquitin transferase PUB21	GO:0004842,GO:0010200	ubiquitin-protein transferase activity|response to chitin
Gb_29931	94.12393579	131.7645384	56.48333319	0.428668699	-1.22206502	0.010583285	0.214491772	Down	4.226235	4.75042	5.382096	1.076106	1.14585	1.197232	P10978.1	RecName: Full=Retrovirus-related Pol polyprotein from transposon TNT 1-94; Includes: RecName: Full=Protease; Includes: RecName: Full=Reverse transcriptase; Includes: RecName: Full=Endonuclease	GO:0003676,GO:0003964,GO:0004190,GO:0004519,GO:0008270,GO:0015074	nucleic acid binding|RNA-directed DNA polymerase activity|aspartic-type endopeptidase activity|endonuclease activity|zinc ion binding|DNA integration
Gb_29938	124.7586762	191.0496745	58.467678	0.306033905	-1.708236598	0.000465768	0.023529511	Down	2.475946	3.963769	4.308256	0.8193218	0.7459451	0.2946426	Q9FLF4.1	RecName: Full=U-box domain-containing protein 27; AltName: Full=Plant U-box protein 27; AltName: Full=RING-type E3 ubiquitin transferase PUB27	GO:0004842,GO:0010200	ubiquitin-protein transferase activity|response to chitin
Gb_29956	102.7791543	57.61682773	147.9414809	2.567678345	1.360464486	0.002091506	0.071553933	Up	0.3371255	1.644004	0.9561338	1.634573	1.37801	1.370544	Q50EK4.1	RecName: Full=Cytochrome P450 750A1; AltName: Full=Cytochrome P450 CYPC	GO:0004497,GO:0005506,GO:0016021,GO:0016705,GO:0020037	monooxygenase activity|iron ion binding|integral component of membrane|oxidoreductase activity, acting on paired donors, with incorporation or reduction of molecular oxygen|heme binding
Gb_30008	134.5704909	220.2957482	48.84523367	0.221725721	-2.173151955	0.000129327	0.00903045	Down	1.836789	3.225485	2.685457	0.310387	0.5128953	0.1490445	Q9CAL3.1	RecName: Full=Cysteine-rich receptor-like protein kinase 2; Short=Cysteine-rich RLK2; Flags: Precursor
Gb_30025	24.3491736	10.51702111	38.18132608	3.63043163	1.860141084	0.033457662	0.434473217	Up	0.2611753	0.8509526	0	0.7710641	1.042852	0.53408
Gb_30052	732.7811222	481.4546558	984.1075886	2.044029644	1.031416119	4.22E-05	0.003801387	Up	20.3158	21.15175	21.16494	22.78425	25.09486	23.28588	Q9S829.1	RecName: Full=NAD(P)H-quinone oxidoreductase subunit O, chloroplastic; AltName: Full=NAD(P)H dehydrogenase subunit O; Short=NDH subunit O; Short=NDH-O; AltName: Full=NADH-plastoquinone oxidoreductase subunit O; Flags: Precursor	GO:0005886,GO:0009507,GO:0009535,GO:0010258,GO:0010598,GO:0016655,GO:0048038	plasma membrane|chloroplast|chloroplast thylakoid membrane|NADH dehydrogenase complex (plastoquinone) assembly|NAD(P)H dehydrogenase complex (plastoquinone)|oxidoreductase activity, acting on NAD(P)H, quinone or similar compound as acceptor|quinone binding
Gb_30078	443.0187026	680.2062031	205.831202	0.302601183	-1.724510465	0.003646366	0.105115693	Down	45.06068	20.14496	19.5927	5.264972	5.231544	3.438118	Q8L9J7.1	RecName: Full=Bidirectional sugar transporter SWEET1; Short=AtSWEET1; AltName: Full=Protein SUGARS WILL EVENTUALLY BE EXPORTED TRANSPORTERS 1	GO:0005783,GO:0005789,GO:0005886,GO:0005887,GO:0051119,GO:0051260	endoplasmic reticulum|endoplasmic reticulum membrane|plasma membrane|integral component of plasma membrane|sugar transmembrane transporter activity|protein homooligomerization
Gb_30082	18.53599903	35.06594107	2.006056984	0.057208132	-4.127635954	0.000787081	0.035687839	Down	1.478696	1.494264	1.551247	0.1459262	1.26E-46	1.82E-46	Q9FRL3.1	RecName: Full=Sugar transporter ERD6-like 6	GO:0005351,GO:0005355,GO:0005774,GO:0005794,GO:0009705,GO:0010030,GO:0016021,GO:0035428,GO:0042593,GO:0046323	sugar:proton symporter activity|glucose transmembrane transporter activity|vacuolar membrane|Golgi apparatus|plant-type vacuole membrane|positive regulation of seed germination|integral component of membrane|hexose transmembrane transport|glucose homeostasis|glucose import
[truncated: 402 more rows]
